# Supplementary material for: Activation of GPR81 by lactate drives tumour-induced cachexia
Source: Nat Metab. 2024 Mar 18;6(4):708–23. doi: 10.1038/s42255-024-01011-0 (PMC11052724; doi:10.1038/s42255-024-01011-0)
Supplement: Supplementary file 3 — Source data for Supplementary Fig. 1. [file 42255_2024_1011_MOESM3_ESM.xlsx]

## Sheet: Sheet1
	WT CON1	WT CON2	WT TB1	WT TB2	KO CON1	KO CON2	KO TB1	KO TB2
minima	-0.158487	-0.173146	-0.362373	-0.215754	-0.334663	-0.196074	-0.218577	-0.243455
maxima	4.09559	4.04576	4.07981	4.0873	4.10103	4.06375	4.05264	4.00202
centre	1.20025	1.16026	1.05182	1.05749	1.26144	1.09015	1.14254	1.07156
whiskers	1.23432	1.23656	1.21842	1.26152	1.16967	1.17895	1.25371	1.1875
Q1	0.820876	0.781339	0.690541	0.677645	0.890022	0.724849	0.759392	0.689352
Q3	1.64375	1.60571	1.50282	1.51866	1.6698	1.51082	1.5952	1.48102
IQR	0.822877	0.824373	0.812282	0.841011	0.779779	0.785967	0.835805	0.791669
Accession_Site	WT CON1	WT CON2	WT TB1	WT TB2	KO CON1	KO CON2	KO TB1	KO TB2
A0A087WQ44_S3202;S/T	NA	NA	2.67844	NA	NA	NA	NA	NA
A0A087WQ44_S3202;S3218	NA	NA	NA	NA	NA	NA	NA	2.61638
A0A087WQ44_S3218;S/T	2.81408	2.42113	NA	NA	NA	NA	NA	NA
A0A087WQ44_S573;S579	NA	NA	NA	0.900224	NA	NA	NA	NA
A0A087WR45_S234	NA	NA	NA	NA	NA	NA	NA	NA
A0A087WR45_S376	NA	NA	NA	NA	NA	NA	NA	NA
A0A087WR45_S440	NA	NA	NA	NA	NA	NA	NA	NA
A0A087WR45_S451;T449	NA	NA	NA	NA	NA	NA	NA	NA
A0A087WR45_S576	NA	NA	NA	NA	NA	NA	NA	NA
A0A087WR45_S772	NA	NA	NA	NA	NA	NA	NA	NA
A0A140LI67_S220	NA	2.72952	NA	2.47178	NA	NA	NA	NA
A0A286YCV9_S1380	3.22549	6.9879	6.63174	NA	7.14278	7.90104	6.61497	6.59156
A0A286YCV9_S1798;S1799	119.084	121.786	77.0346	130.644	99.3108	132.628	102.198	79.5376
A0A286YCX6_S273	6.50049	NA	6.36345	6.11303	NA	8.77642	6.9025	NA
A0A338P6S8_S401;S	NA	NA	2.04839	NA	NA	NA	NA	NA
A0A571BEN1_S165	NA	NA	NA	NA	NA	NA	NA	NA
A0A571BEN1_S598	NA	NA	NA	NA	NA	NA	NA	NA
A0A571BF58_S4020	NA	NA	NA	NA	NA	NA	NA	NA
A0A571BF58_S608;S855	NA	NA	NA	NA	NA	NA	NA	NA
A0A571BF58_S7392;S7405;S7408	NA	NA	NA	NA	NA	NA	NA	NA
A0A571BF58_S7394;S7397	NA	NA	11.8481	NA	NA	NA	NA	NA
A0A571BF58_S7394;S7397;S7399	NA	NA	NA	NA	NA	NA	NA	NA
A0A571BF58_S7394;S7405;S7408	NA	NA	NA	NA	NA	NA	NA	NA
A0A571BF58_S7397	NA	NA	NA	NA	NA	NA	NA	NA
A0A571BF58_S7397;S7399	NA	NA	NA	NA	NA	NA	NA	NA
A0A571BF58_S7397;S7405;S7408	NA	NA	NA	NA	NA	NA	NA	NA
A0A571BF58_S7405	NA	NA	NA	NA	NA	NA	NA	NA
A0A571BF58_S7405;S	NA	NA	NA	NA	NA	NA	NA	NA
A0A571BF58_S7405;S7408	NA	NA	NA	NA	NA	NA	NA	NA
A0A571BF58_S7405;S7408;S	NA	NA	NA	NA	NA	NA	NA	NA
A0A571BF58_S7408;S	NA	NA	NA	NA	NA	5.67638	NA	NA
A0A571BF58_S7416	NA	NA	NA	NA	NA	NA	NA	NA
A0A571BF58_S7447	NA	NA	NA	NA	NA	NA	NA	NA
A0A571BF58_S7456;S7457	NA	NA	NA	NA	NA	NA	NA	NA
A0A571BF58_S7456;S7457;S7460	NA	NA	NA	NA	NA	NA	NA	NA
A0A571BF58_S7457;S/T	NA	NA	NA	NA	NA	NA	NA	NA
A0A571BF58_S7457;S7460	NA	NA	NA	NA	NA	NA	NA	NA
A0A571BF58_S7457;S7460;T7464	NA	NA	NA	NA	NA	NA	NA	NA
A0A571BF58_S7460;S/T	NA	NA	NA	NA	NA	NA	NA	NA
A0A571BF58_S7460;T7464;S/T	NA	NA	NA	NA	NA	NA	NA	NA
A0A571BF58_T7417	NA	NA	NA	NA	NA	NA	NA	NA
A0A571BF58_Y1813;Y2057;Y3030;Y3273;Y3516;Y4002	NA	NA	NA	NA	NA	NA	NA	NA
A0A571BF58_Y3761;Y4732	NA	NA	NA	NA	NA	NA	NA	NA
A0A5F8MPY2_S102	860.171	353.16	725.869	NA	523.817	391.643	1097.17	478.548
A0A5F8MPY2_S102;S105	2849.73	2148.53	2272.31	NA	2316.82	2022.6	2720.97	16.4952
A0A5F8MPY2_S105	NA	231.25	NA	NA	NA	223.968	NA	NA
A0A6I8MWX0_S542;S/T	NA	NA	NA	NA	28.3938	NA	NA	42.404
A0A6I8MWX0_S682;S684	18.1645	10.5679	7.15135	10.5089	10.5745	NA	13.3194	NA
A0A6I8MWX0_S682;S686	NA	NA	NA	NA	NA	12.3978	NA	NA
A0A6I8MWX0_S694;T693	NA	NA	NA	NA	NA	NA	NA	9.44755
A2A484_S656;S658	NA	NA	1.49067	NA	NA	NA	NA	NA
A2A484_S658	12.1677	12.4328	13.4738	14.1483	13.2409	17.9044	14.5847	12.0598
A2A5R2_S1532;S1535	NA	NA	NA	1.60955	NA	NA	NA	NA
A2A5R2_S218;S227	13.1788	NA	15.1715	13.6181	NA	16.5159	15.414	15.7586
A2A5R2_S353	NA	NA	NA	NA	NA	4.74599	NA	4.85049
A2A654_S1312	NA	NA	2.17422	2.83044	NA	1.57499	1.87215	1.7941
A2A6A1_S1013;S1018	NA	NA	NA	4.07757	NA	NA	NA	NA
A2A6A1_S1179;S1185	NA	NA	2.67074	2.90138	NA	4.375	4.13256	4.42518
A2A6P4_S62;S64	NA	NA	NA	24.6356	NA	NA	18.283	NA
A2A791_S121	4.61774	NA	NA	NA	NA	NA	NA	NA
A2A7B5_S738;S739	NA	NA	NA	5.09002	NA	NA	NA	NA
A2A7B5_S738;T/S	NA	NA	NA	NA	NA	NA	1.56141	1.23977
A2A7B5_S738;T733	NA	NA	2.25226	NA	NA	NA	NA	NA
A2A7S8_S402	3.69819	NA	4.63239	4.02403	3.58898	3.73303	NA	3.71681
A2A870_S696	NA	NA	NA	NA	NA	NA	NA	NA
A2AAJ9_S135	NA	NA	NA	NA	NA	NA	NA	NA
A2AAJ9_S5699	NA	NA	NA	NA	NA	NA	NA	NA
A2AAJ9_S5699;T5703	NA	NA	NA	NA	NA	NA	NA	NA
A2AAJ9_S5753;S5754	NA	NA	NA	NA	NA	NA	NA	NA
A2AAJ9_S5754	NA	NA	NA	NA	NA	NA	NA	NA
A2AAJ9_S5754;T5752	NA	NA	NA	NA	NA	NA	NA	NA
A2AAJ9_S6512	NA	NA	14.0761	NA	NA	NA	NA	18.5224
A2AAJ9_S6512;S6522	NA	NA	NA	NA	NA	NA	NA	NA
A2AAJ9_S6904	NA	NA	2.21908	NA	NA	NA	NA	NA
A2AAJ9_S7721	NA	NA	NA	NA	NA	NA	NA	NA
A2AAJ9_S7756;S7760;S7765	NA	NA	NA	NA	NA	NA	NA	NA
A2AAJ9_S7756;S7760;T/S	NA	NA	NA	NA	NA	NA	NA	NA
A2AAJ9_S7889	NA	NA	NA	NA	NA	NA	NA	NA
A2AAJ9_T5703	NA	NA	NA	NA	NA	NA	NA	NA
A2AB59_S458;S459	NA	NA	NA	22.7266	NA	NA	NA	NA
A2AB59_S462	NA	NA	NA	NA	NA	2.34919	NA	NA
A2AB59_S462;S/T	NA	16.7865	NA	NA	NA	NA	NA	NA
A2AB59_S462;T464	16.2798	NA	27.0004	NA	NA	16.426	NA	NA
A2AHC3_S734;S736	NA	NA	NA	NA	NA	NA	NA	1.43242
A2AIW0_S245;S	NA	NA	NA	NA	4.13176	NA	NA	NA
A2AJI0_S114	NA	NA	NA	NA	NA	18.6692	NA	9.23113
A2AJI0_S115;S118	NA	NA	31.9434	22.6387	43.0793	38.1689	33.7548	NA
A2AJI0_S118;S/T	47.3414	NA	NA	NA	NA	NA	NA	34.61
A2AJI0_S401	NA	NA	NA	NA	NA	NA	NA	1.68226
A2AJI0_S544;S/T	NA	NA	NA	22.8223	NA	NA	NA	NA
A2AJI0_S544;S548	36.5038	32.4238	21.1856	NA	NA	27.7208	31.368	NA
A2AJI0_S544;S548;S552	53.3201	48.8231	44.1289	31.9085	49.9344	40.0767	36.1136	35.71
A2AJI0_S544;S552	NA	NA	NA	NA	35.0165	NA	NA	23.7356
A2AJI0_T121;S/T	2.92933	NA	NA	NA	NA	NA	NA	NA
A2AJW4_S54;T/S	NA	NA	29.7338	67.6822	NA	NA	NA	NA
A2AM05_S7;S	NA	NA	1.03562	NA	NA	NA	NA	NA
A2AMM0_S325	NA	NA	NA	NA	NA	NA	NA	NA
A2AMM0_S325;T334	NA	NA	NA	NA	NA	NA	NA	NA
A2AMM0_T334	NA	NA	NA	NA	NA	NA	NA	NA
A2APV2_S171	25.9825	26.9344	28.2809	23.1064	32.8486	31.5446	30.9064	26.9231
A2AQ07_S435	34.9612	49.0378	14.8843	18.7455	11.226	33.8475	10.8046	18.7828
A2AQ25_S361	NA	NA	NA	NA	NA	3.5863	NA	3.42872
A2AQ25_Y244	NA	NA	1.02408	NA	NA	NA	NA	NA
A2AR02_S354;T356	NA	NA	17.8933	29.4897	NA	0.906271	NA	17.6804
A2ASS6_S10281	18.9633	38.3089	47.6702	10.2259	25.9949	35.608	6.86422	23.4529
A2ASS6_S11740;S12196	NA	NA	NA	5.66242	NA	NA	NA	NA
A2ASS6_S11866	NA	NA	NA	NA	NA	NA	NA	NA
A2ASS6_S12322	NA	NA	NA	NA	NA	NA	NA	NA
A2ASS6_S12458	NA	NA	0.466885	NA	NA	NA	NA	NA
A2ASS6_S12458;T12471	NA	NA	NA	NA	NA	NA	NA	NA
A2ASS6_S12678	NA	NA	NA	NA	NA	NA	NA	NA
A2ASS6_S12871	NA	NA	NA	NA	NA	NA	NA	NA
A2ASS6_S12871;T12869	NA	NA	5.66448	NA	NA	NA	15.6272	NA
A2ASS6_S12884	NA	NA	NA	NA	NA	NA	NA	NA
A2ASS6_S13780	NA	NA	NA	NA	NA	NA	NA	NA
A2ASS6_S13904	NA	NA	NA	NA	NA	NA	NA	NA
A2ASS6_S1415;S1420	NA	NA	NA	NA	NA	NA	NA	NA
A2ASS6_S1415;S1420;S1424	NA	NA	NA	NA	NA	NA	NA	NA
A2ASS6_S1420	NA	NA	NA	NA	NA	NA	NA	NA
A2ASS6_S1420;S1424	NA	6.45264	3.11316	NA	NA	3.13889	NA	2.24386
A2ASS6_S1424	NA	NA	NA	NA	NA	NA	NA	NA
A2ASS6_S14969	NA	NA	NA	NA	NA	NA	NA	NA
A2ASS6_S16620	NA	NA	NA	NA	NA	NA	NA	NA
A2ASS6_S17109	NA	NA	NA	NA	NA	NA	NA	NA
A2ASS6_S17288	NA	NA	NA	NA	NA	NA	NA	NA
A2ASS6_S17978	NA	NA	NA	NA	NA	NA	NA	NA
A2ASS6_S18104	NA	NA	NA	NA	NA	NA	NA	NA
A2ASS6_S18310	NA	NA	NA	NA	NA	NA	NA	NA
A2ASS6_S19128	NA	NA	NA	NA	NA	NA	NA	NA
A2ASS6_S20098	NA	NA	NA	NA	NA	NA	NA	NA
A2ASS6_S2078;S2080	NA	NA	NA	NA	NA	NA	NA	NA
A2ASS6_S2080	85.4274	199.12	272.214	68.4129	189.516	161.035	40.5988	130.531
A2ASS6_S2099	NA	NA	NA	NA	NA	NA	NA	NA
A2ASS6_S21726	NA	NA	NA	NA	NA	NA	NA	NA
A2ASS6_S21895	NA	NA	NA	NA	NA	NA	NA	NA
A2ASS6_S22702	NA	NA	NA	NA	NA	NA	NA	NA
A2ASS6_S23506	NA	NA	NA	NA	NA	NA	NA	NA
A2ASS6_S23695	NA	NA	NA	NA	NA	NA	NA	NA
A2ASS6_S262;S264	NA	NA	NA	NA	NA	NA	NA	NA
A2ASS6_S262;S264;T266	31.9087	NA	65.976	NA	42.2735	35.2969	11.9231	NA
A2ASS6_S262;T266	NA	NA	1.92833	NA	NA	NA	NA	NA
A2ASS6_S264	NA	NA	134.396	15.9151	67.9233	NA	NA	NA
A2ASS6_S264;T266	NA	NA	NA	NA	NA	NA	NA	NA
A2ASS6_S26497	NA	NA	NA	NA	NA	NA	NA	NA
A2ASS6_S27960	NA	NA	NA	NA	NA	NA	NA	NA
A2ASS6_S281	NA	NA	NA	NA	NA	6.70798	NA	NA
A2ASS6_S281;S283	NA	NA	NA	NA	NA	NA	NA	NA
A2ASS6_S281;S283;S288	NA	NA	NA	NA	NA	NA	NA	NA
A2ASS6_S281;S288	NA	NA	NA	NA	NA	NA	NA	NA
A2ASS6_S283	NA	NA	NA	NA	NA	NA	NA	NA
A2ASS6_S283;S288;S290	NA	NA	NA	NA	NA	NA	NA	NA
A2ASS6_S28742	NA	NA	NA	NA	NA	NA	NA	NA
A2ASS6_S301	NA	NA	NA	NA	NA	NA	NA	NA
A2ASS6_S301;T299	NA	13.2176	19.1969	NA	NA	17.5865	NA	NA
A2ASS6_S305;S307	NA	NA	NA	NA	NA	NA	NA	NA
A2ASS6_S30852	NA	NA	NA	NA	NA	NA	NA	NA
A2ASS6_S31025	NA	NA	NA	NA	NA	NA	NA	NA
A2ASS6_S315	NA	NA	NA	NA	NA	NA	NA	NA
A2ASS6_S31843	NA	NA	NA	NA	NA	NA	NA	NA
A2ASS6_S322	NA	NA	NA	NA	NA	NA	NA	NA
A2ASS6_S32318	NA	NA	NA	NA	NA	NA	NA	NA
A2ASS6_S33128	NA	NA	NA	NA	NA	NA	NA	NA
A2ASS6_S33861	NA	NA	NA	NA	NA	NA	NA	NA
A2ASS6_S33861;T33859	NA	NA	NA	NA	NA	NA	NA	NA
A2ASS6_S33875;S33880	NA	NA	NA	NA	NA	NA	NA	NA
A2ASS6_S33913	NA	NA	NA	NA	NA	NA	NA	NA
A2ASS6_S33913;S	NA	NA	NA	NA	NA	NA	NA	NA
A2ASS6_S33915	NA	NA	NA	NA	NA	NA	NA	NA
A2ASS6_S33915;S	NA	NA	NA	NA	NA	NA	NA	NA
A2ASS6_S33915;S33920	NA	NA	NA	NA	NA	NA	NA	NA
A2ASS6_S33933	NA	9.78469	NA	NA	NA	18.092	NA	7.5625
A2ASS6_S34063;S34065	NA	NA	NA	NA	NA	NA	NA	NA
A2ASS6_S34097	NA	NA	NA	NA	NA	NA	NA	NA
A2ASS6_S34097;T34099	NA	NA	62.9222	48.6404	NA	35.5131	NA	NA
A2ASS6_S34107	NA	NA	NA	NA	NA	NA	NA	6.83314
A2ASS6_S34107;S34109	209.979	NA	17.2447	NA	25.0648	330.735	140.083	7.72553
A2ASS6_S34107;S34112;S34113	NA	NA	NA	NA	NA	NA	NA	NA
A2ASS6_S34109	6.67191	NA	NA	NA	NA	NA	NA	NA
A2ASS6_S34366	NA	NA	NA	NA	NA	NA	NA	NA
A2ASS6_S34393	NA	NA	NA	NA	NA	NA	NA	NA
A2ASS6_S34464	NA	NA	NA	NA	NA	NA	NA	NA
A2ASS6_S34464;S34470	NA	40.3587	32.4663	9.62034	58.5467	11.5808	NA	23.142
A2ASS6_S34470	NA	NA	NA	NA	NA	NA	NA	NA
A2ASS6_S34476	NA	15.7092	1.1062	NA	38.7811	29.0436	NA	6.6733
A2ASS6_S34488	68.3654	181.078	81.763	23.9939	205.437	182.847	31.8416	94.2865
A2ASS6_S34653	NA	NA	NA	NA	NA	NA	NA	NA
A2ASS6_S34756	NA	NA	NA	NA	NA	NA	NA	NA
A2ASS6_S35128	NA	NA	NA	NA	NA	NA	NA	NA
A2ASS6_S6881	NA	NA	NA	NA	NA	NA	NA	NA
A2ASS6_S6913	NA	NA	NA	NA	NA	NA	NA	NA
A2ASS6_S756	NA	NA	NA	NA	NA	NA	NA	NA
A2ASS6_S814	NA	NA	NA	NA	NA	15.2397	NA	NA
A2ASS6_S8274	NA	NA	NA	NA	NA	NA	NA	NA
A2ASS6_S848	NA	NA	NA	NA	NA	NA	NA	NA
A2ASS6_S8700	NA	NA	NA	NA	NA	NA	NA	NA
A2ASS6_S879;T877	NA	NA	NA	NA	NA	NA	NA	NA
A2ASS6_S9144	42.6386	96.7112	152.132	NA	92.7056	92.1691	15.2216	54.0785
A2ASS6_S9459	NA	NA	NA	NA	NA	NA	NA	NA
A2ASS6_T10107	NA	NA	NA	NA	NA	NA	NA	NA
A2ASS6_T10276	NA	NA	NA	NA	NA	NA	NA	NA
A2ASS6_T12625	NA	NA	2.45364	NA	NA	2.74897	2.42993	1.44992
A2ASS6_T20180	NA	NA	NA	NA	NA	NA	NA	NA
A2ASS6_T21339	NA	NA	NA	NA	NA	NA	NA	NA
A2ASS6_T22385	NA	NA	NA	NA	NA	NA	NA	NA
A2ASS6_T23053	NA	NA	NA	NA	NA	NA	NA	NA
A2ASS6_T266	NA	NA	NA	NA	NA	NA	NA	NA
A2ASS6_T29597	NA	NA	NA	NA	NA	NA	NA	NA
A2ASS6_T31580	NA	NA	NA	NA	NA	NA	NA	NA
A2ASS6_T34360	NA	NA	NA	NA	NA	NA	NA	NA
A2ASS6_T35099	NA	NA	NA	NA	NA	NA	NA	NA
A2ASS6_T877	NA	NA	NA	NA	NA	NA	NA	NA
A2ASS6_Y13198	NA	NA	NA	NA	NA	NA	NA	NA
A2ASS6_Y14119	NA	NA	NA	NA	NA	NA	NA	NA
A2ASS6_Y16353	NA	NA	NA	NA	NA	NA	NA	NA
A2ASS6_Y19860	NA	NA	NA	NA	NA	NA	NA	NA
A2ASS6_Y21257	NA	NA	NA	NA	NA	NA	NA	NA
A2ASS6_Y21945	NA	NA	NA	NA	NA	NA	NA	NA
A2ASS6_Y25975	NA	NA	NA	NA	NA	NA	NA	NA
A2ASS6_Y32154	NA	NA	NA	NA	NA	NA	NA	NA
A2ASS6_Y32428	NA	NA	NA	NA	NA	NA	NA	NA
A2ATK9_S358;S360	NA	2.86853	NA	NA	NA	NA	NA	NA
A2AWA9_S920	NA	NA	NA	NA	NA	NA	NA	NA
A2AWA9_S987;T991	3.15162	NA	2.10409	NA	NA	NA	2.18447	NA
A2BH40_S697	NA	NA	5.90712	NA	NA	NA	5.89316	NA
A2BH40_S697;S699	NA	NA	2.35968	NA	NA	NA	NA	NA
A2BH40_S697;S703	NA	NA	NA	2.40985	NA	NA	3.19619	NA
A2RSJ4_S414;S/T	24.9046	NA	NA	NA	23.9754	NA	18.7769	NA
A2RSJ4_S414;S418	NA	NA	NA	24.4765	NA	NA	NA	NA
A2RSQ0_S178	NA	NA	NA	2.26398	NA	NA	1.51067	1.64886
A3KGS3_S818;S	36.0986	NA	NA	NA	NA	NA	NA	23.2093
A3KGS3_S818;S820	NA	30.7921	NA	NA	NA	NA	NA	NA
A3KGS3_S819;S820	NA	NA	30.418	25.0612	37.9392	22.7999	21.5648	NA
A6H5X4_S17	NA	11.2762	NA	NA	11.188	9.92552	11.461	9.33079
A6H619_S1201	9.94371	10.6271	10.9231	11.6648	11.8662	12.4056	12.6568	11.3617
A6H619_S914	NA	NA	4.73346	2.60936	NA	NA	NA	NA
A6H6A9_S480	NA	NA	NA	NA	NA	7.38338	NA	2.37509
A6X8Z5_S765	NA	NA	NA	NA	NA	6.42409	NA	NA
A6ZI47_S39	NA	NA	NA	NA	NA	NA	108.424	NA
A6ZI47_S46	NA	NA	NA	NA	NA	NA	17.0493	NA
A8DUK4_T85	11.9195	9.5537	9.09273	6.62691	NA	7.97979	NA	NA
B1AR17_S1653;S1657	NA	NA	NA	2.70597	NA	NA	NA	NA
B1AR69_S1603	NA	NA	NA	NA	NA	NA	NA	NA
B1ART2_S2435	NA	NA	6.34731	5.82989	NA	NA	NA	NA
B1AVZ0_S25;S/T	NA	NA	NA	1.00417	NA	NA	NA	NA
B1AY13_S2044	41.2826	43.3052	42.575	42.9324	45.4194	38.9346	43.213	36.8288
B1AYL1_S1511	13.5015	13.2281	14.3055	12.9007	13.2305	NA	13.3006	12.3019
B1AYL1_S843	NA	4.16671	NA	NA	NA	4.80837	NA	NA
B1AZA5_S12	18.7754	20.682	23.1433	22.7462	23.5066	22.3966	22.6629	21.2811
B1AZA5_S12;S16	NA	NA	16.3236	NA	23.1184	NA	17.3527	14.2227
B1AZA5_S323	NA	NA	NA	NA	NA	NA	3.36267	NA
B1AZA5_S327;S/T	NA	NA	3.86963	4.76176	NA	2.27295	NA	3.91548
B1AZP2_S973	NA	NA	NA	NA	NA	1.95571	NA	NA
B1AZP2_S980	NA	3.00823	NA	NA	NA	NA	NA	NA
B2KF50_S929	9.83968	7.79982	7.15295	8.72358	8.5059	9.51826	7.23053	7.13813
B2RQC6_S1859	NA	5.02773	9.95379	13.7776	6.20586	5.21495	6.15525	5.74278
B2RQG2_S377	NA	NA	NA	0.767551	NA	NA	NA	NA
B2RRD7_S459;S461	NA	8.12935	10.8491	16.9281	7.46734	9.55238	10.2682	11.2995
B2RRE7_S1016;S1017	23.8448	11.3843	17.9295	23.0718	4.33695	14.3917	19.2408	21.0224
B2RUJ5_S317;T309	NA	NA	NA	NA	NA	NA	1.8753	NA
B2RUJ5_S573	2.89767	2.61189	NA	1.9407	2.95986	3.8932	NA	NA
B2RUJ5_S84;S87	NA	NA	NA	NA	NA	3.72736	NA	NA
B2RUJ5_S84;T/S	NA	3.6645	2.07175	NA	NA	NA	NA	NA
B2RUP2_S149	7.58589	8.41321	8.79237	12.2153	8.58096	12.8411	9.65695	11.7922
B2RUR8_S460;T461	NA	NA	2.14098	2.61629	NA	NA	NA	NA
B2RWW0_T243	31.8452	NA	NA	NA	48.0453	NA	50.4509	21.7051
B2RXQ2_S239;S	NA	NA	83.6868	NA	NA	NA	NA	NA
B2RXQ2_S239;S242	97.21	NA	NA	84.9419	67.1768	77.5079	18.3948	63.7439
B2RXQ2_S242	NA	NA	NA	3.24019	NA	3.52154	2.81401	NA
B2RXQ2_S242;S	22.6069	NA	14.9533	15.8938	NA	10.3151	16.0555	11.598
B2RXQ2_S242;S244	NA	67.3499	NA	NA	NA	NA	NA	NA
B2RY56_S672	24.5096	24.6235	28.3456	29.7716	25.7241	29.9009	24.1594	24.9036
B9EKI3_S340	NA	NA	NA	NA	13.0381	NA	9.88712	10.1102
C0HKD9_S116;S118	69.2034	76.5134	54.4994	142.193	34.6275	111.424	90.7757	129.82
C0HKD9_S132;S133	19.3354	45.0437	63.5062	88.8084	43.084	70.0813	68.5747	62.4746
C0HKD9_S52;S53	8.30014	6.51721	16.6145	13.7551	NA	12.5405	NA	29.8935
C0HKD9_T267	8.5258	NA	8.64583	17.5514	10.0369	17.2988	12.9471	20.3232
D3YUJ3_S350	NA	NA	NA	NA	3.20431	NA	NA	NA
D3YUJ3_S352	NA	2.65755	NA	NA	NA	NA	NA	NA
D3YZP9_S233;S237	66.37	53.08	45.1381	41.6146	57.4943	44.2871	56.2738	37.8501
D3YZP9_S237	NA	NA	NA	8.75677	NA	NA	15.0202	NA
D3Z1D3_S1384	NA	NA	NA	NA	NA	NA	NA	NA
D3Z1D3_S221	NA	NA	NA	NA	NA	NA	NA	NA
D3Z1D3_S677	NA	NA	NA	NA	NA	NA	NA	NA
D3Z1D3_S813	NA	NA	NA	NA	NA	NA	NA	NA
D3Z2R5_S13	11.9556	20.3706	10.2939	NA	11.1956	13.1781	12.7155	13.8405
D3Z4R1_S523;T521	NA	NA	NA	NA	NA	NA	11.0538	NA
D3Z6Q9_S443	1.15681	NA	NA	2.19751	NA	NA	NA	NA
E0CYV9_S1179	NA	NA	NA	NA	NA	NA	NA	NA
E0CYV9_S1338	NA	NA	NA	NA	NA	NA	NA	NA
E2JF22_S1646	3.50619	4.43927	NA	NA	4.55175	NA	NA	3.57801
E9PUZ9_S852;S861	NA	NA	NA	NA	478.277	NA	NA	NA
E9PV66_S2336	NA	NA	NA	NA	NA	NA	NA	NA
E9PWQ3_S1780	NA	NA	NA	NA	NA	NA	NA	14.8739
E9PX68_S258	11.0805	NA	21.3882	9.19212	20.1515	8.33909	13.3932	19.5221
E9PXF8_S1083;S1085	NA	NA	NA	NA	NA	NA	NA	3.96813
E9PYD1_S129	NA	NA	11.2577	12.0321	NA	NA	NA	10.065
E9PYF4_S1609	NA	NA	NA	NA	NA	NA	NA	NA
E9PYF4_S699	NA	NA	NA	NA	NA	NA	NA	NA
E9PZM7_S857;S859	NA	NA	NA	NA	2.29657	NA	NA	NA
E9PZP8_S1491	NA	NA	NA	NA	NA	1.07968	NA	NA
E9PZQ0_S1339	NA	NA	NA	NA	NA	NA	NA	NA
E9PZQ0_S2844	NA	NA	35.4333	NA	NA	NA	NA	NA
E9PZQ0_S2902	NA	NA	NA	NA	NA	NA	NA	NA
E9Q0B5_S1353	NA	NA	NA	NA	NA	NA	NA	1.12159
E9Q0S6_S1054	30.7854	NA	24.2871	NA	32.2486	4.554	20.6865	23.8206
E9Q0S6_S1054;S1062	8.20988	5.50238	4.96549	4.3893	3.49353	4.95747	6.56768	4.93708
E9Q0S6_S1062	NA	19.2531	NA	13.8149	NA	20.73	NA	NA
E9Q0S6_S1346	12.2629	25.1922	15.89	9.3821	16.4718	17.1528	12.6962	11.9227
E9Q0S6_S1346;T1343	NA	44.9325	41.2524	NA	56.0067	37.863	32.544	25.9637
E9Q0S6_S1363	NA	9.24252	7.94593	NA	NA	10.5716	NA	6.43885
E9Q0S6_S1423	NA	8.27934	7.78997	NA	7.27196	6.61709	NA	NA
E9Q0S6_S1461;S1468	NA	NA	6.95416	NA	NA	NA	NA	NA
E9Q0S6_S1463;S1468	NA	NA	NA	2.64208	NA	NA	3.91757	NA
E9Q0S6_S1468	27.1167	NA	37.2088	19.4145	36.677	29.9846	25.103	26.0099
E9Q0S6_S1468;S	NA	5.89587	NA	NA	5.77077	4.09641	NA	3.19212
E9Q0S6_S1535	15.2174	34.8491	18.3815	NA	15.8537	12.4021	11.3798	8.84133
E9Q0S6_S154	NA	NA	8.22495	18.432	NA	NA	NA	NA
E9Q0S6_S509	NA	NA	4.96288	NA	NA	NA	NA	NA
E9Q0S6_S792	24.6334	38.0885	23.9955	14.2904	34.4493	31.1793	19.399	21.8878
E9Q0S6_S836	NA	NA	5.79126	3.70387	NA	NA	NA	4.42843
E9Q0S6_S844;S/T	NA	0.671203	NA	NA	NA	NA	NA	NA
E9Q0S6_T1008;S/T	NA	3.96456	NA	NA	NA	NA	NA	NA
E9Q0S6_T1537	NA	NA	11.5269	NA	21.1984	NA	NA	NA
E9Q137_S238	NA	NA	NA	1.978	NA	NA	NA	NA
E9Q1P8_S226	NA	3.70842	NA	NA	NA	NA	NA	1.83455
E9Q1P8_S250	NA	6.47212	6.23041	5.40092	NA	6.39866	5.96113	5.70267
E9Q1P8_S343	3.18161	NA	3.33122	3.76856	NA	NA	NA	3.13194
E9Q1P8_S71	9.71134	NA	NA	NA	NA	NA	NA	16.3261
E9Q236_T646;S/T	NA	NA	NA	3.06722	NA	NA	3.39808	NA
E9Q238_S323	NA	NA	NA	6.14481	NA	NA	NA	NA
E9Q238_S325	NA	NA	NA	NA	NA	NA	NA	6.55691
E9Q394_S1608;S	NA	NA	3.96748	NA	NA	NA	NA	NA
E9Q394_S1611	2.76429	2.7786	2.35876	NA	NA	NA	4.98272	NA
E9Q394_S1613	NA	NA	NA	8.07566	NA	9.46896	NA	NA
E9Q394_S1613;S	NA	4.73396	NA	NA	NA	NA	NA	NA
E9Q394_S1908;T1910	NA	3.55713	NA	NA	NA	NA	NA	NA
E9Q411_S472;S474	12.5023	6.27514	10.5905	11.3902	NA	8.04165	9.38102	8.76949
E9Q4Z2_S1332	NA	NA	11.7374	12.0375	NA	NA	NA	22.4827
E9Q5C9_S563	54.9581	45.5053	65.8173	74.1138	60.8657	52.8227	71.0049	50.506
E9Q5F9_S1387;S1389;S1391	NA	NA	NA	2.67841	NA	NA	NA	NA
E9Q616_S1036	NA	NA	NA	NA	NA	3.20739	NA	NA
E9Q616_S1067	4.31009	NA	NA	NA	NA	NA	5.58672	NA
E9Q616_S116	NA	32.9182	23.495	16.3855	33.4314	NA	18.6102	18.2882
E9Q616_S136	425.771	617.287	144.527	257.977	450.329	441.012	154.642	247.382
E9Q616_S211	223.593	302.735	177.625	122.057	212.645	NA	204.947	148.984
E9Q616_S211;S213;S217	7.07305	4.51225	3.52615	4.54394	NA	9.09178	5.42763	4.06444
E9Q616_S211;S217	280.568	NA	NA	NA	NA	NA	NA	NA
E9Q616_S213;S217	NA	279.857	182.199	161.708	244.203	260.936	232.037	163.676
E9Q616_S217	NA	NA	NA	NA	NA	203.237	NA	NA
E9Q616_S217;S/T	NA	NA	NA	NA	NA	NA	NA	NA
E9Q616_S2566;S2820;S3272;S3400;S3528;S3782;S4500	8.25617	19.6699	14.1283	5.00121	6.32718	26.6942	14.1194	25.8773
E9Q616_S5099	NA	18.9281	16.6069	8.18588	NA	14.3254	NA	15.7051
E9Q616_S5504	101.606	104.28	79.8551	75.5206	94.064	74.3634	77.2011	66.513
E9Q616_S5504;S5512	NA	NA	5.34205	NA	NA	NA	NA	NA
E9Q616_S5512	NA	11.0585	NA	NA	NA	8.9207	NA	NA
E9Q616_S5518;S	NA	NA	13.619	NA	NA	NA	NA	NA
E9Q616_S5518;S5519	2.95808	NA	NA	NA	NA	NA	NA	NA
E9Q616_S5518;S5519;S	NA	28.4759	NA	NA	NA	1.5679	NA	NA
E9Q616_S5519;S5522;S5525	NA	NA	NA	NA	NA	NA	NA	30.2818
E9Q616_S5522	NA	NA	NA	149.652	NA	NA	NA	154.699
E9Q616_S5522;S5525	545.038	486.416	321.134	227.278	506.365	614.719	372.026	447.056
E9Q616_S5522;S5525;S	8.85092	13.6613	NA	7.76124	NA	13.3578	10.579	24.1154
E9Q616_S5522;S5525;S5536	NA	NA	NA	NA	7.66482	NA	NA	NA
E9Q616_S5525	NA	NA	NA	NA	163.226	NA	212.787	NA
E9Q616_S5525;S	NA	180.14	NA	NA	NA	NA	NA	171.799
E9Q616_S5555	5.2621	5.09837	NA	2.14229	9.15592	5.11664	4.96976	4.43733
E9Q616_S5607	206.435	220.934	186.206	157.18	171.038	181.141	188.87	170.264
E9Q616_S5607;S5617	NA	NA	2.56181	NA	NA	NA	NA	1.93099
E9Q616_S576	NA	18.2276	6.68034	13.0854	NA	11.6515	NA	10.2752
E9Q616_S893	NA	13.6973	17.7402	9.17324	NA	7.92875	NA	9.08994
E9Q6J5_S480;S482	NA	NA	NA	NA	NA	NA	NA	0.896423
E9Q6P5_S160	NA	NA	NA	NA	NA	7.47586	NA	NA
E9Q6P5_S673;S	NA	2.41009	NA	NA	NA	NA	NA	NA
E9Q6P5_S677;S678	40.8016	35.4621	42.0437	29.4276	41.1822	40.656	31.8659	32.1628
E9Q6P5_S677;S678;S	NA	NA	NA	NA	NA	2.91555	NA	NA
E9Q6P5_S677;S678;S681	NA	NA	NA	6.60606	NA	NA	NA	2.69692
E9Q6R7_S2210;S2211;S2213	NA	NA	NA	NA	NA	NA	NA	NA
E9Q6R7_S933	82.2254	128.776	95.6421	59.7087	79.8043	165.564	79.3294	108.184
E9Q784_S1086;S1090;S1093	2.97257	NA	NA	4.60821	NA	2.08971	2.83063	3.02643
E9Q784_S1090;S1093	NA	NA	3.60542	3.41677	NA	5.50181	3.34564	3.7014
E9Q784_S198	NA	1.308	0.824694	NA	NA	NA	NA	NA
E9Q784_S207;S	NA	11.4282	NA	NA	NA	NA	NA	NA
E9Q784_S207;S209	NA	NA	12.6353	NA	11.4184	13.9044	14.7004	NA
E9Q784_S951;S953	4.451	NA	4.33536	NA	NA	NA	4.16634	3.93403
E9Q784_S953	NA	NA	5.9029	6.78766	NA	5.7298	5.62171	4.88886
E9Q7G0_S1739	NA	NA	NA	NA	NA	4.07177	NA	NA
E9Q7G0_S398	13.4867	20.8722	20.163	NA	11.3644	26.5213	NA	20.7537
E9Q7P9_T1214	NA	NA	NA	NA	NA	NA	NA	NA
E9Q8D0_S283	NA	NA	2.35344	3.63569	2.1261	1.39817	1.92202	2.38006
E9Q8I9_S1383;S	NA	NA	NA	NA	NA	NA	NA	1.80882
E9Q9K5_S598	NA	NA	NA	NA	NA	NA	NA	NA
E9QA15_S495	NA	2.42914	1.76769	1.8635	NA	1.90515	2.72043	2.44002
E9QAT4_S2053;S2058	NA	NA	NA	NA	NA	4.14776	NA	NA
F2Z3U3_S192	7.91882	9.20456	6.91707	6.86691	8.29591	8.3728	7.47718	6.09512
F2Z3U3_S5;S17	NA	NA	19.2148	NA	NA	NA	NA	18.3061
F6U5V1_S266	NA	NA	5.40223	7.91822	NA	NA	NA	NA
F6YKY3_T112;T124	NA	NA	NA	NA	NA	NA	NA	NA
F6ZDS4_S2141	NA	29.7656	24.2578	28.1297	NA	28.2641	23.9966	25.4134
F8VPU2_S892	17.5592	NA	NA	14.9578	10.263	3.09839	NA	12.4481
F8VPU2_T886	NA	NA	NA	NA	NA	NA	14.4482	NA
F8VPZ5_S482;S485	NA	NA	NA	NA	NA	NA	NA	2.35632
F8VPZ9_S1427	NA	NA	3.27741	NA	NA	NA	NA	NA
F8VQ05_T1960	NA	NA	NA	NA	NA	NA	2.77864	NA
G3X8X0_S155;S163	NA	13.7081	NA	NA	9.5649	NA	NA	10.6881
G3X8X0_S163;S/T	NA	NA	NA	10.2294	NA	NA	NA	NA
G3X9F6_S481;S482	NA	NA	NA	56.1745	NA	60.6423	NA	50.484
G3X9Z4_S490;S495	NA	NA	NA	NA	2.86675	NA	NA	4.72826
G3X9Z4_S510;S512	NA	NA	NA	NA	NA	1.15985	NA	NA
G5E829_S1155;T1165	NA	3.34903	NA	1.34405	NA	2.50339	NA	2.23704
G5E870_S1049	7.20002	NA	NA	NA	NA	NA	NA	NA
G5E870_S310;S312	NA	NA	NA	2.32461	NA	1.63799	NA	1.62642
G5E870_S312	12.6198	18.6975	14.6682	NA	15.3866	14.1015	16.4362	15.967
G5E8J6_S104	22.4619	NA	NA	NA	NA	NA	NA	NA
G5E8J6_S129	2.84989	14.5133	18.3435	NA	11.5115	11.7424	NA	8.53821
G5E8J6_S139;S141;S/Y	NA	NA	NA	NA	NA	NA	NA	NA
G5E8J6_S141	NA	NA	NA	NA	NA	NA	NA	NA
G5E8J6_S141;S/Y	NA	NA	NA	NA	NA	12.9812	NA	15.7716
G5E8J6_S141;S150	11.4135	NA	27.3545	NA	14.1551	NA	NA	NA
G5E8J6_S150	NA	NA	NA	NA	NA	NA	NA	NA
G5E8J6_S201	NA	NA	NA	NA	NA	NA	NA	NA
G5E8J6_S219;S/T	NA	NA	NA	NA	NA	NA	NA	NA
G5E8J6_S219;S228	NA	NA	NA	NA	NA	NA	NA	NA
G5E8J6_S228	NA	NA	NA	NA	NA	NA	NA	NA
G5E8J6_S249	NA	NA	NA	NA	NA	NA	NA	NA
G5E8J6_S249;S253	NA	NA	NA	NA	NA	NA	NA	NA
G5E8J6_S272	11.8151	29.9153	47.6268	3.02018	NA	12.1369	3.1424	7.96901
G5E8J6_S305	NA	4.0165	NA	NA	9.38595	NA	NA	NA
G5E8J6_S305;S/Y/T	NA	NA	NA	NA	NA	NA	NA	NA
G5E8J6_S324	10.1177	15.7313	9.7079	2.50008	29.2956	26.5113	3.8146	12.1012
G5E8J6_S324;S332	NA	NA	NA	NA	NA	NA	NA	NA
G5E8J6_S354	NA	NA	36.821	NA	NA	NA	NA	NA
G5E8J6_S376	NA	NA	NA	NA	NA	NA	NA	NA
G5E8J6_S390;S/T	NA	NA	NA	NA	NA	2.24821	NA	NA
G5E8J6_S390;S402	NA	NA	3.03992	NA	NA	NA	NA	NA
G5E8J6_S402	NA	NA	NA	NA	NA	NA	NA	NA
G5E8J6_S421	5.28918	16.5646	20.64	NA	9.50216	15.3027	NA	NA
G5E8J6_S449	NA	NA	NA	NA	NA	NA	NA	NA
G5E8J6_S466;S/T	NA	NA	33.8152	5.38868	NA	NA	NA	6.94865
G5E8J6_S466;S474	NA	NA	NA	NA	NA	10.5676	NA	NA
G5E8J6_S474	NA	NA	NA	NA	85.5281	NA	NA	NA
G5E8J6_S516;S517	NA	NA	NA	NA	NA	NA	NA	NA
G5E8J6_S516;S520	NA	NA	NA	NA	NA	NA	NA	NA
G5E8J6_S520;T/S	NA	NA	NA	NA	NA	NA	NA	NA
G5E8J6_S527	NA	NA	NA	14.4262	NA	NA	NA	NA
G5E8J6_S527;S528	92.8911	122.269	168.343	37.1028	143.116	107.596	22.8785	65.5695
G5E8J6_S528	NA	71.2876	NA	NA	NA	NA	NA	47.2674
G5E8J6_S565;S569	NA	NA	NA	NA	NA	NA	NA	NA
G5E8J6_S591	NA	12.3945	2.8535	NA	5.40829	11.2328	NA	6.76387
G5E8J6_S591;S595	NA	NA	NA	NA	NA	NA	NA	NA
G5E8J6_S595	NA	NA	NA	NA	NA	NA	NA	NA
G5E8J6_S81	NA	5.12893	NA	NA	NA	NA	NA	NA
G5E8J6_T513	NA	NA	NA	NA	NA	NA	NA	NA
O08532_S119	NA	NA	NA	NA	NA	NA	NA	NA
O08539_S296	NA	NA	NA	4.09219	NA	NA	7.57518	NA
O08539_S296;S298	14.4375	21.0769	NA	6.80903	NA	NA	10.5965	NA
O08539_S296;S298;S304	8.42037	5.22604	9.89587	3.57374	6.80534	5.14903	4.65059	5.79058
O08539_S296;S304	18.4146	NA	30.3856	1.55137	15.9333	20.8164	11.5967	13.8922
O08539_S296;S304;T308	NA	NA	NA	NA	NA	NA	NA	NA
O08539_S298	NA	NA	NA	NA	NA	NA	NA	NA
O08539_S298;S304	NA	23.2521	29.2996	NA	NA	4.15241	NA	NA
O08539_S298;S304;T308	NA	NA	NA	NA	NA	NA	NA	NA
O08539_S304	14.5941	21.96	32.4726	NA	24.0766	26.6328	NA	15.4391
O08539_S304;S/T	NA	NA	NA	NA	26.5688	NA	NA	15.4666
O08539_S304;T308;S	NA	NA	NA	NA	NA	NA	NA	NA
O08539_S324	NA	NA	NA	NA	NA	NA	NA	NA
O08547_S137	20.3803	26.8563	11.8791	7.53476	30.3957	24.012	18.3827	18.1554
O08550_S1037;S1040	NA	NA	NA	NA	NA	1.16903	NA	NA
O08550_S1098;S1101	NA	NA	0.966431	1.84433	NA	NA	NA	2.71753
O08553_S517;S518;S522	NA	NA	NA	NA	NA	NA	NA	30.6445
O08553_S518;S522;T514	47.4841	NA	NA	25.6419	35.9704	31.7949	NA	NA
O08553_S522;T514;S/T	NA	NA	NA	NA	NA	NA	29.969	NA
O08553_S522;T514;T521	NA	28.204	18.5312	NA	NA	NA	NA	NA
O08582_S24;S	NA	46.2813	NA	NA	NA	NA	NA	NA
O08582_S25;S	52.3586	34.476	70.0507	NA	NA	NA	60.9698	106.396
O08582_S6;S	NA	NA	NA	NA	26.533	NA	NA	NA
O08582_S6;S24	30.5614	NA	NA	NA	NA	NA	NA	NA
O08582_S6;S25	NA	NA	NA	38.7667	NA	59.0593	NA	NA
O08582_S8;S	NA	NA	NA	NA	NA	NA	23.5566	NA
O08582_S8;S24	NA	NA	NA	NA	NA	NA	NA	NA
O08599_S594	NA	5.61317	NA	NA	NA	NA	NA	NA
O08638_S1954	373.819	411.202	412.613	467.319	343.448	396.24	308.394	374.779
O08638_S1954;T1951	32.6823	13.9353	27.722	32.6614	22.5548	23.7739	12.9595	22.9598
O08648_S454;S/T	2.67604	1.61168	2.61122	3.49163	NA	2.19163	NA	3.18881
O08784_S1191	NA	NA	19.6137	31.536	NA	18.945	22.3715	20.5292
O08784_S1216	NA	NA	NA	NA	NA	NA	NA	6.07462
O08784_S169;T171	23.4085	20.1316	31.6993	24.9157	NA	26.645	24.1158	22.8016
O08784_T165	NA	NA	NA	NA	NA	NA	NA	15.5328
O08784_T165;S/T	NA	NA	NA	17.6401	NA	NA	NA	NA
O08796_S473;S476	7.70237	NA	NA	NA	NA	NA	8.74548	NA
O08911_T183	NA	NA	NA	NA	NA	NA	NA	NA
O09106_S393	219.588	314.44	325.27	316.448	206.325	418.849	237.544	338.498
O09106_S421;S423	NA	NA	NA	0.904693	NA	NA	NA	NA
O09130_S79;S81;S83	6.85214	4.50265	NA	14.5359	NA	6.94997	7.37716	8.68897
O09130_S81;S83	3.80224	NA	NA	6.65687	NA	3.32333	NA	4.89536
O35071_S674;S676	4.00365	2.2106	2.95265	NA	4.89303	2.55377	3.69099	3.11355
O35126_S77;S79	NA	NA	NA	NA	NA	NA	NA	1.65988
O35215_S90	NA	NA	NA	NA	NA	NA	NA	1.83743
O35216_S15;S16	NA	1.21633	NA	NA	2.55739	2.15634	1.68779	1.45083
O35218_S419;S420;S423	NA	21.7296	26.4376	51.2203	17.1748	33.5851	23.0323	38.8913
O35245_S810	7.3129	4.61991	3.06563	3.98189	3.65605	4.42771	6.68341	3.69831
O35295_S310;S316	38.5974	20.961	31.9502	28.7939	29.7313	24.606	29.7607	19.8809
O35295_S316	298.68	185.915	273.969	204.217	274.534	200.285	262.117	174.741
O35344_S56	NA	NA	NA	NA	NA	NA	NA	NA
O35344_S56;S60	NA	NA	2.81998	NA	NA	NA	NA	NA
O35344_S60	34.7772	24.308	38.5376	24.2842	37.9128	30.7054	37.1375	36.2265
O35379_S284;S	NA	NA	NA	13.5157	NA	NA	NA	NA
O35379_S289;S290	NA	8.97166	NA	NA	NA	NA	NA	22.8087
O35379_S290	NA	10.0436	NA	11.2446	NA	NA	4.5232	11.2181
O35526_S14	5.76917	3.64274	4.43078	4.07772	NA	2.4099	NA	3.48497
O35551_S407	NA	NA	NA	5.21328	NA	NA	NA	NA
O35551_S407;S/T	NA	NA	NA	10.1118	NA	NA	NA	NA
O35551_S407;S410	NA	NA	8.41352	NA	NA	NA	NA	NA
O35551_S407;S420;T420;T/S	NA	NA	NA	NA	NA	NA	7.2523	NA
O35551_S407;T/S	NA	NA	NA	NA	NA	NA	6.63942	NA
O35551_S407;T408	NA	NA	NA	6.40619	NA	NA	NA	5.82975
O35551_S410;S/T	NA	NA	1.8203	NA	NA	1.88472	NA	NA
O35601_S222	NA	NA	NA	NA	NA	3.01482	NA	NA
O35601_S28	9.52664	8.31278	7.91644	7.84679	10.7039	14.5987	8.79187	9.40061
O35615_S925;S927	4.50195	NA	NA	5.28049	4.72538	NA	NA	4.24053
O35623_S50	NA	NA	NA	NA	NA	NA	NA	NA
O35691_S100	29.7745	NA	32.7376	47.6697	NA	35.4404	36.391	34.7283
O35691_S66	NA	3.7203	10.2657	NA	NA	4.93196	7.8001	NA
O35737_S104	11.0125	14.8389	15.8541	10.7898	16.6068	16.4517	16.6381	NA
O35892_S314	115.906	24.1586	NA	44.4054	71.1221	170.728	NA	129.412
O35892_S314;S318	NA	NA	NA	8.74568	NA	23.9488	NA	NA
O35892_S314;S319	NA	NA	10.6464	NA	NA	NA	NA	17.3037
O35892_S314;T313	NA	NA	7.21646	NA	NA	NA	NA	NA
O35892_S314;T316	NA	16.256	NA	71.5671	NA	NA	NA	NA
O35892_S319;T/S	NA	NA	NA	NA	NA	NA	15.5258	NA
O35892_S319;T313	NA	NA	NA	NA	NA	9.50726	NA	NA
O35892_S4;S7	NA	NA	NA	NA	1.99472	NA	NA	NA
O35892_S7	7.23261	NA	10.1564	13.3927	8.66675	12.9485	10.3737	10.2871
O35892_T313	NA	NA	20.0523	37.4488	NA	NA	NA	NA
O35929_S49	NA	NA	NA	NA	NA	NA	1.88763	NA
O35954_S621	10.4292	13.574	NA	11.7537	NA	11.9625	10.9513	11.1708
O54724_S173	37.3929	60.6649	46.2214	52.2962	48.8303	51.0341	48.475	48.6361
O54724_S173;S204;S205	NA	NA	NA	34.3958	NA	NA	NA	89.0544
O54724_S177;T/S	NA	NA	NA	NA	NA	NA	NA	NA
O54724_S204;S205	NA	414.762	NA	3119.08	NA	723.779	54.1363	8079.23
O54724_S38;S42	773.291	795.93	735.781	730.224	1048.02	785.318	739.356	835.501
O54724_S38;S42;T40	24.9409	NA	NA	31.6864	16.8397	21.5646	22.7382	28.8695
O54724_S389;S391	NA	68.6023	NA	109.015	35.0255	47.4893	NA	235.729
O54724_S391	NA	NA	NA	2.80554	NA	18.7727	NA	46.687
O54724_S42	NA	1086.98	1078.98	1014.73	1377.08	1103.81	NA	NA
O54774_S632;S634;S636	NA	NA	NA	8.26404	NA	16.4179	NA	NA
O54774_S755;S760	8.79162	8.78653	NA	NA	NA	NA	56.1939	45.322
O54774_S755;S760;T758	9.72298	NA	NA	10.1505	NA	4.96038	6.63464	7.79326
O54774_S755;T/S	NA	NA	NA	NA	NA	51.5156	NA	NA
O54774_S755;T758	NA	43.9987	10.2089	48.4138	59.8459	NA	NA	NA
O54774_S760	128.254	144.533	114.394	121.638	145.412	121.472	119.123	108.57
O54774_S760;T758;S	NA	NA	6.29521	NA	NA	NA	1.33118	NA
O54774_T758;S	NA	NA	NA	NA	NA	6.4577	NA	NA
O54786_S314	11.4043	12.0885	24.0881	32.9908	11.9907	21.139	28.0325	19.1193
O54824_S917	NA	5.43449	6.28886	16.9566	6.49045	17.6062	6.54799	9.35343
O54825_S97	7.72274	8.03574	24.0774	29.9911	NA	21.0751	21.2424	22.2591
O54916_S561	NA	15.5738	14.9112	NA	14.3937	18.7885	NA	NA
O54931_S740	6.63568	23.2973	20.5777	19.7715	17.4795	24.6646	7.55993	21.248
O54988_S643;S647	NA	21.974	12.7052	NA	29.7099	NA	16.9324	NA
O55003_S77;S88;S/T/Y	NA	NA	2.48242	NA	NA	NA	NA	NA
O55003_S88	40.4362	24.9469	60.8221	27.695	46.0532	NA	42.1	NA
O55022_S181	1551.43	1498.45	1608.24	1515.21	1466.74	1287.2	1637.65	1386.08
O55103_S1331;S1337	NA	37.9666	5.72167	32.379	55.1252	34.7134	43.3105	25.8528
O55103_S1337;T/S	26.5157	NA	NA	NA	NA	NA	NA	NA
O55143_S663	NA	53.298	50.0317	NA	NA	48.2852	53.9799	48.1457
O70145_S324	NA	15.8244	NA	15.0593	15.7452	16.5077	NA	13.2315
O70161_S554	19.4128	22.0762	NA	14.7682	NA	19.3401	15.7377	12.6082
O70161_S554;T552	7.7681	8.65904	6.53556	8.93308	NA	13.6528	NA	5.29949
O70161_T552;S	NA	NA	NA	NA	6.98564	NA	NA	NA
O70250_S118	NA	NA	NA	NA	NA	NA	NA	NA
O70250_Y132	NA	NA	NA	NA	NA	NA	NA	NA
O70250_Y92	NA	NA	NA	NA	NA	NA	NA	NA
O70251_S106	508.413	449.201	429.247	443.04	348.631	554.185	419.18	440.678
O70293_T348	NA	NA	NA	NA	NA	6.18324	NA	NA
O70305_S753	NA	NA	NA	NA	NA	NA	NA	NA
O70310_S47	NA	NA	NA	1.65113	NA	NA	NA	NA
O70318_S116	NA	NA	8.92354	NA	NA	9.98758	NA	NA
O70318_S698	NA	2.44888	2.79937	1.11327	3.21254	3.00981	NA	2.33628
O70318_T102	NA	NA	NA	9.67331	NA	NA	NA	NA
O70373_S205;S208	NA	NA	1.63694	NA	NA	NA	NA	NA
O70373_S208	NA	NA	NA	NA	NA	NA	NA	NA
O70373_S295	NA	NA	NA	NA	NA	NA	NA	NA
O70373_S332	NA	NA	NA	NA	NA	NA	NA	NA
O70435_S243	NA	NA	NA	NA	NA	NA	2318.42	NA
O70435_S250	NA	NA	NA	NA	NA	NA	NA	1860
O70439_S126;S129	4.56591	NA	NA	6.77251	NA	3.93794	NA	NA
O70439_S129	10.9583	15.3046	13.3345	20.1293	12.3521	14.9901	19.1715	11.0983
O70439_S129;S	NA	6.66026	NA	NA	NA	NA	NA	3.64987
O70480_S30	42.2354	NA	29.5881	NA	34.0681	NA	NA	NA
O70494_S72	NA	NA	NA	NA	NA	21.6483	NA	8.11781
O70548_S161	NA	NA	NA	NA	NA	NA	NA	NA
O88327_S373	NA	NA	NA	NA	NA	NA	NA	2.81303
O88343_T254;S	NA	NA	NA	NA	NA	NA	1.61627	NA
O88444_Y567	NA	NA	NA	NA	NA	1.57287	NA	NA
O88466_S1040;S1041	NA	NA	2.23938	2.55602	1.75425	NA	1.91492	NA
O88487_S95	NA	NA	NA	NA	NA	NA	NA	NA
O88508_S102	NA	NA	4.81859	NA	NA	NA	NA	NA
O88587_S261	NA	NA	18.3593	NA	NA	NA	NA	6.66143
O88738_S483	NA	NA	NA	8.28904	NA	NA	NA	NA
O88874_S325;S329	47.8383	48.1004	NA	30.2181	35.1374	41.0815	33.7672	36.396
O88990_S318	NA	NA	NA	NA	NA	NA	NA	NA
O88990_S320	NA	NA	NA	NA	NA	NA	NA	NA
O88990_S417	NA	NA	3.70266	NA	NA	NA	NA	NA
O88990_S437	NA	NA	NA	NA	NA	NA	NA	NA
O88990_S439	NA	NA	NA	NA	NA	NA	NA	NA
O88990_S601	NA	NA	NA	1.12017	NA	NA	NA	NA
O88990_S609	NA	NA	NA	NA	NA	NA	NA	NA
O88990_S711	NA	NA	NA	NA	NA	NA	NA	NA
O88990_S757	NA	NA	NA	NA	NA	NA	NA	NA
O89032_S1029	NA	3.65951	NA	NA	NA	NA	NA	NA
O89032_S721	NA	5.5573	NA	NA	NA	4.2526	5.97867	5.4455
O89053_T418	18.4692	25.0629	36.083	33.2016	24.4847	49.2833	28.3	36.6274
P01897_S350	NA	NA	NA	NA	NA	12.6387	NA	9.87301
P01897_S352;S353	NA	NA	NA	5.84221	NA	NA	NA	NA
P01897_S356;S/Y	NA	NA	NA	NA	32.1244	NA	32.9669	33.5568
P04071_S155;S159	NA	NA	NA	NA	0.46274	NA	NA	NA
P04117_S102	NA	NA	17.5098	NA	NA	NA	NA	NA
P04247_S121	NA	NA	NA	NA	NA	NA	NA	NA
P04247_S133	NA	NA	NA	NA	NA	NA	NA	NA
P05064_S100	NA	NA	NA	NA	NA	NA	NA	NA
P05064_S17	NA	NA	NA	NA	NA	NA	NA	NA
P05064_S276	NA	NA	NA	NA	NA	NA	NA	NA
P05064_S36	NA	NA	NA	123.855	NA	NA	NA	182.222
P05064_S36;S39	NA	NA	29.3702	NA	11.9692	NA	NA	NA
P05064_S36;T/S	9.99171	NA	NA	NA	NA	7.1655	NA	NA
P05064_S39	NA	7.67074	577.685	17.6882	NA	NA	NA	5.77436
P05064_S39;S/T	NA	NA	NA	3.43557	NA	5.10529	NA	NA
P05064_S39;T37	NA	NA	NA	NA	NA	NA	NA	NA
P05064_S46	29.2798	27.8761	71.5505	35.0546	26.7844	23.7195	NA	29.7656
P05064_T266	NA	NA	NA	NA	NA	NA	NA	NA
P05977_S67	NA	NA	NA	NA	NA	NA	NA	NA
P05977_S93	NA	NA	NA	NA	NA	NA	NA	NA
P06745_S88	NA	NA	NA	NA	NA	NA	NA	NA
P06800_S964	73.2506	4.65921	52.1521	8.43855	116.354	117.477	51.4242	68.4087
P06837_S96	NA	NA	7.16021	NA	NA	NA	NA	NA
P07310_S372	NA	NA	40.6103	NA	NA	17.7624	NA	12.6747
P07310_T166	NA	NA	NA	NA	NA	NA	NA	NA
P07310_T322	NA	NA	NA	NA	NA	NA	NA	NA
P07310_T35	NA	NA	NA	NA	NA	NA	NA	NA
P07310_Y125	NA	NA	NA	NA	NA	NA	NA	NA
P07310_Y174	NA	NA	NA	NA	NA	NA	NA	NA
P07724_S502	NA	1.73415	NA	NA	NA	NA	NA	NA
P07724_S593	32.3945	31.3145	NA	23.7492	NA	20.4985	NA	NA
P07724_T294	NA	NA	NA	NA	NA	NA	12.1358	NA
P07724_T520	24.9529	NA	NA	19.5278	17.792	NA	24.3765	12.4475
P07724_Y287	25.6431	20.6512	13.2917	24.6718	NA	10.787	14.8283	17.8645
P07901_S231	32.776	28.87	28.6882	36.9083	41.9883	36.1126	29.4562	30.3576
P07901_S252	98.8483	NA	NA	NA	NA	NA	NA	NA
P07901_S263	685.457	694.784	797.306	844.085	644.196	674.333	698.912	699.447
P08553_S502;S506	NA	NA	NA	NA	NA	6.94136	NA	NA
P08553_S605	NA	NA	NA	NA	NA	NA	NA	NA
P08553_S605;S610	4265.14	2777.94	2119.77	2155.22	3570.04	3067.07	2852.77	2023.1
P08553_S610	514.757	471.321	285.726	330.29	493.393	510.193	463.602	337.54
P08553_S715	6.20841	4.40774	10.1404	1.5175	8.7619	4.36456	6.38057	1.55482
P08553_S715;S	NA	14.1034	NA	71.3588	NA	NA	12.4705	10.0993
P08553_S715;S720;S723	61.4481	NA	NA	NA	12.4261	27.5073	5.00609	NA
P08553_S715;S723	NA	84.8841	76.5448	7.22359	76.1051	115.484	170.404	28.3381
P08553_S715;S727	NA	NA	NA	NA	NA	NA	NA	NA
P08553_S723	28.6974	14.8236	NA	NA	NA	NA	NA	13.8944
P08553_S727	19.9317	22.2401	15.4153	11.058	20.666	14.6035	16.7368	NA
P08553_T565	NA	NA	NA	NA	NA	NA	NA	3.13088
P08775_S1913;S1927;T/S/Y	NA	NA	NA	4.01225	NA	2.59869	NA	NA
P09405_S145	5.01607	NA	NA	8.55518	NA	NA	NA	NA
P09405_S145;S157	124.796	116.108	134.374	219.411	77.4235	205.13	148.099	227.982
P09405_S157	NA	NA	8.78418	NA	NA	NA	NA	NA
P09405_S189;S212	11.5079	16.2877	17.2906	28.924	NA	42.0646	30.033	48.87
P09405_S212	NA	2.08533	5.22625	7.67603	NA	5.59444	NA	2.23327
P09405_S28;S	NA	NA	NA	18.471	NA	NA	NA	NA
P09405_S28;S34	NA	NA	NA	NA	NA	NA	NA	7.25107
P09405_S28;S34;S	NA	NA	NA	NA	NA	15.9292	11.1708	NA
P09405_S34;S40;S41	NA	NA	13.7649	NA	NA	NA	NA	NA
P09411_S203	NA	NA	NA	NA	NA	NA	NA	NA
P09411_Y196	NA	NA	NA	NA	NA	NA	NA	NA
P09450_S248;S256;T252	NA	NA	NA	NA	NA	2.33641	NA	NA
P09450_S256;S/T	NA	NA	NA	NA	NA	1.3534	NA	NA
P09470_S1305	359.259	556.287	230.201	138.181	401.218	399.808	261.714	237.012
P10518_S215	3.83217	3.74256	4.04299	4.29713	NA	NA	NA	3.44397
P10637_S188	NA	NA	NA	NA	NA	NA	NA	NA
P10637_S188;S/T	NA	NA	NA	NA	NA	NA	NA	NA
P10637_S490;S491;S494	2.72542	NA	NA	NA	NA	NA	NA	NA
P10637_S494;S/Y/T	NA	NA	NA	2.64968	NA	NA	NA	NA
P10637_S506	NA	NA	NA	NA	NA	NA	NA	NA
P10637_S527;T523	NA	8.00315	7.94901	9.92864	NA	NA	NA	6.48384
P10637_S688;S692	4.40883	NA	NA	NA	NA	NA	NA	NA
P10637_S688;S692;T/S/Y	NA	NA	12.7588	12.1788	NA	NA	NA	NA
P10637_S688;T/S/Y	NA	NA	NA	NA	NA	NA	NA	NA
P10637_S688;T695	NA	NA	NA	NA	NA	NA	NA	NA
P10637_S696	NA	NA	NA	NA	NA	NA	NA	NA
P10637_T523;S	NA	NA	NA	NA	NA	9.77327	NA	NA
P10711_S100	50.2515	44.425	22.1661	31.6736	60.0134	84.3442	54.2215	44.2233
P10923_S234;S	NA	NA	1.95941	NA	NA	NA	NA	NA
P10923_S238;S	NA	NA	NA	NA	NA	NA	1.69654	NA
P11499_S226	48.2972	43.534	72.7628	54.6319	51.0451	40.3834	40.2176	20.083
P11499_S255	12462	11111.2	12017.3	12226.4	12619	11581.1	11288.5	10046.5
P11499_S255;S261	64.6824	33.4683	59.9588	72.1377	54.397	59.8175	60.4805	54.8438
P11531_S3616	NA	NA	NA	NA	NA	NA	NA	NA
P11881_S1588	NA	NA	NA	NA	NA	8.22826	NA	NA
P13412_S118	NA	NA	NA	NA	NA	NA	NA	NA
P13412_S89	NA	NA	NA	NA	NA	NA	NA	NA
P13542_S1602	NA	NA	NA	NA	NA	NA	NA	NA
P13542_T1599	NA	NA	NA	NA	NA	NA	NA	NA
P14142_S488	NA	511.59	467.746	305.62	NA	534.236	250.415	326.873
P14152_S241	53.3509	33.4671	74.4924	NA	58.6035	25.5097	31.8364	64.4982
P14602_S15	NA	NA	NA	NA	NA	NA	NA	NA
P14602_S86	174.813	159.189	192.58	100.52	277.532	174.79	158.908	129.54
P14869_S304;S307	44.2443	697.873	879.682	867.477	872.163	NA	153.343	831.572
P14869_S307	NA	NA	61.5649	48.1963	NA	NA	NA	NA
P14873_S1242;S1251;S1260	NA	NA	NA	7.29544	NA	NA	NA	NA
P14873_S1247;S1251;S1260	NA	12.6611	11.1151	NA	NA	12.5587	NA	7.98203
P14873_S1251;S1253;S1260	NA	NA	NA	NA	7.35257	NA	NA	NA
P14873_S1255;S1260	NA	3.73482	4.03738	NA	NA	3.24198	4.31976	NA
P14873_S1255;S1260;S	8.40523	NA	NA	NA	NA	NA	5.65178	NA
P14873_S1257;S1260;S	NA	6.8808	NA	NA	NA	NA	NA	NA
P14873_S1260;S	5.92537	NA	NA	3.9725	5.77965	5.76996	7.94358	7.39659
P14873_S1373;S1384	NA	18.6679	NA	34.9208	NA	62.4432	52.2609	NA
P14873_S1384;S	NA	48.0025	NA	NA	NA	NA	NA	17.6145
P14873_S1422	NA	NA	NA	NA	NA	NA	5.66116	NA
P14873_S1775	NA	4.53421	4.78277	NA	NA	NA	4.36553	NA
P14873_S1781;T1784	NA	NA	9.9524	7.68523	NA	NA	NA	5.42579
P14873_S1789;S1793	54.8923	NA	34.8496	34.6266	NA	36.9834	35.8453	NA
P14873_S1793;S/Y/T	NA	44.4488	NA	NA	NA	NA	NA	26.8988
P14873_S2378;S2379	NA	NA	NA	NA	NA	NA	4.25976	NA
P14873_S541	NA	NA	NA	NA	NA	29.6181	NA	NA
P14873_S825;S828;S829	7.65893	5.40906	NA	NA	NA	NA	4.29613	NA
P14873_S828;S829	42.6052	42.0114	45.7481	41.2081	NA	31.6016	50.6302	50.1404
P14873_T1806	NA	11.4777	NA	NA	11.0366	NA	NA	NA
P15066_S253;S/T	4.107	NA	NA	NA	NA	7.12903	NA	8.64475
P15331_S57	NA	NA	19.6891	NA	NA	NA	NA	12.8969
P15508_T2072	NA	NA	NA	NA	NA	NA	NA	NA
P15532_T94	4.7441	2.43072	4.02477	NA	4.53886	4.08961	4.95308	2.45916
P15920_S695	NA	NA	12.628	NA	NA	NA	NA	NA
P16045_S39	NA	NA	2.48715	NA	NA	NA	NA	NA
P16546_S1031	NA	NA	17.0174	NA	NA	NA	NA	NA
P16546_S1217	18.6677	30.6742	19.5213	15.2634	21.2078	25.1555	20.6834	19.9287
P16858_T182	NA	NA	NA	NA	NA	NA	NA	NA
P17095_S102;S103	2042.34	453.355	1630.32	2502.18	1363.98	1731	878.315	1770.8
P17095_S99;S102;S103	66.5359	NA	105.75	NA	28.2083	91.0694	48.9087	NA
P17141_S41;T/S/Y	NA	NA	NA	NA	NA	4.02932	NA	NA
P17182_S419	NA	NA	NA	NA	NA	NA	NA	NA
P17751_S204	NA	NA	NA	NA	NA	NA	NA	NA
P17892_S385;S399;Y387	NA	NA	NA	NA	1.32546	NA	NA	NA
P18608_S84;S87	NA	NA	NA	NA	NA	NA	NA	90.2025
P18654_S415	3.79024	5.7505	5.15714	NA	7.32677	6.27315	5.22629	5.63533
P18826_S982;S986	NA	NA	NA	NA	NA	NA	NA	NA
P19246_S500	95.9834	NA	70.47	79.8012	92.1372	101.607	105.265	51.6846
P19246_S500;S508	NA	NA	38.6339	28.687	42.6103	NA	39.1186	19.7365
P19246_S523;S739;S529;S745;S535;S751	NA	NA	NA	NA	12.7484	15.5308	NA	NA
P19246_S529;S535;S541	NA	6.37548	NA	5.12244	NA	NA	NA	6.87544
P19246_S529;S745;S535;S751	84.4985	41.2271	35.7345	47.6519	64.366	37.2151	60.9737	10.8505
P19246_S553;S679;S559;S685	NA	NA	NA	NA	NA	4.4316	NA	NA
P19246_S565;S571	14.775	NA	NA	NA	NA	2.04424	NA	3.3392
P19246_S565;S577	NA	NA	NA	NA	NA	NA	9.30706	NA
P19246_S571;S577	NA	NA	6.38986	3.30347	NA	4.2009	NA	NA
P19246_S577;S/T	NA	3.93042	NA	NA	NA	6.41553	NA	NA
P19246_S577;S583	10.6003	NA	2.66514	NA	8.73155	NA	NA	NA
P19246_S589;S643;S595;S649	31.146	14.1799	17.9844	19.6089	25.4866	15.3029	22.9235	17.5092
P19246_S595;S649;S601;S655	23.2293	7.46365	9.65683	9.57217	15.1183	8.12295	12.1658	NA
P19246_S601;S655;S607;S661	9.95194	5.53177	4.01816	6.79658	6.97356	5.59216	7.87583	NA
P19246_S607;S625;S661;S613;S631;S667	102.65	51.3654	55.0387	46.3895	72.7087	51.3294	60.7456	45.2323
P19246_S631;S/T	NA	NA	NA	4.19163	19.7888	NA	NA	NA
P19246_S631;S637	28.7798	NA	13.1685	NA	NA	13.0783	NA	12.7569
P19246_S631;T640	NA	11.1063	NA	NA	NA	NA	17.8349	NA
P19246_S637;S643	NA	NA	NA	NA	2.5133	NA	NA	NA
P19246_S667;S673	41.1349	5.80677	16.908	14.7184	22.6737	12.7344	12.2799	NA
P19246_S667;S691;S703;S673;S697;S709	11.842	NA	2.53104	5.72756	NA	10.5006	9.44953	NA
P19246_S673;S697;S709	NA	NA	NA	NA	2.76767	1.79379	1.00018	NA
P19246_S673;S709;S679;S715	52.4513	15.8265	48.4966	17.6251	44.6613	59.6617	69.913	45.2648
P19246_S679;S685	5.23637	NA	NA	NA	3.62116	2.24508	NA	NA
P19246_S679;S715	NA	NA	NA	NA	NA	NA	3.01316	NA
P19246_S685;S691	37.7446	19.7034	18.3403	19.3545	27.1832	20.7693	24.918	18.4153
P19246_S691;S697	27.7285	13.3554	23.5661	23.0631	16.0719	23.55	26.3338	17.4243
P19246_S697;S703	NA	11.3485	NA	NA	7.96327	NA	9.44208	NA
P19246_S703;S709	31.7003	NA	19.663	29.1978	NA	19.1742	13.6815	18.4439
P19246_S715;S721	70.2331	38.4177	46.1758	48.2527	56.3095	41.3835	61.2356	35.2699
P19246_S721;S727	115.137	NA	NA	NA	NA	NA	NA	NA
P19246_S727;S733	85.552	45.168	58.8138	53.7304	71.6427	51.5285	71.1626	41.5709
P19246_S733;S739	101.897	102.039	100.549	108.542	146.429	105.076	139.173	92.5101
P19246_S739;S745	58.4048	6.17921	34.2669	34.3763	13.5137	23.7822	12.8952	25.8526
P19246_S745;S751;S757	NA	NA	NA	NA	6.82024	NA	NA	5.20838
P19246_S751;S757	40.0482	38.7988	32.8727	43.3902	67.2886	42.2055	50.7158	NA
P19246_S757;S763	104.183	113.277	126.883	97.6228	167.758	121.105	139.535	105.018
P19246_S763	24.5461	19.781	20.4518	22.8581	27.373	21.2191	23.6039	14.5376
P19246_S763;S769	40.9911	42.0321	43.0388	37.8396	53.5892	50.6792	52.6142	NA
P19246_S769	NA	NA	NA	NA	NA	15.7369	16.8722	NA
P19246_S783;S789	9.39969	NA	4.8854	3.6395	10.9722	NA	7.21963	NA
P19246_S795	28.495	23.0102	27.6746	34.9969	24.3397	23.6639	38.245	15.9485
P19246_S834	103.426	70.2832	53.579	79.0286	87.9971	76.5016	83.1755	53.8088
P19246_S834;T839	91.8442	72.005	56.6118	37.8978	88.9948	83.8093	66.9952	51.5114
P19246_S859	80.4401	67.8885	56.8885	59.5839	77.9172	84.7979	72.6862	53.4575
P19246_T839	NA	19.4199	16.2774	NA	22.5189	18.0571	12.9946	14.3834
P19426_S115	4.08085	7.57116	8.76006	6.87464	11.5998	18.2574	6.67518	11.9176
P19426_S51	NA	NA	NA	5.90247	NA	9.90096	7.2232	NA
P19437_S29	NA	NA	NA	9.07099	NA	NA	NA	NA
P19973_S168	NA	NA	NA	NA	NA	6.51912	NA	NA
P19973_S168;S180	9.39127	24.946	7.21303	NA	40.888	84.5598	17.1618	NA
P19973_S168;S180;S184	11.3865	8.69451	6.15597	10.609	17.1739	38.393	14.5334	21.2202
P19973_S168;S180;T166	86.7893	65.9383	48.0389	84.323	104.295	265.556	102.243	179.473
P19973_S168;T166	65.2074	55.0516	43.8489	58.5937	86.2966	267.198	66.0342	149.128
P19973_S180;T186	NA	NA	NA	25.9396	NA	NA	NA	73.0561
P19973_S243	73.515	71.0882	106.993	146.111	96.8959	218.751	108.019	121.052
P20152_S214	30.5954	NA	NA	23.1338	NA	NA	27.4349	NA
P20152_S430	NA	NA	NA	NA	NA	NA	5.22606	NA
P20152_S459	NA	NA	NA	NA	13.019	NA	NA	NA
P20917_T543	NA	NA	NA	NA	7.29846	NA	6.08683	NA
P21550_S83	NA	NA	NA	NA	NA	NA	NA	NA
P21619_S383;S385	NA	NA	NA	NA	NA	11.9322	NA	12.5125
P21619_S427	16.515	4.45967	17.9068	4.41129	NA	16.3979	18.4112	17.7054
P23198_S95	10.4172	5.13575	4.62793	12.7743	11.9814	13.5648	9.17313	6.31225
P23927_S59	NA	NA	NA	NA	NA	NA	NA	NA
P24788_S270	NA	3.44218	5.21682	5.30303	NA	NA	5.17513	6.01332
P25962_S247	29.6912	20.7632	26.6623	33.9766	33.9813	21.8022	35.1742	29.0444
P25962_S247;S	NA	NA	NA	NA	NA	NA	NA	6.59976
P25962_S247;S250	NA	NA	7.22982	10.3577	9.49853	NA	11.9599	NA
P26039_S1328	NA	NA	5.66156	NA	NA	NA	NA	5.237
P26039_S2040	38.7761	30.3545	46.9486	30.3141	36.1704	34.74	37.106	35.875
P26039_T1263	4.34894	3.68512	4.5212	3.27079	3.92327	4.25643	3.89676	3.746
P26231_S641	NA	131.839	140.741	139.288	135.383	145.852	144.551	158.249
P26231_S641;S652	NA	NA	4.90297	NA	NA	NA	NA	NA
P26231_S641;T645	NA	NA	NA	7.14114	5.33746	4.83879	6.89743	10.9527
P26231_S655	5.2637	NA	NA	NA	NA	NA	NA	3.73156
P26231_S655;T658	NA	NA	9.19094	NA	NA	8.41994	NA	8.24452
P26231_T654;T658	NA	NA	67.0175	NA	NA	NA	NA	NA
P26231_T658;S/T	NA	17.8668	NA	NA	32.3684	30.171	NA	NA
P26231_T658;T/S	64.4621	8.42989	NA	NA	NA	NA	NA	29.1544
P26645_S138	NA	NA	NA	20.4175	NA	NA	NA	NA
P26645_S141	NA	NA	22.9474	NA	NA	NA	NA	NA
P27546_S1046	NA	NA	NA	NA	NA	NA	NA	NA
P27546_S475	12.3253	11.8239	19.8055	NA	13.0725	22.8927	7.89488	7.46316
P27546_S517	23.3517	19.1724	39.6853	20.6321	14.7076	38.9412	12.7043	27.4837
P27546_S760	NA	NA	NA	NA	NA	NA	4.22192	NA
P27546_S785	NA	NA	NA	NA	NA	NA	NA	NA
P27546_S914	NA	NA	NA	NA	NA	NA	NA	NA
P28028_S135	4.79809	8.33551	2.04661	2.61382	8.01388	7.45642	6.78723	6.32084
P28028_S714	NA	NA	NA	11.5803	NA	14.7194	NA	10.5699
P28352_S18	NA	NA	NA	6.04491	NA	NA	NA	4.77974
P28652_S394	NA	NA	NA	NA	NA	NA	NA	NA
P29699_S134;S138	769.698	198.009	114.614	523.506	NA	382.147	148.526	NA
P29699_S138	108.609	160.625	70.789	181.179	125.45	67.8623	178.245	74.4539
P29699_S138;S/T	NA	NA	NA	NA	155.199	NA	NA	86.7759
P29699_S138;T/S	NA	NA	306.082	NA	413.638	NA	916.995	NA
P29699_S138;T130	758.173	1353.89	342.566	309.658	483.963	314.971	141.4	621.17
P29699_S309	NA	2011.48	NA	NA	NA	NA	NA	NA
P29699_S309;S/T	NA	NA	NA	NA	NA	NA	NA	NA
P29699_S309;S312	NA	NA	NA	NA	NA	NA	8078.81	4904.35
P29699_S309;S312;S/T	NA	NA	NA	NA	NA	NA	NA	NA
P29699_S309;S312;S314	1409.22	1977.45	2222.99	2010.01	827.073	538.394	1847.85	1443.4
P29699_S309;S314	NA	NA	NA	NA	NA	NA	NA	NA
P29699_S312	885.443	NA	NA	NA	834.826	NA	NA	768.163
P29699_S312;S314	6594.22	9499.84	7886.97	5541.07	5294.62	3172.18	NA	NA
P29699_S314	NA	NA	1107.89	612.311	NA	609.492	1219.47	NA
P29699_S320	NA	NA	NA	NA	NA	NA	NA	NA
P30728_S333	NA	NA	NA	NA	NA	NA	NA	NA
P30993_S325;S328	NA	NA	NA	NA	2.77342	NA	NA	NA
P30993_S328	40.0482	44.1089	42.4377	31.0314	36.1314	32.337	36.6805	27.5059
P30993_S333	41.695	40.3307	28.51	NA	36.5683	26.0267	36.6163	NA
P30999_S268	NA	NA	4.69582	NA	6.24742	NA	NA	2.38293
P30999_S346;S349	7.41106	7.46788	7.23579	6.37595	8.62643	7.41646	6.51351	7.96584
P30999_S349;S352	NA	14.2663	NA	NA	NA	NA	NA	NA
P31001_S28;S/T	NA	NA	NA	NA	NA	NA	NA	NA
P31001_S28;S32	NA	NA	NA	NA	NA	NA	NA	NA
P31001_S31;S32	NA	NA	NA	NA	NA	NA	NA	NA
P31324_S112	NA	1.25497	NA	1.15431	1.4947	0.833094	2.84632	1.24808
P31750_S122	NA	NA	NA	2.98704	NA	NA	NA	NA
P32261_S69	NA	13.9931	NA	4.63264	NA	5.79522	NA	NA
P32261_T64	5.33218	NA	1.83405	NA	NA	NA	NA	NA
P32848_S110	NA	NA	NA	NA	NA	NA	NA	NA
P34152_S840;S843	NA	NA	NA	NA	NA	NA	NA	3.33678
P34152_S843;S850	NA	NA	NA	NA	NA	5.77898	NA	NA
P34152_Y861;S/T	NA	NA	NA	NA	NA	NA	NA	NA
P35486_S232	716.231	748.966	912.05	807.801	696.734	572.393	353.006	461.842
P35486_S293	NA	NA	5.03681	NA	NA	NA	NA	NA
P35486_S293;S300	36.9496	7.59295	34.4975	NA	35.5098	NA	7.63224	21.7407
P35486_S295	NA	10.4279	NA	NA	NA	NA	NA	NA
P35486_S295;S300	NA	NA	NA	NA	NA	8.56961	NA	NA
P35486_S300	NA	NA	NA	NA	10.4388	NA	NA	NA
P35564_S553	NA	489.223	412.517	401.665	453.251	551.414	352.75	367.725
P35564_S553;S563	2260.12	1864.46	1445.27	1209.72	2086.22	2012.82	1696.44	1403.46
P35564_S553;T/S	NA	NA	NA	NA	NA	29.7637	NA	NA
P35564_S563	740.946	55.749	155.74	98.0729	191.177	163.11	105.767	99.5324
P35564_S563;S582	NA	NA	7.56899	9.48269	NA	NA	NA	NA
P35564_S582	1651.1	1872.38	1992.3	1768.59	2202.74	2035.65	2281.44	1797.67
P35564_S582;T/S	NA	NA	NA	NA	NA	11.905	13.0502	NA
P35569_S1096;S1097	NA	NA	NA	NA	NA	NA	NA	NA
P35689_S341	NA	NA	NA	1.67438	NA	NA	NA	NA
P35689_S384	4.08688	NA	NA	4.90065	NA	5.17206	NA	NA
P35689_S571;S572	NA	1.01394	1.47152	2.06152	NA	1.24438	1.2959	1.31161
P35831_S596;S608;T598	NA	NA	NA	NA	NA	2.85342	NA	NA
P35831_S603;S606;S608	NA	NA	NA	4.45605	NA	NA	NA	NA
P35831_S673	5.35715	6.26428	5.28219	5.62456	6.81202	6.39971	6.328	5.81401
P36916_S51	19.2259	18.0084	17.7512	9.26677	19.4649	20.7731	19.6819	20.7228
P36916_S51;T50	NA	NA	7.33606	7.87514	NA	NA	NA	5.3379
P36916_T48;T/S	5.64686	7.53593	NA	NA	NA	NA	NA	NA
P38532_S303;S307	NA	NA	NA	NA	NA	7.79411	NA	NA
P39053_S774	31.0267	47.1881	16.5511	19.4267	13.0974	NA	39.8245	13.564
P39053_S774;S/T	NA	NA	71.5619	NA	136.024	NA	NA	88.3741
P39053_S774;S778	NA	9.1793	6.39657	83.127	9.16749	147.325	155.483	6.10462
P39053_S778;T776	NA	NA	NA	NA	NA	NA	9.09143	NA
P39053_T776	20.0278	NA	NA	NA	NA	16.3237	NA	10.4837
P39447_S125	NA	NA	NA	NA	NA	NA	NA	9.62396
P39447_S125;S131	102.315	52.8002	89.2741	93.2904	80.9746	126.235	NA	86.5704
P39447_S1614	NA	5.32577	NA	NA	NA	4.00989	NA	NA
P39447_S175;S178	6.00052	6.37269	NA	5.15482	7.68796	9.74372	5.48271	4.99022
P39447_S175;S178;S179	7.04061	5.07558	4.65762	NA	6.1686	5.84189	6.3339	5.58765
P39447_S297;S300	NA	NA	NA	4.17683	NA	NA	NA	NA
P39447_S617	NA	NA	NA	NA	NA	NA	19.705	NA
P39688_S21	NA	NA	NA	1.45827	2.89097	NA	NA	NA
P41234_S1322;S1331	4.7484	NA	NA	3.88605	NA	NA	NA	NA
P42128_S431	NA	NA	NA	NA	NA	7.38426	NA	NA
P42128_S87	NA	2.49306	13.2362	3.405	2.3839	3.2983	3.2553	3.73881
P42208_S218	539.101	602.591	394.774	423.45	520.892	501.684	570.195	404.327
P42230_Y694	NA	NA	0.596373	NA	NA	NA	NA	NA
P43274_S36	13.3249	NA	19.8263	19.3231	15.1263	14.8332	20.6582	15.9279
P43277_S37	23.1973	24.6136	35.4342	38.1218	28.4395	36.5848	37.7745	34.7577
P46467_S102	121.075	85.4593	98.4745	91.9829	88.9728	87.5122	106.819	82.1107
P46467_S92	NA	NA	33.6472	NA	NA	NA	NA	26.1211
P46935_S309	48.9407	47.3061	60.5953	37.0114	13.8537	55.1336	54.34	39.9944
P46935_T287	98.6815	42.2693	112.237	39.2108	117.833	93.8828	103.516	85.2258
P46938_S94	NA	NA	20.1285	NA	NA	NA	17.4486	NA
P47713_S437	18.2921	15.2309	10.4501	NA	21.2051	16.6926	4.60918	14.0037
P47713_S437;S	NA	NA	NA	2.30984	NA	NA	NA	NA
P47757_S263	NA	NA	NA	NA	NA	NA	NA	NA
P47811_T180	NA	NA	NA	NA	NA	NA	NA	NA
P47955_S101	159.37	150.221	421.401	177.37	148.947	161.654	341.632	249.124
P47955_S101;S104	2944.74	2212.79	2325.81	2724.93	2298.5	1950.7	2876.1	2511.27
P47955_S104	NA	NA	NA	391.131	NA	NA	NA	NA
P48193_S541;S543	2.97167	2.31962	3.9508	4.58046	3.07944	2.89047	2.86851	2.74601
P48193_S543	31.3501	23.4079	18.7384	15.5879	44.6184	29.3265	20.2463	21.8295
P48678_S22	6.34488	5.54382	8.7148	NA	NA	NA	NA	NA
P48678_S390	85.5626	NA	80.6074	7.43151	71.7587	NA	90.9031	62.0872
P48678_S390;S392	492.326	313.702	NA	231.497	NA	242.73	414.089	247.388
P48678_S392	NA	10.1131	NA	NA	NA	9.47874	NA	NA
P48678_S633	NA	NA	NA	NA	NA	NA	NA	1.81284
P48725_S1437	NA	5.65445	6.66383	6.71076	NA	NA	5.9858	NA
P48758_S30	NA	NA	3.21278	NA	NA	NA	NA	NA
P48962_S149	NA	NA	NA	NA	NA	NA	NA	NA
P49312_S6	249.841	308.322	328.479	376.527	287.498	325.001	387.854	311.341
P49586_S315;S319;S/T	NA	NA	NA	11.711	NA	NA	NA	NA
P49586_S343	NA	NA	22.5525	NA	NA	17.9146	NA	18.6031
P49586_S343;S347	NA	NA	NA	NA	NA	NA	NA	5.95566
P49710_S333	NA	NA	0.947017	NA	NA	NA	NA	NA
P49769_S367;T/S	NA	26.9061	NA	19.1619	21.8186	NA	NA	NA
P49769_S367;T370	26.444	NA	18.4754	NA	NA	25.9665	22.7171	21.3879
P50136_S334	NA	NA	NA	NA	NA	NA	NA	NA
P51125_S219	NA	NA	NA	NA	NA	NA	15.5472	NA
P51150_S72	4.56568	5.30744	NA	NA	4.73303	6.32176	4.60291	NA
P51612_S875;S876	50.1855	27.312	38.9488	55.6514	26.704	37.3026	35.4972	NA
P51660_S308	NA	NA	4.43024	5.39638	NA	3.6443	3.87922	3.17037
P51859_S128;S	NA	52.4353	NA	NA	NA	NA	NA	37.6303
P51859_S128;S132	67.1158	NA	NA	NA	NA	NA	NA	NA
P51859_S132;S133	207.16	299.035	169.893	166.614	369.372	333.54	195.078	186.317
P51859_S165	176.561	215.31	189.081	155.766	216.672	165.57	216.666	207.303
P51859_S199;S202;T200	NA	NA	NA	3.32356	NA	NA	NA	NA
P51859_S202;S206;S/T	NA	NA	NA	NA	NA	NA	NA	5.99202
P51859_S202;T200	NA	9.01217	5.9439	NA	NA	NA	NA	NA
P51859_S206;S/T	NA	NA	NA	17.6928	NA	NA	NA	NA
P51859_T200	NA	NA	37.2924	36.7148	NA	53.4502	NA	19.5777
P51859_T200;S	NA	NA	NA	NA	NA	NA	9.65697	18.6022
P52479_S570	12.9408	NA	NA	22.6686	NA	NA	NA	NA
P52480_S100	NA	NA	NA	NA	NA	NA	NA	NA
P52480_S127	NA	NA	NA	NA	NA	NA	NA	NA
P52480_S77	NA	NA	NA	NA	NA	NA	NA	NA
P52480_T129	NA	NA	NA	NA	NA	NA	NA	NA
P52480_T95	NA	NA	NA	NA	NA	NA	NA	NA
P52480_Y175	NA	NA	NA	NA	NA	NA	NA	NA
P52927_S100;S/T	NA	NA	NA	NA	9.63617	NA	NA	NA
P52927_S100;S101	13.094	NA	6.1952	NA	NA	NA	NA	6.60841
P52927_S104	7.065	4.33549	NA	4.5184	5.8645	3.7756	5.36426	3.73481
P52927_S104;S/T	NA	NA	NA	NA	NA	6.51749	NA	NA
P53349_S138	NA	NA	NA	NA	NA	1.28526	NA	NA
P53986_S210;S213	217.406	199.442	48.0765	91.9927	343.998	310.275	184.992	146.422
P53986_S213	NA	NA	NA	NA	NA	NA	NA	NA
P53986_S213;S/T	NA	NA	3.36726	NA	NA	NA	NA	NA
P53986_S461	496.574	470.072	299.286	311.039	532.206	566.551	523.911	485.033
P53986_S461;T462	653.269	330.91	307.51	639.445	537.159	718.22	382.501	667.78
P53986_S483	NA	NA	NA	46.7856	NA	NA	NA	NA
P54103_S60;S63	NA	NA	NA	4.82512	NA	5.52451	NA	9.42388
P54254_S382	NA	NA	2.06648	NA	NA	NA	NA	NA
P54276_S252;S/T	NA	NA	NA	NA	NA	2.5615	NA	NA
P54276_S261;S/T	NA	NA	2.65087	NA	NA	1.42277	NA	NA
P54310_S542	NA	NA	NA	NA	NA	NA	2.25591	NA
P54310_S557	85.6504	168.304	NA	NA	16.971	144.674	126.914	128.666
P54310_S557;S559	35.3343	40.008	11.4875	27.211	10.6876	42.1721	33.7366	61.5749
P54310_S559	NA	705.942	123.607	100.678	81.3659	734.878	NA	607.089
P54310_S651	19.2081	NA	NA	46.2251	NA	NA	NA	58.9911
P54731_S581	NA	NA	2.20804	NA	NA	NA	NA	NA
P55194_S535	NA	NA	8.34034	19.213	NA	35.1944	8.18419	26.8034
P55200_S1839;T1847	2.93371	NA	NA	NA	NA	NA	NA	NA
P55200_T1847;S/T	NA	NA	2.51828	NA	NA	NA	NA	NA
P55302_S53	NA	NA	NA	NA	NA	NA	NA	NA
P55937_S60	26.6542	18.2964	10.2138	9.6173	18.6559	9.82576	21.4974	NA
P56183_S434	NA	3.58459	NA	3.19082	2.78333	3.6549	NA	NA
P56375_T50	NA	NA	NA	NA	NA	NA	NA	NA
P56399_S783	NA	NA	NA	NA	NA	1.24111	NA	NA
P56399_S783;S785	NA	NA	NA	NA	NA	NA	1.61794	NA
P56399_S785;S	NA	1.64274	NA	NA	NA	NA	NA	NA
P56564_S512	3.4461	NA	21.1117	23.4642	7.63175	32.0947	NA	22.9318
P56695_S32	NA	NA	NA	NA	NA	NA	NA	NA
P56812_S119	NA	NA	30.0272	11.4407	NA	11.6015	29.801	10.4596
P57776_S133	47.2409	NA	47.2387	NA	15.6059	35.7771	44.457	38.031
P57776_S162	2348.46	1961.32	2032.94	2016.19	2205.2	2022.11	2216.1	1799.15
P57776_S162;T147	59.3161	9.76718	51.7114	7.49748	47.9643	NA	49.8587	35.874
P57780_S160	9.67114	NA	NA	NA	NA	11.0787	NA	10.3099
P58058_S46	NA	4.07076	NA	1.81196	NA	NA	NA	NA
P58404_S223	NA	NA	8.71026	NA	NA	8.91149	NA	6.97085
P58501_S264	NA	NA	NA	3.60087	NA	1.13496	NA	NA
P58660_S18;S20	3.18629	2.18261	NA	2.60437	NA	2.63571	2.86632	2.96614
P58771_S174	NA	NA	NA	NA	NA	NA	NA	NA
P58771_S252	NA	3.00125	7.51216	NA	NA	NA	NA	NA
P58771_S283	NA	NA	NA	NA	NA	NA	113.352	NA
P58771_S45	NA	NA	NA	NA	NA	NA	NA	NA
P58771_S87	NA	NA	16.8212	NA	4.03895	NA	NA	1.41361
P58771_T282	NA	225.422	NA	NA	NA	NA	NA	NA
P58771_Y162	NA	2.24454	4.8412	NA	NA	1.72629	NA	NA
P58774_S206	NA	NA	NA	NA	NA	NA	NA	NA
P58774_S283	NA	NA	NA	NA	NA	17.6648	NA	NA
P58774_S63	NA	NA	NA	NA	NA	NA	NA	NA
P58774_T252	NA	NA	NA	NA	NA	NA	NA	NA
P58774_Y162	NA	NA	NA	NA	NA	NA	NA	NA
P58774_Y60	NA	NA	NA	NA	NA	NA	NA	NA
P58871_S1063	7.33058	34.2286	36.2083	21.2767	23.1269	29.5767	39.4349	27.8401
P58871_S1131	NA	NA	NA	NA	NA	9.32242	NA	NA
P58871_S1373;S1375	10.6669	10.724	9.7588	12.0816	8.63318	NA	11.8134	13.3186
P58871_S1611;S1612	66.8064	53.6044	31.9607	59.1705	53.3039	80.237	60.9877	56.1558
P58871_S1657	15.9821	24.3319	8.55076	16.8341	20.2118	15.9902	19.9644	20.2007
P58871_S178	NA	NA	NA	NA	NA	NA	0.964566	NA
P58871_S527;S539	NA	19.6591	NA	NA	16.2828	17.2835	12.0965	NA
P58871_S539;S/T	NA	NA	NA	3.54658	NA	NA	NA	NA
P58871_S539;T533	11.6444	2.90921	17.9976	NA	NA	NA	NA	12.1934
P58871_S763	NA	NA	NA	NA	NA	3.51039	NA	NA
P58871_S796	NA	NA	NA	NA	6.41714	5.83816	NA	NA
P58871_S866	14.5898	17.8461	13.0827	9.85958	15.7885	14.3806	13.0136	11.8189
P58871_S911	NA	6.15487	NA	NA	NA	NA	NA	NA
P58871_S976	NA	13.8828	NA	NA	NA	NA	NA	NA
P59017_S387	NA	NA	NA	NA	NA	NA	NA	NA
P59222_S638;S640	NA	NA	3.22041	3.41434	NA	NA	NA	NA
P59222_S640;S	NA	NA	NA	NA	NA	NA	3.45094	NA
P59325_S387;S388	NA	4.59875	5.12619	NA	NA	5.66744	NA	2.71598
P59997_S868	22.5218	15.5835	NA	29.1446	13.9066	33.7837	21.0721	24.1392
P60710_S239	1.76688	2.54104	NA	NA	NA	NA	NA	NA
P60710_S60	NA	18.3752	NA	NA	25.9526	NA	NA	NA
P60710_Y53	NA	NA	NA	NA	9.48691	NA	NA	NA
P60904_S10	51.4158	91.1298	75.5361	73.0371	49.303	107.068	66.6075	82.0018
P60904_S10;S/T/Y	NA	NA	5.85341	NA	NA	NA	NA	NA
P60904_S10;S15	NA	NA	NA	4.74641	NA	6.4541	9.93735	15.0632
P60904_S12;S15	NA	3.69101	NA	NA	NA	NA	NA	NA
P60904_S15;S/T/Y	NA	NA	NA	NA	4.4458	NA	NA	NA
P60904_S8;S/T/Y	NA	NA	NA	NA	NA	NA	2.48391	NA
P61014_S16;T17	NA	NA	6.61915	NA	NA	NA	NA	NA
P61264_S14	NA	NA	4.94592	5.60914	5.15347	5.1451	6.15893	4.78177
P61979_S284	52.3056	34.5255	NA	NA	NA	34.1849	NA	26.6516
P61979_S379	NA	NA	NA	NA	NA	9.73822	NA	NA
P61982_Y133	NA	NA	NA	NA	NA	NA	NA	NA
P62046_T524;S/T	NA	NA	NA	NA	NA	8.14356	NA	5.30502
P62259_Y131	NA	NA	NA	NA	NA	NA	NA	NA
P62897_S48	NA	NA	NA	NA	NA	NA	NA	NA
P62908_T221	NA	NA	NA	NA	NA	NA	NA	11.16
P62960_S172	NA	NA	3.58377	4.59081	NA	NA	NA	3.81217
P62996_S264;S266	11.4338	8.98456	10.2747	5.25835	NA	9.57925	12.8131	3.85729
P63115_S27;S	NA	5.28417	7.76366	NA	NA	NA	NA	NA
P63115_S5	26.4899	30.2246	46.8018	NA	34.4128	10.8533	35.2457	43.5548
P63115_S5;S	4.68248	NA	NA	NA	NA	NA	NA	NA
P63115_S5;S27	NA	NA	NA	NA	10.1104	5.11969	10.3422	8.48728
P63115_S5;S9	NA	NA	NA	2.55733	NA	3.80585	NA	3.43426
P68134_Y200	NA	NA	NA	NA	NA	NA	NA	NA
P70170_S965	NA	NA	NA	4.87017	NA	NA	NA	NA
P70213_S244	NA	NA	NA	2.92975	NA	NA	3.16828	2.81581
P70227_S1832	NA	NA	5.53289	NA	NA	5.86904	NA	9.18022
P70255_S339	5.02546	NA	NA	3.03414	NA	NA	NA	20.3317
P70255_S339;S/T	NA	NA	1.86923	NA	NA	NA	NA	NA
P70255_S339;T/S	NA	1.26751	NA	NA	NA	4.58312	NA	NA
P70257_S265	6.07624	NA	NA	3.45653	NA	NA	NA	NA
P70257_S280	6.7315	11.0756	6.34329	8.34205	NA	12.91	NA	NA
P70271_S124	NA	NA	NA	NA	NA	3.41336	NA	NA
P70288_S394	99.0994	171.149	118.814	106.93	98.7889	112.773	124.765	100.716
P70302_S257	30.3194	25.1033	41.3996	34.4872	36.7544	36.9183	46.9429	32.3621
P70302_S523;S524	4.99827	NA	NA	NA	NA	NA	NA	5.20893
P70313_S55;S/T	NA	NA	NA	11.2807	NA	NA	NA	NA
P70313_S632	NA	NA	NA	6.61804	NA	NA	NA	6.75789
P70336_S1012	NA	NA	NA	NA	NA	NA	NA	NA
P70399_S533	10.6954	8.85825	NA	9.77606	NA	9.66743	10.7147	NA
P70399_S552	NA	NA	11.2577	13.2185	NA	11.8719	11.4686	10.2313
P70402_S7	NA	NA	NA	NA	NA	NA	NA	NA
P70402_T13	NA	NA	NA	NA	NA	NA	NA	NA
P70429_S244	NA	NA	NA	NA	NA	NA	NA	2.60935
P70429_S302	NA	NA	NA	12.2798	NA	10.7534	NA	6.14298
P70429_S329	NA	11.3635	12.6371	22.8666	NA	23.9083	12.9573	5.16517
P70441_S283;S297	NA	NA	NA	NA	NA	10.1425	NA	NA
P70441_S285	NA	NA	NA	NA	NA	24.8153	NA	NA
P70441_S285;S297	8.83391	NA	10.1931	NA	NA	NA	NA	NA
P70441_S297;S/T	NA	NA	NA	10.5324	NA	NA	NA	NA
P70452_S15	110.647	111.374	88.7289	43.277	116.224	89.3223	93.5736	56.8851
P70460_S235	NA	32.7967	NA	29.588	21.829	37.7006	35.8819	27.8242
P70670_S1489	NA	NA	NA	NA	NA	NA	NA	NA
P70670_S1579;S1583	NA	NA	NA	NA	NA	NA	NA	NA
P70670_S2138	NA	NA	NA	NA	NA	NA	NA	NA
P70670_S442	NA	NA	NA	NA	NA	NA	NA	NA
P70670_S565	NA	NA	NA	NA	NA	NA	NA	NA
P70670_S765	NA	NA	NA	NA	NA	NA	NA	NA
P70670_S822	NA	NA	NA	NA	NA	NA	NA	NA
P70670_S929	NA	NA	NA	NA	NA	NA	NA	NA
P70670_S951;T/S	NA	NA	NA	NA	NA	NA	NA	NA
P70670_S951;T946	NA	NA	NA	NA	NA	NA	NA	NA
P70670_S958;T/S	NA	NA	NA	NA	NA	NA	NA	NA
P70670_T1662	NA	NA	NA	NA	NA	NA	NA	NA
P70704_S25;S29	NA	NA	NA	9.33705	NA	NA	NA	NA
P70704_S25;S29;T28	4.79297	NA	3.38661	5.47441	NA	8.65489	3.43921	NA
P70704_S29	NA	NA	8.74286	7.19434	NA	NA	NA	NA
P70704_S29;S/T	11.0668	NA	NA	NA	NA	NA	NA	NA
P70704_S29;T28	NA	NA	2.97508	NA	7.15942	5.9159	6.91752	7.1855
P81122_S556	NA	NA	6.86704	NA	NA	NA	8.20722	7.19293
P83093_S626	NA	NA	NA	NA	NA	0.755685	NA	NA
P83510_S611	NA	NA	NA	NA	NA	NA	NA	NA
P84309_S156	16.5678	18.934	15.2075	15.839	19.0295	15.2422	16.7316	15.659
P97310_S139;S140	7.12787	NA	NA	26.1077	NA	6.36318	NA	9.1058
P97315_S192	NA	15.4336	15.1415	15.2853	NA	NA	NA	15.789
P97360_S185;S194	NA	NA	NA	4.21278	NA	NA	NA	NA
P97360_S22;T18	12.8995	13.2817	15.9431	11.216	13.0464	12.0267	19.7276	8.97077
P97377_T14;Y15	NA	NA	NA	3.05901	NA	NA	NA	NA
P97379_S225;T227	NA	NA	4.45358	NA	NA	NA	NA	2.8321
P97379_T227	NA	NA	NA	NA	NA	4.42658	NA	NA
P97434_S992	NA	NA	NA	NA	NA	2.02575	NA	NA
P97452_S112;S113	NA	NA	NA	NA	NA	3.77851	NA	NA
P97457_S15	NA	NA	NA	NA	NA	NA	NA	NA
P97457_S15;S16	NA	NA	NA	NA	NA	NA	NA	NA
P97457_S16	NA	NA	NA	NA	NA	NA	NA	NA
P97457_T161	NA	NA	NA	NA	NA	NA	NA	NA
P97457_Y158	NA	NA	NA	NA	NA	NA	NA	NA
P97468_S337;T340	NA	NA	NA	NA	NA	NA	2.1756	NA
P97468_S356;S362	6.57428	NA	NA	NA	NA	NA	NA	NA
P97492_S289	17.8452	17.9134	12.4889	22.5941	13.689	24.4225	17.3964	20.2863
P97496_S327	NA	NA	NA	4.07869	NA	NA	NA	NA
P97496_S327;S329	53.9196	33.9299	37.4208	76.0163	49.1871	58.2604	45.6152	49.1236
P97496_S800	0.929038	NA	3.35667	3.6995	NA	NA	NA	3.08781
P97801_S25;S28	NA	NA	NA	NA	NA	NA	NA	6.4234
P97825_S87	4.68795	NA	4.84505	NA	NA	6.77603	NA	4.39696
P97855_S149	NA	NA	4.06631	NA	NA	NA	NA	NA
P97855_S231	NA	262.68	315.587	267.605	362.504	275.277	NA	NA
P97863_S264;S265	2.04533	NA	2.01986	NA	NA	NA	NA	NA
P98191_T33	4.11743	NA	NA	2.77131	NA	NA	NA	NA
P99027_S102;S105	NA	NA	NA	2418.64	NA	NA	NA	NA
P99027_S105	NA	NA	NA	1037.73	NA	NA	NA	NA
Q00PI9_S159	NA	47.4876	NA	56.1432	34.7188	62.0231	51.4346	NA
Q00PI9_S166;T163	16.8652	10.8925	13.5671	11.793	14.6451	12.083	15.5059	19.7336
Q00PI9_S183	88.3942	67.5919	89.8813	82.8489	81.5301	82.2525	93.3355	80.7572
Q00PI9_S183;S	NA	NA	NA	60.9652	NA	NA	NA	NA
Q00PI9_S183;S186	NA	56.0701	62.1217	NA	57.2581	55.8507	45.577	NA
Q00PI9_S183;S186;S191	33.2559	27.6939	32.6276	44.9449	32.1108	13.316	37.0658	12.381
Q00PI9_S183;S191	14.8067	8.5884	13.2706	13.3865	13.4178	9.64486	16.8164	10.6982
Q00PI9_T163	25.5491	NA	40.9261	NA	NA	NA	NA	46.7237
Q01279_T695	NA	NA	NA	NA	NA	NA	NA	2.1103
Q01338_S362	3.40123	3.08371	0.822694	2.38358	1.98544	3.83215	3.4948	3.85257
Q01341_S53	NA	5.51565	NA	NA	NA	5.82829	5.72717	NA
Q01341_S573	NA	NA	1.16598	NA	NA	NA	NA	NA
Q01768_T94	NA	NA	NA	NA	NA	NA	NA	NA
Q02013_S262	NA	NA	NA	NA	NA	16.0958	NA	NA
Q02248_S191	NA	NA	2.69228	NA	1.6163	NA	1.75977	NA
Q02357_S801	3.56897	NA	NA	NA	NA	NA	NA	NA
Q02357_S813	NA	5.89159	NA	NA	NA	5.89118	NA	NA
Q02566_S1437	NA	NA	NA	NA	NA	NA	NA	NA
Q02780_S303;S310	32.1576	25.329	16.4945	24.936	17.2138	16.5974	NA	11.4499
Q02780_S310	3.88421	NA	8.84549	NA	NA	4.39009	NA	1.91308
Q02780_S323	NA	7.37999	11.2688	NA	NA	NA	NA	NA
Q02789_S387	NA	NA	NA	NA	NA	NA	NA	NA
Q02789_S387;S/T/Y	NA	3.3549	9.76667	NA	NA	NA	NA	NA
Q02789_S387;S393;S397	NA	NA	NA	NA	NA	NA	NA	NA
Q02789_S387;S393;T/S/Y	NA	NA	NA	NA	NA	NA	NA	NA
Q02789_S387;S397	NA	NA	NA	NA	NA	NA	NA	NA
Q02789_S393	NA	NA	NA	NA	NA	NA	NA	NA
Q02789_S393;S397	NA	NA	NA	NA	NA	NA	NA	NA
Q02789_S393;T/S/Y	NA	NA	NA	NA	NA	NA	NA	15.2313
Q02789_S393;T395	NA	NA	NA	NA	NA	NA	NA	NA
Q02789_S397	NA	NA	NA	NA	NA	NA	NA	NA
Q02789_S397;S/T/Y	NA	NA	NA	NA	NA	NA	NA	NA
Q03267_S437;S440	NA	NA	NA	5.10422	NA	5.05509	NA	NA
Q03267_S440	NA	NA	NA	NA	NA	7.4209	NA	4.12045
Q04692_S124;S127	NA	22.7007	21.2793	37.7129	29.9561	31.7549	23.2362	32.0821
Q04692_S144;S145	NA	2.4892	2.84222	4.39516	NA	NA	3.12461	4.56355
Q04735_S110	NA	NA	NA	NA	NA	NA	NA	NA
Q05AA6_T910;T913	NA	NA	NA	NA	NA	NA	NA	6.11954
Q05AA6_T913;T/S	NA	NA	6.6477	NA	NA	NA	NA	NA
Q05CL8_S253	NA	NA	NA	5.52831	NA	NA	NA	NA
Q05CL8_S253;S256	NA	26.318	35.6231	55.1637	33.9258	34.4003	35.4495	2.5153
Q05D44_S114;T/S	NA	NA	NA	NA	6.34202	NA	8.57098	NA
Q05D44_S114;T107	10.0868	NA	18.0315	27.2286	NA	NA	NA	12.2919
Q05D44_S137	24.4927	NA	NA	6.27251	13.873	22.5729	4.88291	19.9116
Q05D44_S215	NA	NA	32.9833	39.2131	36.2497	30.8088	NA	NA
Q07113_S2393;S2401	NA	NA	NA	NA	NA	NA	4.06306	NA
Q07113_S2401	19.5209	16.7833	22.1326	NA	29.2693	20.2696	NA	20.2785
Q07113_S2401;S/T	NA	NA	1.61703	NA	NA	NA	NA	NA
Q08122_S203	6.91469	NA	7.61759	7.92742	NA	6.56132	NA	2.64845
Q08122_S240;S245	NA	NA	4.19323	NA	NA	4.31155	NA	NA
Q08122_S286	NA	NA	NA	9.32625	NA	NA	NA	8.9926
Q08509_S658	8.95152	7.92161	6.26842	NA	7.44495	5.58978	NA	3.30067
Q08509_S660;S661	NA	NA	NA	NA	NA	NA	3.62739	NA
Q09XV5_S1997;S1999	NA	NA	3.04289	3.66738	4.12008	3.43737	3.77964	3.77473
Q0P678_S528;S	NA	NA	6.12924	NA	NA	NA	5.92686	NA
Q0P678_S528;S530	NA	NA	NA	NA	4.64296	NA	NA	NA
Q0P678_S532	NA	NA	NA	23.351	NA	19.6816	NA	NA
Q0VBL3_S256;S258	16.3485	9.77478	10.367	13.5545	11.049	8.98306	10.948	2.20491
Q0VBL3_S655	NA	NA	NA	NA	NA	NA	2.10424	NA
Q148V7_S180	NA	NA	NA	NA	NA	NA	1.75017	NA
Q148V8_S871;S882;S893	NA	NA	NA	NA	NA	NA	NA	1.50066
Q148W8_S555	NA	NA	NA	NA	NA	NA	NA	NA
Q148W8_S555;S562	NA	NA	NA	NA	NA	NA	NA	NA
Q14AX6_S1079	3.7333	3.865	5.10514	3.99892	3.9729	5.76001	3.26844	4.36781
Q14AX6_S677;S681	3.41394	5.90528	NA	4.53378	12.5426	10.114	3.01534	15.7098
Q14BI5_S737	NA	NA	NA	NA	NA	NA	NA	NA
Q14BI5_S740	NA	NA	NA	NA	NA	NA	NA	NA
Q14BI5_S76	53.3882	91.3178	155.346	21.4097	16.7677	56.9566	12.0234	46.7638
Q14BI5_S76;S78	NA	NA	4.83363	NA	NA	NA	NA	NA
Q14BI5_S78	NA	NA	NA	NA	NA	NA	NA	NA
Q14BI5_S863	NA	NA	NA	NA	NA	NA	NA	NA
Q14BI5_Y1024	NA	NA	NA	NA	NA	NA	NA	NA
Q14BI5_Y209	NA	NA	NA	NA	NA	NA	NA	NA
Q1HDU4_S361	NA	NA	NA	NA	NA	NA	NA	25.4225
Q1HDU4_S372	17.9558	22.5155	18.4736	NA	NA	29.0139	NA	NA
Q2NL51_S21	NA	NA	NA	NA	NA	NA	NA	NA
Q2VPQ9_S118;S/T	NA	NA	NA	6.40322	NA	NA	NA	NA
Q2VPQ9_S118;S122	NA	NA	NA	13.9652	NA	NA	NA	NA
Q2VPQ9_S118;T/S	15.9122	NA	13.6555	NA	NA	15.7994	NA	NA
Q2VPQ9_S118;T124	NA	10.9644	NA	NA	NA	NA	NA	NA
Q2VPU4_S39;S/T	NA	NA	NA	NA	NA	NA	NA	1.7188
Q3B7Z2_S188;S191	6.31897	NA	4.72187	1.94496	7.67475	NA	1.77116	10.1573
Q3B7Z2_S191;S/T	NA	NA	5.53466	2.84928	NA	NA	NA	NA
Q3B7Z2_S191;S196	NA	NA	NA	NA	NA	NA	NA	NA
Q3MI48_S210	NA	NA	NA	NA	NA	NA	NA	NA
Q3MI48_S223;S228	NA	NA	NA	NA	NA	NA	NA	NA
Q3MI48_S225;S228	NA	NA	NA	NA	NA	NA	NA	NA
Q3MI48_S228	8.59311	16.2308	20.66	3.62104	23.0041	14.3288	NA	7.96961
Q3MI48_S228;S240	NA	NA	NA	NA	NA	NA	NA	NA
Q3MI48_S240	NA	NA	NA	NA	NA	NA	NA	NA
Q3MI48_S47	NA	NA	NA	NA	NA	NA	NA	NA
Q3TAA7_S388;S390;S393	NA	NA	NA	NA	NA	NA	NA	1.51317
Q3TAA7_T395	NA	3.45344	NA	NA	NA	NA	NA	NA
Q3TBD2_S1013;S	NA	NA	NA	21.4035	NA	17.3215	NA	1.93819
Q3TBD2_S1013;S1017;S	10.5114	NA	NA	NA	NA	NA	NA	NA
Q3TBD2_S1013;S1017;S1020	NA	NA	NA	NA	NA	NA	NA	17.823
Q3TBD2_S1017;S1020;S1028	NA	NA	11.1139	NA	NA	NA	NA	NA
Q3TBD2_S23	NA	NA	3.63113	NA	4.17151	NA	3.83226	NA
Q3TBD2_S577	NA	NA	NA	NA	NA	32.3634	NA	NA
Q3TC46_S179	NA	NA	NA	2.587	NA	NA	NA	NA
Q3TDQ1_S495	NA	NA	NA	NA	10.1769	NA	NA	NA
Q3TDQ1_S495;S496	320.631	259.704	327.492	430.018	197.872	249.614	339.338	311.342
Q3TGW2_S106;S	NA	NA	NA	NA	NA	NA	NA	20.2692
Q3TGW2_S106;S110	NA	24.6838	NA	NA	27.4267	NA	NA	NA
Q3TGW2_S173	2.02832	NA	NA	NA	NA	3.15391	NA	2.1446
Q3THK3_S377;S380;S381	NA	NA	NA	5.63354	NA	NA	NA	6.15976
Q3TIX9_S81	NA	NA	NA	NA	8.50586	NA	13.9623	NA
Q3TJD7_T96	NA	NA	1.89414	NA	NA	NA	NA	NA
Q3TKT4_S613;T/S	NA	NA	NA	NA	NA	NA	NA	12.2291
Q3TLH4_S853	NA	1.83584	1.34964	2.279	NA	2.15288	3.18053	1.98153
Q3TLI0_S707	NA	14.6448	10.1645	13.2185	NA	12.275	12.7775	NA
Q3TQI7_S15;S17	12.7716	12.5396	36.4997	54.4583	14.231	39.4964	32.8243	35.2828
Q3TTA7_S483;S/T	NA	NA	NA	NA	NA	NA	NA	4.15085
Q3TVI8_S164	NA	NA	NA	NA	NA	NA	NA	NA
Q3TVI8_S165	NA	NA	NA	NA	NA	NA	NA	NA
Q3TWI9_S111;S/T	2.24509	NA	NA	NA	NA	NA	NA	NA
Q3TWW8_S303	6.15407	NA	9.03351	11.1283	NA	8.56038	8.2572	NA
Q3TWW8_S314;S316	3.19031	34.7152	3.38521	91.6029	NA	5.11204	63.138	67.2671
Q3TX08_S121	NA	NA	NA	NA	NA	4.48994	NA	NA
Q3TXS7_S315;T311	NA	20.4525	21.4441	35.4025	25.4504	21.1389	28.4381	24.1482
Q3TYA6_S51	7.56744	NA	8.46247	NA	6.95034	4.01503	3.35653	2.96063
Q3TYS2_S176	11.7766	NA	NA	NA	NA	NA	12.0851	6.27754
Q3TZZ7_S660;S	NA	NA	NA	NA	NA	3.20438	NA	NA
Q3TZZ7_S661;S662;S663	5.12819	NA	NA	NA	NA	NA	NA	NA
Q3TZZ7_S662;S663	NA	NA	18.7939	NA	NA	31.1304	23.7329	36.4688
Q3TZZ7_S667	NA	NA	NA	NA	NA	NA	11.9135	NA
Q3TZZ7_S679;S682;S685	34.4728	53.0598	13.4727	42.0697	29.0819	63.1793	27.5304	86.1418
Q3TZZ7_S679;S682;T/S	NA	NA	NA	NA	NA	NA	NA	NA
Q3TZZ7_S682	NA	NA	NA	NA	NA	NA	NA	0.930845
Q3TZZ7_S682;S685	156.247	165.703	59.8191	144.374	152.979	232.094	NA	246.835
Q3TZZ7_S685;S/T	NA	NA	NA	NA	NA	NA	NA	NA
Q3TZZ7_S685;T/S	NA	NA	NA	NA	NA	NA	120.077	NA
Q3U0J8_S959	NA	NA	NA	NA	NA	8.16174	7.89587	NA
Q3U0S6_S286	8.7825	9.76487	12.9931	10.5706	9.72327	5.14508	13.0672	4.72099
Q3U0S6_S322	NA	NA	6.90667	5.5663	NA	4.88443	6.4795	6.10994
Q3U0S6_S322;S325	NA	NA	14.1095	12.6656	NA	11.2383	NA	13.8264
Q3U0V1_S182	NA	NA	4.59725	4.96219	NA	5.34163	4.64828	4.49676
Q3U1T9_S516;S517	16.4669	9.08299	11.2678	11.2856	12.9824	12.8469	12.9349	11.2117
Q3U1Y4_S1039;S/T	NA	NA	NA	NA	NA	NA	9.60725	NA
Q3U1Y4_S732	NA	NA	NA	NA	NA	1.06764	NA	NA
Q3U1Y4_S732;S736	NA	3.38633	3.06131	3.69125	3.77896	3.52906	4.86697	3.31459
Q3U1Z5_S34;S38	9.11573	NA	6.69362	8.05484	NA	9.45301	6.88993	NA
Q3U4S0_S42;S43	NA	NA	NA	NA	NA	2.77966	2.24938	NA
Q3U7R1_Y997	1.37238	NA	1.54725	NA	NA	NA	NA	NA
Q3U821_S778;S781	NA	NA	3.50949	NA	NA	4.64586	NA	NA
Q3UDE2_S11	26.4485	35.7956	36.3078	32.6493	33.4441	NA	37.3602	33.66
Q3UH06_S1450;S1452	13.1689	NA	NA	10.3653	13.1505	11.3745	NA	10.9636
Q3UH68_S217;T215	NA	NA	NA	1.77289	NA	NA	NA	NA
Q3UH68_S226	NA	NA	NA	NA	NA	NA	NA	NA
Q3UH68_S231	NA	NA	NA	NA	NA	NA	5.73434	NA
Q3UHC1_S328	NA	2.87769	NA	NA	NA	2.72402	2.84649	2.98515
Q3UHC1_S375	1.66609	1.44464	2.12694	2.38697	2.22014	1.99183	2.05336	1.98077
Q3UHC7_S702	NA	NA	5.50267	NA	NA	NA	NA	NA
Q3UHC7_S978	22.9532	25.7955	24.5589	17.8944	25.9251	26.7329	25.2651	20.091
Q3UHH1_S48;S53	NA	0.868092	3.87883	NA	NA	NA	NA	2.74832
Q3UHJ0_S622;T618	81.838	67.0237	76.652	58.8772	70.71	71.6436	77.0775	55.9067
Q3UHK1_S44;S47	2.2563	2.40457	NA	1.96241	2.30663	2.27078	NA	2.47519
Q3UHK6_S1506	NA	NA	NA	NA	NA	NA	277.988	NA
Q3UHX2_S57;S/Y	NA	NA	NA	2.05277	NA	NA	NA	NA
Q3UHX2_S60	NA	NA	NA	NA	NA	NA	NA	8.34803
Q3UHX2_S60;S63	54.5404	NA	43.9105	37.7608	19.8629	18.6674	46.2045	54.9643
Q3UIA2_S671	9.29434	20.9091	13.2112	47.4299	10.1014	65.085	33.8153	16.6224
Q3UIA2_T730;T734;T736	21.8268	NA	NA	30.2192	NA	17.8601	12.681	21.9928
Q3UIA2_T730;T740;T/S	NA	15.6194	21.0082	NA	NA	NA	NA	NA
Q3UIA2_T736;T/S	NA	NA	NA	NA	21.4234	NA	NA	NA
Q3UIA2_T736;T740	NA	NA	52.2031	73.8387	53.2024	83.9333	52.2729	72.8702
Q3UIA2_T740;T/S	69.2129	73.2563	NA	NA	NA	NA	NA	NA
Q3UJB0_S285;S/T	NA	NA	NA	5.19049	NA	NA	NA	NA
Q3UJB0_S285;S292	NA	NA	NA	NA	NA	4.17227	NA	NA
Q3UJB0_S292;S/T	4.95633	NA	NA	NA	NA	NA	NA	NA
Q3UJB0_S414;S	NA	NA	10.046	11.9205	NA	NA	NA	8.58225
Q3UJB0_S414;S418;S419	NA	132.901	358.14	479.706	238.011	417.526	398.65	404.606
Q3UJB9_S876	48.0514	NA	NA	51.8704	NA	NA	NA	NA
Q3UJB9_S876;T/S	NA	4.62808	NA	NA	NA	NA	NA	NA
Q3UJB9_T879	NA	NA	56.9913	NA	NA	NA	NA	NA
Q3UJU9_S212	3.51332	7.0436	NA	5.16521	NA	11.6163	NA	5.528
Q3UJV1_S330;S332	NA	NA	NA	22.977	NA	NA	8.88362	NA
Q3UM45_S24;S27	3.62276	1.42868	NA	NA	4.94408	2.0171	NA	NA
Q3UM45_S45;S48	41.4767	NA	NA	33.8324	45.3724	42.5898	NA	NA
Q3UM45_S48	NA	NA	2.52558	NA	NA	NA	NA	NA
Q3UMB5_S464;S466	NA	NA	NA	NA	NA	1.11934	NA	NA
Q3UMF0_S546;S551	NA	NA	11.8562	NA	NA	NA	NA	NA
Q3UMU9_S366	NA	NA	13.9357	NA	NA	NA	NA	NA
Q3UMU9_S366;S367	210.087	167.098	200.55	287.382	140.987	216.238	191.305	143.594
Q3UMU9_S628;S635	NA	9.86097	11.2669	18.1174	11.5646	11.5824	10.8006	4.9899
Q3UMU9_S635	NA	NA	NA	2.57183	NA	NA	NA	2.85613
Q3UMU9_S635;S	7.69568	NA	NA	NA	NA	NA	NA	NA
Q3UMY5_S144;S146	NA	NA	NA	2.64649	NA	3.131	NA	2.59864
Q3UPF5_S324	3.16409	4.47594	3.18817	3.44997	NA	5.31582	NA	4.46798
Q3UPH7_S959	NA	8.4695	7.19582	7.03809	NA	8.16643	NA	NA
Q3UPL0_S526	124.834	111.781	88.3342	83.0019	88.7286	96.6856	90.7912	101.057
Q3UPL0_S526;S531	90.6539	78.614	75.1473	62.5508	52.5999	59.0589	63.3245	80.2729
Q3UPL5_S220;S/T	NA	NA	NA	NA	NA	NA	NA	0.85476
Q3UQ44_S16	11.5474	15.5478	7.00114	5.85128	9.11412	10.1243	11.1302	7.18292
Q3UQN2_S477;S495	NA	NA	NA	NA	5.21124	NA	NA	NA
Q3UQN2_S477;T/S	NA	5.71606	NA	NA	NA	NA	NA	6.60301
Q3UQN2_S495;T494	NA	NA	NA	6.75396	NA	6.95361	NA	NA
Q3UQS2_S24	NA	NA	NA	NA	NA	NA	NA	NA
Q3USH5_S601	NA	NA	NA	6.06205	NA	NA	NA	4.4784
Q3UTJ2_S339	NA	NA	23.4772	NA	NA	NA	NA	NA
Q3UVL4_T468;T/S	NA	NA	NA	NA	NA	10.106	NA	NA
Q3UW53_S576;S581	NA	NA	NA	18.7881	NA	NA	NA	NA
Q3UW53_S580;S/T	NA	NA	NA	NA	NA	48.671	NA	NA
Q3UW53_S580;S581	NA	6.41876	NA	NA	NA	NA	NA	NA
Q3UW53_S581;S/T	NA	NA	NA	21.5899	NA	NA	NA	7.85382
Q3UW53_S591;S595	14.3365	11.0043	8.46371	NA	NA	13.8797	13.0651	NA
Q3UW53_S595	NA	NA	NA	NA	NA	2.27686	NA	NA
Q3UW53_S601	29.026	56.6887	29.344	29.5387	32.1231	70.9713	34.1935	33.474
Q3UW53_T583;S	NA	NA	3.58985	NA	NA	NA	NA	NA
Q3UYC0_T113	NA	7.23031	NA	3.89727	NA	NA	NA	NA
Q3UZ39_S88	NA	5.77635	NA	4.64769	NA	NA	NA	5.63871
Q3UZA1_S120	NA	NA	NA	NA	NA	NA	NA	NA
Q3UZA1_S333	NA	NA	NA	NA	NA	NA	NA	0.961716
Q3V0Q1_S249	NA	NA	NA	NA	NA	1.13405	NA	NA
Q3V1D3_S102	NA	NA	NA	NA	NA	NA	NA	NA
Q3V1D3_S83	NA	NA	NA	NA	NA	NA	NA	NA
Q497V6_S182	NA	NA	1.47062	1.83366	NA	NA	1.70017	NA
Q4ACU6_S1134;S/T	NA	NA	NA	NA	NA	NA	4.9775	NA
Q4ACU6_S1134;T1130	4.40751	NA	5.81858	NA	NA	6.62832	NA	5.86368
Q4ACU6_S1253;T1234	NA	NA	4.06953	4.33695	NA	3.857	NA	NA
Q4ACU6_S1634;S1636;S1638	15.2251	9.59403	15.899	18.9617	11.8829	9.78296	15.3485	15.0995
Q4ACU6_S1636;S1638	NA	1.88489	NA	5.94919	NA	NA	9.42706	NA
Q4ACU6_S1638;S	NA	NA	10.3942	NA	NA	NA	NA	9.48801
Q4ACU6_S1640;S	NA	NA	NA	NA	NA	2.09202	NA	NA
Q4ACU6_S387;S/T	NA	5.84325	NA	4.85866	NA	4.90104	NA	NA
Q4ACU6_S394	NA	NA	NA	NA	NA	NA	3.06973	NA
Q4FK66_S182;S	NA	NA	30.5354	NA	18.4684	26.5592	NA	67.3604
Q4FK66_S193;S194	53.5456	61.6994	51.634	96.8857	42.3789	NA	12.3525	24.7303
Q4LDD4_S232	NA	NA	NA	NA	NA	13.5721	NA	NA
Q4U4S6_S1212	NA	NA	NA	NA	NA	NA	NA	NA
Q4U4S6_S1576	NA	NA	NA	NA	NA	NA	NA	NA
Q4U4S6_S2068;S2072	NA	NA	NA	NA	NA	NA	NA	NA
Q4U4S6_S635	NA	NA	NA	NA	NA	NA	NA	NA
Q4U4S6_S815	NA	NA	NA	NA	NA	NA	NA	NA
Q4VA53_S1182;S/Y/T	NA	NA	NA	NA	NA	NA	NA	1.89365
Q4VA53_S1255	NA	NA	7.0668	NA	NA	NA	NA	NA
Q4VA53_S1255;S1257	NA	5.40309	NA	10.1388	NA	4.81693	NA	6.7331
Q4VA53_S1356	29.8693	24.9917	26.8311	31.185	30.9687	28.5939	31.1122	21.6793
Q4VA53_S1381	10.6877	NA	8.64917	9.3329	NA	10.4982	11.5839	NA
Q501J7_S118	NA	7.30186	6.53311	6.70338	6.60836	6.42609	7.73671	6.54242
Q52KE7_S341;S344	NA	NA	NA	NA	NA	NA	NA	11.7888
Q52KE7_S341;S344;S348	NA	NA	2.79455	NA	NA	NA	NA	NA
Q52KE7_S341;S348	NA	NA	NA	NA	NA	9.09509	NA	NA
Q52KE7_S348;T/S	NA	NA	NA	10.4742	NA	NA	NA	NA
Q52KI8_S220	40.2516	42.5517	55.5851	81.1275	36.5357	54.2726	54.1126	54.0198
Q52KI8_S401;T404	NA	NA	35.4354	61.1085	NA	NA	62.1843	77.5495
Q52KI8_S448	NA	NA	NA	NA	2.52273	3.30655	2.20957	0.660667
Q52KI8_S448;S450	52.4209	42.2809	18.2169	38.013	62.0049	65.3033	41.1967	52.9693
Q52KI8_S461	NA	NA	NA	NA	12.7494	NA	NA	4.0952
Q52KI8_S461;S463	NA	NA	41.2582	153.795	NA	NA	121.877	NA
Q52KI8_S561;S563	3.9749	NA	2.02952	11.9592	14.0472	10.5203	14.2256	15.1573
Q52KI8_S572;S574	106.072	90.9677	126.35	189.864	86.8666	154.261	126.446	129.513
Q52KI8_S591;T593	NA	NA	4.38146	NA	NA	NA	NA	6.946
Q52KI8_S602;T600	NA	NA	NA	NA	NA	118.463	81.4375	NA
Q52KI8_S624;S626	NA	NA	NA	129.252	NA	102.298	68.5707	88.9267
Q52KI8_S635	13.2777	NA	NA	29.5665	13.2325	26.8729	2.10324	24.0109
Q52KI8_S635;T633	24.0408	25.2175	7.37732	14.2729	11.793	41.8833	17.2472	32.6962
Q52KI8_S645;S647	NA	NA	NA	0.818385	NA	NA	NA	NA
Q52KI8_S714	49.4969	41.8018	72.3952	91.2394	46.752	66.4909	65.9498	60.0434
Q52KI8_S779	15.7736	NA	19.7186	NA	NA	21.1829	20.2759	18.3381
Q52KI8_S795;S797	5.05504	2.9574	5.86537	6.70054	4.08195	4.11456	6.67869	4.16928
Q52KI8_S810;S/T	NA	NA	NA	4.56026	7.76286	NA	NA	2.2776
Q52KI8_S810;S816;S822	NA	NA	NA	9.91749	NA	NA	8.74914	NA
Q52KI8_S810;S818;S822	NA	NA	NA	NA	NA	7.7396	NA	NA
Q52KI8_S810;S822	NA	NA	3.15151	NA	NA	3.88051	NA	NA
Q52KI8_S810;S822;S/T	8.45552	3.50534	7.84837	NA	NA	NA	NA	5.27627
Q52KI8_S915	56.714	51.4876	75.5208	74.8049	63.0719	65.9638	65.595	60.0104
Q52KI8_S915;T913	123.932	99.8571	118.03	145.238	78.6907	119.388	119.131	122.464
Q52KI8_T404;S	NA	57.0771	NA	NA	38.1381	54.9532	NA	NA
Q569Z6_S243	NA	NA	98.425	99.6001	NA	93.4297	NA	85.055
Q569Z6_S248;S253	65.2553	55.0652	55.9047	68.2437	NA	63.3653	49.8542	48.2492
Q569Z6_S403;S405	NA	NA	9.16921	8.20769	13.592	12.1885	12.3231	NA
Q569Z6_S572	3.03123	NA	NA	NA	NA	NA	NA	NA
Q569Z6_S679	NA	22.7189	35.4618	42.911	22.3029	27.64	38.7164	24.3987
Q569Z6_S695	NA	NA	NA	NA	NA	8.96745	5.58527	NA
Q569Z6_S924	NA	NA	NA	NA	NA	NA	3.07012	3.2844
Q569Z6_S924;S/T	NA	NA	NA	NA	NA	27.1027	NA	NA
Q569Z6_S924;S935	52.5432	NA	NA	77.113	NA	NA	NA	NA
Q58A65_S730;S	NA	NA	NA	33.8295	48.1293	NA	222.714	NA
Q58A65_S730;S733	NA	201.202	246.171	206.341	255.163	242.749	33.1965	243.298
Q5BL07_S1212	NA	NA	14.6419	5.41654	NA	NA	NA	NA
Q5DTJ9_S1042	NA	NA	NA	NA	NA	NA	NA	NA
Q5DTJ9_S125;S129	NA	NA	NA	NA	NA	NA	NA	NA
Q5DTJ9_S129	NA	NA	NA	NA	NA	NA	NA	NA
Q5DTJ9_S641	NA	NA	NA	NA	NA	NA	NA	NA
Q5DTJ9_S681	NA	NA	NA	NA	NA	NA	NA	NA
Q5DTJ9_S924	NA	NA	19.7165	NA	NA	NA	NA	NA
Q5DTJ9_T935	NA	NA	NA	NA	NA	NA	NA	NA
Q5DTM8_S138	NA	NA	NA	NA	NA	15.7718	NA	NA
Q5DTX6_S486;T484	NA	NA	NA	NA	NA	NA	NA	5.913
Q5DTX6_S492;T484	NA	NA	NA	4.8227	NA	NA	NA	NA
Q5DTX6_T484;S	NA	NA	NA	NA	6.68115	NA	NA	NA
Q5DU37_S1754	NA	NA	2.81156	3.62385	3.09723	3.05279	NA	3.08121
Q5EBG6_S16	NA	NA	NA	NA	NA	NA	NA	NA
Q5EG47_S486;T490	NA	NA	NA	NA	30.2381	13.9129	NA	15.3662
Q5EG47_T488;T490	NA	NA	5.63281	NA	NA	NA	NA	NA
Q5F2E7_S649	2.16013	NA	2.8362	NA	NA	1.93507	2.44499	NA
Q5F2E8_S965	NA	NA	NA	NA	NA	NA	NA	NA
Q5FWK3_S49;S/T	NA	NA	NA	NA	NA	NA	4.47081	NA
Q5FWK3_S51	9.2592	8.29353	17.2274	9.43696	NA	13.7227	15.1572	12.5815
Q5FWK3_S51;S/T	NA	NA	NA	NA	NA	NA	NA	6.71329
Q5I012_S441	NA	NA	NA	NA	NA	9.19037	NA	NA
Q5NBX1_S235	NA	NA	NA	NA	NA	NA	NA	NA
Q5NBX1_S272	NA	NA	NA	NA	NA	NA	NA	NA
Q5NBX1_S346	NA	NA	NA	NA	NA	NA	NA	NA
Q5NCR9_S254;S255	NA	15.2499	16.9822	NA	NA	20.5912	NA	NA
Q5NCR9_S27;S31	NA	13.8349	NA	27.7418	NA	18.2556	NA	NA
Q5PSV9_S168	NA	NA	2.29968	2.5985	3.96555	NA	NA	NA
Q5PSV9_S591;S/T	NA	NA	7.79603	NA	NA	NA	NA	NA
Q5PSV9_S591;S593	9.72961	NA	NA	NA	12.9235	NA	NA	NA
Q5PSV9_S591;S595	NA	NA	NA	11.6358	NA	12.6353	NA	15.9121
Q5PSV9_S595;S/T	NA	NA	NA	NA	NA	NA	10.5068	NA
Q5SPL2_S133;S134	4.64313	NA	NA	NA	NA	NA	NA	NA
Q5SPL2_S134;S/T	NA	NA	NA	NA	NA	4.14648	NA	NA
Q5SPL2_S134;T/S	NA	3.06797	4.89963	NA	NA	NA	NA	NA
Q5SSH7_S1538	NA	NA	10.8608	NA	NA	NA	NA	NA
Q5SSI6_S114;S115;S118	9.73233	NA	9.93866	12.825	NA	NA	9.41395	10.1911
Q5SSI6_S206;T/S	NA	NA	2.18502	NA	NA	1.38178	4.65045	NA
Q5SU73_S146	NA	NA	NA	2.00579	NA	NA	NA	NA
Q5SU73_S171	NA	NA	2.77087	3.34467	NA	NA	NA	2.82524
Q5SVQ0_S126;T130	NA	NA	3.8433	NA	NA	NA	NA	NA
Q5SVQ0_S52;S	NA	NA	4.02633	NA	NA	4.33815	NA	NA
Q5SVQ0_S55;S59	NA	NA	NA	NA	NA	NA	5.37836	NA
Q5SVQ0_S59	NA	NA	8.06766	10.2141	NA	NA	NA	NA
Q5SWU9_S23;S29	225.078	NA	NA	NA	NA	24.8835	NA	100.715
Q5SWU9_S25;S29	NA	NA	84.2306	NA	236.253	NA	NA	NA
Q5SWU9_S29	138.04	NA	38.8961	150.387	NA	159.093	62.1109	217.154
Q5SWU9_S29;S	NA	128.348	NA	38.4824	NA	NA	NA	NA
Q5SWU9_S79	367.419	415.227	383.485	400.389	411.794	76.1162	247.268	256.888
Q5SX39_S1162	NA	NA	NA	NA	7.17931	NA	NA	NA
Q5SX39_S1203	NA	NA	16.905	NA	6.69133	5.54212	NA	NA
Q5SX39_S1226	NA	NA	NA	NA	NA	NA	NA	NA
Q5SX39_S1237	NA	NA	NA	NA	NA	NA	NA	NA
Q5SX39_S1243	NA	NA	NA	NA	NA	NA	NA	NA
Q5SX39_S1261	NA	NA	NA	NA	NA	NA	NA	NA
Q5SX39_S1278	NA	NA	NA	NA	NA	NA	NA	NA
Q5SX39_S1288	NA	NA	NA	NA	NA	NA	NA	NA
Q5SX39_S1303	3.19701	7.15824	11.7198	NA	8.72561	15.3212	NA	10.9856
Q5SX39_S1306	NA	NA	7.32275	NA	6.53981	3.1475	NA	NA
Q5SX39_S1327	NA	NA	NA	NA	NA	NA	NA	NA
Q5SX39_S1370	NA	NA	8.32545	NA	NA	4.00979	NA	NA
Q5SX39_S1413	NA	NA	NA	NA	NA	NA	NA	NA
Q5SX39_S1439	NA	NA	1.82228	NA	NA	NA	NA	NA
Q5SX39_S1547	NA	NA	NA	NA	NA	NA	NA	NA
Q5SX39_S1554	NA	NA	NA	NA	NA	NA	NA	NA
Q5SX39_S1600	NA	4.19963	8.70974	NA	7.20633	NA	NA	NA
Q5SX39_S1714	NA	NA	NA	NA	NA	NA	NA	NA
Q5SX39_S1726	NA	NA	9.39268	NA	NA	NA	NA	NA
Q5SX39_S625	NA	NA	NA	NA	NA	NA	NA	NA
Q5SX39_T1161	NA	NA	8.56495	NA	NA	NA	NA	NA
Q5SX39_T1265	NA	NA	NA	NA	NA	NA	NA	NA
Q5SX39_Y1379	3.96885	7.32241	12.5601	NA	13.963	7.13491	NA	7.55886
Q5SX39_Y1464	NA	NA	NA	NA	NA	NA	NA	NA
Q5SX39_Y1856	NA	NA	NA	NA	NA	3.18684	NA	NA
Q5SX39_Y389	NA	NA	NA	NA	NA	NA	NA	NA
Q5SX39_Y413	3.096	3.68097	4.00349	1.29368	8.18851	6.51402	NA	2.72342
Q5SX40_S1291	NA	NA	NA	NA	NA	NA	NA	NA
Q5SX40_S1306	NA	NA	NA	NA	NA	NA	NA	NA
Q5SX40_S1334	NA	NA	NA	NA	NA	NA	NA	NA
Q5SX40_S904	NA	NA	NA	NA	NA	NA	NA	NA
Q5U3K5_S436;S438	NA	NA	7.5163	24.6883	NA	4.02437	NA	14.8328
Q5U3K5_S480;S482;S483	1.33228	NA	1.15083	1.70693	NA	NA	NA	2.75653
Q5U3K5_S482;S483	171.962	NA	122.484	NA	NA	113.24	NA	115.877
Q5U3K5_S594;T597	51.3883	48.9939	47.7533	65.5983	40.6976	44.784	55.6659	38.1396
Q5U464_S786	2.21712	NA	1.82171	2.12908	NA	1.79945	NA	NA
Q5U4C3_S491;S493	NA	NA	NA	15.6525	NA	11.0076	NA	NA
Q5U4C3_S676;S682	18.8866	15.205	19.9768	26.5351	16.2757	21.7056	20.1314	19.0216
Q5U4C3_S691;S695	NA	NA	1.71755	8.21332	3.12938	1.08817	NA	4.92067
Q5U4C3_S819;S821	NA	NA	NA	NA	NA	3.72983	NA	NA
Q5U4C3_S821	1.92165	3.03068	NA	NA	NA	2.52347	1.98028	1.2189
Q5U4C3_S912	NA	NA	4.98479	NA	NA	NA	NA	NA
Q5XG73_S184;S	NA	NA	NA	6.19647	NA	NA	NA	NA
Q5XG73_S184;S191	18.2375	NA	NA	NA	NA	NA	NA	NA
Q5XG73_S191;S	NA	NA	NA	NA	NA	4.86131	4.38675	NA
Q5XJE5_S278;S280	NA	NA	NA	3.28608	NA	NA	NA	NA
Q5XJE5_S659	NA	NA	15.4419	NA	NA	NA	NA	NA
Q5XKE0_S105	NA	NA	NA	NA	NA	NA	NA	NA
Q5XKE0_S156	NA	NA	NA	NA	NA	NA	NA	NA
Q5XKE0_S167	NA	NA	NA	NA	NA	NA	NA	NA
Q5XKE0_S172	NA	NA	NA	NA	NA	NA	NA	NA
Q5XKE0_S40	287.515	1033.31	1245.52	185.263	605.591	839.312	68.105	558.74
Q5XKE0_S40;T26	NA	NA	NA	NA	NA	NA	NA	NA
Q5XKE0_S404	NA	NA	5.04394	NA	NA	NA	NA	NA
Q5XKE0_S548	NA	NA	NA	NA	NA	NA	NA	NA
Q60520_S833	9.50913	14.6724	12.2404	24.9786	NA	23.781	10.732	29.0728
Q60591_S136	1.97241	NA	NA	1.45011	NA	2.77296	NA	2.33373
Q60591_S223;T/S	NA	NA	NA	NA	NA	5.72625	3.8637	NA
Q60596_S446;T452	NA	13.5382	NA	22.4052	NA	18.5802	NA	26.7013
Q60598_S405;S407;T401	24.5404	NA	NA	NA	26.0804	NA	NA	NA
Q60598_S405;T401;S/Y	NA	NA	NA	NA	NA	30.9418	NA	NA
Q60598_S407;T401	NA	19.6025	NA	NA	NA	NA	NA	NA
Q60598_S407;T401;S/Y	NA	NA	18.186	NA	NA	NA	NA	NA
Q60598_S418;T401	NA	NA	11.4472	NA	NA	NA	NA	NA
Q60598_T401;S/Y	NA	15.7382	NA	7.17322	42.4162	17.6444	NA	17.1356
Q60611_S638	NA	NA	NA	4.32213	NA	NA	NA	NA
Q60668_S80;S83	46.1164	31.3263	39.0384	48.374	44.684	39.0288	42.0104	NA
Q60668_S83	NA	25.0613	124.929	147.431	NA	154.639	183.922	160.726
Q60668_S83;S	NA	NA	NA	NA	NA	NA	NA	35.4222
Q60710_T52	17.0092	20.748	12.6473	13.5221	18.4693	20.4889	15.286	11.5178
Q60710_T52;S/T	NA	NA	NA	NA	NA	25.7195	NA	17.0926
Q60710_T52;T56	23.8146	28.1438	15.917	13.8166	17.1325	NA	18.5896	NA
Q60775_S187	NA	NA	NA	NA	NA	NA	5.56002	NA
Q60790_S809	NA	8.54665	9.26426	6.00365	8.28141	9.33077	8.28659	6.04358
Q60843_S175;T171	2.69422	2.62676	1.89142	2.22085	2.75417	3.29865	2.57314	NA
Q60855_S313	NA	NA	6.98007	NA	8.19287	7.19144	NA	NA
Q60875_S646	NA	NA	NA	NA	NA	NA	5.13336	NA
Q60875_S931	NA	NA	3.43727	NA	NA	NA	NA	3.32262
Q60876_S64;T69	NA	NA	NA	6.5323	NA	9.27584	NA	NA
Q60876_T40;T/S/Y	NA	NA	NA	NA	NA	NA	11.034	NA
Q60876_T40;T45	NA	NA	8.21239	11.6009	NA	NA	NA	NA
Q60876_T45;S/T/Y	NA	30.5829	NA	NA	NA	35.2016	NA	30.4095
Q60876_T45;Y/S/T	15.0207	NA	NA	NA	19.0373	NA	NA	NA
Q60932_S117	NA	NA	NA	3.1956	NA	NA	NA	NA
Q60932_Y260	NA	NA	NA	NA	NA	NA	NA	NA
Q60953_S17	NA	6.30355	NA	7.98471	NA	8.24106	5.67582	11.889
Q60953_S404	NA	NA	NA	24.546	NA	NA	NA	NA
Q60953_S514;T513	NA	NA	NA	5.85667	NA	NA	NA	NA
Q60953_S515;T513	NA	NA	NA	NA	NA	NA	NA	8.55769
Q60953_S528;T527	NA	NA	NA	NA	NA	7.53754	NA	NA
Q60980_S71	NA	NA	NA	NA	NA	7.71336	7.08314	NA
Q60980_S71;S78	NA	3.6596	NA	2.53442	4.17196	3.60349	NA	NA
Q60980_S91;S100	NA	NA	NA	NA	NA	NA	NA	4.39981
Q61026_S493;S499	2.2782	NA	2.07941	NA	2.46786	2.64191	2.18022	NA
Q61033_S155;S/T	NA	NA	NA	NA	NA	6.01559	NA	NA
Q61033_S155;S158;T159	NA	NA	NA	26.5816	NA	NA	NA	NA
Q61033_S155;T153;S/T	14.4015	NA	NA	NA	11.9125	NA	NA	NA
Q61033_S155;T159;S/T	NA	NA	NA	NA	NA	19.5593	NA	28.5551
Q61033_S157;S158	NA	20.0518	16.9575	NA	NA	NA	NA	NA
Q61033_S66;S67	21.1598	7.93312	16.2986	30.2284	30.6849	15.1427	19.1356	18.9745
Q61033_S66;S67;T74	NA	NA	10.0566	9.99688	NA	NA	NA	NA
Q61033_T153;S/T	33.4174	NA	NA	40.0867	NA	NA	NA	NA
Q61033_T153;T159	NA	NA	NA	NA	NA	25.6204	NA	NA
Q61033_T153;T159;S/T	NA	NA	21.6113	NA	NA	NA	NA	NA
Q61033_T159	47.1556	52.4042	53.7886	71.4838	53.8364	59.0321	64.3505	57.1313
Q61033_T159;S/T	NA	10.3872	NA	22.7113	29.3388	13.8115	NA	21.6923
Q61033_T74	NA	NA	NA	NA	NA	9.47636	NA	NA
Q61074_S524	NA	NA	NA	3.1401	NA	NA	NA	NA
Q61103_S142	5.37452	NA	6.04408	7.36905	NA	7.02805	5.03225	7.84287
Q61127_S159;S162	8.92697	5.78188	6.42993	7.4664	NA	6.7853	7.05835	6.27252
Q61127_S162;S	NA	NA	NA	NA	7.06175	NA	NA	NA
Q61136_S143;S145	NA	NA	NA	NA	NA	NA	NA	11.5334
Q61136_S240;S242	NA	NA	NA	NA	NA	8.64548	NA	6.65801
Q61136_S292;S294	10.2254	7.21317	NA	5.98303	NA	10.3526	11.2806	5.53376
Q61136_S366;S368	NA	15.4119	NA	34.7367	NA	24.6807	13.7214	21.962
Q61136_S88;S94	NA	13.0068	8.90242	NA	NA	25.3298	NA	NA
Q61164_S609;S	NA	NA	6.26795	NA	NA	NA	NA	NA
Q61164_S609;S610;S612	NA	NA	NA	15.7601	NA	2.78616	NA	6.63343
Q61165_S697	13.1425	16.334	16.181	NA	NA	16.2666	15.5571	8.64971
Q61165_S707	5.14809	NA	NA	NA	NA	NA	NA	NA
Q61214_Y321	29.0704	27.5798	30.5075	36.8367	29.0343	29.2444	32.4572	28.1685
Q61233_S257	7.56263	NA	15.9531	31.5482	NA	22.8056	39.5192	20.7971
Q61233_S5	231.565	244.225	179.82	223.162	223.768	276.29	236.596	205.442
Q61233_S5;S7	NA	NA	1.03674	1.60232	NA	1.33949	1.25496	1.15442
Q61234_S194	NA	6.23235	NA	NA	NA	NA	NA	NA
Q61234_S194;S195	NA	NA	5.34862	NA	4.81018	3.35262	NA	NA
Q61235_S75	NA	14.2289	10.8218	11.1496	11.0803	10.6692	11.7967	9.77543
Q61235_S90	72.9159	70.162	71.0552	58.2901	65.8241	59.8373	70.4799	57.2233
Q61285_S58	NA	7.79824	9.68957	8.63657	NA	NA	10.8807	NA
Q61337_S170	6.17035	NA	NA	1.64978	NA	4.63435	8.04421	5.67915
Q61508_S556	54.885	43.6228	29.4718	23.4009	37.7925	34.6197	37.7946	28.1163
Q61532_S386;T389	2.30195	NA	NA	NA	NA	NA	NA	NA
Q61550_S549	4.75902	5.04637	5.44015	8.26931	7.73832	9.35408	2.42038	4.26473
Q61586_S687;S694	17.12	8.50031	NA	32.094	NA	7.75498	NA	9.98285
Q61586_S694	7.64106	4.72793	10.2415	7.31682	7.54903	5.20866	6.0702	6.08175
Q61686_S93	NA	10.6181	NA	NA	15.3583	14.6117	13.9713	9.74852
Q61687_S1287;S1290	NA	NA	3.07915	NA	NA	NA	NA	NA
Q61687_S1335;S1339	68.7885	49.1462	73.0553	120.786	50.7421	57.9185	70.8702	69.0818
Q61687_S1978	NA	NA	NA	21.8447	NA	NA	NA	NA
Q61687_S854;S855	2.67215	1.6837	1.39993	1.84616	1.90249	1.68045	1.74522	1.51566
Q61687_S991;S992;S993	NA	NA	NA	NA	NA	NA	NA	4.61165
Q61687_Y1985	10.8188	NA	NA	NA	NA	14.2147	NA	13.0915
Q61703_S60	NA	NA	NA	NA	NA	NA	29.0577	NA
Q61703_T66	27.9477	78.2048	NA	NA	NA	NA	NA	NA
Q61712_S477;S478	NA	NA	NA	13.0504	NA	NA	NA	NA
Q61823_S457	NA	NA	NA	11.5735	NA	19.9269	NA	11.249
Q61823_S94	31.6667	31.1558	35.7584	45.9419	30.4489	45.7939	37.0426	37.7316
Q61878_S180;Y185	NA	NA	NA	NA	NA	313.964	NA	NA
Q61879_S1956	NA	NA	11.7943	NA	NA	12.7417	NA	NA
Q62018_S941;S943	16.3372	7.09305	17.1384	24.8761	19.4951	16.0924	16.2601	19.7976
Q62059_S2582;S	NA	NA	NA	NA	NA	NA	NA	20.5112
Q62059_S2585;S2586	NA	25.1619	30.014	26.0085	35.6351	21.6188	NA	NA
Q62073_S412	4.69499	4.88014	4.31803	3.32272	4.79044	5.43151	4.56592	3.30545
Q62093_S26	42.4161	32.6154	NA	29.3862	NA	44.2372	44.3808	40.4829
Q62101_S748	NA	5.60809	2.81534	NA	5.14779	5.13719	4.06342	3.6056
Q62136_S830	NA	NA	NA	NA	NA	1.04905	NA	NA
Q62172_S29	NA	NA	4.15612	3.98306	NA	NA	5.20282	NA
Q62187_S457;S460	NA	NA	NA	NA	NA	11.1939	NA	NA
Q62188_S522	73.9014	57.8466	52.8795	274.153	77.4892	53.5423	58.5853	39.094
Q62219_S186	NA	6.51448	6.20967	NA	NA	NA	6.18091	6.02724
Q62230_S1677	30.4599	95.865	27.1996	58.849	25.5084	64.7922	27.8113	46.941
Q62234_S1036	NA	NA	NA	NA	NA	NA	NA	NA
Q62261_S2102	177.818	179.813	36.2011	60.8923	285.233	191.27	210.744	123.977
Q62261_S2160;S2163	170.966	NA	137.215	NA	228.444	NA	NA	146.532
Q62261_S2160;S2164	NA	NA	NA	NA	NA	NA	155.308	NA
Q62261_S2160;S2164;S/T	533.623	NA	NA	378.023	177.689	248.749	497.413	NA
Q62261_S2160;S2164;S2168	NA	NA	371.491	NA	NA	392.144	NA	NA
Q62261_S2160;S2168;S/T	NA	NA	NA	NA	NA	NA	NA	127.242
Q62261_S2163;S2164	NA	110.209	NA	77.5109	NA	108.486	NA	NA
Q62261_S2163;S2164;S/T	NA	341.728	NA	NA	NA	NA	NA	NA
Q62261_S2163;S2164;S2168	NA	NA	NA	NA	535.639	NA	NA	423.377
Q62261_S2164;S2168	54.8122	NA	NA	NA	NA	50.2778	56.1831	43.7222
Q62261_S2168;S/T	4.76215	NA	NA	35.1927	NA	NA	NA	NA
Q62261_S2168;T/S	NA	NA	3.43288	NA	NA	NA	4.2975	NA
Q62318_S473	5.23445	NA	6.1576	3.52935	5.34333	31.3118	29.7336	4.15249
Q62383_S1535;T	NA	NA	1.62171	NA	2.20253	NA	NA	NA
Q62383_S1535;T1532	NA	NA	NA	NA	NA	NA	NA	2.5555
Q62407_S1177	NA	NA	NA	NA	NA	NA	NA	NA
Q62407_S19	NA	NA	NA	NA	NA	NA	NA	NA
Q62407_S2004	NA	NA	NA	NA	NA	NA	NA	NA
Q62407_S2004;S/T	NA	NA	NA	NA	NA	NA	NA	NA
Q62407_S2019	NA	NA	NA	NA	NA	NA	NA	NA
Q62407_S2019;S2020	NA	NA	NA	NA	NA	NA	NA	NA
Q62407_S2020	NA	NA	NA	NA	NA	NA	NA	NA
Q62407_S2042	NA	NA	1.66573	NA	NA	NA	NA	NA
Q62407_S2114	NA	2.47024	NA	NA	NA	NA	NA	NA
Q62407_S2135	NA	NA	NA	NA	NA	NA	NA	NA
Q62407_S2182	NA	NA	NA	NA	NA	NA	NA	NA
Q62407_S2204	NA	NA	NA	NA	NA	NA	NA	NA
Q62407_S2207	NA	NA	NA	NA	NA	NA	NA	NA
Q62407_S2322;S2323	NA	NA	NA	NA	NA	NA	NA	NA
Q62407_S2396	NA	NA	NA	NA	NA	NA	NA	NA
Q62407_S2461	NA	NA	NA	NA	NA	NA	NA	NA
Q62407_S2499	NA	NA	NA	NA	NA	NA	NA	NA
Q62407_S2777	NA	NA	NA	NA	NA	NA	NA	NA
Q62407_S2777;T2774	NA	NA	NA	NA	NA	NA	NA	NA
Q62407_S554	NA	NA	NA	NA	NA	NA	NA	NA
Q62407_S860	NA	NA	NA	NA	NA	NA	NA	NA
Q62407_T2303	NA	NA	NA	NA	NA	NA	NA	NA
Q62417_S1205;T1207	NA	NA	2.4859	NA	NA	NA	NA	NA
Q62417_S1209	8.23041	6.90002	8.6922	7.82494	9.88382	9.56248	7.31346	NA
Q62417_S1209;S/T	3.34896	NA	NA	NA	NA	NA	NA	NA
Q62417_S1209;T1207	NA	NA	NA	NA	4.53003	NA	NA	NA
Q62431_S127	NA	NA	10.9009	21.3327	NA	5.44203	5.47989	NA
Q62431_S82	NA	NA	3.02045	5.98584	NA	NA	NA	NA
Q62431_S82;S/T	NA	3.72268	NA	NA	NA	NA	NA	5.57448
Q62431_S89;S/T	NA	NA	NA	4.1797	NA	NA	NA	NA
Q62433_S326;S330;T/S	NA	NA	NA	32.95	NA	NA	NA	NA
Q62433_S330	42.5564	35.153	41.6078	36.0363	NA	33.0283	42.3218	32.332
Q62433_S330;S333	78.9862	32.775	72.19	34.9361	81.7568	29.5793	63.3136	40.0641
Q62433_S330;S333;S336	50.1611	23.1069	NA	NA	32.3193	NA	NA	NA
Q62433_S330;S333;T328	NA	NA	10.3222	NA	NA	NA	NA	NA
Q62433_S330;S336;T328	NA	NA	NA	NA	NA	NA	22.5809	NA
Q62433_S330;T328	84.1711	47.6028	NA	NA	80.5011	44.5803	NA	51.338
Q62433_S330;T328;S/T	12.0314	NA	NA	NA	NA	NA	NA	NA
Q62433_S332;S333;S336	NA	NA	NA	33.6853	NA	NA	41.155	32.2905
Q62433_S332;S336;S/T	NA	NA	35.7946	NA	NA	NA	NA	NA
Q62433_S336;S/T	NA	NA	NA	NA	NA	22.1861	NA	NA
Q62433_T328;S/T	NA	NA	NA	NA	NA	NA	73.7607	NA
Q62442_S63	NA	NA	NA	NA	NA	NA	6.23182	4.74163
Q62448_T507	NA	NA	NA	NA	NA	NA	NA	NA
Q62504_S1395;S1397	NA	NA	5.34637	NA	NA	NA	7.91735	7.49341
Q62504_S758;S762	6.842	3.43147	6.07017	4.31392	3.7134	6.45176	3.95159	6.11643
Q62511_S106;S	10.5648	NA	NA	9.36434	NA	25.7688	23.9671	22.2028
Q62511_S85;S86;S106	NA	NA	NA	7.57217	NA	NA	NA	NA
Q62511_S86;S106	19.666	NA	24.8039	57.6881	19.9734	NA	NA	NA
Q62511_S88;S106	NA	6.52167	4.65948	NA	NA	14.5696	4.27391	NA
Q62523_S336	6.02306	NA	4.72565	NA	7.36588	6.77022	4.00172	NA
Q63918_S192;S203;S204	NA	NA	NA	4.31723	NA	6.3286	NA	5.11791
Q63918_S203;S204	185.691	3.64059	3.86566	143.921	311.73	498.544	153.206	665.766
Q63918_S203;S204;S/T	NA	NA	NA	18.4595	NA	NA	NA	NA
Q63918_S203;S204;S218	87.1555	214.979	NA	159.963	150.987	311.904	28.9905	748.154
Q63918_S204;S218	NA	NA	NA	NA	NA	NA	NA	12.4673
Q63918_S218	NA	22.2837	33.2891	27.6522	NA	30.2036	24.647	19.8374
Q63918_S218;S/T	NA	320.974	NA	4.06731	NA	6.15814	NA	24.1516
Q63918_S293	NA	56.3735	50.9461	43.8062	NA	65.0527	53.9185	64.8823
Q63918_S293;S	12.5648	206.533	16.306	141.679	NA	181.992	235.564	230.429
Q63918_S308	NA	6.35893	NA	NA	NA	3.01005	2.88608	NA
Q63918_S327	NA	NA	NA	17.266	NA	NA	NA	5.49418
Q63918_S35;S/T	NA	NA	NA	NA	NA	NA	NA	3.85545
Q63918_S359	55.0274	94.1503	52.4515	NA	58.5715	NA	NA	68.6498
Q63918_S359;S/T	91.7826	83.9759	6.86981	NA	17.5748	15.9613	45.7037	NA
Q63918_S359;S363	NA	186.39	55.596	85.083	121.504	122.631	85.3854	213.517
Q63918_S359;S363;T368	3.28301	2.0141	1.61151	NA	1.69982	1.45933	0.946578	1.47942
Q63918_S363	NA	79.5375	NA	NA	NA	NA	38.6236	NA
Q63918_S51	2.69518	2.82656	3.12616	NA	NA	3.18381	2.45394	2.89551
Q63918_T368	NA	NA	NA	NA	NA	98.25	NA	NA
Q64012_S135	NA	NA	NA	11.2933	25.0068	5.38708	NA	NA
Q64012_S270	NA	NA	NA	80.1442	NA	70.1807	60.4827	63.1104
Q64012_S270;T268;T274	17.7666	11.4362	17.6594	27.0321	13.9988	14.5035	18.5633	17.6235
Q64012_S270;T274	142.415	116.579	152.971	173.17	151.881	144.462	175.819	168.763
Q64012_S294;S/T	NA	NA	NA	NA	NA	NA	NA	213.583
Q64012_S294;T292	NA	NA	93.7964	NA	NA	NA	NA	NA
Q64012_S294;T304	NA	NA	NA	NA	NA	156.26	NA	NA
Q64012_T274	NA	13.728	52.0606	NA	NA	NA	NA	NA
Q64012_T274;T/S	NA	NA	NA	NA	NA	NA	NA	NA
Q64012_T292	NA	NA	139.851	NA	NA	NA	NA	NA
Q64012_T304;T/S	NA	61.5684	NA	NA	NA	NA	NA	NA
Q640L3_S187;S189	NA	NA	NA	NA	NA	NA	NA	1.42188
Q640L3_S189;S191	2.42226	NA	NA	NA	NA	2.29999	NA	NA
Q640N3_S875	NA	12.5711	14.6074	33.0707	NA	32.1228	8.28293	16.0915
Q64213_S80;S82	220.606	155.543	160.924	234.305	181.851	269.873	161.26	223.009
Q64318_S629;S/T	NA	NA	NA	NA	NA	1.79496	NA	NA
Q64337_S266;T271	NA	NA	NA	NA	NA	NA	NA	NA
Q64337_S363;S368	NA	NA	NA	NA	NA	NA	NA	3.25882
Q64337_S367;S368	NA	NA	NA	NA	NA	5.99787	NA	NA
Q64337_S368	NA	NA	NA	NA	NA	11.1729	NA	NA
Q64337_T269;T/S	6.07894	NA	NA	NA	NA	NA	NA	NA
Q64337_T269;T271	NA	NA	8.24235	NA	NA	NA	NA	NA
Q64337_T269;T272	NA	NA	NA	7.16307	NA	NA	5.67789	5.18522
Q64337_T272;S/T	NA	NA	NA	NA	NA	NA	NA	NA
Q64436_S226	NA	NA	NA	NA	NA	NA	2.78983	NA
Q64449_S1452;S/Y/T	NA	NA	NA	NA	NA	NA	34.986	NA
Q64449_S1452;S1455	60.8717	43.6753	17.9074	26.4257	40.3722	43.5858	NA	25.0024
Q64511_S1387;T1390	NA	NA	NA	NA	NA	5.83515	NA	NA
Q64511_S1444	NA	NA	NA	NA	NA	NA	NA	12.2062
Q64511_S1448	NA	NA	NA	14.2137	NA	NA	NA	NA
Q64511_S1448;S/T	NA	5.90653	NA	NA	NA	NA	NA	6.51257
Q64511_S1453	NA	NA	NA	NA	NA	13.4883	NA	NA
Q64511_S1537	25.827	23.5856	21.7949	25.9635	25.9529	28.3844	26.7161	24.1197
Q64511_S1537;S1539	32.3786	17.1272	NA	49.7178	24.012	22.87	30.5148	28.4823
Q64691_S19	NA	NA	NA	NA	NA	NA	NA	NA
Q64697_S99;S103	5.59873	3.47312	1.68528	6.68803	NA	29.1204	3.63717	27.4124
Q64700_S37	NA	7.84305	8.10438	NA	NA	7.24741	NA	8.63232
Q64700_S942;S946	NA	NA	2.13037	NA	NA	NA	NA	NA
Q64727_S290	96.2466	89.4623	113.977	120.487	120.321	97.1383	100.006	95.8042
Q64727_S346	97.6897	94.3297	79.3911	93.2551	117.365	68.331	88.9426	88.3737
Q64727_S434	NA	2.20537	1.96223	2.34825	NA	1.82453	NA	NA
Q64727_S721	12.2826	13.1329	13.0453	16.2554	12.9529	13.123	12.9027	11.7943
Q65CL1_S637	9.4543	5.92152	5.48789	4.9585	7.07786	6.15181	NA	5.49352
Q65Z40_S77	8.71848	6.84774	NA	14.261	NA	NA	NA	13.2682
Q65Z40_T69	NA	NA	NA	NA	16.1986	NA	NA	NA
Q67FY2_S116;S	NA	NA	NA	5.46666	7.94244	NA	NA	4.20724
Q67FY2_S116;S118	NA	5.2518	NA	NA	NA	NA	6.33821	NA
Q67FY2_S118	NA	NA	2.77261	1.4142	4.31096	4.23322	1.97098	1.66002
Q68FE9_T57	NA	NA	NA	NA	NA	NA	NA	NA
Q68FF6_S371	NA	NA	4.97213	4.58621	NA	NA	5.22981	4.8376
Q68FF6_S384;S/T	5.64897	NA	NA	NA	NA	NA	NA	NA
Q68FF6_S384;S394	NA	NA	NA	NA	24.3207	NA	NA	NA
Q68FF6_S384;Y/S/T	NA	NA	35.191	NA	NA	NA	NA	NA
Q68FF6_S394;S397	NA	NA	NA	43.9646	NA	38.8143	31.5991	NA
Q68FF6_S394;S397;T401	NA	NA	4.54014	6.74273	NA	NA	NA	NA
Q68FF6_S601	NA	NA	7.01353	NA	NA	NA	NA	NA
Q68FF6_S601;S605	NA	11.2639	11.9755	12.3252	10.872	NA	3.11297	16.7838
Q68FH0_S220	NA	NA	4.15574	NA	NA	NA	NA	NA
Q68FH0_S336	NA	6.53374	9.90242	NA	7.88299	6.72567	7.07513	NA
Q68FM7_S693;T698	NA	2.3701	NA	2.98957	2.80748	NA	NA	NA
Q68FM7_S693;T702	NA	NA	NA	NA	NA	2.88095	NA	NA
Q68FM7_T1491;T1492	2.65996	3.1528	NA	NA	NA	NA	NA	2.71293
Q68FM7_T1492;S/T	NA	NA	NA	NA	3.19099	NA	NA	NA
Q69ZA1_S316;S318	NA	NA	NA	0.60848	NA	NA	NA	NA
Q69ZA1_S396;S398;S401	NA	NA	NA	6.89937	NA	NA	NA	NA
Q69ZA1_S438;S440	NA	NA	NA	7.09069	NA	6.45853	NA	6.0037
Q69ZK6_T322;T324	NA	3.73823	NA	NA	NA	NA	NA	NA
Q69ZL1_S583	NA	NA	NA	NA	NA	1.45885	0.80496	NA
Q69ZN7_S174	18.6265	NA	15.5711	15.0186	NA	NA	21.9086	NA
Q69ZN7_S174;S/T	NA	NA	NA	NA	5.84142	NA	5.27859	NA
Q69ZN7_S174;T172	6.94251	4.85883	6.0889	5.79403	NA	5.19107	NA	3.70537
Q69ZR2_S1576	14.5506	12.7118	8.43486	NA	NA	9.82956	10.1274	5.99771
Q69ZR2_S626	NA	NA	NA	17.1513	28.2583	21.3607	27.9733	NA
Q69ZX6_S737;S741	NA	NA	11.1665	NA	NA	NA	NA	NA
Q69ZX6_S775;S777	8.31784	5.4213	9.07531	3.09536	NA	6.11315	7.07175	8.15437
Q69ZX8_S277;S282;T/S	NA	NA	NA	16.6088	NA	NA	NA	NA
Q69ZX8_S280;S282	NA	NA	1.49301	NA	NA	NA	NA	NA
Q69ZX8_S280;S282;T/S	4.76056	NA	10.432	NA	NA	NA	12.2638	NA
Q69ZX8_S280;T/S	NA	NA	2.41373	NA	NA	3.67394	NA	2.49578
Q69ZX8_S282;T/S	1.60829	NA	NA	NA	NA	NA	NA	13.3149
Q69ZX8_S372;S373	19.2259	NA	1.55851	14.4487	NA	NA	18.2041	15.0921
Q69ZX8_S388	NA	5.83444	5.10316	NA	NA	6.36529	NA	4.51772
Q69ZX8_S502;S503	NA	NA	89.9699	NA	NA	55.8039	NA	70.4527
Q69ZZ6_S378	NA	NA	NA	NA	NA	NA	NA	NA
Q69ZZ6_S378;S388	NA	NA	NA	NA	NA	NA	NA	NA
Q6A065_S1102	NA	4.11377	5.34752	3.36929	NA	NA	4.91067	NA
Q6A065_S355;S358	2.85967	NA	NA	19.5018	1.63229	1.9597	3.4828	3.46023
Q6A065_S358;S/T/Y	NA	NA	8.02156	NA	NA	NA	NA	NA
Q6A065_S358;S/Y/T	9.11681	NA	NA	NA	NA	NA	NA	NA
Q6A065_S358;T/S/Y	NA	NA	NA	NA	NA	NA	NA	14.4172
Q6A0A2_S603	NA	NA	7.95505	8.67095	NA	9.13192	7.90695	7.26427
Q6A4J8_S19	5.63936	NA	NA	NA	NA	NA	NA	NA
Q6DFV7_S214;S/T	NA	NA	NA	2.51795	NA	3.10177	NA	NA
Q6DFZ1_S1298	21.9725	NA	NA	NA	NA	NA	NA	25.6523
Q6DIC0_S1499;S1503	NA	NA	NA	NA	NA	2.51717	NA	NA
Q6DIC0_S1499;S1503;S1515	15.9822	NA	14.3841	NA	NA	NA	NA	15.8163
Q6DID3_S617	NA	NA	NA	NA	NA	14.3529	NA	NA
Q6DVA0_S149;S150	NA	42.5464	53.0723	67.0636	52.931	39.2323	65.2701	48.5666
Q6DVA0_S149;T158	64.326	NA	NA	NA	NA	NA	NA	NA
Q6GYP7_S859;S860	NA	NA	12.0712	NA	NA	NA	NA	NA
Q6KAQ7_S96;S97	NA	NA	NA	NA	1.4057	6.13133	NA	NA
Q6KAS7_S605;S608	NA	2.65662	NA	NA	NA	NA	NA	1.75366
Q6KCD5_S2652	NA	9.63188	11.0769	12.1372	NA	NA	NA	11.5135
Q6KCD5_S2666	NA	NA	NA	7.57233	NA	NA	7.50436	NA
Q6NS82_S339	6.05421	NA	7.16571	6.49347	NA	NA	NA	7.33666
Q6NVE8_S399	NA	NA	NA	NA	NA	NA	8.74444	NA
Q6NVF4_S402	NA	NA	NA	NA	NA	NA	NA	6.01863
Q6NXI6_S392	24.3061	23.9885	15.6389	28.1249	13.9959	25.0806	26.365	16.4976
Q6NZA9_S147;T155	NA	NA	NA	NA	NA	5.01513	NA	NA
Q6NZC7_S748	NA	7.12063	NA	NA	NA	NA	7.76293	NA
Q6NZJ6_S1187	NA	NA	12.7862	20.6641	NA	NA	NA	16.2772
Q6NZJ6_S1189	NA	22.7674	NA	NA	NA	NA	NA	NA
Q6NZJ6_S1211	31.5905	NA	18.7345	25.087	35.0726	32.5914	30.7446	24.4539
Q6NZR5_S221	NA	3.24212	9.96975	11.3294	NA	3.04523	6.32987	3.07083
Q6NZR5_S240	NA	35.0954	33.4161	28.5326	31.8477	31.4332	NA	26.536
Q6NZR5_S240;S242	NA	NA	NA	5.64085	6.79887	NA	NA	NA
Q6NZR5_S253	25.5686	29.5774	28.1807	29.4706	NA	28.2793	NA	27.7777
Q6P2L6_S552	NA	NA	NA	NA	NA	5.32129	NA	NA
Q6P2L6_S552;S/T	NA	NA	1.27281	NA	NA	NA	NA	NA
Q6P2L6_S558;S/T	NA	NA	NA	2.23415	NA	NA	NA	NA
Q6P4S6_S533;S534	NA	NA	NA	3.64072	NA	NA	NA	NA
Q6P4S6_S534;T/S	NA	NA	NA	NA	NA	NA	NA	6.19072
Q6P4S8_S1320;S/T	NA	28.5744	38.4268	36.6283	36.603	NA	NA	34.2445
Q6P4T2_S225	23.8371	44.1713	17.9643	68.567	41.3852	20.6109	17.979	49.1101
Q6P542_S103;S107	NA	2.74601	NA	NA	NA	NA	2.44722	NA
Q6P542_S107	6.77631	7.64781	7.26751	5.33032	NA	6.17262	NA	5.40153
Q6P542_S138	49.1379	49.0444	25.1405	46.3117	33.8649	52.4914	32.3371	60.2184
Q6P542_S194	63.0623	60.0422	65.3516	79.9511	67.1266	50.4939	59.4231	55.7163
Q6P542_S225	48.4927	38.9329	44.3883	57.4669	47.633	28.6419	40.6115	38.3851
Q6P5B0_S1073	NA	NA	NA	NA	NA	NA	NA	10.4358
Q6P5B0_S1081	NA	NA	NA	13.4042	NA	NA	NA	NA
Q6P5E8_S22;S26	5.59932	5.81917	3.67541	4.40683	NA	NA	4.13828	4.14452
Q6P5G6_S258	NA	NA	NA	NA	NA	NA	1.33251	NA
Q6P5G6_S258;S	3.99655	NA	NA	NA	NA	NA	NA	NA
Q6P5G6_S258;S266	NA	3.0634	NA	2.46299	NA	4.95883	NA	3.44671
Q6P5G6_S266;S	NA	NA	2.12369	NA	NA	NA	NA	NA
Q6P6L0_S1047	NA	NA	NA	4.4764	NA	8.45884	NA	NA
Q6P6L0_S789	7.8934	8.88284	7.53039	5.96595	NA	8.80123	8.72855	7.2748
Q6P8I4_S108	NA	NA	NA	NA	NA	NA	NA	9.86634
Q6P8J7_T356	NA	NA	NA	NA	NA	NA	NA	NA
Q6P8J7_Y368	NA	NA	NA	NA	NA	NA	NA	NA
Q6P9Q4_S502	NA	NA	NA	NA	NA	NA	NA	NA
Q6P9Q4_S527	NA	NA	NA	NA	NA	NA	NA	NA
Q6P9Q6_S306	NA	NA	NA	NA	NA	4.41485	NA	NA
Q6P9Q6_S617	1.30035	NA	NA	NA	1.62683	NA	NA	NA
Q6P9R2_S339	14.903	NA	19.392	17.0691	11.094	NA	18.776	20.237
Q6PAL8_S193	NA	2.71347	NA	NA	NA	NA	NA	NA
Q6PAM0_S107	NA	NA	NA	NA	NA	NA	NA	NA
Q6PAR5_S757;S/T	NA	NA	NA	NA	NA	12.7202	NA	NA
Q6PAR5_S761;T762	NA	NA	NA	NA	NA	NA	NA	28.2737
Q6PD29_S96;S99	NA	NA	NA	NA	NA	NA	NA	1.03674
Q6PDG5_S283	NA	NA	7.84693	NA	NA	2.41126	NA	8.57505
Q6PDG5_S302	NA	1.54898	NA	NA	NA	NA	2.45356	1.67262
Q6PDG5_S302;S304	752.215	572.274	472.932	806.426	786.448	694.159	875.644	613.925
Q6PDG5_S302;S304;S/T	NA	NA	19.4626	NA	NA	NA	NA	NA
Q6PDG5_S302;S304;S306	NA	NA	NA	25.7841	NA	5.98088	34.2708	NA
Q6PDG5_S347	23.1072	18.3048	17.8565	18.7903	21.2242	22.7861	20.3081	23.8397
Q6PDG8_S56	20.2416	16.6391	22.7794	14.9441	23.3357	16.8442	20.1293	17.5024
Q6PDH0_S445	NA	NA	NA	NA	NA	NA	2.42831	NA
Q6PDH0_S520;S522	11.1127	16.8086	4.51936	6.17248	16.5716	19.4202	13.3228	2.82302
Q6PDH0_S522	NA	NA	2.65586	NA	NA	NA	NA	NA
Q6PDH0_S522;T/S	NA	6.63212	4.26113	NA	NA	NA	NA	NA
Q6PDH0_S580;S585	NA	NA	NA	NA	NA	NA	2.1753	3.00173
Q6PDH0_S580;T/S/Y	NA	NA	1.73272	2.05483	NA	NA	NA	NA
Q6PDH0_S585	NA	NA	NA	NA	NA	NA	NA	2.3019
Q6PDH0_S585;S/T/Y	NA	NA	NA	NA	NA	2.31582	NA	NA
Q6PDH4_T399;T401	NA	NA	NA	NA	NA	NA	0.846302	NA
Q6PDI6_S21	NA	NA	NA	NA	NA	NA	NA	8.5999
Q6PDK2_S4410	NA	NA	NA	NA	NA	0.637369	NA	NA
Q6PDM2_S199	NA	NA	59.4015	11.1987	NA	11.7893	9.52411	11.6466
Q6PDN3_S1460	NA	NA	4.4557	NA	NA	NA	NA	NA
Q6PDN3_S1794	NA	NA	23.4369	NA	NA	NA	NA	NA
Q6PDN3_S1795	NA	NA	NA	10.2709	NA	22.051	NA	NA
Q6PDN3_S1795;S1798	NA	NA	NA	NA	NA	46.0704	NA	NA
Q6PDN3_S1795;S1801	NA	NA	NA	NA	NA	NA	34.8233	NA
Q6PDN3_S1798;S1801	NA	27.6186	33.0728	NA	51.3351	NA	NA	25.6777
Q6PDN3_S1798;S1801;T1800	NA	NA	6.0309	NA	NA	NA	NA	NA
Q6PDN3_S1801;S/T	37.6018	NA	NA	NA	NA	NA	NA	NA
Q6PDN3_S1801;T1800	NA	NA	NA	16.039	NA	NA	NA	NA
Q6PDQ2_S1524;S1528	NA	NA	16.5666	17.8398	5.30887	16.3403	5.1453	16.7279
Q6PDQ2_S1524;S1528;S/T	NA	NA	NA	NA	NA	1.81931	NA	NA
Q6PDQ2_S1524;T/S	NA	NA	NA	8.9822	NA	NA	NA	NA
Q6PDQ2_S1528	NA	6.98155	17.4978	13.772	9.72059	10.6236	19.5144	10.8366
Q6PDQ2_S1537;T1538	NA	NA	NA	4.63973	NA	NA	NA	NA
Q6PDQ2_S524;S/T	16.4987	NA	13.6721	21.009	9.7707	18.3558	11.4636	20.5955
Q6PDQ2_S524;T522;S/T	NA	NA	NA	6.36843	NA	NA	NA	NA
Q6PGG2_S436	NA	NA	3.27312	3.49138	NA	2.97147	3.62976	3.62865
Q6PGG2_S436;S/T	NA	NA	NA	NA	20.5605	NA	NA	NA
Q6PGG2_S436;S440	NA	NA	20.9682	NA	NA	23.9622	NA	24.7344
Q6PGL7_S1048	NA	NA	2.46339	NA	NA	NA	NA	NA
Q6PGL7_S157;S159	12.9594	NA	NA	NA	NA	11.6414	NA	NA
Q6PGL7_S388	NA	NA	NA	NA	NA	NA	1.23433	NA
Q6PGL7_S608	NA	5.56162	NA	NA	NA	NA	NA	NA
Q6PGL7_S613;S614	NA	NA	NA	NA	NA	NA	NA	4.686
Q6PGL7_S747	NA	NA	NA	NA	NA	NA	4.51246	NA
Q6PHU5_S819	NA	NA	41.242	24.5594	46.7777	NA	32.0043	NA
Q6PHZ2_S330	54.5492	17.532	NA	NA	NA	13.947	NA	NA
Q6PHZ2_S330;T331	NA	6.46014	NA	NA	NA	NA	NA	27.2159
Q6PHZ2_S330;T337	NA	NA	8.2695	7.9492	NA	5.65993	8.46898	NA
Q6PHZ2_S333;S/T	NA	NA	NA	12.9808	NA	NA	NA	NA
Q6PHZ2_T336;T337	NA	NA	NA	NA	6.55239	NA	NA	NA
Q6PHZ2_T336;T337;S/T	NA	NA	NA	NA	NA	5.6349	7.164	2.71872
Q6PHZ2_T337	NA	NA	NA	13.9991	NA	NA	NA	NA
Q6PHZ2_T337;S/T	10.138	NA	NA	7.83719	6.60934	NA	NA	5.40117
Q6PHZ2_T337;T/S	NA	7.63528	NA	NA	NA	NA	NA	NA
Q6PHZ5_S261;S263	0.74873	NA	1.20429	0.965606	NA	0.936767	0.913496	0.954895
Q6PNC0_S572	NA	1.97374	NA	NA	NA	NA	NA	NA
Q6QI06_S21	NA	3.47575	4.37803	4.37544	3.83641	3.89135	4.03102	3.8013
Q6VN19_S365;S/Y	NA	NA	NA	0.777634	NA	NA	NA	NA
Q6WVG3_S187	50.566	53.5557	49.6319	62.9201	41.6589	53.6732	60.6048	51.2653
Q6WVG3_S202;T198	NA	3.81542	NA	10.8833	NA	NA	NA	NA
Q6WVG3_T198;S	NA	NA	NA	NA	NA	8.49624	NA	NA
Q6Y7W8_S161	3.12036	2.88697	NA	2.0911	NA	3.06783	3.1798	NA
Q6Y7W8_S237	NA	NA	2.04998	NA	NA	NA	NA	NA
Q6ZPJ3_S836;T825	NA	NA	NA	1.66882	NA	NA	NA	NA
Q6ZPJ3_T825	NA	NA	NA	NA	NA	NA	NA	0.971635
Q6ZPQ6_T690;S	NA	NA	NA	4.783	NA	1.13233	NA	NA
Q6ZPS6_S738	8.18258	8.49064	8.05245	8.00972	8.61263	8.61523	8.56252	7.1848
Q6ZPZ3_S1270;S1276	10.7247	9.18405	7.17081	7.37305	10.8874	9.46437	NA	8.24317
Q6ZQ03_S440	NA	NA	NA	NA	NA	NA	NA	8.22596
Q6ZQ03_S443;S	NA	NA	NA	NA	NA	6.61051	NA	NA
Q6ZQ58_S494;S498	NA	11.0491	9.06838	7.78276	14.5884	12.223	NA	7.20127
Q6ZQ58_S498	3.51331	NA	NA	NA	NA	3.35988	0.718958	NA
Q6ZQ58_S608;T599	NA	NA	NA	4.65874	NA	NA	NA	NA
Q6ZQ58_S68;S81	NA	NA	NA	NA	NA	17.3931	NA	NA
Q6ZQ58_S743;T/S/Y	NA	NA	NA	NA	NA	2.36597	NA	NA
Q6ZQ58_S81	NA	27.1494	31.3738	25.9007	NA	27.5199	4.20474	28.4083
Q6ZQH8_S1719	NA	NA	NA	NA	NA	NA	NA	2.86334
Q6ZQK5_S379	8.79238	8.05114	3.76028	7.13162	8.74734	7.35861	7.48602	6.79991
Q6ZQK5_S379;S384	5.80577	NA	NA	NA	NA	NA	NA	NA
Q6ZQK5_S381;S384	NA	NA	NA	2.11163	NA	NA	NA	NA
Q6ZQK5_S384	9.62264	NA	6.61441	NA	NA	NA	8.44139	NA
Q6ZQK5_S391;S/T	NA	NA	NA	NA	NA	NA	3.63466	NA
Q6ZQM0_S240;S243	NA	NA	NA	4.46358	NA	NA	NA	NA
Q6ZQM0_S243;T/S	NA	NA	NA	NA	NA	3.07497	NA	NA
Q70IV5_S1043;S1049	NA	NA	NA	NA	NA	NA	NA	NA
Q70IV5_S1049	NA	10.0392	11.7556	NA	NA	12.1996	NA	8.00141
Q70IV5_S1049;S	NA	NA	NA	NA	NA	NA	NA	NA
Q70IV5_S1075	NA	NA	NA	NA	NA	NA	NA	NA
Q70IV5_S1087	NA	NA	7.61859	3.6295	NA	6.26243	4.8494	NA
Q70IV5_S172	NA	5.6656	NA	NA	NA	NA	NA	NA
Q70IV5_S404	NA	NA	NA	NA	NA	NA	NA	NA
Q70IV5_S780	NA	NA	NA	NA	NA	NA	NA	NA
Q70KF4_S155	NA	NA	NA	NA	NA	NA	NA	NA
Q70KF4_S155;S174	NA	NA	NA	NA	NA	NA	NA	NA
Q70KF4_S174;S/T	NA	NA	NA	NA	NA	NA	NA	NA
Q70KF4_S1860	NA	NA	NA	NA	NA	NA	NA	NA
Q70KF4_S2192	NA	NA	NA	NA	NA	NA	NA	NA
Q70KF4_S2207	NA	NA	NA	NA	NA	NA	NA	NA
Q70KF4_S289	NA	NA	NA	NA	NA	NA	NA	NA
Q70KF4_S2905	NA	NA	NA	NA	NA	NA	NA	NA
Q70KF4_S769	NA	NA	NA	NA	NA	NA	NA	NA
Q70KF4_S772	NA	NA	NA	NA	NA	NA	NA	NA
Q70KF4_T766	NA	NA	NA	NA	NA	NA	NA	NA
Q71FD5_S75	8.57014	7.31778	NA	6.00163	NA	8.35576	12.157	6.28013
Q7JJ13_S297;S300	11.595	8.15604	7.32786	11.2884	10.6734	15.7751	10.0916	18.353
Q7SIG6_S704	42.372	38.2527	42.8161	40.3964	32.4085	37.8071	39.4191	32.1161
Q7TMY7_S902;S/T	NA	NA	NA	2.39096	NA	NA	NA	NA
Q7TMY8_S1903;S1907	NA	NA	NA	0.695734	NA	NA	NA	NA
Q7TMY8_S1907	41.2724	37.7577	51.238	42.6502	45.965	38.7706	42.2963	37.9373
Q7TMY8_S2362	1.89352	NA	1.18231	NA	1.37374	1.028	1.68026	NA
Q7TMY8_S2362;S/T	NA	NA	1.8166	1.97869	2.34525	NA	NA	NA
Q7TMY8_S2362;S2365	2.4769	NA	NA	NA	NA	NA	NA	1.69291
Q7TN29_S219	NA	NA	NA	NA	NA	NA	NA	4.78173
Q7TNV0_S247;S248;S255	NA	NA	NA	NA	NA	NA	NA	6.18026
Q7TNV0_S33	NA	NA	2.42563	NA	NA	4.06661	NA	3.11472
Q7TPH6_S2943	NA	NA	4.8947	4.75639	NA	NA	NA	NA
Q7TPM1_S387	NA	NA	NA	NA	NA	2.91742	NA	NA
Q7TPS5_S659;S/T	NA	10.0035	8.08926	NA	7.10066	NA	3.33267	NA
Q7TPW1_S16	NA	8.08372	NA	5.28335	8.08051	NA	NA	7.08334
Q7TQ48_S53	NA	NA	NA	NA	NA	NA	NA	NA
Q7TQ48_Y378	NA	NA	NA	NA	NA	NA	NA	NA
Q7TQ95_S411	NA	NA	NA	NA	NA	NA	NA	NA
Q7TQD2_S19;T15	48.6777	37.5309	40.9148	41.7309	53.4998	35.2014	42.7678	37.8408
Q7TSC1_S342;S350	22.4099	NA	19.434	4.62701	NA	19.5143	3.39016	NA
[truncated: 1,164 more rows]
