# Supplementary material for: Activation of GPR81 by lactate drives tumour-induced cachexia
Source: Nat Metab. 2024 Mar 18;6(4):708–23. doi: 10.1038/s42255-024-01011-0 (PMC11052724; doi:10.1038/s42255-024-01011-0)
Supplement: Supplementary file 4 — Statistical source data. [file 42255_2024_1011_MOESM4_ESM.xlsx]

## Sheet: Fig. 1a
Body weight change% (Days after injection)
Con
0	3.72	1.24	-1.24	-2.3	-1.4
12	3.08	9.82	13.31	15.27	4.38
24	8.73	9.8	12.11	15.38	16.86
LLC-TB
0	2.67	-2.29	-4.2	5.73	-1.91
12	4.09	7.58	4.26	4.73	8.68
24	-1.39	4.26	5.52	8.27	9.69
Two-way ANOVA	Ordinary
Alpha	0.05
Source of Variation	% of total variation	P value	P value summary	Significant?
Interaction	6.912	0.1202	ns	No
Row Factor	47.58	<0.0001	****	Yes
Column Factor	9.706	0.0175	*	Yes
ANOVA table	SS	DF	MS	F (DFn, DFd)	P value
Interaction	66.85	2	33.43	F (2, 24) = 2.317	P=0.1202
Row Factor	460.2	2	230.1	F (2, 24) = 15.95	P<0.0001
Column Factor	93.88	1	93.88	F (1, 24) = 6.507	P=0.0175
Residual	346.2	24	14.43
Difference between column means
Mean of Con	7.251
Mean of LLC-TB	3.713
Difference between means	3.538
SE of difference	1.387
95% CI of difference	0.6755 to 6.400
Data summary
Number of columns (Column Factor)	2
Number of rows (Row Factor)	3
Number of values	30
Šídák's multiple comparisons test	Mean Diff.	95.00% CI of diff.	Below threshold?	Summary	Adjusted P Value
Con - LLC-TB
0	0.004	-6.160 to 6.168	No	ns	>0.9999
12	3.304	-2.860 to 9.468	No	ns	0.4521
24	7.306	1.142 to 13.47	Yes	*	0.0168
Test details	Mean 1	Mean 2	Mean Diff.	SE of diff.	N1	N2	t	DF
Con - LLC-TB
0	0.004	0	0.004	2.402	5	5	0.001665	24
12	9.172	5.868	3.304	2.402	5	5	1.375	24
24	12.58	5.27	7.306	2.402	5	5	3.041	24

## Sheet: Fig. 1b
		% initial tissue weight (/Day 0)
	iWAT	0	12	18	24	days after injection
		105.812	80.8072	58.6685	50.9621
		101.583	98.383	56.105	63.4768
		97.8771	82.8847	71.0285	61.235
		94.7277	97.6175	75.6198	45.0465
		99.4172	81.5021	79.1954	64.0894
	Quadriceps	0	12	18	24	days after injection
		112.425	114.977	87.4179	71.2411
		92.5312	103.802	90.3671	89.5479
		92.2238	100.283	99.9224	95.3369
		103.179	106.115	110.946	84.3288
		99.6417	107.479	101.703	88.4286
iWAT
Ordinary one-way ANOVA
ANOVA summary
F	27.25
P value	2e-06
P value summary	****
Significant diff. among means (P < 0.05)?	Yes
R squared	0.8363
Brown-Forsythe test
F (DFn, DFd)	0.6329 (3, 16)
P value	0.604448
P value summary	ns
Are SDs significantly different (P < 0.05)?	No
Bartlett's test
Bartlett's statistic (corrected)	2.73
P value	0.435084
P value summary	ns
Are SDs significantly different (P < 0.05)?	No
ANOVA table	SS	DF	MS	F (DFn, DFd)	P value
Treatment (between columns)	5617	3	1872	F (3, 16) = 27.25	P=0.000002
Residual (within columns)	1100	16	68.72
Total	6717	19
Data summary
Number of treatments (columns)	4
Number of values (total)	20
Tukey's multiple comparisons test	Mean Diff.	95.00% CI of diff.	Below threshold?	Summary	Adjusted P Value
0 vs. 12	11.64	-3.356 to 26.64	No	ns	0.159705	A-B
0 vs. 18	31.76	16.76 to 46.76	Yes	****	8.9e-05	A-C
0 vs. 24	42.92	27.92 to 57.92	Yes	****	2e-06	A-D
12 vs. 18	20.12	5.115 to 35.12	Yes	**	0.007144	B-C
12 vs. 24	31.28	16.28 to 46.28	Yes	***	0.000106	B-D
18 vs. 24	11.16	-3.839 to 26.16	No	ns	0.18614	C-D
Test details	Mean 1	Mean 2	Mean Diff.	SE of diff.	n1	n2	q	DF
0 vs. 12	99.88	88.24	11.64	5.243	5	5	3.141	16
0 vs. 18	99.88	68.12	31.76	5.243	5	5	8.567	16
0 vs. 24	99.88	56.96	42.92	5.243	5	5	11.58	16
12 vs. 18	88.24	68.12	20.12	5.243	5	5	5.426	16
12 vs. 24	88.24	56.96	31.28	5.243	5	5	8.437	16
18 vs. 24	68.12	56.96	11.16	5.243	5	5	3.011	16
Quadriceps
ANOVA summary
F	6.806
P value	0.0029
P value summary	**
Significant diff. among means (P < 0.05)?	Yes
R squared	0.5315
Brown-Forsythe test
F (DFn, DFd)	0.4205 (3, 18)
P value	0.7405
P value summary	ns
Are SDs significantly different (P < 0.05)?	No
Bartlett's test
Bartlett's statistic (corrected)	1.159
P value	0.7628
P value summary	ns
Are SDs significantly different (P < 0.05)?	No
ANOVA table	SS	DF	MS	F (DFn, DFd)	P value
Treatment (between columns)	1384	3	461.2	F (3, 18) = 6.806	P=0.0029
Residual (within columns)	1220	18	67.76
Total	2603	21
Data summary
Number of treatments (columns)	4
Number of values (total)	22
Tukey's multiple comparisons test	Mean Diff.	95.00% CI of diff.	Below threshold?	Summary	Adjusted P Value
0 vs. 12	-6.531	-21.25 to 8.183	No	ns	0.6019	A-B
0 vs. 18	1.929	-12.79 to 16.64	No	ns	0.9821	A-C
0 vs. 24	14.24	0.6135 to 27.86	Yes	*	0.0387	A-D
12 vs. 18	8.46	-6.254 to 23.17	No	ns	0.3903	B-C
12 vs. 24	20.77	7.145 to 34.39	Yes	**	0.0022	B-D
18 vs. 24	12.31	-1.315 to 25.93	No	ns	0.0849	C-D
Test details	Mean 1	Mean 2	Mean Diff.	SE of diff.	n1	n2	q	DF
0 vs. 12	100	106.5	-6.531	5.206	5	5	1.774	18
0 vs. 18	100	98.07	1.929	5.206	5	5	0.5239	18
0 vs. 24	100	85.76	14.24	4.82	5	7	4.177	18
12 vs. 18	106.5	98.07	8.46	5.206	5	5	2.298	18
12 vs. 24	106.5	85.76	20.77	4.82	5	7	6.093	18
18 vs. 24	98.07	85.76	12.31	4.82	5	7	3.611	18

## Sheet: Fig. 1c
Total quantified metabolites in mouse serum
											Normalised abundance								Raw abundance
Compound	Neutral mass (Da)	m/z	Charge	Retention time (min)	Chromatographic peak width (min)	Identifications	pvalue	Max Fold Change	logFC	Isotope Distribution	CON1	CON2	CON3	CON4	LLC1	LLC2	LLC3	LLC4	CON1	CON2	CON3	CON4	LLC1	LLC2	LLC3	LLC4	Accepted Compound ID	Accepted Description	Adducts	Formula	Score	Fragmentation Score	Mass Error (ppm)	Isotope Similarity	Retention Time Error (mins)	Compound Link
3.53_635.2784m/z		635.278	1	3.52672	0.18855	8	0.00210727	0.47393	-1.07725	100 - 31.1 - 14.1	1764.31	1318.83	1511.3	1257	966.031	524.54	679.615	602.989	1699.01	1172.75	1329.87	1067.19	803.904	426.451	535.856	551.043	HMDB0030795	Moreollin	M+FA-H	C35H42O8	35.3	0	-13.1807	90.6264		http://nonlinear.com/redirect/outbound?p=hmdb&param=HMDB0030795
1.99_89.0232m/z		89.0232	1	1.98812	0.123333	11	0.00307695	1.8706	0.903505	100 - 0.857	633.52	618.656	457.127	347.032	985.858	835.253	1129.51	895.971	610.072	550.134	402.247	294.629	820.403	679.062	890.581	818.786	HMDB0000190	L-Lactic acid	M-H	C3H6O3	36.5	0	-13.6697	96.8979		http://nonlinear.com/redirect/outbound?p=hmdb&param=HMDB0000190
4.81_302.0993m/z		302.099	1	4.80567	0.0942667	12	0.00447408	0.538863	-0.892009	100 - 5.69	1155.94	1018.8	1082.71	1010.09	307.878	509.603	695.209	786.932	1113.16	905.956	952.731	857.56	256.208	414.307	548.151	719.141	HMDB0000982	5-Methylcytidine	M+FA-H	C10H15N3O5	38.5	0	-0.232729	92.5911		http://nonlinear.com/redirect/outbound?p=hmdb&param=HMDB0000982
1.71_312.0565m/z		312.056	1	1.70512	0.0814333	8	0.00535843	1.47489	0.560607	100 - 96.6	245.012	335.918	265.932	323.014	396.506	419.486	502.52	406.926	235.943	298.712	234.006	274.238	329.961	341.042	396.222	371.871	HMDB0001410	2-Amino-4-oxo-6-(1',2'-dioxoprolyl)-7,8-dihydroxypteridine	M+FA-H	C9H9N5O5	29.5	0	-7.79603	56.3704		http://nonlinear.com/redirect/outbound?p=hmdb&param=HMDB0001410
2.66_738.5140m/z		738.514	1	2.66425	0.270033	72	0.00562131	1.53456	0.617828	100 - 36.6 - 40.9 - 16	93758.2	100283	62582.3	110736	127114	151275	147123	138224	90288	89175.6	55069.1	94014.6	105781	122986	116002	126317	HMDB0009580	PE(22:4(7Z,10Z,13Z,16Z)/14:0)	M-H	C41H74NO8P	33	0	8.22448	74.2549		http://nonlinear.com/redirect/outbound?p=hmdb&param=HMDB0009580
3.89_134.0457m/z		134.046	1	3.89097	0.06285	10	0.00808402	0.121518	-3.04076	100 - 9.32	29.9483	10.1485	25.4575	24.9798	0	0	11.0015	0	28.8398	9.02447	22.4013	21.2078	0	0	8.67438	0	HMDB0029389	(+)-threo-2-Amino-3,4-dihydroxybutanoic acid	M-H	C4H9NO4	38.7	0	-1.44463	95.2007		http://nonlinear.com/redirect/outbound?p=hmdb&param=HMDB0029389
4.93_269.0083m/z		269.008	1	4.93137	0.0628333	9	0.0095378	0.476046	-1.07083	100 - 20.4	55.5521	57.4467	61.164	34.9877	30.2717	12.3081	31.0179	25.9674	53.496	51.0839	53.821	29.7044	25.1913	10.0065	24.4567	23.7304	HMDB0029191	5'-(3',4'-Dihydroxyphenyl)-gamma-valerolactone sulfate	M-H2O-H	C11H12O7S	34.6	0	-14.6652	88.3179		http://nonlinear.com/redirect/outbound?p=hmdb&param=HMDB0029191
1.17_618.5750m/z		618.575	1	1.16517	0.0419	1	0.0103001	2.03412	1.02441	100 - 19.9	102.042	79.7445	32.7919	77.8721	157.295	181.238	111.53	144.817	98.2651	70.9121	28.8551	66.1132	130.897	147.346	87.9381	132.342	HMDB0011775	Cer(d18:1/22:1(13Z))	M-H	C40H77NO3	32.5	0	-13.065	76.4289		http://nonlinear.com/redirect/outbound?p=hmdb&param=HMDB0011775
4.81_261.0965n	261.096	242.079	1	4.80567	0.136183	8	0.010645	0.595253	-0.748426	100 - 12 - 1.75	17423.6	15246.3	15468.6	15845.4	5594.45	7829.66	11747.1	12915.3	16778.7	13557.6	13611.5	13452.7	4655.55	6365.52	9262.26	11802.7	HMDB0028751	Aspartyl-Glutamine	M-H2O-H, M-H	C9H15N3O6	39.4	0	1.5608	99.1227		http://nonlinear.com/redirect/outbound?p=hmdb&param=HMDB0028751
1.34_146.0030m/z		146.003	1	1.34323	0.0395333	3	0.0109357	1.28562	0.362463	84.4 - 100 - 25.6	93.8104	78.133	94.8906	110.153	110.821	126.048	123.725	124.067	90.3382	69.479	83.4987	93.5195	92.2224	102.477	97.5534	113.379	HMDB0032580	4-Hydroxybenzyl isothiocyanate	M-H2O-H	C8H7NOS	24.2	0	-24.1327	44.0332		http://nonlinear.com/redirect/outbound?p=hmdb&param=HMDB0032580
4.66_221.9979m/z		221.998	1	4.66138	0.165233	2	0.0116919	0.699065	-0.516502	100 - 10.1 - 0.323	563.3	456.888	636.494	544.176	350.515	354.049	366.17	467.807	542.451	406.283	560.08	462.003	291.689	287.842	288.714	427.507	HMDB0006512	3-Mercaptolactate-cysteine disulfide	M-H2O-H	C6H11NO5S2	32.2	0	32.6847	89.6533		http://nonlinear.com/redirect/outbound?p=hmdb&param=HMDB0006512
1.25_459.9478m/z		459.948	1	1.24897	0.0419	1	0.0125327	1.67714	0.746007	100 - 20.8	40.8282	69.4947	73.8206	43.3485	110.098	80.0706	88.6456	102.722	39.317	61.7975	64.9582	36.8027	91.6208	65.0975	69.8943	93.8732	HMDB0060076	3'-Monoiodo-L-thyronine 4'-O-sulfate	M-H2O-H	C15H14INO7S	33.5	0	25.1688	90.973		http://nonlinear.com/redirect/outbound?p=hmdb&param=HMDB0060076
4.64_935.3249m/z		935.325	1	4.64043	0.249033	2	0.0135898	1.34204	0.424423	100	244.317	283.313	253.464	192.036	299.186	345.364	358.095	303.33	235.274	251.933	223.035	163.038	248.974	280.781	282.347	277.199	HMDB0003325	Bilirubin diglucuronide	M-H	C45H52N4O18	30.5	0	4.76928	57.7921		http://nonlinear.com/redirect/outbound?p=hmdb&param=HMDB0003325
4.81_152.9944m/z		152.994	1	4.80567	0.0838	8	0.0139246	0.559803	-0.837008	100 - 20	326.382	306.58	406.498	360.485	110.037	148.922	264.686	260.05	314.302	272.624	357.697	306.051	91.5694	121.074	208.697	237.647	HMDB0000126	Glycerol 3-phosphate	M-H2O-H	C3H9O6P	35.2	0	-8.25323	85.4171		http://nonlinear.com/redirect/outbound?p=hmdb&param=HMDB0000126
1.33_210.0726m/z		210.073	1	1.33277	0.102383	22	0.0147186	1.08478	0.117409	100 - 76	459.159	433.971	469.445	434.089	469.454	490.809	501.999	486.731	442.164	385.904	413.087	368.541	390.667	399.028	395.811	444.801	HMDB0003045	Ergothioneine	M-H2O-H	C9H15N3O2S	30.4	0	8.54589	61.4232		http://nonlinear.com/redirect/outbound?p=hmdb&param=HMDB0003045
3.85_618.2381m/z		618.238	1	3.84907	0.136183	5	0.015462	0.414946	-1.269	100 - 19.9 - 1.79	647.217	699.571	352.855	542.013	394.248	187.738	244.066	104.115	623.262	622.087	310.494	460.168	328.082	152.631	192.438	95.1461	HMDB0130317	2-amino-4-({1-[(carboxymethyl)-C-hydroxycarbonimidoyl]-2-({1-hydroxy-3-[2-(2-hydroxypropan-2-yl)-7-oxo-2H,3H,7H-furo[3,2-g]chromen-6-yl]-3-methylbutan-2-yl}sulfanyl)ethyl}-C-hydroxycarbonimidoyl)butanoic acid	M-H2O-H	C29H39N3O11S	29.7	0	39.8122	81.1322		http://nonlinear.com/redirect/outbound?p=hmdb&param=HMDB0130317
1.03_373.1384m/z		373.138	1	1.02898	0.0604667	41	0.0156652	1.22243	0.289751	100 - 58.3 - 64.5	275.565	217.725	223.612	256.134	289.069	320.345	279.967	300.087	265.366	193.61	196.766	217.457	240.555	260.441	220.745	274.235	HMDB0040776	1,1'-Bis(2-hydroxy-3-methylcarbazole)	M-H2O-H	C26H20N2O2	29.9	0	9.6336	59.848		http://nonlinear.com/redirect/outbound?p=hmdb&param=HMDB0040776
1.34_425.2485m/z		425.249	1	1.34323	0.0814333	8	0.0160485	0.800035	-0.321864	100	330.917	360.513	326.567	287.057	289.688	230.416	253.395	270.59	318.669	320.583	287.361	243.711	241.07	187.329	199.794	247.28	HMDB0013043	Prostaglandin PGE2 1-glyceryl ester	M-H	C23H38O7	32.4	0	-13.9504	76.4711		http://nonlinear.com/redirect/outbound?p=hmdb&param=HMDB0013043
2.36_197.0263m/z		197.026	1	2.36047	0.395667	13	0.0167527	1.59908	0.677242	100 - 9.45	4254.79	4405.47	4588.07	5773.96	6880.57	9349.56	5770.02	8418.02	4097.31	3917.52	4037.25	4902.08	5725.81	7601.2	4549.48	7692.83	HMDB0135313	(3-phenylpropoxy)sulfonic acid	M-H2O-H	C9H12O4S	37.2	0	-6.6734	93.349		http://nonlinear.com/redirect/outbound?p=hmdb&param=HMDB0135313
2.44_493.3300m/z		493.33	1	2.44427	0.57375	12	0.0174501	0.710377	-0.493343	100 - 34.1	8779.97	8004.22	7920.71	6955.22	7136.37	5995.32	4880.32	4478.61	8455	7117.67	6969.8	5904.96	5938.68	4874.2	3847.99	4092.8	HMDB0062314	1-docosanoyl-glycero-3-phosphate	M-H	C25H51O7P	38.3	0	0.0306859	91.3643		http://nonlinear.com/redirect/outbound?p=hmdb&param=HMDB0062314
2.04_186.1140m/z		186.114	1	2.03812	0.0314167	9	0.0181107	0.540633	-0.887279	100	78.2334	123.164	85.6573	114.001	55.5063	28.0688	61.7114	71.5375	75.3378	109.523	75.3738	96.7863	46.1908	22.82	48.6575	65.3747	HMDB0030324	(R)-Pelletierine	M+FA-H	C8H15NO	37.6	0	2.73582	91.0644		http://nonlinear.com/redirect/outbound?p=hmdb&param=HMDB0030324
1.39_741.4807m/z		741.481	1	1.39325	0.133817	38	0.0189764	0.551091	-0.859638	100 - 33.5 - 40.4 - 6.75	297.418	315.678	334.438	216.396	246.425	163.415	97.0341	134.557	286.41	280.713	294.287	183.72	205.068	132.857	76.5084	122.965	HMDB0010661	PG(18:3(6Z,9Z,12Z)/16:1(9Z))	M-H	C40H71O10P	32.7	0	12.807	76.8216		http://nonlinear.com/redirect/outbound?p=hmdb&param=HMDB0010661
2.89_374.1762m/z		374.176	1	2.89238	0.0523667	5	0.0193113	0.569716	-0.811684	100	228.538	141.988	152.273	140.31	117.761	84.4825	85.8914	89.6493	220.079	126.261	133.992	119.123	97.9972	68.6844	67.7227	81.9263	HMDB0240229	Hydroxyethylpromethazine	M+FA-H	C19H25N2OS+	30.1	0	28.1941	76.4209		http://nonlinear.com/redirect/outbound?p=hmdb&param=HMDB0240229
3.39_709.1844m/z		709.184	1	3.39053	0.1338	3	0.0198584	0.600858	-0.734903	100 - 38.7 - 56 - 8.22	941.947	949.374	624.231	760.65	628.52	457.581	565.636	316.797	907.083	844.222	549.29	645.79	523.037	372.013	445.986	289.506	HMDB0036353	Glycerol trisinapate	M-H	C36H38O15	28.1	0	-41.4137	74.2231		http://nonlinear.com/redirect/outbound?p=hmdb&param=HMDB0036353
4.82_880.1833m/z		880.183	1	4.81615	0.06285	6	0.0198714	0.449738	-1.15284	100 - 47.3 - 14.6	101.305	172.258	168.108	105.512	22.5656	65.1433	68.4458	89.934	97.5552	153.179	147.926	89.5793	18.7784	52.9616	53.9674	82.1865	HMDB0003942	(S)-Hydroxyhexanoyl-CoA	M-H	C27H46N7O18P3S	35.9	0	8.31669	88.8096		http://nonlinear.com/redirect/outbound?p=hmdb&param=HMDB0003942
1.45_861.5313m/z		861.531	1	1.44562	0.0419	13	0.0204025	3.26299	1.70619	100 - 23.6	5.6644	18.0039	9.87581	9.93226	41.3593	35.3803	15.0831	50.0403	5.45474	16.0098	8.69019	8.43246	34.4181	28.7642	11.8925	45.7295	HMDB0009786	PI(16:0/20:2(11Z,14Z))	M-H	C45H83O13P	30.5	0	-21.4936	73.1684		http://nonlinear.com/redirect/outbound?p=hmdb&param=HMDB0009786
3.14_840.5280m/z		840.528	1	3.14152	0.57375	50	0.0205803	1.18125	0.240313	100 - 50.7 - 71.9	5492.39	6340.77	6244.37	6854.53	7106.88	7785.47	6850.06	7708.56	5289.1	5638.47	5494.71	5819.48	5914.15	6329.59	5401.06	7044.49	HMDB0116784	PS(22:5(4Z,7Z,10Z,13Z,16Z)/20:3(8Z,11Z,14Z))	M-H2O-H	C48H78NO10P	32.1	0	11.0384	72.6506		http://nonlinear.com/redirect/outbound?p=hmdb&param=HMDB0116784
2.74_319.1386m/z		319.139	1	2.7352	0.115217	31	0.0207124	0.331735	-1.5919	100 - 18.3 - 2.87	15297.4	9349.08	15227.4	5989.27	3634.31	1420.34	5485.03	4674.74	14731.2	8313.57	13399.3	5084.87	3024.37	1154.74	4324.78	4272.03	HMDB0010347	Octanoylglucuronide	M-H	C14H24O8	38.6	0	-3.84481	97.5642		http://nonlinear.com/redirect/outbound?p=hmdb&param=HMDB0010347
3.07_371.1464m/z		371.146	1	3.06818	0.0919167	70	0.0214631	1.59555	0.67405	100 - 28.8	194.552	256.791	336.014	290.239	467.472	338.503	529.405	383.972	187.351	228.349	295.674	246.412	389.017	275.203	417.42	350.894	HMDB0130096	5,7-dihydroxy-10-(3-hydroxybutanoyl)-8,8-dimethyl-4-propyl-2H,6H,7H,8H-pyrano[3,2-g]chromen-2-one	M-H2O-H	C21H26O7	36.5	0	-9.20929	92.479		http://nonlinear.com/redirect/outbound?p=hmdb&param=HMDB0130096
3.00_335.1336m/z		335.134	1	2.99723	0.112867	66	0.0214778	0.360059	-1.4737	100 - 16.2 - 3.46	3919.44	2204	4931.33	2532.05	1440.18	424.52	1900.11	1127.24	3774.37	1959.88	4339.31	2149.7	1198.48	345.135	1498.18	1030.13	HMDB0041513	Isopropyl apiosylglucoside	M-H2O-H	C14H26O10	39.1	0	-3.1392	99.1321		http://nonlinear.com/redirect/outbound?p=hmdb&param=HMDB0041513
4.66_425.9541m/z		425.954	1	4.66138	0.207133	1	0.0228001	0.894055	-0.161564	76.2 - 100	850.143	955.198	936.212	937.545	774.59	873.697	839.426	801.602	818.676	849.4	823.816	795.973	644.593	710.317	661.862	732.547	HMDB0014384	Oxiconazole	M-H	C18H13Cl4N3O	17.7	0	-46.6832	24.8395		http://nonlinear.com/redirect/outbound?p=hmdb&param=HMDB0014384
4.81_319.0854m/z		319.085	1	4.80567	0.0419	90	0.0263026	0.478705	-1.06279	100	205.088	169.723	174.022	193.668	26.5877	44.1142	160.467	124.27	197.497	150.925	153.13	164.423	22.1255	35.8649	126.523	113.565	HMDB0133010	{[1-(4-methoxyphenyl)pentan-3-yl]oxy}sulfonic acid	M+FA-H	C12H18O5S	36.2	0	-1.19123	82.2626		http://nonlinear.com/redirect/outbound?p=hmdb&param=HMDB0133010
1.04_981.6089m/z		981.609	1	1.03947	0.05	1	0.0273272	0.583225	-0.777875	100 - 49.6 - 70.7 - 31.8 - 24.9 - 6.99	167.247	177.878	161.59	262.549	71.7108	134.721	129.671	112.551	161.057	158.176	142.191	222.903	59.6758	109.528	102.242	102.855	HMDB0011127	1,2-Di-(9Z,12Z,15Z-octadecatrienoyl)-3-(Galactosyl-alpha-1-6-Galactosyl-beta-1)-glycerol	M+FA-H	C51H84O15	26.4	0	31.7221	59.8421		http://nonlinear.com/redirect/outbound?p=hmdb&param=HMDB0011127
1.12_665.4598m/z		665.46	1	1.12327	0.0419	28	0.0285037	0.562085	-0.831139	83.3 - 100	368	229.902	214.853	262.132	169.442	161.839	86.3787	186.519	354.379	204.438	189.06	222.549	141.005	131.575	68.1069	170.451	HMDB0034387	trans-Geranylgeranylbixin	M-H	C45H62O4	31.5	0	3.45452	61.6329		http://nonlinear.com/redirect/outbound?p=hmdb&param=HMDB0034387
3.15_624.3347m/z		624.335	1	3.15198	0.199017	2	0.0286434	0.8594	-0.218598	100 - 41.9 - 19.6	1243.94	1075.84	1093.49	1160.13	1047.41	1057.68	931.765	893.523	1197.9	956.679	962.211	984.948	871.629	859.893	734.668	816.549	HMDB0002579	Glycochenodeoxycholic acid 3-glucuronide	M-H	C32H51NO11	36.2	0	-6.72487	88.5222		http://nonlinear.com/redirect/outbound?p=hmdb&param=HMDB0002579
2.67_802.5612m/z		802.561	1	2.67472	0.500483	118	0.030304	1.11076	0.151552	100 - 46.2 - 34.3 - 12.8	1.00139e+06	1.13425e+06	1.06376e+06	1.10954e+06	1.20043e+06	1.26769e+06	1.19996e+06	1.11814e+06	964324	1.00862e+06	936055	941996	998962	1.03063e+06	946134	1.02181e+06	HMDB0112335	PS(15:0/22:1(13Z))	M-H	C43H82NO10P	36.3	0	1.00908	82.9494		http://nonlinear.com/redirect/outbound?p=hmdb&param=HMDB0112335
3.12_742.5362m/z		742.536	1	3.12057	0.500433	43	0.0317399	1.30781	0.38715	100 - 41.3 - 25.4 - 5.43	2386.48	2521.96	3125.13	3091.81	3266.92	4338.4	3394.54	3549.99	2298.15	2242.63	2749.95	2624.94	2718.64	3527.13	2676.49	3244.17	HMDB0007940	PC(15:0/18:2(9Z,12Z))	M-H	C41H78NO8P	36.6	0	-4.03252	87.8408		http://nonlinear.com/redirect/outbound?p=hmdb&param=HMDB0007940
2.87_287.1244m/z		287.124	1	2.87143	0.0629	19	0.0328737	0.678442	-0.559702	100 - 32.4	313.987	183.471	281.605	245.026	163.363	164.287	204.675	162.46	302.365	163.15	247.797	208.026	135.946	133.565	161.38	148.465	HMDB0035781	Naematolone	M-H2O-H	C17H22O5	34.5	0	-14.7488	87.785		http://nonlinear.com/redirect/outbound?p=hmdb&param=HMDB0035781
3.17_404.1920m/z		404.192	1	3.17293	0.157117	5	0.0330735	0.48184	-1.05337	100 - 20.4 - 3.81 - 0.461	20971.2	12411	16292.6	10316.5	11131.6	4861.75	8391.86	4520.93	20195	11036.4	14336.6	8758.64	9263.41	3952.61	6616.73	4131.47	HMDB0060615	Norendoxifen	M+FA-H	C24H25NO2	36	0	14.5562	95.1199		http://nonlinear.com/redirect/outbound?p=hmdb&param=HMDB0060615
1.15_160.0416m/z		160.042	1	1.15468	0.10475	18	0.0339642	0.799041	-0.323659	43.3 - 100 - 61.7	183.824	171.857	229.266	189.18	140.825	148.686	173.043	156.005	177.021	152.822	201.741	160.613	117.191	120.882	136.439	142.565	HMDB0000992	3-Succinoylpyridine	M-H2O-H	C9H9NO3	22.7	0	6.52172	20.9028		http://nonlinear.com/redirect/outbound?p=hmdb&param=HMDB0000992
3.11_811.4662m/z		811.466	1	3.11008	0.0838	23	0.0349128	0.288351	-1.7941	100 - 87.3	132.949	84.3077	161.458	77.931	13.8474	0	19.1693	98.6575	128.028	74.9698	142.075	66.1632	11.5234	0	15.1144	90.1584	HMDB0033612	Glabrin C	M-H	C41H64N8O9	32.9	0	-7.61898	72.8187		http://nonlinear.com/redirect/outbound?p=hmdb&param=HMDB0033612
2.71_607.3711m/z		607.371	1	2.71425	0.0919	5	0.0350271	0.295431	-1.75911	100 - 29.5	130.869	114.662	122.589	28.3172	50.9291	3.46296	31.0449	31.6832	126.026	101.962	107.872	24.0413	42.3817	2.81539	24.4779	28.9538	HMDB0029779	2-O-Protocatechuoylalphitolic acid	M-H	C37H52O7	34.5	0	11.5657	85.0311		http://nonlinear.com/redirect/outbound?p=hmdb&param=HMDB0029779
6.59_710.6686m/z		710.669	1	6.58502	0.1757	2	0.0364874	1.10911	0.149399	100 - 57.6 - 83	877.362	902.138	1031.16	996.181	1022.64	1080.03	1061.75	1057.78	844.889	802.217	907.367	845.755	851.009	878.068	837.156	966.656	HMDB0035472	N-(2R-Hydroxyhexacosanoyl)-2S-amino-1,3S,4R-octadecanetriol	M-H	C44H89NO5	32.7	0	2.57141	66.5878		http://nonlinear.com/redirect/outbound?p=hmdb&param=HMDB0035472
1.11_580.3445m/z		580.344	1	1.11278	0.0523833	2	0.0370183	0.68668	-0.542291	60.3 - 100	550.478	410.289	357.468	424.069	265.074	384.521	246.039	300.77	530.103	364.845	314.553	360.033	220.587	312.616	193.995	274.86	HMDB0011491	LysoPE(0:0/22:1(13Z))	M+FA-H	C27H54NO7P	23	0	-32.747	43.8474		http://nonlinear.com/redirect/outbound?p=hmdb&param=HMDB0011491
1.49_240.0057m/z		240.006	1	1.48752	0.0837833	4	0.0375643	1.42628	0.512262	100 - 8.61	443.762	474.356	263.206	510.48	505.71	684.074	648.505	574.706	427.337	421.816	231.608	433.396	420.838	556.152	511.326	525.197	HMDB0006512	3-Mercaptolactate-cysteine disulfide	M-H	C6H11NO5S2	33.9	0	21.3519	90.2321		http://nonlinear.com/redirect/outbound?p=hmdb&param=HMDB0006512
8.86_233.1532m/z		233.153	1	8.86278	0.36425	71	0.0388066	1.08871	0.122623	100 - 8.94	768.185	835.175	816.216	802.49	873.304	902.549	918.572	813.479	739.752	742.671	718.227	681.311	726.74	733.773	724.266	743.4	HMDB0035597	alpha-Carissanol	M-H2O-H	C15H24O3	37	0	-5.90499	91.7868		http://nonlinear.com/redirect/outbound?p=hmdb&param=HMDB0035597
1.13_669.1900m/z		669.19	1	1.13373	0.0733167	23	0.0389329	1.33618	0.418112	100 - 16.7	176.725	136.703	206.713	232.273	254.351	276.837	256.967	217.206	170.184	121.562	181.897	197.199	211.664	225.069	202.61	198.494	HMDB0039315	4-(4-Hydroxyphenyl)-2-butanone O-[2-galloyl-6-p-coumaroylglucoside]	M+FA-H	C32H32O13	33.4	0	12.0561	79.8375		http://nonlinear.com/redirect/outbound?p=hmdb&param=HMDB0039315
3.38_695.2233m/z		695.223	1	3.38007	0.15475	28	0.0393846	0.550662	-0.86076	100 - 29.3	644.758	480.882	337.242	340.545	291.42	289.761	225.903	185.994	620.893	427.62	296.755	289.122	242.512	235.576	178.118	169.971	HMDB0030627	5-Hydroxy-7,3',4'-trimethoxy-8-methylisoflavone 5-neohesperidoside	M+FA-H	C31H38O15	36.4	0	6.17742	88.9406		http://nonlinear.com/redirect/outbound?p=hmdb&param=HMDB0030627
2.53_330.0374n	330.037	329.03	1	2.52807	0.0419	18	0.0403619	0.472052	-1.08298	100 - 19.8	23.0476	53.0936	56.3963	34.9378	25.1007	10.9153	23.9092	19.1319	22.1946	47.213	49.6257	29.6621	20.8881	8.87411	18.8517	17.4838	HMDB0030643	Blighinone	M-H, M+FA-H	C16H10O8	39	0	-0.394513	95.4968		http://nonlinear.com/redirect/outbound?p=hmdb&param=HMDB0030643
3.12_336.1404n	336.14	335.133	1	3.12057	0.10475	5	0.041185	0.398695	-1.32664	100 - 16.3	2764.5	1637.13	4178.59	2004.18	1055.68	401.803	1599.13	1163.33	2662.18	1455.8	3676.93	1701.54	878.508	326.666	1260.87	1063.11	HMDB0039609	Curcumin III	M-H, M+FA-H	C21H20O4	35.6	0	12.7334	91.7289		http://nonlinear.com/redirect/outbound?p=hmdb&param=HMDB0039609
2.10_673.5338m/z		673.534	1	2.10097	0.06285	30	0.0421737	0.399831	-1.32254	100 - 21.1	183.198	203.026	48.8025	187.545	74.3675	68.5037	56.5776	49.4746	176.417	180.539	42.9436	159.225	61.8865	55.6935	44.6097	45.2125	HMDB0012097	SM(d18:1/14:0)	M-H	C37H75N2O6P	34.2	0	7.11212	78.9175		http://nonlinear.com/redirect/outbound?p=hmdb&param=HMDB0012097
3.37_838.5352m/z		838.535	1	3.36958	0.07095	118	0.0426938	0.548438	-0.866599	100 - 35	284.197	246.395	290.166	231.619	170.044	76.9704	257.977	72.1715	273.678	219.104	255.33	196.644	141.506	62.577	203.407	65.9542	HMDB0009605	PE(22:4(7Z,10Z,13Z,16Z)/22:6(4Z,7Z,10Z,13Z,16Z,19Z))	M-H	C49H78NO8P	34.3	0	-4.74102	77.2155		http://nonlinear.com/redirect/outbound?p=hmdb&param=HMDB0009605
1.15_488.1565m/z		488.157	1	1.15468	0.0419	4	0.0429007	1.49395	0.579132	100 - 6.27	104.49	94.6473	67.1403	95.058	132.631	176.508	101.842	128.837	100.622	84.1642	59.0799	80.704	110.371	143.501	80.2991	117.738	HMDB0001056	Dihydrofolic acid	M+FA-H	C19H21N7O6	35.1	0	6.77219	83.0511		http://nonlinear.com/redirect/outbound?p=hmdb&param=HMDB0001056
2.97_321.1535m/z		321.154	1	2.9658	0.102483	18	0.0439394	0.362454	-1.46413	100 - 19 - 2.45	2234.48	874.541	2336.72	1114.43	482.251	209.946	992.713	692.851	2151.77	777.677	2056.19	946.149	401.316	170.686	782.723	633.164	HMDB0031694	Butyl (S)-3-hydroxybutyrate glucoside	M-H	C14H26O8	38	0	-6.03646	96.7922		http://nonlinear.com/redirect/outbound?p=hmdb&param=HMDB0031694
4.94_263.9811m/z		263.981	1	4.94183	0.0523667	3	0.0440335	0.759227	-0.397397	100 - 26.7	117.781	107.99	92.8428	89.2455	76.0227	58.9939	92.3903	82.2507	113.422	96.0289	81.6967	75.7692	63.2639	47.9621	72.8469	75.1651	HMDB0006492	4-Nitrophenyl sulfate	M+FA-H	C6H5NO6S	35.3	0	-4.00804	81.0726		http://nonlinear.com/redirect/outbound?p=hmdb&param=HMDB0006492
1.15_112.9841m/z		112.984	1	1.15468	0.0838	5	0.0442441	1.19646	0.258766	100	181.153	198.806	232.305	242.427	243.228	257.012	278.711	243.648	174.448	176.786	204.416	205.82	202.408	208.951	219.755	222.659	HMDB0014118	Trifluoroacetic acid	M-H	C2HF3O2	36.7	0	-12.9451	97.3943		http://nonlinear.com/redirect/outbound?p=hmdb&param=HMDB0014118
8.72_194.0803m/z		194.08	1	8.71613	0.519167	16	0.044634	1.06711	0.0937117	100	418.128	399.983	430.725	388.594	420.57	443.32	443.635	439.797	402.652	355.681	379.015	329.915	349.987	360.42	349.793	401.91	HMDB0125517	2-(2,6-dihydroxy-3,4-dimethoxycyclohexylidene)acetonitrile	M-H2O-H	C10H15NO4	35.7	0	-9.2422	88.4612		http://nonlinear.com/redirect/outbound?p=hmdb&param=HMDB0125517
5.77_199.9616m/z		199.962	1	5.77272	0.06285	2	0.0452747	0.242596	-2.04337	100	29.496	53.1996	44.3155	11.253	0	15.7109	17.8314	0	28.4043	47.3072	38.9953	9.55373	0	12.7729	14.0595	0	HMDB0006492	4-Nitrophenyl sulfate	M-H2O-H	C6H5NO6S	33.6	0	-19.7259	87.416		http://nonlinear.com/redirect/outbound?p=hmdb&param=HMDB0006492
2.58_260.1475m/z		260.147	1	2.58045	0.06285	12	0.0452936	0.499257	-1.00215	100 - 8.64	1214.37	804.475	1438.79	965.538	836.727	181.963	844.425	345.183	1169.42	715.371	1266.06	819.739	696.301	147.936	665.803	315.446	HMDB0062555	hydroxyisovaleroyl carnitine	M-H	C12H23NO5	36.4	0	-10.9076	93.7522		http://nonlinear.com/redirect/outbound?p=hmdb&param=HMDB0062555
5.00_342.1127n	342.113	341.105	1	5.00468	0.0604833	38	0.0467402	1.67847	0.747148	100 - 13.6	123.954	38.505	87.2244	123.031	161.899	183.837	112.491	167.365	119.367	34.2402	76.7528	104.453	134.728	149.46	88.6956	152.947	HMDB0000186	Alpha-Lactose	M-H, M+FA-H	C12H22O11	37.2	0	-10.2136	96.9935		http://nonlinear.com/redirect/outbound?p=hmdb&param=HMDB0000186
4.58_720.3581m/z		720.358	1	4.57758	0.1676	3	0.0474825	1.26074	0.334276	100 - 10.8	229.824	285.373	191.794	216.748	320.42	299.024	291.8	253.352	221.317	253.765	168.768	184.018	266.645	243.107	230.076	231.527	HMDB0032719	Isofumonisin B1	M-H	C34H59NO15	29	0	-32.0497	73.3844		http://nonlinear.com/redirect/outbound?p=hmdb&param=HMDB0032719
2.38_666.0349m/z		666.035	1	2.38142	0.67625	1	0.0477961	1.24907	0.320851	100 - 31.3 - 22 - 5.28 - 1.87 - 0.788 - 0.278 - 0.254 - 0.186 - 0.0449	4614.58	4216.97	6263.7	5688.61	6815.69	5966.92	6896.22	6281.61	4443.79	3749.9	5511.72	4829.62	5671.83	4851.11	5437.46	5740.47	HMDB0011671	ADP-ribose 1"-2" cyclic phosphate	M+FA-H	C15H22N5O16P3	32.3	0	14.8305	76.9754		http://nonlinear.com/redirect/outbound?p=hmdb&param=HMDB0011671
2.81_305.0907m/z		305.091	1	2.80852	0.12575	71	0.0479269	0.690334	-0.534634	100 - 41.1 - 29.1	700.459	796.6	828.791	579.379	506.65	358.711	444.973	695.243	674.533	708.369	729.292	491.891	421.62	291.632	350.848	635.35	HMDB0015527	Prazepam	M-H2O-H	C19H17ClN2O	33	0	17.144	82.194		http://nonlinear.com/redirect/outbound?p=hmdb&param=HMDB0015527
6.88_809.6851n	809.685	808.679	1	6.87595	0.479483	2	0.0483031	1.12985	0.176126	100 - 75.9 - 55.4 - 46.7 - 45.8 - 28.6	4807.06	5992.3	5664	5979.28	6171.42	6431.92	6566.74	6186.64	4629.14	5328.59	4984.02	5076.39	5135.68	5229.16	5177.68	5653.68	HMDB0010712	Galactosylceramide (d18:1/24:1(15Z))	M-H2O-H, M-H	C48H91NO8	27.1	0	13.1631	49.1566		http://nonlinear.com/redirect/outbound?p=hmdb&param=HMDB0010712
2.71_579.3704m/z		579.37	1	2.71425	0.0314167	8	0.0484124	0.560951	-0.834055	100	109.588	80.2042	137.684	66.7848	61.2133	46.3887	39.9894	73.5692	105.532	71.3208	121.154	56.7001	50.94	37.7141	31.5304	67.2315
4.41_657.0624m/z		657.062	1	4.40998	0.10475	13	0.0493303	2.42274	1.27664	100	79.5908	433.394	245.733	113.309	298.247	505.147	535.095	774.203	76.6449	385.391	216.232	96.199	248.193	410.685	421.906	707.508	HMDB0126903	({6-[5,7-dihydroxy-4-oxo-8-(3,4,5-trihydroxyoxan-2-yl)-2-(2,4,5-trihydroxyphenyl)-4H-chromen-6-yl]-3,4,5-trihydroxyoxan-2-yl}methoxy)sulfonic acid	M-H2O-H	C26H28O19S	29.5	0	-21.1646	68.3157		http://nonlinear.com/redirect/outbound?p=hmdb&param=HMDB0126903
1.46_654.5152n	654.515	653.508	1	1.4561	0.0523833	2	0.0501243	0.594751	-0.749643	100 - 46.4 - 64.5 - 31.5 - 3.92 - 0.513 - 1.12	3580.2	3949.22	2171.49	4781.02	2084.63	1844.21	2886.75	1797.55	3447.68	3511.81	1910.8	4059.07	1734.77	1499.34	2276.11	1642.7	HMDB0056286	DG(18:2n6/0:0/20:4n6)	M-H, M+FA-H	C42H70O5	30.6	0	-10.8567	64.6288		http://nonlinear.com/redirect/outbound?p=hmdb&param=HMDB0056286
1.17_485.1473m/z		485.147	1	1.16517	0.0419	93	0.0503015	1.42385	0.509797	100 - 53.9	183.394	141.508	100.605	152.075	188.083	258.831	176.556	198.92	176.606	125.834	88.5273	129.111	156.517	210.43	139.209	181.784
2.39_321.0427m/z		321.043	1	2.3919	0.458533	32	0.0504693	1.44261	0.528684	100 - 17 - 15.3 - 2.33	70103.3	87691.7	88977.9	85510.9	117734	129774	150281	81568.7	67508.6	77979	78295.8	72598.5	97974.8	105506	118492	74541.8	HMDB0061113	Sulforaphane-N-acetylcysteine	M-H2O-H	C11H20N2O4S3	38.2	0	6.08047	97.7951		http://nonlinear.com/redirect/outbound?p=hmdb&param=HMDB0061113
3.71_197.9969m/z		197.997	1	3.71288	0.186167	2	0.0510694	1.18041	0.239289	100 - 5.11	1786.59	2036.61	1986.71	1678.18	1893.68	2404.57	2245.72	2295.06	1720.46	1811.04	1748.2	1424.77	1575.87	1954.91	1770.68	2097.35
2.85_341.1801m/z		341.18	1	2.85048	0.0733833	21	0.0526037	0.533048	-0.907662	100 - 2.23	138.708	85.529	56.5333	96.4338	62.8752	56.0116	50.2351	31.9458	133.574	76.0558	49.7462	81.872	52.323	45.5375	39.6089	29.1938
2.67_838.4975m/z		838.498	1	2.67472	0.217667	38	0.0531467	1.20213	0.265589	100 - 43.6 - 51.2	23147.5	27838	31031.6	31775.8	30777.1	37115.9	35500.3	33400.1	22290.7	24754.7	27306.1	26977.5	25611.8	30175.3	27990.9	30522.8
3.16_377.1442m/z		377.144	1	3.16247	0.06285	55	0.0531624	0.498057	-1.00562	100 - 49.2 - 22.4	77.8077	64.4869	117.298	95.252	69.1904	2.989	59.5362	45.0172	74.9278	57.3443	103.216	80.8686	57.5783	2.43006	46.9425	41.1391
1.14_569.3669m/z		569.367	1	1.14422	0.0314167	11	0.0537541	0.752025	-0.411148	100 - 32.4	101.903	109.502	86.6722	101.836	55.9318	83.3765	96.7391	64.697	98.1313	97.3735	76.2669	86.4583	46.5449	67.7851	76.2758	59.1236
1.34_248.1971n	248.197	293.197	1	1.34323	0.15475	1	0.0546071	1.14889	0.200246	100 - 17.3	4028.69	4046.46	4544.62	4933.2	5175.49	4621.23	5408	4961.8	3879.58	3598.28	3999.02	4188.27	4306.9	3757.06	4264.04	4534.35	HMDB0032181	alpha-Butyl-omega-hydroxypoly(oxyethylene) poly(oxypropylene)	M-H2O-H, M-H, M+FA-H	C13H28O4	37.7	0	-6.64926	96.0161		http://nonlinear.com/redirect/outbound?p=hmdb&param=HMDB0032181
3.13_337.1482m/z		337.148	1	3.13103	0.14665	48	0.0548944	0.512495	-0.96439	100	1204.17	619.395	1434.45	799.736	502.499	293.177	748.723	535.176	1159.6	550.791	1262.24	678.973	418.166	238.353	590.345	489.072	HMDB0030666	Chalepin acetate	M-H2O-H	C21H24O5	33.5	0	10.3591	78.6236		http://nonlinear.com/redirect/outbound?p=hmdb&param=HMDB0030666
2.45_260.0822m/z		260.082	1	2.45475	0.14665	17	0.0553054	0.726764	-0.460441	100 - 0.98	2175.19	1650.08	1758.87	1488.67	1490.97	940.512	1540.05	1168.73	2094.68	1467.32	1547.71	1263.88	1240.75	764.637	1214.28	1068.05
1.98_485.2822m/z		485.282	1	1.97763	1.04055	13	0.0569557	1.25935	0.332683	100 - 31 - 5.74 - 0.68 - 0.681 - 0.146 - 0.0605	826340	1.01488e+06	690568	948551	961506	1.04527e+06	1.26438e+06	1.11181e+06	795755	902471	607663	805317	800138	849809	996926	1.01603e+06
6.90_939.6352m/z		939.635	1	6.8969	0.2176	24	0.0570119	1.13661	0.184734	60 - 100 - 76.3 - 88.1 - 52 - 79.8 - 65.4 - 62.8 - 48.6 - 51.8 - 25.8	2582.66	3253.42	3167.93	3105.13	3416.17	3201.24	3616.73	3529.21	2487.07	2893.07	2787.61	2636.25	2842.84	2602.61	2851.68	3225.18
4.82_357.1588n	357.159	402.163	1	4.81615	0.06285	6	0.0607625	0.631962	-0.66209	100 - 27.3 - 2.07	1585.48	1558.84	2088.85	1252.04	767.826	656.443	1491.92	1182.22	1526.8	1386.18	1838.08	1062.98	638.964	533.689	1176.33	1080.37	HMDB0135470	N-[2-(3,4-dimethoxyphenyl)ethyl]-3-(3-hydroxy-4-methoxyphenyl)prop-2-enimidic acid	M-H, M+FA-H	C20H23NO5	38.2	0	3.39366	94.9491		http://nonlinear.com/redirect/outbound?p=hmdb&param=HMDB0135470
2.91_616.4677m/z		616.468	1	2.91333	0.06295	2	0.0615353	0.872556	-0.19668	100 - 37.5 - 15.8 - 0.114	1701.68	1850.59	1894.35	1915.94	1843.03	1431.05	1641.13	1509.04	1638.69	1645.62	1666.93	1626.63	1533.72	1163.44	1293.98	1379.04
2.69_423.2184m/z		423.218	1	2.6933	0.11285	24	0.0621165	0.672009	-0.573449	100 - 15.3	239.883	302.371	447.81	342.982	241.512	197.016	187.285	270.005	231.004	268.88	394.049	291.19	200.98	160.174	147.668	246.745	HMDB0040607	Kanzonol H	M-H	C26H32O5	36.8	0	1.63843	85.8638		http://nonlinear.com/redirect/outbound?p=hmdb&param=HMDB0040607
3.39_745.1659m/z		745.166	1	3.39053	0.144267	11	0.0633178	0.623635	-0.681226	100 - 48.6 - 72.2 - 14.5	1363.79	1416.24	879.754	897.907	1029.32	589.696	749.972	473.35	1313.31	1259.37	774.137	762.321	856.568	479.423	591.33	432.573	HMDB0038220	Fast green FCF	M-H2O-H	C37H36N2O10S3	28.3	0	39.9989	74.1834		http://nonlinear.com/redirect/outbound?p=hmdb&param=HMDB0038220
8.12_326.1859m/z		326.186	1	8.12365	0.571533	7	0.0635252	1.10812	0.148117	100	344.189	335.111	338.876	364.441	374.086	402.21	411.339	344.474	331.449	297.994	298.193	309.409	311.304	326.997	324.328	314.799
2.22_385.9727m/z		385.973	1	2.2162	0.799633	1	0.0639897	0.571876	-0.806225	100 - 73.9 - 6.25	4223.36	6491.28	7675.63	4129.98	4448.59	4035.16	1920.2	2474.85	4067.04	5772.31	6754.15	3506.34	3702	3280.59	1514.02	2261.65	HMDB0013991	5'-Hydroxylornoxicam	M-H	C13H10ClN3O5S2	28	0	12.8754	53.7547		http://nonlinear.com/redirect/outbound?p=hmdb&param=HMDB0013991
3.39_677.2457m/z		677.246	1	3.39053	0.19665	21	0.0648214	0.664588	-0.589468	100 - 33.7 - 51 - 19.5 - 12.7 - 2.58 - 0.905	5625	5573.87	3833.15	3580.02	4180.24	3058.7	3001.96	2128.44	5416.8	4956.51	3372.97	3039.43	3478.68	2486.72	2366.95	1945.08	HMDB0126454	1-[3-(6-{2,4-dihydroxy-3-[(1E)-3-methylbut-1-en-1-yl]benzoyl}-5-(2,4-dihydroxyphenyl)-3-methylcyclohex-2-en-1-yl)-2,4-dihydroxyphenyl]-3-(2,4-dihydroxyphenyl)-3-hydroxypropan-1-one	M-H2O-H	C40H40O11	30.8	0	9.26442	64.1927		http://nonlinear.com/redirect/outbound?p=hmdb&param=HMDB0126454
4.82_712.1230m/z		712.123	1	4.81615	0.0733333	1	0.0656743	0.622157	-0.684651	100 - 53.6 - 17.2	264.654	353.315	316.452	187.983	120.588	159.993	262.822	154.908	254.858	314.182	278.461	159.597	100.35	130.074	207.227	141.563	HMDB0039938	Delphinidin 3-(6''-malonylglucoside) 5-glucoside	M-H	C30H33O20+	30.3	0	-36.7296	82.7358		http://nonlinear.com/redirect/outbound?p=hmdb&param=HMDB0039938
2.26_217.1059m/z		217.106	1	2.25808	0.0942667	22	0.066045	0.406454	-1.29884	100 - 11.6	2352.98	1142.41	1449.91	708.494	843.85	508.132	724.278	221.743	2265.89	1015.88	1275.84	601.509	702.228	413.112	571.071	202.641	HMDB0000350	3-Hydroxysebacic acid	M-H	C10H18O5	37.4	0	-10.4061	98.0932		http://nonlinear.com/redirect/outbound?p=hmdb&param=HMDB0000350
1.58_87.0076m/z		87.0076	1	1.58178	0.353833	7	0.0678048	1.35494	0.438229	100 - 0.77	1829.23	1719.84	1526.92	2286.51	1950.58	2811.65	2995.18	2218.35	1761.53	1529.35	1343.61	1941.24	1623.22	2285.87	2361.61	2027.24	HMDB0000139	Glyceric acid	M-H2O-H	C3H6O4	36.9	0	-10.9941	96.5875		http://nonlinear.com/redirect/outbound?p=hmdb&param=HMDB0000139
2.56_730.4634m/z		730.463	1	2.5595	0.0838	32	0.0679377	0.881124	-0.182584	100 - 42.7	485.927	418.749	471.694	522.613	436.208	444.154	385.726	407.15	467.941	372.368	415.065	443.697	363	361.097	304.134	372.075
1.49_154.0144m/z		154.014	1	1.48752	0.0838	7	0.0680287	2.38013	1.25104	100 - 45.6	30.1519	38.0119	2.73152	13.5923	68.2531	38.2427	67.5258	27.0702	29.0359	33.8017	2.40359	11.5399	56.7983	31.0914	53.242	24.7382
6.88_823.6767n	823.677	804.659	1	6.87595	0.560917	5	0.068853	1.12971	0.17595	100 - 57 - 48 - 32.2	2969.91	3829.89	3757.95	3640.33	3870.49	3949.59	4180.8	4038.81	2859.99	3405.7	3306.8	3090.63	3220.92	3211.02	3296.43	3690.88			M-H2O-H, M-H
2.21_255.1584m/z		255.158	1	2.20572	0.0942667	22	0.0689518	0.331976	-1.59085	100 - 42 - 7.46	2491.82	1721.02	2872.9	411.817	969.981	199.487	630.098	689.443	2399.59	1530.4	2528	349.632	807.191	162.183	496.813	630.05	HMDB0000394	3-Hydroxytetradecanedioic acid	M-H2O-H	C14H26O5	34.2	0	-6.66255	78.6906		http://nonlinear.com/redirect/outbound?p=hmdb&param=HMDB0000394
1.13_200.0765m/z		200.077	1	1.13373	0.0733333	21	0.0692648	0.8412	-0.24948	100	84.9348	91.2089	95.789	78.9768	87.0044	74.003	62.018	72.1595	81.7911	81.1067	84.2892	67.0511	72.4026	60.1645	48.8993	65.9432	HMDB0040063	4-Butyl-5-methylthiazole	M+FA-H	C8H13NS	35.2	0	9.5115	86.6856		http://nonlinear.com/redirect/outbound?p=hmdb&param=HMDB0040063
1.13_772.4827m/z		772.483	1	1.13373	0.0838	38	0.0693058	3.11256	1.6381	100 - 58	137.904	165.098	101.97	136.005	274.561	759.981	176.411	472.867	132.8	146.812	89.7277	115.467	228.482	617.865	139.095	432.131	HMDB0008240	PC(18:4(6Z,9Z,12Z,15Z)/18:4(6Z,9Z,12Z,15Z))	M-H	C44H72NO8P	34.4	0	-12.4137	85.4146		http://nonlinear.com/redirect/outbound?p=hmdb&param=HMDB0008240
2.43_261.0165m/z		261.016	1	2.4338	0.44805	14	0.0702126	0.807167	-0.309061	100 - 18.7	12977.6	12767	17114.4	13305.1	12239	10747.3	9717.87	12629.5	12497.2	11352.9	15059.7	11296	10185	8737.6	7662.24	11541.5
3.39_693.2254m/z		693.225	1	3.39053	0.1757	16	0.0705416	0.679695	-0.55704	100 - 27.9	948.806	1015.9	673.919	601.643	712.803	540.678	529.289	419.622	913.688	903.376	593.013	510.793	593.174	439.572	417.328	383.473
3.30_627.3740m/z		627.374	1	3.29863	0.207117	4	0.0705421	0.560268	-0.83581	100 - 36.9 - 7.14 - 1.15	418.11	269.454	187.352	260.558	136.061	247.416	115.663	137.029	402.634	239.609	164.859	221.213	113.226	201.149	91.1969	125.225	HMDB0037827	Monoglucuronylglycyrrhetinic acid	M-H2O-H	C36H54O10	33.6	0	31.101	95.6362		http://nonlinear.com/redirect/outbound?p=hmdb&param=HMDB0037827
3.07_480.3091m/z		480.309	1	3.06818	0.19665	3	0.071045	1.09157	0.126405	100 - 26.3 - 4.75 - 0.646 - 0.0596	508977	575609	562753	569892	604969	565083	649801	600410	490138	511854	495193	483836	503439	459413	512348	548686
1.39_767.4934m/z		767.493	1	1.39325	0.123333	47	0.0711954	0.550517	-0.86114	100 - 57.2 - 97.3 - 52.1 - 41	472.358	472.545	243.618	312.838	330.153	248.123	107.065	141.183	454.875	420.206	214.371	265.598	274.745	201.724	84.4175	129.02
2.45_296.1272n	296.127	277.109	1	2.45475	0.240917	17	0.0717841	1.27834	0.354274	100 - 19.8 - 11.6 - 1.47	6191.75	6971.06	4806.33	5640.92	6374.52	6688.92	8826.27	8292.01	5962.58	6198.95	4229.31	4789.12	5304.7	5438.1	6959.25	7577.68			M-H2O-H, M-H
2.01_608.2495m/z		608.249	1	2.00907	0.301533	6	0.0719654	1.68575	0.753393	100 - 29.9 - 4.56	1846.33	1777.34	141.652	1621.95	1983.22	2579.06	2333.88	2185.45	1777.99	1580.48	124.646	1377.03	1650.38	2096.78	1840.19	1997.18	HMDB0060808	Alpha-Hydroxy-tamoxifen-O-glucuronide	M+FA-H	C32H37NO8	38.3	0	-1.17665	92.7193		http://nonlinear.com/redirect/outbound?p=hmdb&param=HMDB0060808
5.18_333.0577m/z		333.058	1	5.1804	0.10475	103	0.0734997	0.679538	-0.557374	100 - 9.18 - 1.74	300.913	239.251	284.346	197.412	214.168	186.026	86.2317	208.008	289.775	212.752	250.209	167.602	178.225	151.24	67.9911	190.089	HMDB0000788	Orotidine	M+FA-H	C10H12N2O8	39.3	0	0.438023	96.8651		http://nonlinear.com/redirect/outbound?p=hmdb&param=HMDB0000788
6.02_554.2611m/z		554.261	1	6.02175	0.0604667	2	0.0735153	1.35812	0.441614	100 - 31.5 - 4.76	363.978	184.986	253.338	326.465	412.946	411.21	398.459	310.389	350.506	164.497	222.924	277.168	343.642	334.314	314.173	283.65
4.81_974.2940m/z		974.294	1	4.80567	0.0523833	5	0.0737379	0.493223	-1.01969	100 - 43.3 - 14.1	132.39	153.526	169.498	71.4394	29.4696	25.0772	112.541	92.768	127.49	136.522	149.149	60.6518	24.5238	20.3878	88.7354	84.7764	HMDB0112236	Myristoleoyl-CoA	M-H	C35H60N7O17P3S	38.1	0	3.45626	94.3951		http://nonlinear.com/redirect/outbound?p=hmdb&param=HMDB0112236
7.51_949.4966m/z		949.497	1	7.51038	0.0314167	19	0.074044	0.236959	-2.07729	100 - 22.7	40.7831	7.92927	56.8338	51.2923	34.6871	0	2.47719	0	39.2736	7.05102	50.0107	43.547	28.8657	0	1.95319	0
4.62_758.4017n	758.402	803.358	1	4.61948	0.165233	2	0.0745205	1.07204	0.100354	100 - 70.3 - 10.2 - 29.2	894.846	929.724	892.144	931.111	897.184	1031.85	987.658	993.909	861.725	826.748	785.039	790.51	746.611	838.894	778.738	908.287			M-H2O-H, M+FA-H
4.64_311.9793m/z		311.979	1	4.64043	0.0814333	1	0.0745994	1.13874	0.187438	100 - 5.39	368.983	394.833	394.6	397.557	390.707	500.248	418.51	462.384	355.326	351.102	347.227	337.525	325.135	406.702	329.982	422.551
9.02_220.1450m/z		220.145	1	9.01753	0.416617	11	0.0746677	1.08737	0.120849	65.4 - 100	1793	1887.54	1905.74	2018.61	2017.41	2144.16	2189.73	1918.07	1726.64	1678.48	1676.95	1713.8	1678.84	1743.2	1726.54	1752.83
4.82_891.1936m/z		891.194	1	4.81615	0.0523833	8	0.0747203	0.355855	-1.49064	100 - 38.7	94.6726	146.812	128.134	25.6479	18.6236	13.2843	69.495	39.2543	91.1685	130.551	112.751	21.775	15.4981	10.8001	54.7947	35.8727
3.78_747.2342m/z		747.234	1	3.77573	0.06285	62	0.0753747	1.56986	0.650632	100 - 57.3 - 19.8 - 20.6 - 5.42	442.678	523.74	536.671	566.929	460.605	1102.3	907.185	779.544	426.293	465.731	472.242	481.321	383.302	896.169	715.288	712.389	HMDB0126231	6-[4-(6-carboxy-5-{2,6-dihydroxy-4-[6-hydroxy-7-(3-methylbut-2-en-1-yl)-1-benzofuran-2-yl]phenyl}-3-methylcyclohex-3-en-1-yl)-2,5-dihydroxyphenoxy]-3,4,5-trihydroxyoxane-2-carboxylic acid	M-H	C39H40O15	34.2	0	6.35648	78.0003		http://nonlinear.com/redirect/outbound?p=hmdb&param=HMDB0126231
4.90_153.0006m/z		153.001	1	4.89995	0.0523667	8	0.0760165	0.612648	-0.706869	100 - 22.8	71.694	100.11	153.453	106.13	45.7745	53.9061	78.3878	86.2196	69.0404	89.022	135.03	90.1038	38.0922	43.8257	61.8064	78.7921	HMDB0040002	1-(2-Thienyl)-1,2-propanedione	M-H	C7H6O2S	35.4	0	-6.58623	84.4951		http://nonlinear.com/redirect/outbound?p=hmdb&param=HMDB0040002
1.87_629.2593m/z		629.259	1	1.87288	0.1573	5	0.0763571	1.65938	0.730643	100 - 21	272.414	303.461	150.289	139.914	322.257	229.648	458.469	426.777	262.331	269.85	132.246	118.786	268.173	186.704	361.489	390.011	HMDB0000054	Bilirubin	M+FA-H	C33H36N4O6	35.5	0	-4.0831	82.0948		http://nonlinear.com/redirect/outbound?p=hmdb&param=HMDB0000054
1.34_160.0286m/z		160.029	1	1.34323	0.11285	8	0.0766373	0.775608	-0.3666	100 - 54.2 - 35.9	211.213	233.422	251.851	182.483	212.092	127.502	179.433	162.708	203.395	207.569	221.616	154.927	176.497	103.66	141.477	148.692	HMDB0061939	Methyl-N,N-diethylthiocarbamate	M-H2O-H	C6H13NOS2	29.4	0	14.2872	61.8375		http://nonlinear.com/redirect/outbound?p=hmdb&param=HMDB0061939
2.69_806.5786m/z		806.579	1	2.6933	0.52955	94	0.0775819	0.871457	-0.198498	100 - 29.5 - 22.8 - 11.6	43549.1	40173.9	44210.3	47442.5	41838.4	36432.7	41730.2	32831.2	41937.2	35724.2	38902.7	40278.5	34816.7	29619.8	32903	30002.9
3.38_717.2524m/z		717.252	1	3.38007	0.165217	3	0.0775909	0.695615	-0.523639	100 - 41.6 - 46.7 - 30.4 - 12.5	2584.85	2829.42	1816.58	1645.54	1929.81	1404.7	1505.36	1334.68	2489.18	2516.04	1598.5	1397.06	1605.93	1142.03	1186.93	1219.71
2.29_557.3521m/z		557.352	1	2.28952	0.102383	7	0.0775911	1.54051	0.623411	100 - 27.3 - 15.2	717.207	581.911	277.24	860.273	790.731	1039.24	776.121	1147.57	690.661	517.459	243.956	730.369	658.024	844.9	611.947	1048.71	HMDB0029310	Collettiside I	M-H2O-H	C33H52O8	36.2	0	6.41817	88.3332		http://nonlinear.com/redirect/outbound?p=hmdb&param=HMDB0029310
1.39_87.0075m/z		87.0075	1	1.39325	0.0523833	7	0.0777458	1.47403	0.559762	100 - 0.397	230.074	238.466	453.146	352.515	396.646	414.28	606.089	461.19	221.558	212.054	398.744	299.284	330.078	336.81	477.882	421.46	HMDB0000139	Glyceric acid	M-H2O-H	C3H6O4	36.7	0	-11.988	96.23		http://nonlinear.com/redirect/outbound?p=hmdb&param=HMDB0000139
1.13_545.4746m/z		545.475	1	1.13373	0.06285	23	0.0785733	0.449321	-1.15418	100 - 22.3	170.791	132.656	344.118	312.805	174.651	28.7691	71.9518	156.142	164.469	117.963	302.806	265.57	145.34	23.3893	56.7318	142.691	HMDB0007016	DG(14:0/18:2(9Z,12Z)/0:0)	M-H2O-H	C35H64O5	31	0	30.2749	82.2894		http://nonlinear.com/redirect/outbound?p=hmdb&param=HMDB0007016
2.12_432.0325m/z		432.032	1	2.12192	0.207133	2	0.0787372	0.691655	-0.531874	100 - 37.3 - 41.9	1894.18	1788.57	2070.36	1380.63	591.248	1496.83	1416.63	1429.38	1824.07	1590.47	1821.81	1172.15	492.02	1216.93	1116.97	1306.24
2.82_361.1354m/z		361.135	1	2.819	0.157183	38	0.0798746	0.670625	-0.576422	100 - 22.3	976.15	1051.62	1511.7	889.365	934.355	449.907	768.554	817.271	940.02	935.139	1330.22	755.068	777.544	365.775	605.981	746.866
1.46_747.5369m/z		747.537	1	1.4561	0.0523667	17	0.0803757	0.650505	-0.620368	100 - 42.2 - 20.8	253.13	226.828	119.058	256.031	151.242	105.31	174.105	125.555	243.761	201.704	104.764	217.369	125.86	85.6168	137.276	114.739
3.61_543.2769m/z		543.277	1	3.61052	0.1257	2	0.0805677	0.398245	-1.32827	100 - 36.5 - 7.3	111.673	63.054	35.002	69.8049	14.4542	62.3873	7.02605	27.4551	107.539	56.0701	30.7999	59.2642	12.0284	50.7209	5.53983	25.0899
2.81_366.1597n	366.16	347.142	1	2.80852	0.332983	9	0.0806484	0.660879	-0.597542	100 - 27.6	1795.04	1801.06	2238.41	1432.31	1865.38	704.447	1062.91	1169.74	1728.6	1601.57	1969.68	1216.03	1552.32	572.716	838.075	1068.97	HMDB0061725	Rilpivirine	M-H2O-H, M+FA-H	C22H18N6	39	0	1.10523	96.1808		http://nonlinear.com/redirect/outbound?p=hmdb&param=HMDB0061725
8.13_339.1984m/z		339.198	1	8.13413	0.53995	14	0.081513	1.07816	0.108571	100	1549.99	1601.86	1638.25	1734.29	1815.26	1783.87	1815.77	1619.44	1492.62	1424.44	1441.57	1472.41	1510.61	1450.29	1431.68	1479.93
8.61_283.2622m/z		283.262	1	8.61375	0.269983	4	0.0816714	1.05421	0.0761565	100 - 8.61	650.449	654.532	698.209	696.139	693.557	716.394	742.795	692.902	626.374	582.036	614.387	591.02	577.159	582.429	585.671	633.21
1.34_91.0540m/z		91.054	1	1.34323	0.0395333	7	0.0826146	2.52765	1.33779	100	16.5685	22.2318	33.794	46.397	24.7422	90.0123	63.0149	122.999	15.9553	19.7694	29.7369	39.3909	20.5898	73.1801	49.6853	112.403
2.82_363.1274m/z		363.127	1	2.819	0.1467	31	0.0827117	0.608044	-0.717753	100 - 26.9 - 24.6	882.239	838.552	1184.34	508.718	750.929	381.502	428.278	515.062	849.585	745.674	1042.16	431.9	624.902	310.161	337.684	470.691	HMDB0005000	Loratadine	M-H2O-H	C22H23ClN2O2	37.1	0	1.20029	87.0266		http://nonlinear.com/redirect/outbound?p=hmdb&param=HMDB0005000
1.13_264.0516m/z		264.052	1	1.13373	0.0733167	5	0.0831485	0.85319	-0.229061	100 - 25.5 - 13.6	171.053	188.789	158.742	190.783	171.01	123.998	158.751	151.466	164.722	167.879	139.684	161.974	142.31	100.81	125.171	138.417
3.25_351.1261m/z		351.126	1	3.24627	0.06285	96	0.0831579	0.404177	-1.30694	100	142.718	86.5013	210.505	75.6474	50.5341	0	98.4881	59.2793	137.436	76.9204	185.233	64.2244	42.053	0	77.6549	54.1726	HMDB0004448	Estradiol-17beta 3-sulfate	M-H	C18H24O5S	34.7	0	-2.99814	77.0731		http://nonlinear.com/redirect/outbound?p=hmdb&param=HMDB0004448
1.67_269.1733m/z		269.173	1	1.66558	0.217767	16	0.0840406	0.514861	-0.957746	100 - 21.2 - 26.6 - 0.886	4786.75	2463.37	3049.95	1637.97	1941.56	1053.89	1841.45	1309.52	4609.58	2190.53	2683.79	1390.63	1615.71	856.815	1451.93	1196.71	HMDB0031885	6-Hydroxypentadecanedioic acid	M-H2O-H	C15H28O5	34.1	0	-8.71707	80.2535		http://nonlinear.com/redirect/outbound?p=hmdb&param=HMDB0031885
2.67_387.3695m/z		387.369	1	2.67472	0.0395167	4	0.0840529	1.94644	0.960841	100	59.7494	123.362	0	165.59	135.928	182.018	210.052	150.73	57.5379	109.698	0	140.586	113.116	147.981	165.619	137.745	HMDB0035950	Nervonoylacetone	M-H2O-H	C27H50O2	31.6	0	15.3936	74.0286		http://nonlinear.com/redirect/outbound?p=hmdb&param=HMDB0035950
4.70_287.9669m/z		287.967	1	4.70092	0.123333	1	0.0841195	1.09114	0.125837	100 - 26.3	259.216	269.405	308.148	288.373	294.308	298.726	318.139	316.516	249.622	239.566	271.154	244.828	244.915	242.864	250.843	289.249
8.07_802.5583m/z		802.558	1	8.07128	0.86245	110	0.084131	1.16563	0.221115	100 - 43.7 - 33.4 - 2.49	3367.68	3962.29	3969.81	4185.42	4327.18	5262.8	4114.57	4345.52	3243.04	3523.43	3493.22	3553.41	3600.96	4278.66	3244.22	3971.17	HMDB0112335	PS(15:0/22:1(13Z))	M-H	C43H82NO10P	36.7	0	-2.613	86.391		http://nonlinear.com/redirect/outbound?p=hmdb&param=HMDB0112335
2.67_836.4996m/z		836.5	1	2.67472	0.217667	15	0.0841701	1.18959	0.250463	100 - 52.9	16660.3	20307.2	23791	23541.1	22362.7	26406.1	26537.5	24975.6	16043.7	18058	20934.8	19986.3	18609.6	21468.2	20924	22824.1
3.14_796.5457m/z		796.546	1	3.14152	0.48995	101	0.0842757	1.20786	0.272452	100 - 46.5	1632.48	1490.31	1630.31	1761.87	2130.87	2121.81	2111.47	1505.02	1572.06	1325.24	1434.59	1495.82	1773.25	1725.03	1664.83	1375.37
1.03_490.2762m/z		490.276	1	1.02898	0.05	2	0.084281	0.720794	-0.47234	100 - 76.5	111.023	118.641	106.624	147.057	76.0835	107.091	53.9189	111.299	106.914	105.501	93.8235	124.851	63.3145	87.0647	42.5134	101.711
2.82_330.0678m/z		330.068	1	2.819	0.0943333	8	0.0851082	0.777979	-0.362197	100 - 73.9	842.825	766.73	939.307	603.953	694.004	481.622	663.883	613.314	811.63	681.807	826.54	512.755	577.531	391.559	523.452	560.479
1.98_613.2337m/z		613.234	1	1.97763	0.2176	7	0.0858579	1.55058	0.632809	100 - 35.2	1227.1	1230.84	294.754	1134.26	1216.86	1364.48	1728.11	1717.59	1181.68	1094.51	259.368	962.982	1012.63	1109.32	1362.56	1569.63	HMDB0061152	Indacaterol-8-O-glucuronide	M+FA-H	C30H36N2O9	36.1	0	-11.6079	93.0019		http://nonlinear.com/redirect/outbound?p=hmdb&param=HMDB0061152
3.13_790.5267m/z		790.527	1	3.13103	0.290933	131	0.0863997	1.17509	0.232769	100 - 47.7	1046.71	1175.66	1283.89	1408.1	1455.85	1599.86	1253.62	1465.48	1007.97	1045.45	1129.76	1195.47	1211.52	1300.69	988.442	1339.23	HMDB0007958	PC(15:0/22:6(4Z,7Z,10Z,13Z,16Z,19Z))	M-H	C45H78NO8P	34.4	0	-15.8724	88.1941		http://nonlinear.com/redirect/outbound?p=hmdb&param=HMDB0007958
3.41_303.2316m/z		303.232	1	3.41148	0.0919	24	0.0867533	0.731163	-0.451734	100 - 16.8 - 3.13	474.5	510.824	451.636	318.044	417.978	225.4	311.601	328.216	456.937	454.245	397.415	270.018	347.83	183.25	245.688	299.941
2.84_606.3238m/z		606.324	1	2.83995	0.178133	1	0.0867636	0.797869	-0.325776	100 - 83.9	443.765	413.261	477.057	450.453	347.466	360.631	255.013	460.717	427.34	367.489	419.784	382.434	289.152	293.193	201.07	421.028
1.98_469.2509m/z		469.251	1	1.97763	1.26868	13	0.0886892	1.18335	0.242874	100 - 34.1 - 6.51 - 0.157	32235.8	36804	25718.1	33024.6	33244.6	37177.4	41311.7	39477.4	31042.7	32727.6	22630.5	28037.8	27665.3	30225.3	32573	36076.6
3.38_704.2606m/z		704.261	1	3.38007	0.15475	1	0.0893149	0.773986	-0.36962	100 - 34.8 - 24.1 - 3.25	882.576	992.611	813.382	825.736	913.379	536.517	725.247	544.88	849.909	882.669	715.733	701.047	760.088	436.189	571.835	497.94
2.31_306.0498m/z		306.05	1	2.31047	0.154767	7	0.0895961	0.780431	-0.357656	51 - 100	1051.9	777.57	700.133	685.575	630.658	574.038	639.623	664.908	1012.97	691.446	616.08	582.051	524.816	466.693	504.323	607.629
3.01_548.3807m/z		548.381	1	3.0077	0.05	3	0.0896926	0.732524	-0.449052	100 - 26	347.338	240.327	269.386	220.199	231.365	187.322	231.809	138.616	334.482	213.709	237.045	186.948	192.535	152.293	182.774	126.674
1.18_703.5935m/z		703.593	1	1.17563	0.0419	763	0.0897376	1.56957	0.650372	100 - 67 - 66.6	47.5706	60.986	98.6797	140.178	168.832	122.8	143.744	109.917	45.8099	54.2312	86.8329	119.011	140.497	99.8366	113.338	100.448	HMDB0112230	CE(9D6)	M-H	C48H80O3	31.2	0	-14.2008	70.7214		http://nonlinear.com/redirect/outbound?p=hmdb&param=HMDB0112230
1.17_387.1921m/z		387.192	1	1.16517	0.10475	29	0.0913591	1.1904	0.251451	100 - 42.7 - 94.2 - 32.7	866.894	853.981	760.966	786.583	979.677	972.555	1148.16	790.348	834.808	759.394	669.61	667.807	815.26	790.688	905.292	722.262
3.21_173.0920m/z		173.092	1	3.21483	0.0733167	35	0.092229	0.598869	-0.739688	100 - 6.48	364.651	853.829	487.181	732.645	461.723	252.553	432.944	313.005	351.154	759.259	428.693	622.013	384.233	205.326	341.363	286.041	HMDB0003357	N-Acetylornithine	M-H	C7H14N2O3	37.9	0	-6.98181	97.2254		http://nonlinear.com/redirect/outbound?p=hmdb&param=HMDB0003357
2.64_790.5434m/z		790.543	1	2.6433	0.634233	140	0.0928763	1.20625	0.27053	100 - 48.6 - 75 - 35.9	123307	145205	125766	160489	144026	194731	154278	176152	118743	129122	110667	136255	119854	158317	121644	160977
2.07_253.1271m/z		253.127	1	2.06955	0.186183	20	0.0932071	0.567303	-0.817808	100 - 14.6 - 13.2 - 1.68	4058.79	2924.92	2607.73	1342.09	2024.37	1196.45	1736.09	1245.71	3908.57	2600.95	2294.66	1139.43	1684.62	972.718	1368.86	1138.4	HMDB0037154	2,6-Dimethyl-3-[(2-methyl-3-furanyl)thio]-4-heptanone	M-H	C14H22O2S	38.2	0	1.42146	92.7125		http://nonlinear.com/redirect/outbound?p=hmdb&param=HMDB0037154
1.46_711.4641m/z		711.464	1	1.4561	0.06285	12	0.0932649	0.76784	-0.381122	100 - 50.3 - 76.6	571.155	559.865	378.062	579.877	490.635	329.406	431.644	352.301	550.015	497.854	332.674	492.314	408.293	267.807	340.338	321.951
2.67_742.5403m/z		742.54	1	2.67472	0.228083	63	0.0933568	1.2099	0.274884	100 - 44.4 - 30.3	138881	152308	143753	157711	161084	223609	160300	172056	133741	135438	126495	133896	134049	181794	126391	157234	HMDB0113339	PE-NMe(20:2(11Z,14Z)/15:0)	M-H	C41H78NO8P	37.1	0	1.49458	87.4364		http://nonlinear.com/redirect/outbound?p=hmdb&param=HMDB0113339
1.11_494.2025m/z		494.202	1	1.11278	0.06285	3	0.0934671	1.99599	0.997105	100 - 24.2	221.12	320.738	202.999	273.543	307.507	868.456	388.672	468.08	212.936	285.213	178.628	232.237	255.899	706.056	306.456	427.757	HMDB0039900	Thesinine 4'-O-glucoside	M+FA-H	C23H31NO8	38.5	0	-1.56074	94.4649		http://nonlinear.com/redirect/outbound?p=hmdb&param=HMDB0039900
3.42_708.1762m/z		708.176	1	3.42197	0.06285	4	0.0941435	0.660125	-0.59919	100	119.535	118.159	102.994	126.073	92.1555	123.391	35.6146	56.9593	115.111	105.072	90.629	107.036	76.6893	100.317	28.081	52.0524	HMDB0041261	Cyanidin 3-(6''-p-coumarylsambubioside)	M-H2O-H	C35H35O17+	31.1	0	9.09176	65.6091		http://nonlinear.com/redirect/outbound?p=hmdb&param=HMDB0041261
1.37_665.3980m/z		665.398	1	1.3723	0.144283	17	0.0942203	0.648499	-0.624823	100 - 34.5	643.132	690.374	536.406	337.489	510.405	386.769	257.321	277.002	619.328	613.908	472.008	286.527	424.745	314.443	202.89	253.139	HMDB0034504	Sericoside	M-H	C36H58O11	35.3	0	11.063	88.3035		http://nonlinear.com/redirect/outbound?p=hmdb&param=HMDB0034504
3.37_348.1889m/z		348.189	1	3.36958	0.07095	9	0.0942555	0.250536	-1.99691	100 - 26.9	11.2559	2.01059	8.9605	2.90857	0.678932	1.85316	0.32028	3.445	10.8393	1.7879	7.88476	2.46937	0.564988	1.50662	0.252531	3.14822
1.99_597.2768m/z		597.277	1	1.98812	0.144283	4	0.0943409	1.59549	0.673997	100 - 26.8 - 0.211	1065.94	1012.6	169.892	653.284	957.379	1182.65	1240.45	1249.16	1026.48	900.444	149.495	554.636	796.704	961.495	978.058	1141.55	HMDB0000668	Hematoporphyrin IX	M-H	C34H38N4O6	35.2	0	8.28714	85.1808		http://nonlinear.com/redirect/outbound?p=hmdb&param=HMDB0000668
6.90_915.6505n	915.65	960.648	1	6.8969	0.23855	2	0.0946643	1.15833	0.21205	100 - 22.9 - 25.4 - 14.9 - 20.9 - 13.2	2012.66	2645.59	2486.22	2790.06	2612.78	2824.38	3096.27	2974.06	1938.17	2352.56	2187.74	2368.75	2174.28	2296.22	2441.31	2717.86			M-H, M+FA-H
6.59_780.6335m/z		780.633	1	6.58502	0.186183	11	0.0952327	1.14126	0.190631	100 - 51.6	303.394	381.478	368.413	425.789	425.433	441.924	409.653	411.003	292.165	339.226	324.183	361.494	354.033	359.285	322.999	375.597
3.38_758.2504n	758.25	739.233	1	3.38007	0.15475	1	0.0955192	0.459902	-1.1206	100 - 27.7 - 15.9	820.96	607.057	359.78	311.572	347.196	403.142	164.794	50.3718	790.574	539.82	316.587	264.523	288.926	327.755	129.935	46.0325	HMDB0034569	Rubrofusarin 6-[glucosyl-(1->3)-glucosyl-(1->6)-glucoside]	M-H2O-H, M-H	C33H42O20	32.3	0	30.9376	89.0246		http://nonlinear.com/redirect/outbound?p=hmdb&param=HMDB0034569
4.84_408.0454m/z		408.045	1	4.8371	0.0523833	6	0.0957827	1.16932	0.225673	100 - 25.9	160.787	192.247	181.409	149.41	178.166	190.598	229.719	201.162	154.835	170.954	159.631	126.849	148.265	154.956	181.127	183.833
2.11_132.9207m/z		132.921	1	2.11145	0.665783	1	0.0966856	1.12551	0.170585	100 - 7.63	4863.48	5270.43	4767.45	5924.88	5474.13	5727.79	6429.47	5808.84	4683.47	4686.68	4195.1	5030.2	4555.42	4656.7	5069.44	5308.43	HMDB0035702	3H-1,2-Dithiole-3-thione	M-H	C3H2S3	32	0	-28.7946	86.1383		http://nonlinear.com/redirect/outbound?p=hmdb&param=HMDB0035702
3.09_518.2986m/z		518.299	1	3.08913	0.372367	1	0.0971862	0.816852	-0.291853	100 - 23.3 - 92.2 - 26.3	14139.2	12360.4	11701.6	10216.6	10828.8	11597.2	8423.74	8700.37	13615.9	10991.3	10296.8	8673.85	9011.44	9428.55	6641.86	7950.86
1.45_186.0550m/z		186.055	1	1.44562	0.0838	20	0.0979146	1.26376	0.337723	100 - 44.7 - 0.393	462.193	518.397	339.325	355.982	536.825	628.945	491.824	460.339	445.086	460.979	298.588	302.227	446.73	511.333	387.788	420.682
3.34_223.0061m/z		223.006	1	3.34053	0.0919	10	0.0981821	0.699989	-0.514596	100 - 18.7	631.639	759.121	547.561	424.653	573.781	394.756	381.18	304.339	608.26	675.041	481.825	360.529	477.485	320.937	300.549	278.121
2.44_642.3855m/z		642.385	1	2.44427	0.0733167	1	0.0982484	0.559592	-0.837554	100 - 11.4	222.43	292.714	222.114	80.0796	86.679	108.801	121.977	139.919	214.197	260.293	195.448	67.9873	72.1318	88.455	96.1748	127.865	HMDB0029335	Mucronine D	M-H2O-H	C37H51N5O6	29.1	0	29.292	72.0072		http://nonlinear.com/redirect/outbound?p=hmdb&param=HMDB0029335
2.33_961.5859m/z		961.586	1	2.33142	0.0919167	3	0.0982725	0.620765	-0.68788	100 - 50.4 - 30.4 - 4.9	930.228	548.367	714.707	591.232	643.325	164.187	540.078	380.951	895.797	487.63	628.904	501.954	535.358	133.484	425.835	348.133	HMDB0041511	Glycerol 2-(9Z,12Z-octadecadienoate) 1-hexadecanoate 3-O-[alpha-D-galactopyranosyl-(1->6)-beta-D-galactopyranoside]	M+FA-H	C49H88O15	33.1	0	-26.8215	90.3406		http://nonlinear.com/redirect/outbound?p=hmdb&param=HMDB0041511
1.13_587.4069m/z		587.407	1	1.13373	0.0733167	20	0.0988259	0.749147	-0.41668	100 - 51.1	247.744	251.108	288.289	246.853	218.979	231.635	98.8905	225.109	238.575	223.295	253.679	209.578	182.228	188.319	77.9721	205.717
6.60_774.6387m/z		774.639	1	6.5955	0.186183	17	0.0990204	1.14928	0.200733	100 - 48.4	322.957	376.686	433.104	434.984	488.078	446.076	445.474	422.138	311.003	334.965	381.108	369.301	406.165	362.66	351.242	385.772
6.88_879.6708n	879.671	878.648	1	6.87595	0.311867	16	0.0990962	1.09585	0.132052	100 - 72 - 40.8 - 24.9	2061.36	2460.1	2390.34	2594.45	2537.58	2641.12	2661.46	2577.28	1985.06	2187.62	2103.37	2202.68	2111.7	2147.23	2098.48	2355.25			M-H2O-H, M-H
1.14_442.1660m/z		442.166	1	1.14422	0.10475	9	0.100266	1.09404	0.129662	100 - 48.8 - 14.3	1556.25	1565.95	1647.2	1596.47	1908.69	1616.04	1823.97	1615.79	1498.65	1392.51	1449.44	1355.39	1588.36	1313.84	1438.15	1476.59	HMDB0015560	Thiothixene	M-H	C23H29N3O2S2	35.3	0	7.14221	84.6562		http://nonlinear.com/redirect/outbound?p=hmdb&param=HMDB0015560
6.87_925.6707n	925.671	924.646	1	6.86548	0.249017	2	0.100976	1.12698	0.172457	100 - 64.8 - 52.1 - 29.1 - 52 - 30.8	4270.56	5308.54	5291.31	5488.27	5410.3	5526.46	6253.96	5753.04	4112.5	4720.57	4656.07	4659.53	4502.3	4493.02	4931.06	5257.43			M-H2O-H, M-H, M+FA-H
2.31_735.2535m/z		735.254	1	2.31047	0.228083	5	0.101018	1.40768	0.493321	100 - 40.3 - 54.5 - 28.7	695.402	475.667	459.392	460.818	839.748	694.077	918.501	491.528	669.663	422.982	404.241	391.233	698.815	564.286	724.21	449.185
2.84_462.1769m/z		462.177	1	2.83995	0.115283	7	0.103179	0.586037	-0.770937	100 - 26.3 - 2.89	110.478	96.6825	171.713	69.0903	81.7631	70.3415	34.6135	75.805	106.388	85.974	151.098	58.6575	68.041	57.1877	27.2917	69.2747	HMDB0060820	Dihydroisomorphine-3-glucuronide	M-H	C23H29NO9	39.5	0	-0.15143	97.4665		http://nonlinear.com/redirect/outbound?p=hmdb&param=HMDB0060820
0.88_302.2468m/z		302.247	1	0.884717	0.0419	2	0.103251	4.74549	2.24656	100 - 21.8	14.5632	0	28.0233	24.8455	16.3451	134.543	32.4477	136.662	14.0242	0	24.659	21.0937	13.6019	109.384	25.584	124.889
1.12_741.4566m/z		741.457	1	1.12327	0.06285	39	0.10328	0.479458	-1.06052	100 - 43.5 - 37.4	231.816	122.087	83.2636	133.84	43.0943	72.6126	28.466	129.601	223.236	108.565	73.2675	113.63	35.8619	59.0341	22.4446	118.436	HMDB0115411	PA(22:6(4Z,7Z,10Z,13Z,16Z,19Z)/18:3(9Z,12Z,15Z))	M-H	C43H67O8P	34.7	0	8.77499	83.2033		http://nonlinear.com/redirect/outbound?p=hmdb&param=HMDB0115411
3.78_231.0118m/z		231.012	1	3.77573	0.115233	7	0.10354	0.821718	-0.283285	100 - 68.6	287.171	343.929	380.647	352.912	274.521	217.132	337.605	292.108	276.542	305.836	334.949	299.621	228.449	176.528	266.191	266.944
1.18_251.1318m/z		251.132	1	1.17563	0.10475	34	0.103702	0.677399	-0.561922	100 - 53.6	1675.86	840.336	1305.88	929.517	809.449	701.301	964.441	743.536	1613.83	747.26	1149.11	789.157	673.601	570.158	760.432	679.482
3.42_595.2893m/z		595.289	1	3.42197	0.228083	5	0.104467	0.633917	-0.657634	100 - 29.2 - 24.3 - 6.16	110866	122248	80143.5	56994.8	82596.1	66454.9	42845.3	42812.9	106763	108708	70522	48388.4	68734.1	54027.9	33782.2	39124.8	HMDB0002160	Harderoporphyrinogen	M-H2O-H	C35H42N4O6	35.1	0	-5.41734	81.8364		http://nonlinear.com/redirect/outbound?p=hmdb&param=HMDB0002160
2.61_382.1940m/z		382.194	1	2.61187	0.0838	4	0.104521	0.632122	-0.661726	100	143.918	130.463	100.233	99.989	55.5123	103.937	112.3	28.258	138.591	116.013	88.1999	84.8904	46.1958	84.5008	88.545	25.8237	HMDB0029325	3,6-Ditigloyloxytropan-7-ol	M+FA-H	C18H27NO5	32.2	0	20.4223	80.8724		http://nonlinear.com/redirect/outbound?p=hmdb&param=HMDB0029325
1.13_351.1006m/z		351.101	1	1.13373	0.10475	61	0.105455	0.32926	-1.6027	100 - 49.4	21.4995	10.5829	31.2095	55.6138	5.66432	6.81481	22.2021	4.4697	20.7037	9.41076	27.4626	47.2159	4.71369	5.54044	17.5057	4.08465
1.36_778.5165m/z		778.516	1	1.36182	0.0604833	64	0.105553	0.500227	-0.999346	100 - 59.1	259.265	239.426	147.817	491.418	186.112	134.079	132.004	117.026	249.669	212.907	130.071	417.212	154.877	109.006	104.081	106.945	HMDB0012313	3-O-Sulfogalactosylceramide (d18:1/16:0)	M-H	C40H77NO11S	35.4	0	2.60446	80.1775		http://nonlinear.com/redirect/outbound?p=hmdb&param=HMDB0012313
8.79_167.0806m/z		167.081	1	8.78947	0.4377	18	0.106073	1.13391	0.181302	100	250.877	301.946	245.037	241.625	274.48	317.749	311.58	274.869	241.591	268.503	215.619	205.139	228.415	258.33	245.671	251.19
3.78_618.1308m/z		618.131	1	3.77573	0.06285	1	0.106396	1.9032	0.928428	100 - 43.8	147.163	217.536	121.807	105.476	183.564	474.638	254.186	214.27	141.716	193.441	107.184	89.5484	152.757	385.881	200.418	195.812	HMDB0004220	Biotinyl-5'-AMP	M+FA-H	C20H28N7O9PS	33.2	0	-14.1721	80.8016		http://nonlinear.com/redirect/outbound?p=hmdb&param=HMDB0004220
6.88_801.6756n	801.676	846.679	1	6.87595	0.6447	7	0.106938	1.10795	0.147889	100 - 62.6 - 39.2 - 21.9 - 16.5 - 10.1	7263.47	8525.26	8266.17	9347.64	8753.48	9645.41	9520.83	9088.51	6994.63	7581	7273.78	7936.12	7284.4	7841.73	7506.88	8305.57			M-H2O-H, M-H, M+FA-H
6.89_920.6251m/z		920.625	1	6.88643	0.2176	35	0.107186	1.12337	0.167837	100 - 56.4	516.404	656.723	655.196	646.553	632.301	717.623	704.25	726.034	497.29	583.984	576.538	548.922	526.183	583.428	555.28	663.488
9.08_242.9296m/z		242.93	1	9.08038	0.238567	1	0.107398	1.21045	0.275544	100	134.4	180.011	147.21	170.349	171.435	167.043	228.255	198.235	129.425	160.073	129.537	144.626	142.663	135.806	179.972	181.158
1.14_83.0124m/z		83.0124	1	1.14422	0.10475	9	0.107471	2.37883	1.25025	100 - 20.3	22.4637	26.6343	38.1855	40.3118	117.074	36.5231	113.796	36.1338	21.6323	23.6843	33.6012	34.2246	97.4253	29.6933	89.7248	33.021
2.26_407.9822m/z		407.982	1	2.25808	0.40615	2	0.107518	0.513243	-0.962287	100	4858.93	10352.1	8880.06	3792.03	3454.99	5991.44	1916.94	2947.43	4679.08	9205.5	7813.98	3219.42	2875.15	4871.05	1511.45	2693.52	HMDB0001003	Adenosine phosphosulfate	M-H2O-H	C10H14N5O10PS	29.1	0	-46.5739	81.5792		http://nonlinear.com/redirect/outbound?p=hmdb&param=HMDB0001003
1.21_138.0182m/z		138.018	1	1.20707	0.136183	6	0.107534	1.17952	0.238197	100 - 14.8	530.755	448.706	431.958	394.113	605.474	565.467	476.596	482.121	511.11	399.008	380.1	334.601	503.859	459.725	375.781	440.588
1.34_392.3137m/z		392.314	1	1.34323	0.0500167	1	0.107865	0.664361	-0.589962	100 - 30	756.866	773.556	398.559	427.3	400.345	388.108	330.353	446.614	728.853	687.877	350.71	362.776	333.156	315.532	260.473	408.14	HMDB0061926	P,P-Dioctyldiphenylamine	M-H	C28H43N	31.8	0	-47.0959	95.4231		http://nonlinear.com/redirect/outbound?p=hmdb&param=HMDB0061926
1.49_443.0630m/z		443.063	1	1.48752	0.0838	50	0.108921	1.71714	0.780007	100 - 20.5 - 6.17 - 0.757	761.832	798.329	176.779	703.104	580.981	1450.43	1002.4	1156.09	733.635	709.906	155.556	596.933	483.477	1179.2	790.361	1056.5	HMDB0133368	6-[4-(5,7-dihydroxy-4-oxo-4H-chromen-2-yl)-2-hydroxyphenoxy]-3,4,5-trihydroxyoxane-2-carboxylic acid	M-H2O-H	C21H18O12	38.9	0	2.14468	96.8345		http://nonlinear.com/redirect/outbound?p=hmdb&param=HMDB0133368
1.33_685.1863m/z		685.186	1	1.33277	0.0709667	16	0.109109	1.28032	0.356508	100 - 38.4 - 2.37	302.999	239.892	300.09	248.829	437.924	383.107	296.99	279.849	291.784	213.322	264.063	211.255	364.429	311.466	234.168	255.741
1.04_866.5298n	866.53	865.522	1	1.03947	0.05	1	0.111131	0.755469	-0.404556	100 - 41 - 24.4	109.159	87.6698	77.8808	107.616	59.2446	52.6294	81.6054	95.355	105.118	77.9595	68.531	91.3653	49.3017	42.7878	64.3433	87.1405			M-H, M+FA-H
2.25_242.1381m/z		242.138	1	2.24762	0.115217	8	0.11133	0.486112	-1.04064	98.2 - 100 - 10.1	4554.96	3014.81	1979.69	1309.73	1956.21	882.762	1446.32	993.496	4386.37	2680.89	1742.02	1111.96	1627.9	717.686	1140.38	907.91	HMDB0062555	hydroxyisovaleroyl carnitine	M-H2O-H	C12H23NO5	29.4	0	-6.37882	54.1879		http://nonlinear.com/redirect/outbound?p=hmdb&param=HMDB0062555
2.25_813.5075m/z		813.507	1	2.24762	0.115217	14	0.111591	1.7398	0.798923	100 - 51.7	967.957	501.505	346.181	1059.73	1345.86	1823.35	1078.21	755.15	932.13	445.958	304.62	899.704	1119.99	1482.38	850.136	690.096	HMDB0010665	PG(18:3(6Z,9Z,12Z)/18:2(9Z,12Z))	M+FA-H	C42H73O10P	33.6	0	19.7207	87.6626		http://nonlinear.com/redirect/outbound?p=hmdb&param=HMDB0010665
3.21_216.0970m/z		216.097	1	3.21483	0.06285	9	0.113967	0.629273	-0.668243	100 - 12.2	196.612	484.486	286.224	431.797	244.745	151.578	256.019	228.086	189.335	430.824	251.862	366.595	203.67	123.233	201.863	208.437	HMDB0028685	Alanyl-Glutamine	M-H	C8H15N3O4	37.4	0	-9.09265	96.9636		http://nonlinear.com/redirect/outbound?p=hmdb&param=HMDB0028685
1.17_519.4632m/z		519.463	1	1.16517	0.0733333	25	0.11414	0.547568	-0.86889	100 - 27.3 - 58.3 - 6.14	1028.61	846.592	2129.17	1729.38	1058.27	595.529	365.943	1119.88	990.541	752.823	1873.56	1468.24	880.662	484.166	288.535	1023.41	HMDB0040821	Nb-Hexacosanoyltryptamine	M-H2O-H	C36H62N2O	31.2	0	-9.69654	66.6355		http://nonlinear.com/redirect/outbound?p=hmdb&param=HMDB0040821
9.02_147.0150m/z		147.015	1	9.01753	0.0814333	10	0.114451	1.10724	0.146963	100 - 2.58	210.694	243.489	253.179	226.597	246.129	284.054	263.406	240.524	202.895	216.52	222.784	192.38	204.821	230.936	207.688	219.804
3.40_619.9915m/z		619.992	1	3.40102	0.0523833	5	0.115896	0.229493	-2.12348	100	607.856	925.213	196.012	138.129	289.793	0	92.3452	46.3728	585.358	822.737	172.48	117.271	241.157	0	72.8114	42.3779	HMDB0000693	Heparan sulfate	M-H2O-H	C14H25NO21S3	33.4	0	1.92993	69.5119		http://nonlinear.com/redirect/outbound?p=hmdb&param=HMDB0000693
2.63_884.4888m/z		884.489	1	2.63282	0.353783	8	0.116198	1.20437	0.268277	100 - 52.6	18820.1	25086.1	21711	21947.7	21695.9	31732.9	26650.6	25381	18123.5	22307.6	19104.5	18633.5	18054.7	25798.9	21013.2	23194.5
4.41_725.0591m/z		725.059	1	4.40998	0.14665	6	0.116199	2.59377	1.37505	100	115.812	313.985	131.325	109.993	206.026	193.04	626.632	715.018	111.526	279.208	115.559	93.3834	171.449	156.942	494.08	653.422	HMDB0000217	NADP	M-H2O-H	C21H29N7O17P3+	33	0	-8.48702	74.3846		http://nonlinear.com/redirect/outbound?p=hmdb&param=HMDB0000217
2.31_325.3092m/z		325.309	1	2.31047	0.0419	10	0.116296	3.44264	1.78351	100 - 3.63	73.9634	0	99.8058	188.32	286.755	0	449.098	510.688	71.2258	0	87.8237	159.883	238.629	0	354.1	466.694	HMDB0004659	8-Isoprostane	M+FA-H	C20H40	35.1	0	-6.99871	83.1882		http://nonlinear.com/redirect/outbound?p=hmdb&param=HMDB0004659
4.30_913.5822m/z		913.582	1	4.29713	0.102383	11	0.116669	0.795735	-0.32964	100 - 30.1	225.735	318.035	251.576	267.319	258.566	184.154	239.028	163.851	217.38	282.81	221.373	226.953	215.171	149.717	188.466	149.736
1.34_193.0844m/z		193.084	1	1.34323	0.0814333	59	0.116755	0.876527	-0.19013	100 - 43	674.176	634.099	530.167	561.78	481.704	592.492	516.269	513.394	649.223	563.866	466.518	476.95	400.86	481.697	407.062	469.167
1.03_566.2510m/z		566.251	1	1.02898	0.0395167	3	0.118152	0.73795	-0.438405	100 - 62.9	160.225	110.704	106.557	126.248	86.8118	131.245	84.7805	68.8938	154.295	98.4427	93.7645	107.184	72.2424	106.702	66.8469	62.9588
3.04_520.3498m/z		520.35	1	3.03677	0.228233	3	0.118219	0.884275	-0.177433	100 - 40.4	1934.56	1868.26	1745.2	1777.79	1848.27	1421.77	1448.94	1759.05	1862.95	1661.34	1535.69	1509.34	1538.08	1155.9	1142.44	1607.52
2.67_555.2738m/z		555.274	1	2.67472	0.322417	4	0.11879	0.867181	-0.205594	100 - 48.9 - 27.8 - 9.21 - 6 - 0.86 - 0.0686	19231.4	14988.2	17316.7	19072.2	13211.1	16640.5	14753.3	16625.5	18519.6	13328.1	15237.8	16192.3	10993.9	13528.8	11632.5	15193.3
4.90_214.0471m/z		214.047	1	4.89995	0.115217	5	0.119153	0.769443	-0.378114	100 - 7.03	2164.78	2480.84	2390.63	2164.12	1209.41	1572.2	1758.62	2538.92	2084.65	2206.06	2103.62	1837.33	1006.43	1278.2	1386.62	2320.2
1.45_457.3242m/z		457.324	1	1.44562	0.157117	13	0.120033	0.29227	-1.77463	100 - 22.2	504.93	531.902	443.342	1721.55	383.944	233.919	111.92	205.985	486.241	472.989	390.118	1461.59	319.508	190.176	88.2454	188.24	HMDB0034079	Homodolichosterone	M-H2O-H	C29H48O5	34.1	0	-17.0564	87.9766		http://nonlinear.com/redirect/outbound?p=hmdb&param=HMDB0034079
1.46_132.9216m/z		132.922	1	1.4561	0.508533	1	0.120287	1.09958	0.136957	100 - 7.4	3031.55	3244.21	3086.51	3448.55	3309.81	3838.94	3710.31	3227.51	2919.35	2884.88	2715.97	2927.81	2754.33	3121.06	2925.46	2949.47
2.69_415.1952m/z		415.195	1	2.6933	0.207183	33	0.120547	0.567922	-0.816235	100 - 20.5 - 23.9 - 13.5 - 10.7 - 2.64	2298.83	2141.02	3323.15	918.193	1660.93	1302.04	971.105	996.156	2213.75	1903.88	2924.19	779.543	1382.18	1058.56	765.687	910.341	HMDB0061126	4,5-Dihydro-drospirenone-3-sulfate	M-H2O-H	C24H34O5S	34.6	0	0.878711	73.9705		http://nonlinear.com/redirect/outbound?p=hmdb&param=HMDB0061126
0.99_207.0655m/z		207.066	1	0.989467	0.228083	65	0.121637	0.582294	-0.780181	100 - 19.9	7822.03	3647.33	8091.79	3624.36	3625.2	2828.96	4653.23	2393.38	7532.52	3243.35	7120.34	3077.07	3016.79	2299.95	3668.93	2187.2	HMDB0041679	4-Hydroxy-(3',4'-dihydroxyphenyl)-valeric acid	M-H2O-H	C11H14O5	37.7	0	-3.2699	92.151		http://nonlinear.com/redirect/outbound?p=hmdb&param=HMDB0041679
2.64_732.5027m/z		732.503	1	2.6433	0.2805	72	0.121907	0.749198	-0.416581	100 - 45.4	5294.99	6734.5	4798.6	3758.65	4620.37	4113.72	3794.55	2894.91	5099.01	5988.59	4222.51	3191.08	3844.94	3344.46	2991.88	2645.52
4.81_864.1807m/z		864.181	1	4.80567	0.0523833	3	0.122159	0.610514	-0.711904	100 - 49.3	105.075	149.985	132.141	50.1503	59.7773	52.2131	93.9551	61.0637	101.186	133.373	116.277	42.5774	49.745	42.4493	74.0807	55.8033	HMDB0002845	Hexanoyl-CoA	M-H	C27H46N7O17P3S	35.9	0	-0.483099	80.1327		http://nonlinear.com/redirect/outbound?p=hmdb&param=HMDB0002845
6.90_853.6650n	853.665	898.657	1	6.8969	0.290917	28	0.122173	1.09313	0.128463	100 - 59.7 - 27.4 - 15 - 19.4 - 10.4	3128.29	3876.63	3416.65	3592.07	3734.24	3678.09	4088.92	3817.47	3012.51	3447.25	3006.47	3049.65	3107.53	2990.29	3223.98	3488.6			M-H, M+FA-H
1.03_435.2176m/z		435.218	1	1.02898	0.0395167	11	0.122191	1.35653	0.439924	100 - 21.9	111.345	57.0192	132.552	131.342	174.273	151.476	144.952	115.673	107.224	50.7038	116.639	111.509	145.025	123.15	114.29	105.708
9.39_250.9430m/z		250.943	1	9.39227	1.12428	1	0.122414	1.08742	0.120909	100 - 26.5 - 37.1 - 6.46	5515.72	5475.96	5448.93	5541.44	6008.08	6289.03	6392.24	5214.37	5311.57	4869.44	4794.77	4704.66	4999.75	5112.99	5040.08	4765.17
3.40_619.2893m/z		619.289	1	3.40102	0.550533	4	0.123103	0.662382	-0.594265	100 - 33.7 - 14.7 - 3.57 - 0.891	612991	739609	423922	383995	521848	266906	361518	280816	590303	657690	373029	326011	434268	216995	285046	256624	HMDB0061690	1-Arachidonoylglycerophosphoinositol	M-H	C29H49O12P	38.3	0	0.737131	92.5255		http://nonlinear.com/redirect/outbound?p=hmdb&param=HMDB0061690
4.29_181.0701m/z		181.07	1	4.28667	0.144283	19	0.123975	0.579367	-0.787449	100 - 6.76	1589.29	1032.16	490.351	877.348	476.705	717.411	499.66	617.409	1530.47	917.837	431.483	744.866	396.7	583.256	393.966	564.221	HMDB0000107	Galactitol	M-H	C6H14O6	37.7	0	-9.34423	98.5702		http://nonlinear.com/redirect/outbound?p=hmdb&param=HMDB0000107
6.84_324.8560m/z		324.856	1	6.84453	0.261867	1	0.124249	1.08744	0.12094	100 - 28.1	4943.86	5376.59	5398.46	5922.79	5802.37	6177.13	6127.09	5427.52	4760.87	4781.08	4750.35	5028.43	4828.57	5022.02	4831.02	4959.96
2.98_363.1304m/z		363.13	1	2.97628	0.0523667	34	0.124719	0.526722	-0.924885	100	257.108	155.141	262.686	147.124	117.76	0	217.276	97.9607	247.592	137.957	231.149	124.907	97.9968	0	171.315	89.5217	HMDB0028742	Asparaginyl-Tryptophan	M+FA-H	C15H18N4O4	36.1	0	-1.87809	82.8953		http://nonlinear.com/redirect/outbound?p=hmdb&param=HMDB0028742
8.30_357.0594m/z		357.059	1	8.30173	0.395833	28	0.126485	1.12457	0.169375	100 - 9.65	1073.91	1319.34	1364.98	1351.28	1366.56	1457.59	1590.86	1331	1034.17	1173.21	1201.11	1147.24	1137.21	1185.02	1254.35	1216.34
3.13_295.1383m/z		295.138	1	3.13103	0.06285	30	0.127273	0.448165	-1.1579	100 - 14.9	293.987	363.316	344.631	72.6504	229.43	35.578	33.8144	182.768	283.105	323.076	303.256	61.68	190.926	28.925	26.6616	167.023	HMDB0034750	Isopentyl beta-D-glucoside	M+FA-H	C11H22O6	37.8	0	-6.34966	96.0501		http://nonlinear.com/redirect/outbound?p=hmdb&param=HMDB0034750
1.03_295.1812n	295.181	340.197	1	1.02898	0.102383	1	0.12761	1.16471	0.219972	100 - 79.3 - 13.8	842.614	891.662	834.135	805.979	1024.12	1110.44	1035.52	760.112	811.427	792.902	733.994	684.273	852.248	902.785	816.473	694.631			M-H, M+FA-H
1.49_342.9774m/z		342.977	1	1.48752	0.0942667	1	0.127975	1.54828	0.630665	100 - 19.4	232.168	278.656	87.1107	245.055	190.507	430.662	347.57	336.445	223.575	247.792	76.6528	208.051	158.534	350.129	274.049	307.461	HMDB0015408	Bismuth Subsalicylate	M-H2O-H	C7H5BiO4	35.5	0	-10.9246	89.4693		http://nonlinear.com/redirect/outbound?p=hmdb&param=HMDB0015408
4.32_160.8927m/z		160.893	1	4.31808	0.1338	4	0.128547	0.773501	-0.370524	100	150.25	128.22	158.066	131.898	154.569	91.065	78.2502	115.801	144.688	114.019	139.09	111.981	128.628	74.0359	61.6979	105.825
1.12_589.4127m/z		589.413	1	1.12327	0.0838	8	0.128726	0.793157	-0.334322	100	198.178	216.223	178.821	161.902	167.15	191.67	105.67	134.442	190.843	192.275	157.353	137.454	139.097	155.828	83.3174	122.86
1.50_115.0379m/z		115.038	1	1.498	0.115217	27	0.129399	1.30522	0.384297	100 - 26.3	99.957	157.786	92.8256	89.5828	158.959	162.573	119.207	133.757	96.2574	140.31	81.6815	76.0555	132.281	132.172	93.991	122.235
4.66_154.0104m/z		154.01	1	4.66138	0.123333	5	0.129589	0.612338	-0.7076	100 - 7.77	139.822	115.996	264.593	210.642	89.2257	61.3811	146.448	150.596	134.646	103.148	232.828	178.835	74.2512	49.9029	115.47	137.623	HMDB0002916	4-Nitrocatechol	M-H	C6H5NO4	34.7	0	-27.0838	98.3975		http://nonlinear.com/redirect/outbound?p=hmdb&param=HMDB0002916
2.09_213.1099m/z		213.11	1	2.0905	0.165233	29	0.129655	0.583295	-0.777703	100	662.256	692.819	763.509	460.978	512.14	91.5328	695.508	205.464	637.744	616.083	671.847	391.369	426.188	74.4162	548.387	187.764	HMDB0030986	2-Carboxy-5,7-dimethyl-4-octanolide	M-H	C11H18O4	34.4	0	-15.5162	87.8047		http://nonlinear.com/redirect/outbound?p=hmdb&param=HMDB0030986
3.40_241.0107m/z		241.011	1	3.40102	0.2176	43	0.130712	0.705377	-0.503533	100 - 7.43 - 3.19	8964.33	10430	6475.83	5621.65	7667.94	4676.29	5340.08	4529.32	8632.54	9274.8	5698.38	4772.76	6381.05	3801.83	4210.49	4139.13
4.31_260.1059n	260.106	259.014	1	4.30762	0.123317	37	0.130983	1.26963	0.344406	75.9 - 100 - 69.1	803.109	573.385	605.687	693.359	879.882	727.799	699.504	1089.76	773.384	509.877	532.972	588.66	732.214	591.701	551.537	995.877			M-H2O-H, M-H
3.75_152.0010m/z		152.001	1	3.75478	0.144267	1	0.131743	1.69683	0.762838	100	239.819	203.258	320.082	417.184	621.546	195.067	507.494	678.729	230.942	180.745	281.655	354.188	517.234	158.589	400.143	620.259	HMDB0060179	3-Sulfinato-L-alaninate	M-H	C3H7NO4S	36.2	0	-8.69953	90.6755		http://nonlinear.com/redirect/outbound?p=hmdb&param=HMDB0060179
9.61_401.0864m/z		401.086	1	9.61235	0.157233	75	0.132315	1.15283	0.205181	100 - 9.05	335.162	372.469	390.193	489.006	447.134	437.388	490.556	454.27	322.757	331.214	343.349	415.165	372.092	355.597	386.788	415.136
3.07_540.3299m/z		540.33	1	3.06818	0.99865	3	0.13263	1.09554	0.131642	100 - 28.7 - 5.45 - 0.867 - 0.795 - 0.224	630998	722036	752423	731444	792126	709238	844311	762265	607644	642064	662092	620994	659185	576611	665713	696598
2.94_834.5247m/z		834.525	1	2.94485	0.49005	99	0.132643	1.19677	0.259149	100 - 54.9 - 18.8 - 5.59 - 2.06 - 0.947 - 1.47	60538	63899.4	76379	69332.5	77493.6	100550	69274.9	75988.4	58297.3	56821.9	67209.4	58863	64488	81747	54621.1	69442.3
3.31_277.1542m/z		277.154	1	3.30912	0.0919	61	0.132646	0.244962	-2.02937	100 - 16.7 - 1.15	30.6497	37.3102	188.94	237.591	7.57979	21.075	39.0707	53.4058	29.5153	33.1778	166.257	201.714	6.30769	17.134	30.806	48.805	HMDB0028998	Phenylalanyl-Isoleucine	M-H	C15H22N2O3	38.5	0	-5.46404	98.5773		http://nonlinear.com/redirect/outbound?p=hmdb&param=HMDB0028998
3.15_610.3240m/z		610.324	1	3.15198	0.219967	1	0.132794	0.743011	-0.428544	100 - 63.5	1652.06	1303.11	982.441	975.44	1104.27	1005.21	783.753	757.223	1590.91	1158.78	864.496	828.145	918.942	817.234	617.965	691.99	HMDB0030531	Janthitrem G	M-H2O-H	C39H51NO6	28.9	0	-47.3907	81.4578		http://nonlinear.com/redirect/outbound?p=hmdb&param=HMDB0030531
2.11_155.1064m/z		155.106	1	2.11145	0.0733333	38	0.133018	0.574005	-0.800864	100	155.269	323.274	286.807	202.312	204.865	24.8153	217.656	108.107	149.522	287.468	252.375	171.762	170.483	20.1749	171.615	98.7938	HMDB0034040	2,4,6-Triethyl-1,3,5-trioxane	M-H2O-H	C9H18O3	36.2	0	-8.04549	89.9889		http://nonlinear.com/redirect/outbound?p=hmdb&param=HMDB0034040
1.19_491.4425m/z		491.442	1	1.18612	0.0314333	12	0.133125	0.314623	-1.6683	100 - 29.6	89.965	47.1295	274.337	288.914	72.9882	0	15.2707	132.086	86.6352	41.9095	241.401	245.287	60.7387	0	12.0405	120.707	HMDB0014626	Gallamine Triethiodide	M-H2O-H	C30H60N3O3+3	36.9	0	-6.19636	91.6019		http://nonlinear.com/redirect/outbound?p=hmdb&param=HMDB0014626
6.89_909.6818n	909.682	954.658	1	6.88643	0.23855	2	0.133207	1.10201	0.140143	100 - 61 - 49.4 - 29.6 - 23.5 - 12.5	3811.01	4780.08	4537.6	4878.66	4789.65	4779.86	5230.29	5044.56	3669.95	4250.64	3992.84	4141.97	3985.81	3886.03	4123.92	4609.98			M-H2O-H, M-H, M+FA-H
4.12_321.9972n	321.997	320.99	1	4.11907	0.136183	1	0.134008	2.24606	1.1674	100 - 43.5 - 20.4	47.532	84.7231	23.0016	13.7887	76.2951	123.772	31.2829	148.336	45.7727	75.3392	20.2402	11.7066	63.4907	100.627	24.6656	135.558			M-H, M+FA-H
3.05_581.3184m/z		581.318	1	3.04723	0.5925	5	0.134718	0.867845	-0.20449	100 - 79.3	48204.4	37946.3	41974.5	39432	39306.3	38318.2	38196.1	29593	46420.2	33743.3	36935.3	33477.7	32709.6	31152.8	30116.5	27043.7
3.11_512.2814m/z		512.281	1	3.11008	0.7285	6	0.134767	2.79586	1.48329	64.8 - 17.1 - 100 - 27.7	26967.3	27092.3	45233.2	15624.6	45415.7	158733	27446.1	89698.4	25969.2	24091.6	39802.8	13265.3	37793.7	129050	21640.4	81971.2	HMDB0002639	Sulfolithocholylglycine	M-H	C26H43NO7S	22.7	0	24.7185	36.561		http://nonlinear.com/redirect/outbound?p=hmdb&param=HMDB0002639
2.40_410.2061m/z		410.206	1	2.40237	0.469017	5	0.134932	1.21719	0.283549	43.5 - 100 - 42.6	5412.95	4190.01	4564.44	4405.12	5319.46	5986.32	4423.66	6876.75	5212.6	3725.92	4016.46	3739.94	4426.71	4866.89	3487.92	6284.34
3.28_641.3471m/z		641.347	1	3.27768	0.123333	3	0.135073	0.633044	-0.659622	100 - 59.3	344.376	312.385	141.959	179.44	177.245	174.473	108.035	159.465	331.63	277.786	124.916	152.344	147.499	141.847	85.1821	145.728	HMDB0004157	L-Urobilinogen	M+FA-H	C33H48N4O6	33.3	0	-14.2827	81.6285		http://nonlinear.com/redirect/outbound?p=hmdb&param=HMDB0004157
3.39_234.8005m/z		234.801	1	3.39053	0.0419	1	0.135465	1.41797	0.503825	100 - 4.78	22.038	42.3883	44.5705	69.0425	65.2697	67.3413	48.8982	70.9449	21.2223	37.6934	39.2197	58.6169	54.3156	54.7486	38.5547	64.8332
2.39_96.9589m/z		96.9589	1	2.3919	0.738983	3	0.135897	1.03215	0.0456567	100	2177.55	2143.26	2262.87	2235.16	2348.86	2211.99	2238.69	2302.86	2096.96	1905.87	1991.2	1897.64	1954.65	1798.35	1765.14	2104.47
2.08_613.4938m/z		613.494	1	2.08002	0.115217	169	0.136134	2.31559	1.21138	100 - 36.1 - 16.3 - 1.2	25.4363	20.2158	0.944492	6.32277	16.6284	49.5448	39.7131	16.6534	24.4948	17.9767	0.831102	5.36801	13.8377	40.2799	31.3126	15.2187
6.79_122.8928m/z		122.893	1	6.79215	1.38387	1	0.13708	1.08718	0.120594	100 - 31.9	31299.6	34036.5	34295	36494.7	37854	38031.1	39113.2	32995.3	30141.2	30266.6	30177.7	30983.9	31501.1	30919.3	30839.6	30152.9
4.82_823.2192m/z		823.219	1	4.81615	0.0314167	94	0.13743	0.475978	-1.07103	100 - 33	78.7932	148.684	170.094	46.4102	30.5503	23.9064	101.45	55.4187	75.8769	132.216	149.673	39.4022	25.4231	19.4359	79.9901	50.6446	HMDB0036321	(7E,7'R,8'R)-e-Viniferin 3',5'-diglucoside	M+FA-H	C40H42O16	30.7	0	-33.7268	82.8469		http://nonlinear.com/redirect/outbound?p=hmdb&param=HMDB0036321
3.07_480.9275m/z		480.927	1	3.06818	0.06285	5	0.137757	1.12511	0.170061	100 - 12.8	1808.99	1961.39	2081.79	2292.75	2243.89	2005.58	2486.07	2428.35	1742.03	1744.14	1831.86	1946.54	1867.3	1630.54	1960.19	2219.16	HMDB0059586	Perfluorooctanesulfonic acid	M-H2O-H	C8HF17O3S	35.2	0	15.6835	92.1999		http://nonlinear.com/redirect/outbound?p=hmdb&param=HMDB0059586
6.88_892.6948m/z		892.695	1	6.87595	0.249033	18	0.138377	1.11119	0.152109	100 - 55.6 - 55.5 - 38.3 - 60.8 - 36.7	1941.95	2432.87	2257.45	2331.94	2261.81	2466.52	2750.31	2482.32	1870.07	2163.4	1986.44	1979.81	1882.21	2005.28	2168.54	2268.48
1.04_476.2737m/z		476.274	1	1.03947	0.05	3	0.138706	0.723383	-0.467169	100	25.0621	31.4389	37.7628	41.588	13.5075	24.7549	26.5526	33.4578	24.1345	27.9567	33.2292	35.3081	11.2406	20.1257	20.9359	30.5755
1.36_352.2832m/z		352.283	1	1.36182	0.0500167	1	0.139023	1.19379	0.255549	80.7 - 100	745.379	940.622	707.053	1063.16	1093.1	936.87	952.701	1143.32	717.79	836.439	622.169	902.618	909.65	761.676	751.176	1044.82	HMDB0005066	Tetradecanoylcarnitine	M-H2O-H	C21H41NO4	28.7	0	-6.85557	51.1979		http://nonlinear.com/redirect/outbound?p=hmdb&param=HMDB0005066
1.50_257.1003m/z		257.1	1	1.498	0.178067	10	0.139489	1.38171	0.46645	100 - 6.58	1181.21	1622.5	963.123	868.916	1979.91	1573.72	1060.91	1790.7	1137.49	1442.79	847.497	737.707	1647.63	1279.43	836.493	1636.44
6.78_102.9477m/z		102.948	1	6.78168	0.2176	1	0.139512	1.0861	0.119163	100 - 0.132	4568.34	5139.08	4645.73	5161.08	5347.65	5648.99	5436.03	4761.82	4399.25	4569.88	4088	4381.74	4450.17	4592.64	4286.15	4351.6
4.06_859.1401m/z		859.14	1	4.05622	0.0942833	1	0.139621	2.84769	1.50979	100 - 71.5 - 57.4 - 13.7	60.5724	12.7823	135.501	191.436	36.0835	233.692	353.863	516.268	58.3305	11.3665	119.233	162.528	30.0277	189.992	279.01	471.793	HMDB0060296	Luteolin 7-O-[beta-D-glucuronosyl-(1->2)-beta-D-glucuronide]-4'-O-beta-D-glucuronide	M+FA-H	C33H34O24	31.8	0	-2.64509	62.1846		http://nonlinear.com/redirect/outbound?p=hmdb&param=HMDB0060296
3.79_183.0135m/z		183.014	1	3.78622	0.0419	9	0.139908	0.739519	-0.435341	100 - 8.29	75.6121	100.197	61.8377	109.331	56.9722	50.2567	64.2832	85.0844	72.8135	89.0988	54.4138	92.8219	47.4106	40.8588	50.6853	77.7547
9.68_195.1122m/z		195.112	1	9.68332	0.207233	22	0.140031	1.08281	0.114782	100 - 2.13	946.719	995.349	977.728	1057.01	1111.7	1117.4	1127.61	949.424	911.679	885.104	860.348	897.398	925.127	908.443	889.085	867.634
4.34_142.8785m/z		142.878	1	4.33903	0.07095	4	0.140302	1.20384	0.26764	100 - 61.2	454.25	316.778	352.054	343.279	504.625	487.423	377.071	396.14	437.437	281.691	309.788	291.443	419.935	396.275	297.309	362.014
2.69_712.4965m/z		712.497	1	2.6933	0.15475	50	0.141037	1.64887	0.72148	100 - 46.6	1754.48	1855.99	1310.38	1819.05	2125.07	4525.63	1630.04	2832.49	1689.54	1650.42	1153.07	1544.36	1768.42	3679.34	1285.24	2588.48	HMDB0114123	PE-NMe2(18:3(9Z,12Z,15Z)/14:0)	M-H	C39H72NO8P	36.6	0	5.98099	89.8727		http://nonlinear.com/redirect/outbound?p=hmdb&param=HMDB0114123
2.45_635.3713m/z		635.371	1	2.45475	0.0419	4	0.141601	0.559565	-0.837624	100 - 49.6 - 16	400.739	253.93	174.267	411.193	154.802	164.031	51.0157	324.084	385.906	225.804	153.345	349.102	128.822	133.357	40.2243	296.165	HMDB0037904	Madlongiside C	M-H	C35H56O10	34.8	0	-13.7546	88.4696		http://nonlinear.com/redirect/outbound?p=hmdb&param=HMDB0037904
1.04_295.9903m/z		295.99	1	1.03947	0.06285	1	0.141723	0.628894	-0.66911	100 - 11.8	28.0304	31.9951	36.4085	37.4727	22.9249	38.5981	4.59244	18.0977	26.9929	28.4513	32.0376	31.8142	19.0775	31.3803	3.621	16.5387
0.90_242.1741m/z		242.174	1	0.895183	0.0838	1	0.141793	1.14108	0.190395	100 - 25.2	194.815	219.382	219.232	230.808	210.035	288.453	251.085	236.586	187.604	195.083	192.913	195.955	174.786	234.512	197.973	216.205
2.58_445.1935m/z		445.193	1	2.58045	0.136167	20	0.143417	0.656561	-0.607	100 - 24.3	238.226	146.526	242.108	93.3912	117.569	131.545	118.196	105.579	229.408	130.297	213.042	79.2889	97.838	106.946	93.1939	96.4837	HMDB0039501	Na-Hexanoyl-Nb-inosityltryptophan	M-H2O-H	C23H32N2O8	36.7	0	-9.83478	94.2139		http://nonlinear.com/redirect/outbound?p=hmdb&param=HMDB0039501
3.03_261.0876m/z		261.088	1	3.02628	0.0604833	38	0.143652	0.702647	-0.509127	100	181.754	171.218	208.894	188.226	195.157	96.8086	175.826	59.2593	175.027	152.254	183.815	159.803	162.404	78.7055	138.633	54.1543
1.45_647.4392m/z		647.439	1	1.44562	0.32235	37	0.14386	0.625683	-0.676495	100 - 35	865.778	687.361	600.048	307.51	541.578	470.862	286.401	240.776	833.733	611.229	528.01	261.075	450.686	382.811	225.819	220.034
2.90_574.4135m/z		574.414	1	2.90285	0.0524833	2	0.143929	0.3074	-1.70181	100 - 46.9	6.23705	33.6029	6.3486	23.9827	12.0795	4.30466	0	5.18649	6.0062	29.8811	5.58643	20.3613	10.0522	3.49969	0	4.73969
3.17_248.0040m/z		248.004	1	3.17293	0.0523833	1	0.144094	1.33998	0.422213	100	109.236	67.0305	71.0374	96.2997	74.5528	127.262	119.201	139.406	105.193	59.6062	62.5091	81.7582	62.0408	103.464	93.9861	127.397
1.37_557.4578m/z		557.458	1	1.3723	0.175717	86	0.144384	0.751025	-0.413067	100 - 37.9 - 50 - 16.9	54206.1	77664.1	71217.8	41635.5	54271.4	37404	50729.4	41388.7	52199.7	69062	62667.8	35348.5	45163.2	30409.5	39998.6	37823.2
2.12_437.0251n	437.025	418.007	1	2.12192	0.115217	1	0.144512	0.618663	-0.692774	100 - 31.5	2055.82	1474.26	791.329	1067.26	536.282	1192.62	824	780.876	1979.73	1310.97	696.327	906.104	446.279	969.599	649.699	713.606	HMDB0124761	{4-hydroxy-7-[(sulfooxy)methyl]-3-(3,4,5-trihydroxyphenyl)-2,8-dioxatricyclo[7.3.1.0鈦?鹿鲁]trideca-1(12),3,5(13),6,9-pentaen-11-ylidene}oxidanium	M-H2O-H, M-H	C18H13O11S+	33.6	0	16.5219	84.9986		http://nonlinear.com/redirect/outbound?p=hmdb&param=HMDB0124761
6.88_747.6876m/z		747.688	1	6.87595	0.697267	8	0.144961	1.09242	0.127522	74.6 - 97.8 - 88 - 100 - 60.4	4351.47	5043.08	4970.43	5622.16	5307.02	5557.95	5668.4	5300.9	4190.41	4484.51	4373.71	4773.2	4416.35	4518.62	4469.36	4844.25
3.50_324.0713m/z		324.071	1	3.49528	0.1257	11	0.144972	0.577006	-0.793341	100 - 13.6	2202.18	1293.16	1240.42	707.497	406.862	1103.36	908.4	722.169	2120.67	1149.93	1091.5	600.663	338.579	897.031	716.246	659.957	HMDB0029234	N-[4'-hydroxy-(E)-cinnamoyl]-L-aspartic acid	M+FA-H	C13H13NO6	38.4	0	-4.24799	96.8578		http://nonlinear.com/redirect/outbound?p=hmdb&param=HMDB0029234
6.87_923.6545n	923.654	922.636	1	6.86548	0.228083	2	0.145186	1.11377	0.155446	100 - 63.7	1099.24	1431.52	1356.47	1419.16	1371.66	1560.99	1429.66	1547.76	1058.56	1272.96	1193.62	1204.86	1141.46	1269.09	1127.24	1414.43			M-H2O-H, M-H
2.84_104.9266m/z		104.927	1	2.83995	0.0314833	2	0.14556	1.3994	0.484812	100 - 63.4	13.6041	12.7111	9.7777	18.1389	17.4613	26.1303	19.3465	12.9541	13.1006	11.3032	8.60385	15.3999	14.5308	21.244	15.2541	11.8382
6.87_278.8878m/z		278.888	1	6.86548	0.458517	2	0.145613	1.07647	0.106304	100 - 44.2 - 30	11067.6	12280.2	12102	12776.5	12880	13445	13744.8	11844.2	10658	10920.1	10649.1	10847.2	10718.4	10930.8	10837.4	10823.8
1.45_601.4643m/z		601.464	1	1.44562	0.178067	9	0.146304	0.70386	-0.506639	100 - 56.1	842.751	779.286	522.781	522.658	469.016	696.604	409.185	302.726	811.558	692.973	460.019	443.735	390.302	566.34	322.63	276.647
1.19_636.5542m/z		636.554	1	1.18612	0.0523667	3	0.146518	1.53246	0.615845	100 - 47.3	43.6966	78.339	28.1125	50.3882	92.2987	86.2734	40.7549	87.9859	42.0792	69.6622	24.7375	42.7795	76.8084	70.1404	32.134	80.4062
2.62_829.5777n	829.578	810.56	1	2.62235	0.311867	34	0.146585	0.853848	-0.227949	100 - 49.7 - 28.4 - 11.9 - 9.9 - 4.45	47710.1	42374	43071.5	40290.3	34226.1	40192.8	44779.6	28897.8	45944.2	37680.7	37900.6	34206.3	28482	32676.8	35307.3	26408.3			M-H2O-H, M+FA-H
4.36_412.0278m/z		412.028	1	4.35762	0.123317	3	0.146679	1.36801	0.452078	100 - 17.8 - 1.01	664.324	227.017	506.982	715.29	634.967	825.425	702.173	728.878	639.736	201.873	446.117	607.279	528.402	671.071	553.642	666.087
4.40_112.9848m/z		112.985	1	4.39952	0.529483	5	0.147055	1.10204	0.140173	100 - 2.28 - 0.888	259230	289765	245136	247813	300642	312720	277261	257639	249635	257671	215707	210393	250186	254242	218612	235444
0.99_83.0117m/z		83.0117	1	0.989467	0.0604667	9	0.147756	1.56537	0.646507	44.8 - 100	41.1115	28.8711	23.6967	30.2052	54.4407	25.9225	72.4415	41.1209	39.5898	25.6734	20.8518	25.6441	45.304	21.075	57.1179	37.5785
3.78_786.2452m/z		786.245	1	3.77573	0.0733167	5	0.149001	1.62537	0.700771	100 - 57 - 18.7 - 5.96	630.456	860.593	477.518	379.33	553.301	1430.55	1100.5	731.861	607.121	765.274	420.191	322.05	460.442	1163.04	867.709	668.814	HMDB0040500	Peonidin 3-sophoroside 5-glucoside	M-H	C34H43O21+	31.5	0	28.9207	83.4466		http://nonlinear.com/redirect/outbound?p=hmdb&param=HMDB0040500
1.46_614.5095n	614.51	595.492	1	1.4561	0.424733	28	0.149042	0.758162	-0.399423	100 - 36.7 - 13.8 - 3.77 - 3.93 - 1.85	6639.72	7163.55	4607.88	4479.73	4822.05	5434.63	3608.52	3489.78	6393.97	6370.11	4054.69	3803.28	4012.78	4418.36	2845.21	3189.14			M-H2O-H, M-H
2.30_531.3406m/z		531.341	1	2.29998	0.0523833	21	0.14908	1.43058	0.516598	100 - 23.9 - 13.6	791.354	562.79	187.34	527.928	592.792	809.185	749.259	809.22	762.064	500.456	164.849	448.209	493.305	657.868	590.768	739.508
1.36_780.5363m/z		780.536	1	1.36182	0.05	62	0.149385	0.573558	-0.801989	100 - 56.8 - 16.8	207.591	238.631	144.729	449.745	178.45	125.035	153.948	139.465	199.907	212.201	127.353	381.832	148.501	101.654	121.384	127.451
6.17_210.9169m/z		210.917	1	6.1684	0.718033	1	0.149471	1.05316	0.0747186	100 - 35.1	6409.5	6646.77	6768.41	6565.86	6914.46	7163.66	7309.48	6405.75	6172.27	5910.57	5955.84	5574.39	5754.02	5824.06	5763.3	5853.92
1.13_690.3951m/z		690.395	1	1.13373	0.0419	2	0.150612	0.702768	-0.508879	100 - 73.2	324.188	282.346	249.135	297.261	221.554	60.4821	237.637	290.57	312.189	251.073	219.225	252.373	184.371	49.172	187.369	265.538
2.98_550.3573m/z		550.357	1	2.97628	0.10485	4	0.150671	0.90226	-0.148384	100 - 31.3	1372.61	1208.85	1251.82	1066.95	1188.73	1140.68	1031.53	1060.33	1321.81	1074.95	1101.53	905.835	989.23	927.377	813.329	968.989
8.90_250.1428m/z		250.143	1	8.90468	0.479467	4	0.150858	1.06271	0.0877499	100 - 9.88	1250.94	1380.45	1317.52	1283.6	1333.33	1495.86	1415.82	1315.63	1204.64	1227.55	1159.34	1089.77	1109.56	1216.14	1116.33	1202.29
1.46_628.5055n	628.506	627.498	1	1.4561	0.0523667	8	0.15096	0.672254	-0.572923	100 - 42.9 - 32.3 - 11.9	17299.5	18339.6	8057.18	20946.4	12865.7	7424.31	14116.7	9049.53	16659.2	16308.4	7089.89	17783.4	10706.5	6035.97	11130.6	8269.94			M-H, M+FA-H
6.87_291.8812m/z		291.881	1	6.86548	1.00915	1	0.151801	1.07265	0.101183	100 - 48.3	25284.3	27692.6	27368.3	28431.8	29202.1	30084.8	31003	26390	24348.4	24625.4	24082.6	24138.5	24301.1	24459	24444.9	24116.6
1.69_215.0539m/z		215.054	1	1.69465	0.280633	23	0.152168	1.23057	0.29933	100 - 7.04	825.634	1127.16	616.385	749.156	1097.58	956.252	935.221	1094.4	795.075	1002.32	542.386	636.031	913.373	777.434	737.393	1000.12
3.18_608.2889m/z		608.289	1	3.18342	0.14665	3	0.152221	0.713734	-0.486542	100 - 44	2303.83	1199.2	1333.62	1484.4	1094.93	1455.06	1088.97	872.586	2218.56	1066.37	1173.52	1260.25	911.173	1182.96	858.619	797.416
1.49_202.0484m/z		202.048	1	1.48752	0.157117	5	0.152284	1.24132	0.31188	100 - 4.75	2641.65	2713.8	1839.58	2632	2266.93	3710.34	3136.63	3084.64	2543.87	2413.22	1618.73	2234.56	1886.48	3016.51	2473.14	2818.91
4.93_243.0743m/z		243.074	1	4.93137	0.0838	48	0.15312	0.745193	-0.424315	100 - 3.98	158.231	172.175	110.017	87.6824	89.5675	95.7655	113.579	94.6285	152.374	153.105	96.8092	74.4421	74.5356	77.8575	89.5534	86.4766
1.84_226.1440m/z		226.144	1	1.84147	0.0420167	13	0.1532	0.531389	-0.91216	100 - 21.1	259.344	196.861	121.732	78.1201	134.89	19.1866	103.882	90.6632	249.745	175.057	107.117	66.3237	112.252	15.5987	81.9075	82.8529	HMDB0041993	Pivaloylcarnitine	M-H2O-H	C12H23NO4	37.7	0	-3.40301	92.531		http://nonlinear.com/redirect/outbound?p=hmdb&param=HMDB0041993
3.40_152.9944m/z		152.994	1	3.40102	0.136167	8	0.153707	0.73858	-0.437174	100 - 1.17 - 0.113	2383.03	2545.49	1613.17	1494.3	2016.34	1352.26	1359.04	1207.59	2294.82	2263.55	1419.51	1268.66	1677.94	1099.39	1071.56	1103.56
4.82_859.1230m/z		859.123	1	4.81615	0.06285	1	0.15375	0.588228	-0.765554	100 - 73.5 - 37 - 11	138.785	309.636	208.992	95.2063	124.776	89.3461	107.637	120.952	133.648	275.34	183.902	80.8299	103.835	72.6385	84.8683	110.533	HMDB0060296	Luteolin 7-O-[beta-D-glucuronosyl-(1->2)-beta-D-glucuronide]-4'-O-beta-D-glucuronide	M+FA-H	C33H34O24	29.1	0	-23.6419	68.0915		http://nonlinear.com/redirect/outbound?p=hmdb&param=HMDB0060296
2.61_429.0788m/z		429.079	1	2.61187	0.0523667	89	0.154018	0.605789	-0.723113	100 - 21.1	255.44	302.768	156.109	119.9	160.171	130.579	166.127	48.4825	245.985	269.234	137.367	101.795	133.29	106.161	130.986	44.3059	HMDB0030592	5,6-Dimethoxysterigmatocystin	M+FA-H	C20H16O8	36.9	0	-10.3133	95.611		http://nonlinear.com/redirect/outbound?p=hmdb&param=HMDB0030592
1.04_671.2655m/z		671.266	1	1.03947	0.05	2	0.154852	0.864854	-0.209471	100 - 23	232.242	200.047	193.123	258.579	174.789	183.939	221.515	184.282	223.646	177.89	169.938	219.533	145.454	149.542	174.657	168.407
2.50_756.5280m/z		756.528	1	2.49665	0.0733167	62	0.154867	2.18051	1.12467	100 - 20.5	93.5152	83.0224	38.5338	113.015	248.856	273.06	18.4532	175.029	90.0539	73.8269	33.9077	95.9498	207.091	221.998	14.5497	159.95	HMDB0011458	PE(P-18:1(9Z)/22:5(4Z,7Z,10Z,13Z,16Z))	M-H2O-H	C45H78NO7P	32.7	0	-7.44437	72.0912		http://nonlinear.com/redirect/outbound?p=hmdb&param=HMDB0011458
3.40_334.0655n	334.066	315.048	1	3.40102	0.249033	30	0.155961	0.747532	-0.419794	100 - 10.7 - 2.79 - 0.0594	13215.1	14466.8	9621.36	8550.87	11826.7	7533.87	7678.49	7238.37	12726	12864.5	8466.28	7259.67	9841.86	6125.05	6054.25	6614.81			M-H2O-H, M-H
2.01_183.1374m/z		183.137	1	2.00907	0.144283	43	0.156127	0.480901	-1.05619	100 - 0.879	437.684	382.351	392.05	106.818	228.996	11.2093	331.464	62.5924	421.484	340.002	344.983	90.6881	190.564	9.11318	261.349	57.2003	HMDB0059736	2-Hydroxyundecanoate	M-H2O-H	C11H22O3	35.9	0	-8.23049	88.826		http://nonlinear.com/redirect/outbound?p=hmdb&param=HMDB0059736
2.20_357.0655m/z		357.066	1	2.19523	0.219967	45	0.156209	0.801773	-0.318734	100 - 23.9 - 95.4 - 57.7	3452.37	4659.29	5310.15	3334.46	2869.35	3557.17	3701.68	3306.52	3324.59	4143.23	4672.64	2830.95	2387.79	2891.99	2918.66	3021.68
1.38_555.4418m/z		555.442	1	1.38277	0.1757	20	0.157053	0.795751	-0.32961	100 - 37.1	8631.3	11899.3	9739.42	6637.23	8452.84	7109.78	6615.21	7191.16	8311.83	10581.3	8570.17	5634.99	7034.21	5780.25	5215.89	6571.66
1.17_647.6193n	647.619	692.62	1	1.16517	0.0942667	1	0.157083	1.58432	0.663859	100 - 44.6 - 21.5 - 6.77 - 1.97 - 0.115	13519	13238.6	10001.9	15147.4	18043.6	32993.2	11131.1	20069.1	13018.6	11772.3	8801.17	12860.1	15015.4	26823.5	8776.55	18340.2	HMDB0004953	Cer(d18:1/24:1(15Z))	M-H, M+FA-H	C42H81NO3	37	0	-3.59804	89.1751		http://nonlinear.com/redirect/outbound?p=hmdb&param=HMDB0004953
6.87_282.8532m/z		282.853	1	6.86548	2.58948	1	0.157221	1.07046	0.0982287	100 - 41.9 - 36.1 - 23.6	41978.8	45763.7	46607.4	48289.2	48905.9	50179.6	51646.2	44775.8	40425	40694.9	41012	40997.4	40698.1	40796	40721.5	40918.5
1.98_453.2194m/z		453.219	1	1.97763	0.448167	15	0.157427	1.21312	0.278718	100 - 26.9 - 26.7 - 1.89 - 2.79	6159.83	7165.46	4104.14	5927.26	5865.73	7073.39	7638.3	7756.94	5931.84	6371.81	3611.42	5032.22	4881.3	5750.67	6022.57	7088.7
1.45_859.4025m/z		859.402	1	1.44562	0.0942833	1	0.158636	1.5541	0.636076	100 - 47.6 - 15.5	484.617	704.283	609.557	300.695	1133.71	562.626	524.964	1040.99	466.68	626.277	536.378	255.29	943.439	457.415	413.918	951.314
2.38_409.0304m/z		409.03	1	2.38142	0.1757	8	0.159222	0.376205	-1.41041	100 - 19.1 - 15.1	183.934	619.539	1081.43	359.671	59.79	495.045	154.637	134.947	177.126	550.919	951.603	305.36	49.7556	402.472	121.927	123.322	HMDB0015485	Ceftibuten	M-H	C15H14N4O6S2	37.9	0	5.33267	95.4793		http://nonlinear.com/redirect/outbound?p=hmdb&param=HMDB0015485
2.12_173.0548m/z		173.055	1	2.12192	0.167583	36	0.159854	0.354411	-1.49651	100 - 2.53	682.455	1549.81	3333.61	806.775	1096.62	443.344	167.304	551.272	657.195	1378.16	2933.4	684.95	912.574	360.439	131.914	503.781	HMDB0029048	Serylserine	M-H2O-H	C6H12N2O5	36.6	0	-10.4976	94.2139		http://nonlinear.com/redirect/outbound?p=hmdb&param=HMDB0029048
6.59_119.9214m/z		119.921	1	6.58502	0.136167	1	0.15994	1.11025	0.150889	28.3 - 100 - 22.4	381.635	433.685	489.193	445.798	472.493	480.751	543.05	446.995	367.509	385.65	430.463	378.481	393.196	390.851	428.178	408.488
1.04_553.2789m/z		553.279	1	1.03947	0.07095	3	0.160086	1.12727	0.172834	100	180.814	194.05	190.873	139.284	180.719	205.779	204.263	203.989	174.122	172.557	167.958	118.252	150.39	167.298	161.055	186.416
4.08_257.1068m/z		257.107	1	4.07717	0.0419	15	0.160098	0.20006	-2.32149	100 - 11.8	150.107	182.864	0	44.4509	75.507	0	0	0	144.551	162.61	0	37.7387	62.8348	0	0	0
4.73_230.8997m/z		230.9	1	4.73235	0.207133	1	0.160378	1.18211	0.241364	100	206.633	259.179	223.719	207.058	267.937	326.304	240.892	224.733	198.985	230.472	196.861	175.792	222.97	265.285	189.936	205.373
4.40_180.9718m/z		180.972	1	4.39952	0.519017	5	0.160417	1.09963	0.13702	100 - 3.09 - 1.16	125667	140110	118151	119662	145342	151019	133160	124243	121016	124592	103967	101593	120949	122779	104993	113540
3.91_139.0281n	139.028	138.02	1	3.91192	0.0733333	5	0.160511	1.50321	0.588046	100 - 21.2	142.99	141.721	126.55	223.265	128.444	232.305	347.574	245.503	137.697	126.024	111.358	189.552	106.888	188.864	274.051	224.354	HMDB0001232	4-Nitrophenol	M-H2O-H, M-H	C6H5NO3	35.7	0	8.10467	87.7343		http://nonlinear.com/redirect/outbound?p=hmdb&param=HMDB0001232
8.02_236.1037m/z		236.104	1	8.0189	0.32235	7	0.160876	1.07144	0.0995494	100	661.694	704.308	733.215	748.863	768.887	739.052	830.867	712.737	637.203	626.299	645.19	635.782	639.846	600.85	655.113	651.337
2.43_383.1543m/z		383.154	1	2.4338	0.458517	41	0.161132	1.48853	0.573886	100 - 23.8	2187.53	2018.76	1800.84	3151.15	4308.81	1532.88	3821.69	3968.96	2106.56	1795.16	1584.64	2675.32	3585.67	1246.24	3013.28	3627.05
3.10_452.2778m/z		452.278	1	3.09962	0.165233	4	0.161213	1.25399	0.326527	100 - 23.3 - 4 - 0.553 - 0.0582	145424	229127	161623	170479	200856	235589	175731	273961	140042	203749	142220	144736	167146	191534	138558	250360
2.90_857.5213m/z		857.521	1	2.90285	0.3434	17	0.161288	1.10134	0.139264	100 - 49.2 - 42.4 - 16.3 - 35.5 - 15.8 - 6.05 - 1.98 - 0.814 - 0.327	803181	688353	719935	697377	801499	876401	828914	696823	773453	612112	633505	592071	666985	712515	653573	636794
4.42_224.0146m/z		224.015	1	4.42047	0.0838	4	0.161554	1.20533	0.269428	100 - 21.7	503.157	522.055	525.533	743.564	613.121	701.62	630.528	820.13	484.534	464.232	462.441	631.283	510.222	570.417	497.152	749.478
2.61_257.0744m/z		257.074	1	2.61187	0.1257	94	0.161976	0.743938	-0.426745	100 - 65.6	486.928	509.881	619.978	701.588	440.608	242.759	626.541	414.819	468.906	453.407	545.547	595.646	366.662	197.363	494.008	379.084
6.66_86.9916m/z		86.9916	1	6.65835	0.165233	2	0.161997	1.11045	0.151141	100 - 4.58 - 5.53	328.25	336.726	393.586	402.439	384.419	396.311	454.855	386.78	316.101	299.43	346.335	341.669	319.903	322.201	358.639	353.46
4.31_217.1178m/z		217.118	1	4.30762	0.07095	31	0.162026	1.82598	0.868672	100 - 7.96	179.632	195.452	219.091	321.4	230.207	337.15	353.789	750.675	172.983	173.803	192.788	272.867	191.572	274.103	278.952	686.007	HMDB0028938	Leucyl-Serine	M-H	C9H18N2O4	37.6	0	-7.01748	96.1534		http://nonlinear.com/redirect/outbound?p=hmdb&param=HMDB0028938
6.60_484.7783m/z		484.778	1	6.5955	2.14382	1	0.162353	1.07071	0.0985663	100 - 75.7	10614	11687.9	12092.8	12316.2	12715.6	12825.8	13018	11454.4	10221.2	10393.3	10641	10456.5	10581.6	10427.4	10264.3	10467.6
2.66_762.5146m/z		762.515	1	2.66425	0.456167	119	0.162536	1.33585	0.41776	100 - 46 - 68.9 - 28.5	236567	345173	220904	448900	433545	422211	313160	502960	227811	306941	194383	381115	360784	343258	246917	459632
1.45_230.1375m/z		230.138	1	1.44562	0.0314167	4	0.162765	0.490391	-1.028	100 - 13.6	61.7809	226.306	301.142	114.973	74.556	62.1453	74.0087	134.625	59.4942	201.24	264.989	97.6119	62.0434	50.5242	58.3536	123.027	HMDB0000736	Isobutyryl-L-carnitine	M-H	C11H21NO4	37.4	0	-9.8686	97.7334		http://nonlinear.com/redirect/outbound?p=hmdb&param=HMDB0000736
1.07_722.1617m/z		722.162	1	1.07088	0.06285	3	0.162816	0.865794	-0.207905	100 - 28.5	184.099	212.857	195.462	225.984	204.901	147.938	199.343	156.385	177.285	189.281	171.996	191.86	170.513	120.274	157.176	142.913
6.62_692.6800m/z		692.68	1	6.61645	0.2176	1	0.163226	1.07836	0.108833	100 - 58.2	735.056	746.348	850.962	771.314	857.638	901.415	770.582	817.235	707.85	663.682	748.801	654.843	713.703	732.851	607.58	746.833
2.81_345.1335m/z		345.134	1	2.80852	0.2725	47	0.163263	0.79529	-0.330447	100 - 54.1	2582.63	3057.92	2297.34	2134.06	2350.65	1548.47	1587.14	2523.86	2487.04	2719.22	2021.54	1811.81	1956.14	1258.91	1251.41	2306.43
2.67_154.0635m/z		154.063	1	2.67472	0.0919	19	0.163831	1.15807	0.211721	100 - 1.8	482.771	508.937	473.963	636.631	596.726	539.518	710.875	587.491	464.902	452.568	417.062	540.498	496.578	438.629	560.503	536.88
3.08_362.1164m/z		362.116	1	3.07867	0.0523833	5	0.164321	0.729362	-0.455294	100	76.8565	72.4601	86.1439	118.916	87.1078	35.0667	64.7835	71.5105	74.0118	64.4345	75.802	100.959	72.4887	28.5093	51.0798	65.3501
6.79_188.9168m/z		188.917	1	6.79215	0.3014	1	0.16504	1.08302	0.115063	100 - 9.44	3168.52	3604.96	3510.67	3826.27	3820.46	3986.46	4007.87	3467.1	3051.24	3205.68	3089.2	3248.49	3179.28	3241	3160.08	3168.42
2.94_405.1865m/z		405.186	1	2.94485	0.0943667	57	0.165064	0.343194	-1.54291	100 - 15.1	213.395	45.0077	292.989	54.3809	61.67	8.79896	82.598	54.8301	205.496	40.0227	257.814	46.1693	51.3201	7.15356	65.126	50.1067	HMDB0028720	Arginyl-Tryptophan	M+FA-H	C17H24N6O3	36.9	0	-7.56986	92.8923		http://nonlinear.com/redirect/outbound?p=hmdb&param=HMDB0028720
1.59_517.1285m/z		517.129	1	1.59227	0.136167	42	0.165398	1.34006	0.422303	100 - 20.2	511.538	481.929	202.252	312.424	525.103	597.703	444.027	454.176	492.604	428.551	177.971	265.247	436.976	485.933	350.102	415.05
7.50_154.9548m/z		154.955	1	7.4999	0.403983	1	0.165843	1.08972	0.123958	100	1176.23	1321	1273.97	1296.49	1445.66	1469.22	1418.56	1188.93	1132.7	1174.69	1121.02	1100.72	1203.04	1194.47	1118.49	1086.51
8.27_444.1028m/z		444.103	1	8.2703	0.872933	14	0.166071	1.08032	0.111458	100 - 37.2 - 68.3 - 0.863	2747.51	3234.09	2988.3	3265.98	3358.91	3502.38	3324.12	3033.24	2645.82	2875.88	2629.54	2772.8	2795.19	2847.44	2620.97	2771.93
1.46_670.5575n	670.557	669.437	1	1.4561	0.228067	37	0.166169	0.784682	-0.34982	100 - 41.6 - 35.4 - 15.4	2077	1899.86	1606.53	1211.15	1650.1	1459.51	1139.5	1082.44	2000.12	1689.43	1413.66	1028.27	1373.17	1186.59	898.459	989.193			M-H2O-H, M-H
0.95_958.5645m/z		958.565	1	0.947567	0.0838	2	0.166298	0.721479	-0.470971	100 - 57.8 - 9.94	367.019	391.056	339.538	535.801	262.807	464.308	237.282	214.077	353.435	347.743	298.775	454.894	218.701	377.483	187.09	195.635
1.34_633.5001m/z		633.5	1	1.34323	0.1338	28	0.166348	0.711015	-0.492049	100 - 37.2	925.093	1120.7	879.145	533.488	651.966	885.709	442.558	478.757	890.853	996.569	773.6	452.93	542.548	720.082	348.943	437.513
1.34_370.0973n	370.097	369.128	1	1.34323	0.0604833	26	0.166383	0.663199	-0.592487	100 - 21.6	1007.79	655.515	744.026	336.675	558.608	326.368	488.155	446.691	970.488	582.91	654.703	285.836	464.858	265.338	384.895	408.21	HMDB0031941	8'-Episesaminone	M-H2O-H, M-H	C20H18O7	35.1	0	-21.3809	96.2387		http://nonlinear.com/redirect/outbound?p=hmdb&param=HMDB0031941
1.36_489.2758m/z		489.276	1	1.36182	0.353783	11	0.16648	1.19196	0.25334	100 - 40.9	4392.96	4863.32	3771.07	3117.1	4645.26	5612.43	4885.32	4100.57	4230.36	4324.66	3318.34	2646.41	3865.66	4562.91	3851.93	3747.32
1.94_993.5506m/z		993.551	1	1.93573	0.144283	9	0.166608	1.88308	0.913097	100 - 45.1	334.204	278.357	0	112.415	166.174	311.224	467.114	420.677	321.834	247.526	0	95.4398	138.285	253.026	368.305	384.437	HMDB0035169	Momordicoside B	M+FA-H	C47H80O19	32	0	24.3034	82.8125		http://nonlinear.com/redirect/outbound?p=hmdb&param=HMDB0035169
2.80_333.1232m/z		333.123	1	2.79805	0.178233	31	0.168209	0.810856	-0.302483	100 - 40 - 55.7 - 24.7	1929.03	1374.98	1574.7	1156.5	1315.41	1014	1192.83	1371.45	1857.63	1222.69	1385.66	981.865	1094.65	824.383	940.512	1253.3
1.34_214.1445m/z		214.144	1	1.34323	0.269983	2	0.168644	0.760894	-0.394232	100 - 64.1 - 5.93 - 0.638	3193.83	3906.14	5208.48	3518.89	3425.72	1996.38	3885.86	2734.96	3075.62	3473.49	4583.18	2987.53	2850.79	1623.06	3063.88	2499.35	HMDB0013279	N-Nonanoylglycine	M-H	C11H21NO3	32.9	0	-1.82891	66.8371		http://nonlinear.com/redirect/outbound?p=hmdb&param=HMDB0013279
4.32_422.0319m/z		422.032	1	4.31808	0.15475	6	0.168894	1.21753	0.283961	100 - 17.2	2545.6	1654.24	1744.41	2163.87	2994.21	2505.25	2113.71	2258.74	2451.38	1471.02	1534.99	1837.12	2491.7	2036.77	1666.6	2064.16
1.11_436.1938m/z		436.194	1	1.11278	0.0838	4	0.169081	1.20229	0.265787	100 - 87.4	981.809	806.914	699.551	919.237	888.448	1244.78	862.327	1101.27	945.47	717.54	615.568	780.43	739.342	1012.01	679.918	1006.4	HMDB0030464	Erythroskyrin	M-H2O-H	C26H33NO6	26.5	0	-42.1424	66.7384		http://nonlinear.com/redirect/outbound?p=hmdb&param=HMDB0030464
3.17_192.0206m/z		192.021	1	3.17293	0.136183	12	0.169139	0.757869	-0.39998	100 - 75.9	213.076	176.775	210.474	121.369	151.189	117.7	98.2523	179.809	205.189	157.196	185.206	103.042	125.815	95.69	77.469	164.319
3.23_468.2737m/z		468.274	1	3.22532	0.207133	1	0.169582	0.787152	-0.345285	100 - 22.6 - 1.59	1024.86	855.928	727.362	582.253	605.705	780.519	522.068	603.045	986.932	761.125	640.04	494.331	504.051	634.562	411.634	551.094	HMDB0060159	Ebastine	M-H	C32H39NO2	31.2	0	-36.4159	86.9488		http://nonlinear.com/redirect/outbound?p=hmdb&param=HMDB0060159
2.31_325.1838m/z		325.184	1	2.31047	1.11387	17	0.169882	1.23434	0.303741	100 - 20.5 - 9.04 - 2.5 - 0.0702	162373	172555	169653	267450	220540	282394	220748	229268	156364	153443	149286	227064	183527	229586	174053	209517
6.87_288.9338m/z		288.934	1	6.86548	0.53185	1	0.170357	1.06939	0.0967936	100 - 29.3 - 22.6	23374.9	25153.3	25356	25806.3	26193.6	27729.2	28558.3	24127.3	22509.7	22367.3	22312	21909.5	21797.6	22543.8	22517.4	22048.8
3.13_641.3102m/z		641.31	1	3.13103	0.178083	6	0.170591	0.910231	-0.135695	100 - 91.1 - 57 - 67.1	2721.6	2450.41	2390.8	2378.16	2301.3	2530.47	2263.74	1953.07	2620.86	2179	2103.77	2019.05	1915.08	2057.27	1784.89	1784.82
1.41_142.9417m/z		142.942	1	1.4142	0.157117	2	0.170605	1.22809	0.296416	100 - 24.1	441.89	391.605	646.535	576.393	498.334	674.302	714.319	638.518	425.534	348.231	568.916	489.356	414.7	548.208	563.218	583.511
4.29_215.0317m/z		215.032	1	4.28667	0.165233	15	0.170735	1.25828	0.331456	100 - 9.19	3642.52	2163.72	2517.57	3044.41	3692.55	4477.67	2867.89	3266.34	3507.7	1924.07	2215.33	2584.7	3072.83	3640.35	2261.24	2984.96
2.41_194.0470m/z		194.047	1	2.41285	0.115233	21	0.17099	1.24193	0.312582	66.4 - 100	386.004	182.628	289.442	353.086	389.46	377.265	402.466	334.983	371.717	162.4	254.693	299.769	324.098	306.717	317.332	306.125
8.11_309.1695m/z		309.17	1	8.11318	0.28045	9	0.171592	1.07816	0.108572	100 - 7.23	626.758	650.95	606.398	675.054	674.86	748.326	719	616.999	603.56	578.851	533.598	573.119	561.6	608.39	566.91	563.847
2.61_910.5003m/z		910.5	1	2.61187	0.0733167	41	0.171657	1.14736	0.198314	100 - 50.1	14224	14338.9	13371.3	12268.6	13172.7	18456.4	16478.3	14082.4	13697.5	12750.7	11766	10416	10962	15005.1	12992.7	12869.3
2.13_173.0827m/z		173.083	1	2.1324	0.261867	31	0.171848	0.507544	-0.978395	100 - 0.559 - 0.872	2812.17	3624.73	8859.27	3321.18	3255.37	1188.26	2310.89	2694.6	2708.08	3223.25	7795.68	2819.67	2709.03	966.056	1822.06	2462.47	HMDB0000893	Suberic acid	M-H	C8H14O4	37.4	0	4.33024	92.0905		http://nonlinear.com/redirect/outbound?p=hmdb&param=HMDB0000893
5.25_357.1050m/z		357.105	1	5.25372	0.10475	45	0.172259	0.785693	-0.347962	100 - 9.38	209.585	171.228	127.106	195.846	122.783	143.333	105.644	181.182	201.827	152.263	111.847	166.272	102.177	116.53	83.2972	165.574
1.24_209.0461m/z		209.046	1	1.23848	0.0838	47	0.172719	1.16369	0.218706	100 - 56.1	158.259	127.915	104.535	115.462	152.465	163.685	137.881	134.996	152.401	113.748	91.9856	98.0268	126.877	133.076	108.715	123.366
1.62_455.3155m/z		455.315	1	1.62368	0.165233	8	0.173663	0.452785	-1.1431	100 - 24.6 - 26.8	2415.02	932.963	2623.22	442.396	1239.58	681.075	436.787	546.543	2325.64	829.628	2308.29	375.593	1031.54	553.715	344.393	499.46	HMDB0035144	(3beta,17alpha,23S,24S)-17,23-Epoxy-3,24,29-trihydroxy-27-norlanost-8-en-15-one	M-H2O-H	C29H46O5	35.7	0	-2.59329	81.7476		http://nonlinear.com/redirect/outbound?p=hmdb&param=HMDB0035144
2.26_789.5078m/z		789.508	1	2.25808	0.0942833	32	0.174409	1.61273	0.689504	100 - 46	285.618	307.126	231.315	715.216	875.063	527.214	691.981	388.178	275.047	273.109	203.545	607.217	728.203	428.625	545.606	354.737	HMDB0002367	Solanesyl-PP	M-H	C45H76O7P2	35.2	0	10.6312	87.7378		http://nonlinear.com/redirect/outbound?p=hmdb&param=HMDB0002367
2.33_636.3731m/z		636.373	1	2.33142	0.0604833	2	0.17464	0.772641	-0.372129	100 - 60 - 7.33	139.701	96.3348	107.657	148.013	101.455	122.828	59.1347	96.4945	134.53	85.6648	94.7322	125.662	84.4282	99.8589	46.6259	88.1818
2.09_172.0967m/z		172.097	1	2.0905	0.157117	10	0.174857	0.667232	-0.583741	100 - 13.1	4469.21	9541.08	4814.93	5881.22	4836.81	2396.17	5414.98	3836.95	4303.79	8484.31	4236.88	4993.14	4025.06	1948.09	4269.54	3506.41
1.51_328.0247m/z		328.025	1	1.50847	0.0314167	2	0.174914	1.31125	0.390946	100 - 6.39	201.737	203.206	116.35	124.957	151.272	260.312	217.231	218.583	194.27	180.699	102.382	106.088	125.884	211.634	171.28	199.753
4.54_869.8453m/z		869.845	1	4.53568	0.332817	3	0.175532	1.07258	0.101085	100 - 31.1 - 6.96	4621.66	4985.45	5561.89	5118.76	5084.56	5764.75	5504.6	5406.33	4450.6	4433.26	4894.16	4345.81	4231.23	4686.75	4340.21	4940.59
1.98_437.1870m/z		437.187	1	1.97763	0.217617	19	0.175823	1.34969	0.432628	100 - 16.3	595.701	721.141	279.841	492.376	559.992	599.928	797.005	862.656	573.653	641.268	246.245	418.026	466.01	487.742	628.414	788.341
6.72_230.8999m/z		230.9	1	6.71883	0.249033	1	0.175923	1.07209	0.100428	100 - 44.5	2989	3455.25	3426.61	3515.4	3589.84	3699.82	3757.97	3303.66	2878.37	3072.55	3015.24	2984.56	2987.37	3007.96	2963.04	3019.06
3.43_593.2722m/z		593.272	1	3.43243	0.1676	1	0.175993	0.702987	-0.50843	100 - 32.1	1415.64	1913.69	1101.8	983.434	1409.82	910.23	806.644	679.683	1363.25	1701.73	969.524	834.932	1173.21	740.018	636.014	621.13
3.14_460.2532m/z		460.253	1	3.14152	0.1257	3	0.176214	0.447768	-1.15918	100 - 26.8	911.752	383.448	366.179	157.782	273.778	241.029	156.766	142.991	878.006	340.978	322.218	133.956	227.83	195.956	123.605	130.673	HMDB0038569	PC-M5'	M-H2O-H	C29H37NO5	36.4	0	7.97433	91.0481		http://nonlinear.com/redirect/outbound?p=hmdb&param=HMDB0038569
2.81_451.2295n	451.23	496.273	1	2.80852	0.270133	3	0.176239	1.73893	0.798201	100 - 84.4	2582.19	3221.18	6279.4	2198.68	4469.9	7750.03	3159.45	9455.08	2486.61	2864.4	5525.54	1866.68	3719.72	6300.78	2491.13	8640.56	HMDB0040978	14alpha-Hydroxypaxilline	M-H, M+FA-H	C27H33NO5	30.7	0	-14.0174	68.2876		http://nonlinear.com/redirect/outbound?p=hmdb&param=HMDB0040978
2.61_912.5091m/z		912.509	1	2.61187	0.157117	14	0.176279	1.23321	0.30242	100 - 51.3	28456.7	29066.3	25044.3	31240	27374.8	46244.8	30600.8	36128	27403.4	25846.9	22037.6	26522.7	22780.5	37597.1	24127.8	33015.7	HMDB0034202	alpha-Solanine	M+FA-H	C45H73NO15	34.5	0	14.8808	87.9014		http://nonlinear.com/redirect/outbound?p=hmdb&param=HMDB0034202
1.37_657.3986m/z		657.399	1	1.3723	0.3433	2	0.176285	0.727587	-0.458809	100 - 58.4 - 65.9 - 36.3	2876.06	3519.34	2584.93	1480.75	2457.26	1789.62	1647.29	1717.18	2769.6	3129.54	2274.6	1257.15	2044.86	1454.96	1298.84	1569.25
1.72_271.9947m/z		271.995	1	1.7156	0.17575	3	0.177476	1.38186	0.466609	100 - 8.17	551.152	1174.64	725.43	761.238	1457.35	726.444	1182.25	1073.12	530.752	1044.54	638.339	646.289	1212.76	590.6	932.166	980.678
2.24_537.2359m/z		537.236	1	2.23713	0.23855	5	0.177784	1.18765	0.248112	100 - 39.3 - 16.5	1224.2	905.213	903.491	1419.49	1357.66	1223.21	1257.74	1449.29	1178.89	804.952	795.024	1205.15	1129.81	994.474	991.688	1324.43
2.36_323.1649m/z		323.165	1	2.36047	0.3014	19	0.178408	1.24053	0.310951	100 - 12.9	2276.61	1889.12	2010.04	3479.47	3163.91	3014.62	2673.46	3125.58	2192.34	1679.88	1768.73	2954.06	2632.92	2450.89	2107.94	2856.32
3.13_416.1912m/z		416.191	1	3.13103	0.10475	3	0.178442	0.537232	-0.896382	100 - 47.6 - 77.4 - 30.2	1972.12	778.376	890.629	571.579	697.817	515.718	639.48	410.184	1899.12	692.163	783.706	485.269	580.704	419.279	504.211	374.848	HMDB0033451	Cadabicine	M-H2O-H	C25H29N3O4	27.3	0	-15.5509	52.4995		http://nonlinear.com/redirect/outbound?p=hmdb&param=HMDB0033451
3.10_452.4255m/z		452.426	1	3.09962	0.0523667	1	0.178465	2.22204	1.15188	100 - 9.55	626.575	109.612	1063.48	399.434	1231.17	223.307	1290.61	2141.4	603.383	97.4716	935.81	339.119	1024.54	181.549	1017.61	1956.93	HMDB0062678	N-hexacosanoylglycine	M-H	C28H55NO3	30.3	0	32.1656	79.7127		http://nonlinear.com/redirect/outbound?p=hmdb&param=HMDB0062678
2.71_269.0654m/z		269.065	1	2.71425	0.0523833	33	0.179057	0.674416	-0.568289	100 - 15 - 12.1 - 7.39	2588.91	1065.97	1538.29	1818.5	1408.03	1549.52	1116.22	655.004	2493.09	947.905	1353.61	1543.9	1171.73	1259.76	880.105	598.578
2.81_236.1015m/z		236.102	1	2.80852	0.0733167	9	0.179075	1.11514	0.15722	100 - 23	479.281	544.672	461.328	574.221	521.64	591.309	537.034	646.642	461.541	484.344	405.944	487.512	434.095	480.735	423.435	590.936
6.88_857.6945n	857.694	856.663	1	6.87595	0.311867	20	0.179085	1.08745	0.120952	100 - 62.5 - 35.2 - 20.3	2944.75	3266.98	3430.62	3741.96	3421.54	3579.78	3886.83	3666.65	2835.75	2905.13	3018.76	3176.91	2847.31	2910.36	3064.65	3350.78			M-H2O-H, M-H
1.44_237.1473m/z		237.147	1	1.43515	0.0733333	31	0.179151	0.714848	-0.484291	100 - 14.9	808.013	1182.38	1100.59	616.914	672.723	385.802	945.31	646.749	778.106	1051.42	968.459	523.758	559.822	313.657	745.348	591.034
2.69_714.5092m/z		714.509	1	2.6933	0.424733	39	0.179199	1.47686	0.562533	100 - 41.8 - 40.2 - 14.1 - 22.1 - 9.8 - 23.3 - 11.9	39864	36479.3	28297.8	37622.9	38898.6	81264.7	32911.4	57029.3	38388.6	32438.9	24900.5	31941.7	32370.4	66068.2	25949.6	52116.4
1.48_377.0726m/z		377.073	1	1.47705	0.240917	39	0.179714	1.24654	0.317929	100 - 73.7 - 28.4 - 17.6	1352.85	1767.37	1472.86	1399.16	2286.3	1486.02	1471.59	2225.66	1302.78	1571.61	1296.04	1187.88	1902.59	1208.13	1160.3	2033.92
2.16_176.0316m/z		176.032	1	2.16382	0.0942667	21	0.179752	0.710941	-0.492199	100 - 7.82	1650.24	1869.12	1477.69	912.289	741.864	1258.76	710.994	1489.58	1589.16	1662.1	1300.29	774.53	617.358	1023.37	560.597	1361.26
2.26_401.0700m/z		401.07	1	2.25808	0.0523833	71	0.17985	0.739196	-0.435972	100 - 17.6	387.575	442.41	422.02	244.773	192.047	406.853	270.779	236.732	373.229	393.409	371.355	207.811	159.816	330.771	213.501	216.338
2.90_515.2854m/z		515.285	1	2.90285	0.414417	19	0.18005	1.97812	0.984131	100 - 35.8 - 15 - 2.11	1625.34	1584.21	3634.3	1271.73	2997.84	7270.17	1693.94	4091.66	1565.18	1408.74	3197.99	1079.7	2494.72	5910.65	1335.62	3739.17	HMDB0029340	Ceanothine C	M+FA-H	C26H38N4O4	36.7	0	-4.53954	88.9652		http://nonlinear.com/redirect/outbound?p=hmdb&param=HMDB0029340
3.18_606.2704m/z		606.27	1	3.18342	0.36425	2	0.18025	0.864488	-0.210082	100 - 34.5	2797.66	2091.63	2149.56	2095	2002.34	2218.84	1990.96	1683.97	2694.11	1859.96	1891.5	1778.64	1666.29	1803.91	1569.81	1538.9
2.43_658.4050m/z		658.405	1	2.4338	0.0733167	3	0.180542	0.816709	-0.292106	100 - 37.2 - 2.78	400.923	403.695	296.415	300.758	320.109	273.594	207.515	343.639	386.084	358.982	260.83	255.343	266.386	222.432	163.619	314.035	HMDB0012331	PS(14:0/14:1(9Z))	M-H2O-H	C34H64NO10P	37.4	0	-5.83589	93.7231		http://nonlinear.com/redirect/outbound?p=hmdb&param=HMDB0012331
2.91_303.0715m/z		303.071	1	2.91333	0.0734333	22	0.180892	2.42582	1.27847	100 - 27.1	58.4611	51.6242	30.1991	13.8889	89.4937	193.188	41.071	50.2436	56.2973	45.9063	26.5736	11.7916	74.4741	157.062	32.3833	45.9153
1.30_515.2437m/z		515.244	1	1.30133	0.123333	16	0.181042	0.769017	-0.378912	100 - 26.8 - 10 - 0.766	1191.07	637.152	683.757	985.342	728.536	706.059	638.791	616.117	1146.99	566.581	601.67	836.553	606.267	574.026	503.667	563.041
2.81_498.2888m/z		498.289	1	2.80852	0.469167	9	0.181199	1.99311	0.99502	100 - 31.6	28063.8	26776.2	48549	17025.7	35321	104983	24117.9	75578.1	27025.1	23810.4	42720.5	14454.8	29393.2	85350.9	19016.2	69067.3	HMDB0000874	Tauroursodeoxycholic acid	M-H	C26H45NO6S	37.7	0	-1.39236	90.1964		http://nonlinear.com/redirect/outbound?p=hmdb&param=HMDB0000874
6.89_882.6475m/z		882.647	1	6.88643	0.23855	45	0.181652	1.11386	0.155571	100 - 69.9 - 78.6 - 59.6 - 61.2 - 36.3 - 64.4 - 39.5	2165.81	2768.09	2627.48	2858.42	2647.22	2957.53	3214.01	2787.46	2085.65	2461.5	2312.04	2426.79	2202.94	2404.48	2534.15	2547.33
4.32_366.1079m/z		366.108	1	4.31808	0.290933	8	0.182671	1.22599	0.293948	100	22212.7	18572.5	13648.6	17983.5	24401.5	21252.2	16821.3	26308	21390.5	16515.4	12010	15267.9	20306.2	17278.1	13263	24041.6
1.94_163.0376m/z		163.038	1	1.93573	0.0942833	67	0.182709	5.78006	2.53109	100 - 13.6	66.3329	23.3057	11.1152	0	343.487	198.228	0	40.6485	63.8777	20.7244	9.78079	0	285.841	161.159	0	37.1468	HMDB0240266	Methyl vanillate	M-H2O-H	C9H10O4	36.4	0	-13.2914	95.7922		http://nonlinear.com/redirect/outbound?p=hmdb&param=HMDB0240266
3.99_146.0225m/z		146.023	1	3.98525	0.0814333	12	0.182982	0.464594	-1.10596	100	74.1316	62.8541	126.455	233.049	70.5877	60.3517	0	99.7265	71.3878	55.8924	111.273	197.858	58.7411	49.066	0	91.1354	HMDB0003454	4-Pyridoxolactone	M-H2O-H	C8H7NO3	35.3	0	-13.4961	90.7391		http://nonlinear.com/redirect/outbound?p=hmdb&param=HMDB0003454
0.92_178.0512m/z		178.051	1	0.916133	0.917417	19	0.183546	1.03601	0.0510374	100 - 54 - 3.58	1576.29	1583.11	1544.18	1603.91	1655.84	1698.41	1648.6	1531.77	1517.95	1407.77	1358.8	1361.71	1377.95	1380.81	1299.87	1399.81
1.30_84.0080m/z		84.008	1	1.30133	0.0919167	2	0.183897	0.643274	-0.636494	100	31.8481	27.3202	15.8945	43.2033	15.778	8.92871	23.7172	27.6536	30.6693	24.2943	13.9863	36.6794	13.13	7.25905	18.7003	25.2713
1.12_750.4284m/z		750.428	1	1.12327	0.0523667	9	0.183904	1.58095	0.660796	100 - 63.1	143.797	102.008	78.6864	75.3852	157.475	251.208	80.088	143.415	138.474	90.7093	69.2398	64.0018	131.046	204.232	63.1469	131.06	HMDB0061026	norerythromycin	M+FA-H	C35H63NO13	35.8	0	0.351422	79.372		http://nonlinear.com/redirect/outbound?p=hmdb&param=HMDB0061026
4.32_424.0302m/z		424.03	1	4.31808	0.1757	4	0.184316	1.2204	0.287351	100 - 24.7 - 9.08 - 1.87 - 0.304	56927.1	36310.1	36843.5	47487.2	65881	55300.6	47039.6	48482.2	54820	32288.4	32420.3	40316.5	54824.4	44959.4	37089.3	44305.6
4.32_367.2377m/z		367.238	1	4.31808	0.0814333	20	0.184975	1.87885	0.909849	100 - 2.41	664.999	451.648	188.547	183.425	669.53	401.576	496.715	1229.07	640.385	401.623	165.911	155.727	557.165	326.481	391.644	1123.19	HMDB0015498	Aprindine	M+FA-H	C22H30N2	35	0	-4.25467	79.9719		http://nonlinear.com/redirect/outbound?p=hmdb&param=HMDB0015498
1.10_593.1578m/z		593.158	1	1.10232	0.32235	87	0.18513	1.07561	0.105154	100 - 39.2 - 9.29	4952.07	4975.74	4741.05	4839.64	5183.99	5942.21	4969.18	4888.15	4768.78	4424.63	4171.87	4108.84	4313.97	4831.02	3918.04	4467.05
6.77_498.7726m/z		498.773	1	6.7712	2.20428	1	0.185182	1.06147	0.0860611	72.3 - 53.7 - 59.2 - 58.9 - 100	29384.1	32376.6	32985.9	33295	33800.4	34840.8	35883	31387.9	28296.5	28790.6	29025.9	28267.4	28127.8	28325.6	28292.6	28684
1.45_715.4190m/z		715.419	1	1.44562	0.165233	10	0.185301	0.551282	-0.859137	100 - 62.4 - 96.9	508.398	659.582	514.028	94.4534	379.219	281.076	133.883	185.154	489.581	586.527	452.317	80.1906	315.575	228.515	105.563	169.204
4.34_339.8968m/z		339.897	1	4.33903	0.228083	1	0.18638	1.32135	0.402016	100 - 14.1	1462.77	1009.02	1102.98	868.948	1742.51	1874.39	1232.34	1022.48	1408.63	897.257	970.562	737.735	1450.06	1523.88	971.661	934.397
7.45_355.0234m/z		355.023	1	7.44753	0.550617	6	0.186897	1.07112	0.0991227	100 - 10.9 - 7.17	3365.19	3609.6	3575.29	3486.08	3874.84	3894.38	3977.14	3288.08	3240.64	3209.8	3146.06	2959.67	3224.53	3166.13	3135.85	3004.82
2.54_363.0307m/z		363.031	1	2.53855	0.06285	37	0.186908	0.823879	-0.279495	100 - 35.4 - 38.9 - 14.3	596.557	570.629	783.124	523.284	597.18	392.853	565.772	482.139	574.477	507.427	689.107	444.267	496.957	319.39	446.094	440.605
3.41_686.3296m/z		686.33	1	3.41148	0.123333	1	0.187338	1.4317	0.517728	100 - 42.8 - 13.4 - 4.4	1875.6	1772	1612.3	2796.33	2207.64	3785.58	1782.93	3757.95	1806.18	1575.73	1418.74	2374.08	1837.13	3077.68	1405.79	3434.21
4.34_245.9810m/z		245.981	1	4.33903	0.165233	1	0.188137	1.17243	0.229502	100 - 41.9	1926.11	1545.48	1346.18	1622.94	2274.51	1911.47	1606.95	1758.36	1854.82	1374.3	1184.57	1377.87	1892.78	1554.03	1267.03	1606.88
1.14_257.2242m/z		257.224	1	1.14422	0.0733167	5	0.188549	1.30934	0.388839	100 - 16.1	850.623	820.39	547.413	543.853	907.755	1112.73	576.276	1020	819.139	729.524	481.694	461.73	755.409	904.648	454.376	932.132	HMDB0005830	5a-Androstan-3b-ol	M-H2O-H	C19H32O	36.3	0	-11.9973	94.0996		http://nonlinear.com/redirect/outbound?p=hmdb&param=HMDB0005830
1.12_648.4340m/z		648.434	1	1.12327	0.0523667	3	0.188973	0.732778	-0.448551	100 - 72.7 - 37.2 - 24.4 - 14	518.318	450.039	754.138	949.017	571.549	385.35	503.666	497.061	499.134	400.192	663.601	805.712	475.627	313.29	397.125	454.241	HMDB0008823	PE(14:0/15:0)	M-H	C34H68NO8P	25.2	0	-41.599	59.8746		http://nonlinear.com/redirect/outbound?p=hmdb&param=HMDB0008823
2.11_368.9705m/z		368.971	1	2.11145	0.282817	5	0.189242	0.59945	-0.738288	100 - 9.05 - 7.56 - 3.18	6843.65	13935.7	18644.2	10413	14167.9	5593.48	4770.47	5342.66	6590.34	12392.2	16405.9	8840.58	11790.1	4547.5	3761.37	4882.4	HMDB0041780	trans-Resveratrol 3,4'-disulfate	M-H2O-H	C14H12O9S2	35.6	0	-10.1112	88.9132		http://nonlinear.com/redirect/outbound?p=hmdb&param=HMDB0041780
4.40_248.9591m/z		248.959	1	4.39952	0.508533	3	0.189579	1.09711	0.133713	100 - 4.54 - 1.63 - 0.0321	422848	475487	395065	400071	489204	507388	446034	415306	407198	422823	347636	339659	407102	412507	351684	379528
3.77_727.4352m/z		727.435	1	3.76527	0.0838	27	0.189906	0.704218	-0.505906	100 - 36.3 - 6.5	789.662	788.903	1216.07	832.438	550.448	421.078	1078.28	504.447	760.435	701.525	1070.08	706.737	458.068	342.336	850.191	460.99
3.43_653.2483m/z		653.248	1	3.43243	0.144283	10	0.190825	0.640428	-0.642893	100 - 31.5 - 49 - 11.9	1281.8	1216.23	763.635	453.521	754.781	817.066	343.224	464.237	1234.35	1081.52	671.958	385.038	628.108	664.275	270.622	424.244	HMDB0038585	Somniferine	M+FA-H	C36H36N2O7	33.3	0	-3.51209	70.7235		http://nonlinear.com/redirect/outbound?p=hmdb&param=HMDB0038585
2.63_165.0076m/z		165.008	1	2.63282	0.15475	10	0.191382	0.856702	-0.223135	100 - 25.5	1032.91	800.732	755.725	875.143	580.501	852.428	741.655	793.464	994.677	712.043	664.997	742.994	483.077	693.025	584.773	725.11
1.52_129.0187m/z		129.019	1	1.51893	0.0838	22	0.191489	1.21174	0.277081	100 - 0.703	167.111	185.565	123.511	206.556	230.897	240.312	169.906	186.194	160.925	165.012	108.683	175.366	192.146	195.374	133.965	170.154
2.41_491.3116m/z		491.312	1	2.41285	0.374733	11	0.191534	0.833622	-0.262535	100 - 31.3	3705.26	3583.62	3583.51	2952.81	3624.54	3228.46	2006.75	2665.24	3568.12	3186.7	3153.29	2506.93	3016.24	2624.74	1582.26	2435.64	HMDB0062304	1-(11Z-docosenoyl)-glycero-3-phosphate	M-H	C25H49O7P	37.4	0	-5.56171	93.2136		http://nonlinear.com/redirect/outbound?p=hmdb&param=HMDB0062304
3.07_78.9578m/z		78.9578	1	3.06818	0.676283	4	0.191911	0.879209	-0.185721	100 - 62.2	1687.45	1815.61	2387.03	1915.39	1691.13	1860.11	1638.2	1673.21	1625	1614.51	2100.46	1626.16	1407.31	1512.27	1291.67	1529.07
2.50_421.0191m/z		421.019	1	2.49665	0.199017	2	0.192429	0.792568	-0.335394	100	609.464	909.201	1101.27	996.133	800.813	866.099	648.131	550.939	586.906	808.498	969.063	845.714	666.414	704.139	511.032	503.477
2.41_249.1504m/z		249.15	1	2.41285	0.15475	39	0.192446	1.16523	0.220617	100	529.605	346.876	408.908	484.01	563.374	511.663	551.98	434.744	510.003	308.456	359.817	410.923	468.824	415.982	435.22	397.292
1.53_222.0214m/z		222.021	1	1.52942	0.1257	3	0.192573	0.474187	-1.07647	45.4 - 100	676.423	238.515	155.122	305.305	239.525	41.9751	215.314	155.367	651.386	212.097	136.499	259.203	199.326	34.1258	169.768	141.982	HMDB0038589	Brassicanal C	M-H	C10H9NO3S	23.9	0	-7.27882	27.8849		http://nonlinear.com/redirect/outbound?p=hmdb&param=HMDB0038589
4.84_508.1121m/z		508.112	1	4.8371	0.0314333	14	0.192591	2.61844	1.38871	100	16.6864	9.95742	26.2514	0	32.251	19.6767	73.3341	13.241	16.0688	8.85454	23.0999	0	26.8384	15.9971	57.8217	12.1003
4.31_85.0283m/z		85.0283	1	4.30762	0.102383	19	0.192771	1.30892	0.388375	100	156.254	117.16	132.711	150.644	153.23	264.943	144.619	165.973	150.471	104.184	116.779	127.896	127.514	215.399	114.028	151.675
1.12_502.1453n	502.145	501.138	1	1.12327	0.1257	16	0.193883	1.1853	0.245257	100 - 25.8	774.247	805.746	614.27	888.633	841.74	1127.84	759.957	924.634	745.59	716.502	540.525	754.447	700.473	916.933	599.203	844.979			M-H, M+FA-H
5.09_325.1241m/z		325.124	1	5.08612	0.0314167	50	0.194195	1.14575	0.196297	100 - 5.33	106.189	87.9843	91.4446	101.944	115.925	88.9044	130.536	108.685	102.259	78.2392	80.4663	86.5499	96.4692	72.2794	102.924	99.3224
4.40_691.3794m/z		691.379	1	4.39952	0.382833	7	0.194624	1.17555	0.233334	100	794.883	911.568	637.262	660.915	1017.28	959.707	816.226	738.868	765.462	810.603	560.756	561.115	846.556	780.242	643.569	675.217
0.90_312.1967m/z		312.197	1	0.895183	0.1257	2	0.194692	0.912501	-0.132103	100 - 9.67	204.438	245.321	243.179	229.655	204.696	215.429	235.116	186.625	196.871	218.149	213.985	194.977	170.343	175.144	185.382	170.548
2.48_891.4395m/z		891.439	1	2.4757	0.136167	7	0.195196	1.29644	0.374561	100 - 68.2 - 50.8	1141.35	988.903	637.628	1090.74	1358.11	806.524	1563.41	1274.46	1099.11	879.373	561.079	926.038	1130.18	655.704	1232.7	1164.67
7.48_178.9764m/z		178.976	1	7.47895	0.760133	1	0.195623	1.07294	0.101575	100 - 2.24 - 2.51	29523.7	31621.3	29825.1	30706.7	34514.4	33868.6	33852.6	28316.7	28430.9	28118.9	26244.5	26069.9	28721.9	27535.2	26691.8	25877.3
4.71_339.9071m/z		339.907	1	4.7114	0.40615	1	0.195751	1.06077	0.085108	100 - 24.2	3489.77	3756.14	3546.72	3885.71	4025.87	4011.79	4007.28	3525.35	3360.6	3340.11	3120.92	3298.95	3350.22	3261.59	3159.62	3221.65
3.51_335.0994m/z		335.099	1	3.50577	0.0733333	59	0.195985	1.60421	0.68186	100 - 13.4	198.345	261.229	223.515	292.705	336.245	430.115	161.444	637.573	191.004	232.295	196.681	248.506	279.814	349.684	127.293	582.648	HMDB0031304	Osmundalin	M+FA-H	C12H18O8	38.7	0	3.3877	97.5619		http://nonlinear.com/redirect/outbound?p=hmdb&param=HMDB0031304
2.67_819.5549m/z		819.555	1	2.67472	0.707717	43	0.196969	1.08409	0.116488	100 - 58.1 - 40.7 - 19.2 - 7.87 - 19.4 - 8.18	212860	233671	213662	229141	231859	270182	247148	214932	204981	207790	188011	194540	192947	219658	194868	196416
3.12_645.3033m/z		645.303	1	3.12057	0.219983	4	0.197265	0.78109	-0.35644	78.9 - 100 - 42.6	1298.12	1011.5	1761.65	1968.82	1180.77	1210.84	1328.91	997.339	1250.07	899.468	1550.16	1671.52	982.605	984.411	1047.81	911.422
3.09_466.3134m/z		466.313	1	3.08913	0.157117	7	0.197673	0.900416	-0.151337	100 - 24.5 - 4.3 - 0.621	30736.7	26237.1	26816.9	23358.3	25657.2	22660.7	26148	22012.8	29599.1	23331.1	23597.5	19831.1	21351.2	18423.2	20616.9	20116.4
1.97_653.1936m/z		653.194	1	1.96717	0.24915	18	0.197783	1.52418	0.60803	100 - 30.6	801.639	880.724	8.55009	611.652	707.881	872.324	1035.59	893.717	771.968	783.175	7.52362	519.291	589.079	709.2	816.533	816.726	HMDB0039313	4-(4-Hydroxyphenyl)-2-butanone O-[2-galloyl-6-cinnamoylglucoside]	M+FA-H	C32H32O12	35.8	0	9.92655	89.6123		http://nonlinear.com/redirect/outbound?p=hmdb&param=HMDB0039313
6.88_304.9123m/z		304.912	1	6.87595	3.27608	1	0.197939	1.06617	0.0924438	100 - 15.3 - 6.51 - 0.184	219438	240561	244631	247256	252628	258759	273021	230468	211316	213916	215262	209920	210230	210371	215269	210614
4.06_858.1406m/z		858.141	1	4.05622	0.11285	1	0.197974	2.38552	1.2543	100	25.0027	0	41.265	74.7825	0	85.8599	113.987	136.63	24.0772	0	36.311	63.4901	0	69.8041	89.8753	124.86
2.14_179.1411m/z		179.141	1	2.14287	0.0523833	33	0.19832	0.156372	-2.67694	100 - 6.29	97.0657	113.619	0.473743	0.491031	12.7059	20.3902	0	0	93.473	101.034	0.416868	0.416884	10.5735	16.5772	0	0
3.21_131.0806m/z		131.081	1	3.21483	0.06285	32	0.198786	0.691962	-0.531235	100 - 66.3	160.622	359.501	220.861	374.759	210.219	131.281	261.812	168.74	154.677	319.683	194.346	318.169	174.938	106.732	206.431	154.204
4.34_177.9027m/z		177.903	1	4.33903	0.11285	2	0.198978	1.28029	0.356465	100 - 28 - 28.5	526.242	423.539	330.481	309.671	647.13	566.432	425.73	396.277	506.765	376.628	290.806	262.91	538.523	460.509	335.675	362.139
5.79_401.1098m/z		401.11	1	5.79367	0.0419	96	0.199337	0.730636	-0.452775	100 - 48.7	106.283	69.1363	69.5597	56.7856	76.138	59.3305	53.2557	31.7562	102.349	61.4788	61.2088	48.2108	63.3599	48.2357	41.9905	29.0205
3.06_492.3229m/z		492.323	1	3.05772	0.144283	2	0.199637	0.863972	-0.210944	100 - 27.2	3138.8	2243.91	2384.22	2516.17	2353.85	2346.47	2385.81	1798.18	3022.63	1995.37	2097.98	2136.22	1958.81	1907.68	1881.14	1643.27
4.37_143.0326m/z		143.033	1	4.36808	0.11285	26	0.200207	1.39499	0.480259	100 - 9	239.435	182.593	155.928	201.925	191.565	407.667	198.183	290.514	230.573	162.369	137.208	171.434	159.415	331.434	156.261	265.487
2.07_447.0909m/z		447.091	1	2.06955	0.23855	106	0.200931	0.742346	-0.429837	100 - 38.8 - 75.2 - 18.4	2165.63	2519.2	1823.7	1822.38	615.16	1773.76	1600.29	2195.19	2085.48	2240.17	1604.76	1547.19	511.919	1442.07	1261.78	2006.08
3.28_378.2408m/z		378.241	1	3.27768	0.4271	3	0.200976	1.2702	0.345058	100 - 19.7 - 30.3 - 5.89 - 0.497	31165.2	26763	21159.6	20880	25822.8	38518.7	23864.1	38773.7	30011.7	23798.8	18619.3	17727.1	21489	31315.7	18816.1	35433.5
2.87_783.6060m/z		783.606	1	2.87143	0.22825	34	0.201039	0.828369	-0.271654	100 - 92.9 - 75.8	5164.68	5025.73	6071.33	6881.93	5561.5	3647.86	5852.84	4109.3	4973.52	4469.09	5342.45	5842.74	4628.12	2965.71	4614.79	3755.3
1.24_183.1007m/z		183.101	1	1.23848	0.10475	29	0.201382	0.536963	-0.897106	100 - 8.04 - 10.4 - 0.333	1525.64	1777.7	3226.01	725.75	1169.15	731.886	1610.49	384.195	1469.17	1580.81	2838.72	616.159	972.938	595.024	1269.82	351.098	HMDB0062180	N-lactoyl-Isoeucine	M-H2O-H	C10H18O4	35.8	0	-9.97307	89.8776		http://nonlinear.com/redirect/outbound?p=hmdb&param=HMDB0062180
4.82_695.0781m/z		695.078	1	4.81615	0.0314167	12	0.201716	0.725289	-0.463372	80.5 - 100 - 35.7	192.372	242.474	162.764	165.928	71.0831	116.72	221.742	144.241	185.252	215.617	143.224	140.873	59.1534	94.8931	174.837	131.815
1.52_789.4665m/z		789.467	1	1.51893	0.178067	33	0.201978	0.34624	-1.53016	100 - 27	0	14.5954	31.3451	16.6914	0	11.7816	0	9.90408	0	12.9788	27.582	14.171	0	9.57843	0	9.05087
2.81_513.2703m/z		513.27	1	2.80852	0.403933	22	0.202224	2.117	1.08202	97.1 - 100	6061.13	4677.84	11993.4	4216.2	9682.92	28197.4	5461.84	13708	5836.79	4159.72	10553.5	3579.54	8057.86	22924.5	4306.5	12527.1	HMDB0030737	Capsianoside V	M-H	C26H42O10	32.1	0	-0.426083	60.8649		http://nonlinear.com/redirect/outbound?p=hmdb&param=HMDB0030737
1.34_298.2215n	298.221	297.242	1	1.34323	0.144283	1	0.202321	1.14071	0.18993	100 - 19.1	13639.1	13836	13447.8	13938.1	18973.1	12609.2	16317.7	14680.3	13134.3	12303.5	11833.3	11833.4	15788.9	10251.3	12866	13415.6	HMDB0033862	3-(8,11,14-Pentadecatrienyl)phenol	M-H2O-H, M-H	C21H30O	33.9	0	-27.4315	94.4582		http://nonlinear.com/redirect/outbound?p=hmdb&param=HMDB0033862
7.49_134.9864m/z		134.986	1	7.48943	0.914883	3	0.202475	1.0698	0.0973428	100 - 0.26	11866.1	12513.7	12167.1	12368.9	13872.8	13592.8	13505.8	11358.7	11426.9	11127.7	10706.4	10501.1	11544.6	11050.9	10648.9	10380.2
8.89_195.1126m/z		195.113	1	8.89422	0.841367	18	0.202597	1.05991	0.083941	100 - 3.84	4187.15	4440.93	4272.75	4558.67	4623.03	4705.8	4981.09	4195.57	4032.17	3949.06	3759.79	3870.29	3847.15	3825.82	3927.44	3834.14
2.47_897.6109m/z		897.611	1	2.46522	0.0523667	11	0.202727	1.42184	0.507758	96.7 - 100 - 49.8 - 15.1	222.127	139.803	116.586	225.392	284.912	125.365	327.594	262.973	213.905	124.319	102.59	191.357	237.096	101.922	258.298	240.319
1.23_341.0163m/z		341.016	1	1.22802	0.0523667	19	0.203017	1.70433	0.769202	100	268.83	67.5293	164.5	96.4303	422.139	216.988	228.465	150.385	258.88	60.0498	144.751	81.869	351.292	176.412	180.138	137.43	HMDB0060397	5-Fluorouridine monophosphate	M-H	C9H12FN2O9P	35.7	0	-8.4562	88.0606		http://nonlinear.com/redirect/outbound?p=hmdb&param=HMDB0060397
8.78_94.9237m/z		94.9237	1	8.77898	0.23855	2	0.203086	1.09512	0.131086	100	381.551	449.012	450.084	481.567	442.547	516.849	518.463	451.974	367.429	399.28	396.05	408.849	368.275	420.198	408.792	413.038
6.76_293.1741m/z		293.174	1	6.76073	0.469	21	0.203559	1.09024	0.124639	100	470.697	501.596	464.561	526.013	519.219	612.297	526.519	481.952	453.275	446.039	408.789	446.584	432.08	497.798	415.144	440.434
2.14_317.1046m/z		317.105	1	2.14287	0.32235	58	0.203887	0.82017	-0.286005	100 - 28.4	2600.02	2674.65	1959.45	1720.1	1840.75	2259.88	1527.25	1716.09	2503.78	2378.41	1724.21	1460.36	1531.82	1837.29	1204.19	1568.26
2.12_93.0334m/z		93.0334	1	2.12192	1.28148	11	0.20442	0.607096	-0.720004	100 - 5.84 - 0.106	41078.3	69933.1	131179	57504	64465.9	41222.8	36411.3	39843.3	39557.9	62187.3	115431	48820.7	53646.7	33514.2	28709.2	36411	HMDB0001164	trans-1,2-Dihydrobenzene-1,2-diol	M-H2O-H	C6H8O2	37.5	0	-10.5031	98.7823		http://nonlinear.com/redirect/outbound?p=hmdb&param=HMDB0001164
1.34_125.8997m/z		125.9	1	1.34323	0.0500167	2	0.204485	1.15865	0.21244	100	63.4986	73.6995	92.565	96.5767	93.2008	86.78	90.2718	107.86	61.1483	65.5365	81.4523	81.9933	77.5591	70.5522	71.1766	98.568
3.23_176.0280m/z		176.028	1	3.22532	0.0838	18	0.204652	0.48165	-1.05394	100	24.9934	17.5006	7.50249	6.47663	12.4164	9.28003	0	5.50391	24.0684	15.5622	6.60179	5.49864	10.3325	7.54467	0	5.02976
2.42_857.6376m/z		857.638	1	2.42332	0.0314333	13	0.205355	1.4008	0.486255	100 - 28.7	275.89	221.277	87.0556	183.972	182.189	287.868	247.922	358.109	265.679	196.768	76.6042	156.191	151.613	234.037	195.479	327.259	HMDB0115314	PA(22:2(13Z,16Z)/22:0)	M+FA-H	C47H89O8P	32.5	0	12.1417	75.3729		http://nonlinear.com/redirect/outbound?p=hmdb&param=HMDB0115314
1.17_547.4975m/z		547.498	1	1.16517	0.06285	23	0.206187	0.495823	-1.0121	100 - 31.3	228.344	178.351	739.09	606.361	274.194	86.6497	116.063	391.846	219.892	158.597	650.359	514.799	228.177	70.4462	91.5122	358.09	HMDB0112177	FAHFA(18:0/6-O-18:0)	M-H2O-H	C36H70O4	33.4	0	-21.2164	87.5533		http://nonlinear.com/redirect/outbound?p=hmdb&param=HMDB0112177
4.29_227.9227m/z		227.923	1	4.28667	0.0733333	1	0.206285	1.61372	0.690391	100 - 50	271.273	226.465	81.0779	88.1133	334.024	307.633	108.881	325.7	261.233	201.382	71.3442	74.8079	277.966	250.106	85.8491	297.642	HMDB0031822	Nitarsone	M-H2O-H	C6H6AsNO5	29.8	0	-23.0495	70.8139		http://nonlinear.com/redirect/outbound?p=hmdb&param=HMDB0031822
2.52_218.1020m/z		218.102	1	2.5176	0.10475	9	0.206398	1.40145	0.486924	100 - 12.1	5255.48	3221.73	5881.61	7668.1	5235.43	6592.68	7907.86	11133.7	5060.96	2864.89	5175.5	6510.19	4356.78	5359.85	6235.1	10174.6
2.77_61.9876m/z		61.9876	1	2.76662	0.157183	1	0.206533	1.07836	0.108844	100	191.563	200.223	176.18	213.246	190.038	225.614	215.865	210.913	184.473	178.046	155.029	181.045	158.144	183.425	170.203	192.744	HMDB0002179	Peroxynitrite	M-H	HNO3	37.1	0	-12.8794	98.904		http://nonlinear.com/redirect/outbound?p=hmdb&param=HMDB0002179
1.40_678.4094m/z		678.409	1	1.40372	0.269983	4	0.206577	0.782938	-0.353029	74.6 - 100 - 86.7 - 93.1 - 60.8 - 87.3 - 42.6	2867.17	2851.75	2394.78	1479.44	2291.55	2018.85	1660.62	1539.81	2761.05	2535.89	2107.28	1256.04	1906.96	1641.33	1309.35	1407.16
6.89_130.9651m/z		130.965	1	6.88643	1.63293	1	0.206672	1.06885	0.0960568	100 - 2.99 - 1.14	79422.1	86798.5	85902.1	87930.8	90936.2	93330.1	98321.3	80877.8	76482.5	77184.7	75589.2	74653	75674.6	75877.5	77523.3	73910.4
1.18_731.6277m/z		731.628	1	1.17563	0.06285	972	0.206834	1.59221	0.671028	100 - 45.5 - 21.2 - 2.61	107.445	75.9423	247.265	456.467	308.604	409.724	283.554	410.596	103.468	67.5309	217.58	387.539	256.812	333.106	223.573	375.225	HMDB0047747	TG(14:1(9Z)/15:0/14:1(9Z))	M-H	C46H84O6	36.1	0	11.1431	92.4628		http://nonlinear.com/redirect/outbound?p=hmdb&param=HMDB0047747
1.13_430.2144n	430.214	411.197	1	1.13373	0.115233	11	0.206897	1.10815	0.148149	100 - 45.3 - 40.5 - 11.6 - 13.9 - 1.45	4232.77	4238.02	3617.6	4291.72	4146.29	5044.61	4004.31	4956.36	4076.1	3768.62	3183.3	3643.65	3450.43	4101.27	3157.28	4529.38			M-H2O-H, M+FA-H
2.12_172.9902m/z		172.99	1	2.12192	1.271	1	0.207334	0.625709	-0.676437	100 - 7.5 - 5.89 - 0.517 - 0.00974	531867	893186	1.6165e+06	728700	828270	528505	484660	517644	512182	794257	1.42243e+06	618664	689263	429675	382140	473051	HMDB0060015	Phenol sulphate	M-H	C6H6O4S	38.4	0	-6.63614	99.5832		http://nonlinear.com/redirect/outbound?p=hmdb&param=HMDB0060015
2.23_543.2395m/z		543.24	1	2.22667	0.167583	8	0.207834	2.1922	1.13238	100 - 24.5	233.328	193.964	217.864	1226.59	1388.87	262.318	1620.89	831.161	224.692	172.48	191.709	1041.37	1155.78	213.265	1278.02	759.56	HMDB0030794	Morellin	M-H	C33H36O7	36.8	0	1.29445	85.4893		http://nonlinear.com/redirect/outbound?p=hmdb&param=HMDB0030794
8.31_418.0695m/z		418.07	1	8.3122	0.6239	1	0.208439	1.08225	0.114028	100 - 9.7	1880.26	2254.98	2025.37	2080.16	2332.71	2423.85	2148.2	2013.79	1810.67	2005.22	1782.22	1766.05	1941.22	1970.59	1693.79	1840.31
4.31_296.0728n	296.073	277.055	1	4.30762	0.144283	6	0.208607	1.13509	0.182803	100 - 13.9	1648.94	1337.1	1137.39	1565.82	1656.08	1657.78	1405.16	1738.79	1587.91	1189	1000.85	1329.37	1378.14	1347.78	1107.92	1588.99			M-H2O-H, M-H
3.24_546.2996m/z		546.3	1	3.23578	0.437683	5	0.208674	0.619016	-0.691951	100 - 27.4 - 30.9 - 7.58 - 4.21 - 1.1	59791.4	22149.7	27075.3	27583.4	20157.7	30470.7	18775.1	15153.9	57578.3	19696.4	23824.8	23418.2	16774.7	24772.7	14803.6	13848.5	HMDB0005030	Fexofenadine	M+FA-H	C32H39NO4	30.1	0	27.0063	75.5227		http://nonlinear.com/redirect/outbound?p=hmdb&param=HMDB0005030
4.40_316.9465m/z		316.947	1	4.39952	0.508533	1	0.208863	1.09698	0.133536	100 - 5.96 - 2.02 - 0.112	486427	549408	450553	457637	563509	584332	508190	476524	468423	488556	396463	388532	468937	475063	400692	435473
2.29_358.1636m/z		358.164	1	2.28952	0.0733333	11	0.209023	1.64119	0.714743	100 - 77.5	268.331	435.292	317.809	306.066	532.576	134.515	781.469	730.117	258.399	387.079	279.655	259.849	443.195	109.361	616.165	667.22	HMDB0135480	N-[2-(3,4-dimethoxyphenyl)ethyl]-3-(3-hydroxy-4-methoxyphenyl)propanimidic acid	M-H	C20H25NO5	32	0	-6.57074	67.553		http://nonlinear.com/redirect/outbound?p=hmdb&param=HMDB0135480
2.89_729.5643m/z		729.564	1	2.89238	0.136267	19	0.209034	0.698146	-0.5184	100 - 47.7	350.448	342.562	359.235	387.586	419.883	118.973	342.29	124.067	337.477	304.62	316.108	329.059	349.415	96.7251	269.885	113.379
6.60_248.8623m/z		248.862	1	6.5955	0.249033	2	0.209149	1.06061	0.0848893	100 - 42.3	4012.26	4436.98	4326.1	4562.48	4576.46	4799.62	4817.85	4194.68	3863.75	3945.54	3806.73	3873.54	3808.4	3902.09	3798.72	3833.32
0.97_425.1075m/z		425.108	1	0.968517	0.0419	23	0.209164	0.353022	-1.50217	100 - 14.5	29.8651	0.117232	71.2217	72.1299	0	21.2417	39.949	0	28.7597	0.104247	62.6713	61.2381	0	17.2695	31.4985	0
1.13_774.4712m/z		774.471	1	1.13373	0.06285	31	0.209459	2.43626	1.28467	100 - 65.1	266.902	163.077	127.48	136.205	199.051	931.235	193.201	366.456	257.023	145.015	112.175	115.638	165.644	757.095	152.333	334.887	HMDB0112339	PS(15:0/22:6(4Z,7Z,10Z,13Z,16Z,19Z))	M-H2O-H	C43H72NO10P	36.2	0	-0.48868	81.5477		http://nonlinear.com/redirect/outbound?p=hmdb&param=HMDB0112339
6.88_174.9549m/z		174.955	1	6.87595	1.71673	1	0.210071	1.06721	0.0938424	100 - 4.47	244072	267904	264797	269362	280325	286539	300972	248608	235038	238231	233007	228688	233279	232956	237307	227192
3.11_462.2741m/z		462.274	1	3.11008	0.0733167	1	0.210169	0.72654	-0.460885	100 - 38.8	725.511	515.252	433.086	354.547	413.331	512.214	263.958	284.209	698.658	458.183	381.093	301.009	343.963	416.431	208.123	259.725
1.26_487.3759m/z		487.376	1	1.25943	0.0419	45	0.210361	0.372532	-1.42456	100 - 28.8	53.9176	29.688	17.1525	2.47451	18.3562	1.20169	13.2078	5.69179	51.922	26.3997	15.0933	2.10085	15.2755	0.976972	10.4139	5.20146
1.19_200.1050m/z		200.105	1	1.18612	0.0314333	12	0.210544	0.755113	-0.405236	100	56.6651	106.243	73.0955	69.2915	66.8349	40.825	75.5055	47.3665	54.5678	94.4752	64.3202	58.8283	55.6182	33.1908	59.5338	43.286
3.71_196.0018m/z		196.002	1	3.71288	0.23855	3	0.210858	1.26628	0.340597	100	1113.11	1261.1	1143.11	1808.05	1405.73	2006.7	1297.21	2033.77	1071.91	1121.42	1005.88	1535.03	1169.81	1631.45	1022.81	1858.57
2.09_366.0481m/z		366.048	1	2.0905	0.0419	6	0.211017	0.602578	-0.73078	100 - 16.7 - 10.5	123.176	116.235	134.257	55.6044	127.268	16.9779	80.6692	33.7547	118.617	103.361	118.139	47.208	105.909	13.8031	63.6052	30.8468	HMDB0038486	Tetraphyllin B sulfate	M-H	C12H17NO10S	37.9	0	-5.17791	95.274		http://nonlinear.com/redirect/outbound?p=hmdb&param=HMDB0038486
3.78_579.1169m/z		579.117	1	3.77573	0.06285	17	0.211194	1.31451	0.394526	100 - 40.9	102.729	101.149	146.001	163.78	108.572	227.017	167.297	172.324	98.9266	89.9457	128.473	139.049	90.3508	184.565	131.908	157.479	HMDB0041786	Urolithin A 3,8-O-diglucuronide	M-H	C25H24O16	31.7	0	30.5448	85.656		http://nonlinear.com/redirect/outbound?p=hmdb&param=HMDB0041786
1.23_139.9414m/z		139.941	1	1.22802	0.178083	1	0.211575	1.26575	0.339993	100	272.835	366.194	584.11	498.268	557.974	441.024	653.556	526.319	262.737	325.635	513.985	423.028	464.33	358.552	515.309	480.979
1.71_363.1819m/z		363.182	1	1.70512	0.102383	37	0.211598	0.16108	-2.63415	100 - 11.3	17.7728	16.5844	0	0	0	0	0	5.53426	17.115	14.7475	0	0	0	0	0	5.0575
9.61_180.9450m/z		180.945	1	9.61235	1.10333	1	0.211859	1.05387	0.0756904	100	2399.58	2610.3	2583.9	2634.59	2706.19	2630.91	2916.9	2525.31	2310.77	2321.18	2273.69	2236.76	2252.02	2138.93	2299.89	2307.77
2.31_721.2212m/z		721.221	1	2.31047	0.0733333	7	0.211868	0.22323	-2.1634	100 - 42.9	83.7508	14.7057	17.3765	16.75	0	29.5965	0	0	80.6509	13.0769	15.2904	14.2207	0	24.0619	0	0
1.34_378.2931m/z		378.293	1	1.34323	0.0500167	2	0.21264	0.849412	-0.235464	100 - 70.8	580.91	581.756	393.045	436.12	464.001	364.932	411.816	451.136	559.409	517.321	345.859	370.265	386.128	296.69	324.704	412.272	HMDB0006317	trans-Hexadec-2-enoyl carnitine	M-H2O-H	C23H43NO4	30.3	0	-20.8102	71.8296		http://nonlinear.com/redirect/outbound?p=hmdb&param=HMDB0006317
1.36_561.4789m/z		561.479	1	1.36182	0.393317	20	0.213503	0.765507	-0.385512	100 - 30.6 - 30.1 - 9.7 - 35.8 - 0.375	11445.5	15174	14756.2	8014.95	11998.4	6759.68	11081.9	7968.94	11021.9	13493.4	12984.7	6804.67	9984.76	5495.62	8737.75	7282.44
4.32_367.1043m/z		367.104	1	4.31808	0.311883	72	0.214119	1.21486	0.28079	100 - 14 - 4.97 - 0.584 - 0.0135	114897	96072.5	67970.2	90253.8	123437	107277	84902.6	132902	110644	85431.6	59810.1	76625.2	102721	87216.1	66943.1	121453
2.52_88.0392m/z		88.0392	1	2.5176	0.10475	6	0.214245	1.44194	0.528008	100 - 4.3	717.894	409.708	845.397	1114.86	745.352	906.744	1150.9	1649.51	691.323	364.329	743.904	946.517	620.261	737.184	907.448	1507.41
3.42_305.0540m/z		305.054	1	3.42197	0.0942833	53	0.214372	1.56249	0.643849	100 - 16.3	454.752	333.363	101.526	132.754	514.297	407.285	229.953	445.949	437.92	296.44	89.3375	112.708	427.984	331.123	181.311	407.532	HMDB0129925	{3-[2-(3-hydroxy-5-methoxyphenyl)ethyl]phenyl}oxidanesulfonic acid	M-H2O-H	C15H16O6S	35.3	0	15.6218	92.3968		http://nonlinear.com/redirect/outbound?p=hmdb&param=HMDB0129925
3.90_221.9496m/z		221.95	1	3.90143	0.0628667	1	0.215086	1.71911	0.781658	100 - 1.09	246.49	426.501	327.766	395.65	368.8	381.256	1118.35	532.167	237.367	379.261	288.417	335.906	306.905	309.961	881.783	486.323	HMDB0040147	2-Bromo-1H-indole-3-carboxaldehyde	M-H	C9H6BrNO	24	0	-28.7132	46.2085		http://nonlinear.com/redirect/outbound?p=hmdb&param=HMDB0040147
3.37_644.3474n	644.347	643.289	1	3.36958	0.2176	2	0.215595	0.731218	-0.451627	100 - 33.5 - 27.5 - 9.15 - 7.55 - 2.44 - 0.429	35837	35082.4	22475.9	17020.8	26898.3	21810.7	15634.9	16394.4	34510.6	31196.7	19777.6	14450.6	22384	17732.1	12327.6	14982.1			M-H2O-H, M-H
2.53_826.4272m/z		826.427	1	2.52807	0.10475	5	0.215728	1.32644	0.407555	100 - 67.4 - 50.6	1281.18	1083.38	835.051	1341.22	1794.51	855.286	1943.77	1429.55	1233.76	963.387	734.8	1138.69	1493.34	695.348	1532.61	1306.4
6.88_937.6431n	937.643	936.618	1	6.87595	0.23855	4	0.215789	1.0793	0.110092	100 - 60.6 - 35.3	1855.01	2398.73	2222.37	2349.52	2312.94	2354.24	2448.21	2410.08	1786.35	2133.05	1955.57	1994.73	1924.76	1914	1930.34	2202.46			M-H2O-H, M-H, M+FA-H
4.33_162.8939m/z		162.894	1	4.32857	0.0814333	1	0.215944	1.23932	0.309551	100 - 2.77	148.475	143.763	125.294	230.908	225.79	170.453	228.897	178.486	142.979	127.84	110.252	196.041	187.896	138.579	180.479	163.11
2.40_485.1413m/z		485.141	1	2.40237	0.0419	93	0.216157	0.270181	-1.888	100 - 55.9 - 62.5	1158.91	266.975	485.142	4.06675	35.046	64.728	273.344	144.306	1116.02	237.405	426.899	3.45266	29.1643	52.6239	215.523	131.874	HMDB0125564	6-{2-[(E)-2-[3,5-dihydroxy-4-(3-methylbut-2-en-1-yl)phenyl]ethenyl]-4,5-dihydroxyphenoxy}-3,4,5-trihydroxyoxane-2-carboxylic acid	M-H2O-H	C25H28O11	30.4	0	-7.99357	60.9619		http://nonlinear.com/redirect/outbound?p=hmdb&param=HMDB0125564
5.49_190.9248m/z		190.925	1	5.49227	0.136167	1	0.217189	1.07516	0.104546	100	495.093	553.118	570.588	574.035	554.624	610.005	646.349	546.661	476.768	491.855	502.087	487.354	461.542	495.935	509.626	499.568
3.77_182.0123m/z		182.012	1	3.76527	0.0838	3	0.21753	1.45798	0.543967	100 - 42.4 - 7.45	348.918	379.772	292.41	337.518	516.446	398.242	271.952	794.192	336.003	337.708	257.305	286.552	429.772	323.771	214.426	725.775
0.95_462.1227n	462.123	461.115	1	0.947567	0.115233	28	0.217846	2.53603	1.34257	100 - 42.1 - 28.7 - 7.83 - 2.96 - 0.518 - 0.0689	7943.33	6469.83	10385.3	12476.6	41818.2	4999.94	41156.8	6555.66	7649.33	5753.24	9138.54	10592.6	34799.9	4064.95	32450.9	5990.92	HMDB0030569	Swertiajaponin	M-H, M+FA-H	C22H22O11	31.4	0	14.0282	71.5576		http://nonlinear.com/redirect/outbound?p=hmdb&param=HMDB0030569
2.47_794.5127m/z		794.513	1	2.46522	0.364267	93	0.219027	1.06518	0.0911011	100 - 69.2 - 45.6 - 29.9 - 17.1 - 11.7	8565.54	9151.63	8242.22	9421.22	8881.74	10359.4	9238.51	9207.21	8248.5	8137.99	7252.71	7998.59	7391.14	8422.16	7284.29	8414.04
2.54_263.1027m/z		263.103	1	2.53855	0.0942667	25	0.219191	0.592807	-0.754366	100 - 15.5	58.1469	44.1166	69.86	20.1214	12.7539	22.0583	55.9184	23.2334	55.9947	39.2303	61.4731	17.083	10.6135	17.9335	44.0899	21.2319
1.99_227.1265m/z		227.126	1	1.98812	0.311883	24	0.219197	0.569078	-0.813302	100 - 11.5	2604.87	2286.01	1625.47	453.95	1318.91	361.291	1550.61	735.833	2508.46	2032.81	1430.33	385.402	1097.56	293.73	1222.61	672.443	HMDB0000413	3-Hydroxydodecanedioic acid	M-H2O-H	C12H22O5	37.2	0	-9.7647	96.598		http://nonlinear.com/redirect/outbound?p=hmdb&param=HMDB0000413
3.05_494.3249m/z		494.325	1	3.04723	0.374833	7	0.219222	0.783779	-0.35148	84 - 23.8 - 100 - 1.4	36661.2	20704.9	22034.4	22548	19614	24191.8	17883.8	18215.5	35304.3	18411.6	19389.1	19143.2	16322.2	19668	14100.8	16646.3	HMDB0010382	LysoPC(16:0)	M-H	C24H50NO7P	29.8	0	-0.585022	49.6551		http://nonlinear.com/redirect/outbound?p=hmdb&param=HMDB0010382
2.66_698.5088m/z		698.509	1	2.66425	0.1757	42	0.219236	0.726848	-0.460274	100 - 47.5 - 40.9 - 14.2 - 9.96 - 3.45 - 4.79 - 1.78	19773.6	13084.3	10682.6	9400.74	11963.8	11499.9	8350.18	6666.39	19041.7	11635.1	9400.09	7981.2	9955.92	9349.43	6583.86	6092.11
3.51_175.0217m/z		175.022	1	3.50577	0.178067	26	0.219493	0.340451	-1.55448	100 - 7.35	405.943	102.613	129.522	42.9791	21.3854	92.5127	61.4953	56.4728	390.918	91.2474	113.972	36.4891	17.7963	75.2129	48.4872	51.6079	HMDB0041503	Bis(2-furanylmethyl) sulfide	M-H2O-H	C10H10O2S	37.5	0	-2.90275	91.0193		http://nonlinear.com/redirect/outbound?p=hmdb&param=HMDB0041503
4.63_979.8371m/z		979.837	1	4.62997	0.311883	232	0.220007	1.07309	0.101771	100 - 36.4 - 45 - 43.7 - 88.4 - 44.5 - 47.8	8251.74	9311.19	9578.3	9272.61	8911.65	10366.9	10483.8	9312.89	7946.32	8279.88	8428.39	7872.42	7416.02	8428.33	8266.18	8510.61
1.24_439.0499m/z		439.05	1	1.23848	0.0314333	16	0.220111	3.81966	1.93344	100 - 24.6	18.2074	9.81725	80.5182	28.1189	329.568	17.1177	98.9815	76.3339	17.5335	8.7299	70.8517	23.8729	274.258	13.9167	78.0439	69.758	HMDB0135850	3,4,5-trihydroxy-6-({8-hydroxy-2-oxo-2H-furo[2,3-h]chromen-4-yl}oxy)oxane-2-carboxylic acid	M+FA-H	C17H14O11	37.3	0	-4.7371	92.1625		http://nonlinear.com/redirect/outbound?p=hmdb&param=HMDB0135850
2.55_255.1110m/z		255.111	1	2.54902	0.0838	56	0.220626	0.802904	-0.316701	100 - 59.8	272.303	148.171	186.856	186.057	177.081	132.592	148.24	179.099	262.224	131.759	164.423	157.962	147.362	107.798	116.883	163.671
1.14_256.2345n	256.235	301.216	1	1.14422	0.10475	10	0.220737	1.3131	0.392977	100 - 21.9	10678.1	11172.1	6820.85	6723.01	12300.8	14385.9	6905.22	12884	10282.8	9934.69	6001.98	5707.82	10236.4	11695.7	5444.56	11774.1	HMDB0000220	Palmitic acid	M-H, M+FA-H	C16H32O2	34.7	0	-22.2031	95.0044		http://nonlinear.com/redirect/outbound?p=hmdb&param=HMDB0000220
6.88_951.6259n	951.626	996.602	1	6.87595	0.18855	3	0.221405	1.12265	0.166908	100 - 27.7 - 53.3 - 20.6	992.964	1416.3	1483.11	1488.79	1527.72	1442.21	1551.65	1519.59	956.212	1259.43	1305.06	1263.98	1271.33	1172.52	1223.43	1388.68			M-H, M+FA-H
2.42_843.6214m/z		843.621	1	2.42332	0.0419	20	0.221552	1.14758	0.19859	100 - 57.9 - 72.3 - 31.8	1438.77	1785.36	1511.56	2047.68	1707.05	1782.75	2208.1	2086.53	1385.51	1587.61	1330.09	1738.47	1420.56	1449.38	1741.02	1906.79
3.15_660.2843m/z		660.284	1	3.15198	0.136183	1	0.221862	0.891314	-0.165994	100 - 49.4 - 60.2 - 31.3	1131.36	1035.25	949.273	1032.98	904.316	1110.79	750.393	932.454	1089.49	920.589	835.309	876.999	752.547	903.07	591.662	852.127
2.88_881.5222m/z		881.522	1	2.8819	0.385367	12	0.222816	1.19191	0.253277	100 - 51.1	77798.2	65894.6	74117.3	65689.2	73371.6	112774	72802.4	78958.2	74918.7	58596.1	65219.2	55769.9	61057.8	91685	57402.5	72156.2
2.59_431.1771m/z		431.177	1	2.59092	0.458517	18	0.223156	1.45798	0.543972	42 - 100	8159.15	5285.78	4779.82	4025.98	6025.15	6724.93	6673.85	13017.2	7857.16	4700.33	4205.98	3418.04	5013.96	5467.37	5262.13	11895.8
2.07_139.1113m/z		139.111	1	2.06955	0.1257	48	0.223539	0.644301	-0.634193	100 - 4.37	326.202	451.082	690.97	293.191	398.555	116.457	409.14	210.75	314.128	401.12	608.017	248.919	331.666	94.6795	322.594	192.595	HMDB0000798	Oenanthic ether	M-H2O-H	C9H18O2	36.7	0	-9.6716	94.1293		http://nonlinear.com/redirect/outbound?p=hmdb&param=HMDB0000798
2.63_748.5283m/z		748.528	1	2.63282	0.403783	123	0.223576	0.679979	-0.556437	100 - 43.3	75283.6	51897.3	36126.9	31253.5	34656.6	48033.9	29061.2	20545.9	72497.1	46149.1	31789.8	26534.1	28840.3	39051.6	22913.8	18776
4.62_837.3513m/z		837.351	1	4.61948	0.15475	3	0.223755	1.09242	0.127527	58.5 - 100 - 26.7 - 55.3	988.447	1163.1	1027.01	1108.05	1097.77	1292.68	1255.63	1036.7	951.862	1034.27	903.718	940.727	913.532	1050.95	990.024	947.388
6.89_208.9348m/z		208.935	1	6.88643	0.914883	1	0.223905	1.06321	0.08843	100 - 18	16139	17674	18024	18649.9	18683.1	19025.7	20127.2	17106.6	15541.6	15716.4	15860.2	15833.7	15547.5	15467.9	15869.7	15632.9
2.43_497.0543m/z		497.054	1	2.4338	0.0838	53	0.224242	0.602696	-0.730497	100 - 47.9	117.391	20.4401	72.7274	81.4824	23.3793	54.5148	41.7026	56.4151	113.046	18.1761	63.9962	69.1783	19.4556	44.3205	32.8812	51.5551
2.58_954.2981m/z		954.298	1	2.58045	0.0523667	1	0.224246	1.93559	0.952771	100 - 39.3	136.654	325.548	166.72	385.07	665.539	47.8596	799.945	449.327	131.596	289.491	146.705	326.923	553.843	38.9099	630.732	410.619	HMDB0002288	5-cis-8-cis-Tetradecadienoyl-CoA	M-H2O-H	C35H58N7O17P3S	30.9	0	34.5796	84.3126		http://nonlinear.com/redirect/outbound?p=hmdb&param=HMDB0002288
2.53_382.0142m/z		382.014	1	2.52807	0.0838	4	0.224569	0.6414	-0.640704	100 - 43.7 - 18.9	482.495	349.829	869.315	444.959	149.78	456.294	259.251	511.502	464.636	311.082	764.951	377.769	124.643	370.967	204.412	467.438	HMDB0014612	Tenoxicam	M+FA-H	C13H11N3O4S2	33.5	0	-9.29781	77.897		http://nonlinear.com/redirect/outbound?p=hmdb&param=HMDB0014612
2.31_423.0584m/z		423.058	1	2.31047	0.0814333	14	0.224772	0.565818	-0.82159	100 - 19.7	404.534	480.193	1079.72	412.24	80.9588	531.413	284.595	447.805	389.561	427.007	950.094	349.99	67.3716	432.039	224.394	409.228	HMDB0129424	3,4,5-trihydroxy-6-({7-oxo-7H-furo[3,2-g]chromen-4-yl}oxy)oxane-2-carboxylic acid	M+FA-H	C17H14O10	38.3	0	3.87668	95.9707		http://nonlinear.com/redirect/outbound?p=hmdb&param=HMDB0129424
2.65_706.4802m/z		706.48	1	2.65377	0.1757	44	0.225582	0.681935	-0.552293	100 - 34.2	589.8	396.002	372.11	273.903	349.239	415.146	254.478	93.929	567.97	352.141	327.437	232.542	290.627	337.514	200.648	85.8374
1.77_377.2312m/z		377.231	1	1.76802	0.125867	13	0.225624	0.185593	-2.42978	100 - 20.3	1050.89	572.056	0	38.0082	132.032	94.3468	0	81.884	1012	508.695	0	32.2689	109.873	76.704	0	74.83	HMDB0000315	16-a-Hydroxypregnenolone	M+FA-H	C21H32O3	37.5	0	-6.35208	94.9281		http://nonlinear.com/redirect/outbound?p=hmdb&param=HMDB0000315
3.05_401.1176m/z		401.118	1	3.04723	0.0419	90	0.225823	0.667227	-0.583751	100	127.177	99.1142	63.3679	64.1997	35.0377	101.434	62.7585	36.8737	122.47	88.1363	55.7603	54.5054	29.1574	82.4659	49.4832	33.6972
2.74_429.1843m/z		429.184	1	2.7352	0.199083	21	0.225881	0.596325	-0.745829	100 - 20.6	818.034	450.87	1122.63	293.566	585.532	235.059	337.604	442.996	787.756	400.932	987.852	249.237	487.263	191.103	266.191	404.834	HMDB0032622	Phenethyl rutinoside	M-H	C20H30O10	35.3	0	17.9211	94.6297		http://nonlinear.com/redirect/outbound?p=hmdb&param=HMDB0032622
1.15_169.0430m/z		169.043	1	1.15468	0.115233	14	0.226928	0.885461	-0.1755	100 - 13.8	215.428	193.801	240.136	193.764	203.914	150.237	213.422	178.983	207.455	172.335	211.307	164.505	169.692	122.143	168.277	163.564
2.50_487.3142m/z		487.314	1	2.49665	0.240917	4	0.226942	0.847539	-0.238649	100 - 26.4 - 23.8 - 12.7	2638.14	2040.66	2655.49	1995.28	1739.49	2012.21	1651.69	2503.78	2540.5	1814.64	2336.69	1693.98	1447.55	1635.93	1302.31	2288.09
0.95_846.1633m/z		846.163	1	0.947567	0.123317	4	0.227183	5.91766	2.56503	100 - 76.3 - 63.8 - 29.8	936.038	0	0	0	3246.4	0	2292.75	0	901.393	0	0	0	2701.57	0	1807.76	0	HMDB0002845	Hexanoyl-CoA	M-H2O-H	C27H46N7O17P3S	29.3	0	-8.33017	55.5934		http://nonlinear.com/redirect/outbound?p=hmdb&param=HMDB0002845
2.67_294.1002m/z		294.1	1	2.67472	0.290983	29	0.227299	0.711204	-0.491665	100 - 38.3 - 24.2	4828.87	4800.27	2733.35	3544.65	2876.07	1374.83	4651.96	2410.37	4650.14	4268.59	2405.2	3009.4	2393.38	1117.74	3667.93	2202.72
2.33_827.4816m/z		827.482	1	2.33142	0.0314333	14	0.227712	1.61454	0.69112	100 - 37.2	223.19	87.6141	11.0169	103.145	147.481	232.027	140.296	166.318	214.929	77.91	9.69427	87.5694	122.729	188.638	110.619	151.99	HMDB0013517	PGP(18:1(11Z)/16:0)	M-H	C40H78O13P2	36.3	0	-3.52795	85.6938		http://nonlinear.com/redirect/outbound?p=hmdb&param=HMDB0013517
2.42_408.2212m/z		408.221	1	2.42332	0.0838	4	0.228014	1.62398	0.699535	100 - 72.1	1047.15	640.742	1289	670.324	2176.29	651.852	962.913	2131.95	1008.39	569.774	1134.25	569.103	1811.05	529.956	759.228	1948.29	HMDB0040792	Dihydroxyacidissiminol	M-H2O-H	C25H33NO5	32.7	0	7.44736	72.0885		http://nonlinear.com/redirect/outbound?p=hmdb&param=HMDB0040792
1.91_407.2080m/z		407.208	1	1.91478	0.0942667	18	0.228073	0.294895	-1.76172	100 - 18.7	26.5166	47.7809	3.29894	5.49325	12.9112	0	10.4794	1.11212	25.5351	42.4887	2.90289	4.66375	10.7444	0	8.2627	1.01632
6.89_146.9554m/z		146.955	1	6.88643	0.88345	1	0.228257	1.07281	0.101399	100 - 11.8	45970.8	50631.5	49475.2	51243	53012.5	54771.1	57610.9	46293.4	44269.3	45023.6	43535.5	43505.1	44115.5	44529	45424.4	42305.4
2.70_139.0176m/z		139.018	1	2.70377	0.15475	10	0.228318	0.851162	-0.232494	100 - 49.9	199.906	164.618	164.503	161.454	125.569	170.969	111.198	179.975	192.506	146.385	144.754	137.074	104.495	138.998	87.6763	164.471
3.18_497.3049m/z		497.305	1	3.18342	0.23045	15	0.228391	0.649693	-0.622171	100	5438.67	2135.82	2586.43	2505.49	1935.11	2968.31	1827.74	1498.11	5237.37	1899.25	2275.92	2127.16	1610.35	2413.24	1441.12	1369.05	HMDB0062322	1-nonadecanoyl-glycero-3-phosphate	M+FA-H	C22H45O7P	29.3	0	36.3649	77.2327		http://nonlinear.com/redirect/outbound?p=hmdb&param=HMDB0062322
9.46_191.0056m/z		191.006	1	9.45512	1.16618	5	0.228579	1.06127	0.0857962	100 - 7.2	4666.09	5004.04	4963.94	5012.88	5259.69	5472.06	5510.38	4608.65	4493.38	4449.79	4368	4255.92	4376.97	4448.79	4344.76	4211.63
3.01_522.3553m/z		522.355	1	3.0077	0.112967	3	0.228944	0.810368	-0.303351	100 - 30.5	10080.2	5773.72	6358.25	6716.08	6427.4	6006.03	4906.12	6103.02	9707.14	5134.22	5594.92	5701.93	5348.7	4882.91	3868.32	5577.26
4.65_969.3165m/z		969.317	1	4.65092	0.280467	1	0.229024	1.11147	0.152463	100 - 56.4	583.315	756.489	741.974	610.351	679.322	839.826	719.912	753.148	561.725	672.7	652.897	518.186	565.313	682.779	567.629	688.267
2.54_388.9639m/z		388.964	1	2.53855	0.0419	2	0.229463	0.694831	-0.525266	100 - 54.6	18.5722	12.3391	23.2513	28.6934	17.4896	20.1097	5.40277	14.5688	17.8848	10.9725	20.4599	24.3606	14.5544	16.3492	4.25992	13.3138
8.68_132.9205m/z		132.921	1	8.68472	0.498067	1	0.229911	1.04932	0.0694488	100	497.612	517.628	498.565	494.809	541.847	529.036	559.758	477.031	479.194	460.296	438.711	420.092	450.91	430.106	441.352	435.936
1.00_379.1159m/z		379.116	1	0.999933	0.0814333	35	0.230063	1.12602	0.171227	100 - 12.4	102.347	108.363	101.337	107.281	123.315	143.273	100.877	104.706	98.5588	96.3612	89.1713	91.0811	102.619	116.481	79.5387	95.6855
3.03_460.2731m/z		460.273	1	3.02628	0.112867	7	0.230642	0.740361	-0.433698	100 - 71.1	2217.18	1412.1	1194.38	1095.22	1232.75	1407.72	887.424	854.207	2135.11	1255.69	1050.99	929.835	1025.86	1144.48	699.707	780.62
1.14_655.1463m/z		655.146	1	1.14422	0.0523667	45	0.230724	1.1653	0.220699	100 - 23.5 - 3.21	747.368	773.902	892.214	1175.58	1163.76	911	1076.57	1031.01	719.706	688.185	785.101	998.064	968.447	740.644	848.839	942.188	HMDB0003249	Rutin	M+FA-H	C27H30O16	36.2	0	-8.73564	90.8858		http://nonlinear.com/redirect/outbound?p=hmdb&param=HMDB0003249
4.08_271.1050m/z		271.105	1	4.07717	0.0733167	66	0.231233	0.421939	-1.24489	100 - 11.6 - 6.28	895.341	1813.19	366.834	246.155	280.007	382.305	482.35	256.817	862.202	1612.36	322.794	208.985	233.014	310.814	380.319	234.693	HMDB0028689	Alanyl-Histidine	M+FA-H	C9H14N4O3	38.9	0	0.978738	95.6009		http://nonlinear.com/redirect/outbound?p=hmdb&param=HMDB0028689
4.94_384.0035m/z		384.003	1	4.94183	0.0523667	1	0.231253	0.785163	-0.348937	100	131.043	134.645	95.08	76.3068	109.627	58.4536	87.8902	87.2039	126.192	119.732	83.6653	64.7843	91.2287	47.5228	69.2987	79.6915
3.05_524.2787m/z		524.279	1	3.04723	0.123333	8	0.232041	1.17176	0.228673	100 - 32.6 - 11.2	631839	921156	624268	821626	828629	934025	729342	1.02197e+06	608453	819129	549323	697558	689562	759363	575064	933932
1.47_593.4764m/z		593.476	1	1.46657	0.414267	23	0.232576	0.741599	-0.431289	100 - 37	5115.06	5712.5	3191.28	2425.47	3347.62	3327.88	2548.95	2970.64	4925.74	5079.78	2808.16	2059.22	2785.79	2705.57	2009.77	2714.73
3.17_124.0127m/z		124.013	1	3.17293	0.10475	2	0.232581	0.335392	-1.57608	100	23.7135	4.9686	5.76155	12.174	0	0	0	15.6352	22.8358	4.41828	5.06985	10.3357	0	0	0	14.2883
1.00_575.1185m/z		575.118	1	0.999933	0.0604833	75	0.232591	0.535582	-0.900821	100 - 21.7	145.403	68.2593	83.4156	241.089	142.044	28.8551	36.514	80.8187	140.021	60.6989	73.4013	204.684	118.205	23.4592	28.7902	73.8564	HMDB0040678	Epicatechin-(2beta->5,4beta->6)-ent-epicatechin	M-H	C30H24O12	36.6	0	-1.78765	85.3595		http://nonlinear.com/redirect/outbound?p=hmdb&param=HMDB0040678
9.71_209.0473m/z		209.047	1	9.71473	0.511017	50	0.232642	1.06517	0.0910849	100 - 6.89	1706.54	1843.54	1741.87	1862.23	1890.87	1998.07	2043.55	1687.94	1643.38	1639.35	1532.75	1581.02	1573.53	1624.43	1611.28	1542.53
3.23_326.0876m/z		326.088	1	3.22532	0.10475	12	0.232897	1.72847	0.789498	100 - 17.6 - 2.64	6.8825	17.7976	8.37813	6.5059	11.0386	7.03382	25.7934	24.5197	6.62776	15.8263	7.37231	5.52349	9.18601	5.7185	20.3373	22.4074
1.12_581.5063m/z		581.506	1	1.12327	0.06285	146	0.233029	0.39131	-1.35361	100 - 30.6 - 0.796	1695.27	136.036	255.357	1603.04	238.595	432.256	333.06	439.906	1632.52	120.968	224.7	1360.97	198.552	351.424	262.607	402.009	HMDB0093274	DG(i-13:0/0:0/i-20:0)	M-H	C36H70O5	34.4	0	-15.0996	87.4322		http://nonlinear.com/redirect/outbound?p=hmdb&param=HMDB0093274
2.86_227.0662m/z		227.066	1	2.86095	0.146817	44	0.233038	1.25968	0.333055	100 - 14.9 - 3.51	6870.62	6637.2	2709.38	7801.41	7686.14	7423.97	8384.63	6760.98	6616.32	5902.06	2384.11	6623.38	6396.19	6035.69	6611.02	6178.55
6.89_866.6489m/z		866.649	1	6.88643	0.28045	28	0.233082	1.06888	0.0960951	90.7 - 55.5 - 100 - 68.3 - 74.2 - 44.7 - 33.4 - 22.8 - 27.1 - 17.4	2741.96	3119.44	2952.93	3200.36	3038.88	3200.79	3549.18	3053.37	2640.47	2773.93	2598.42	2717.1	2528.87	2602.25	2798.42	2790.33
2.33_832.2263n	832.226	813.208	1	2.33142	0.144283	9	0.233094	0.273937	-1.86809	100 - 39.9	23.1466	10.1282	2.90884	1.49854	0.216768	0	5.67657	4.4292	22.2899	9.00643	2.55962	1.27226	0.180389	0	4.4758	4.04763			M-H2O-H, M-H
7.49_225.9901n	225.99	206.972	1	7.48943	1.21627	1	0.233166	1.06767	0.0944596	100 - 3.63	57484.4	62529	59367.8	60095.1	66645.4	65159.2	68347.6	55528.4	55356.8	55603.3	52240.5	51020.6	55460.4	52974.5	53890	50744.8			M-H2O-H, M-H
2.10_169.1204m/z		169.12	1	2.10097	0.0523667	69	0.233684	0.671669	-0.574177	100 - 1.09	248.521	335.994	364.173	230.55	240.601	77.8067	363.465	110.185	239.323	298.78	320.452	195.736	200.221	63.2569	286.581	100.693	HMDB0002203	3-Hydroxycapric acid	M-H2O-H	C10H20O3	34.8	0	-15.7066	89.9893		http://nonlinear.com/redirect/outbound?p=hmdb&param=HMDB0002203
6.89_814.6734m/z		814.673	1	6.88643	0.44805	31	0.234539	1.06593	0.0921143	100 - 68.5 - 83.4 - 65.8 - 66 - 37.4 - 66 - 41.5	4267.12	5229.49	4734	5094.86	4855.8	5123.5	5349.18	5271.15	4109.19	4650.28	4165.67	4325.52	4040.86	4165.41	4217.66	4817.06
3.91_80.9644m/z		80.9644	1	3.91192	0.0523833	3	0.234958	1.79749	0.845982	100	65.1601	109.896	88.0794	104.631	101.271	91.9357	325.875	141.974	62.7484	97.724	77.5052	88.8315	84.275	74.7438	256.942	129.744	HMDB0000240	Sulfite	M-H	H2O3S	36.7	0	-9.84769	94.2732		http://nonlinear.com/redirect/outbound?p=hmdb&param=HMDB0000240
2.55_447.1332m/z		447.133	1	2.54902	0.1676	51	0.235146	0.677728	-0.561222	100 - 21	6793.35	3442.5	2278.47	3893.79	3349.85	2235.24	3202.38	2332.77	6541.91	3061.21	2004.94	3305.82	2787.65	1817.25	2524.98	2131.81
1.14_635.4195m/z		635.419	1	1.14422	0.0942667	16	0.235251	1.4009	0.486359	100 - 55.3 - 34.9 - 28.5	770.68	447.318	365.163	664.076	929.166	903.201	360.443	955.355	742.155	397.773	321.324	563.799	773.226	734.303	284.198	873.054
4.38_466.9851m/z		466.985	1	4.37857	0.0419	6	0.23527	3.18844	1.67285	100 - 6.78	0	10.6521	0	10.1339	0	38.7774	13.4144	14.0829	0	9.47225	0	8.60364	0	31.5261	10.5768	12.8697
0.95_244.9948m/z		244.995	1	0.947567	0.0523667	5	0.235319	2.53104	1.33973	100 - 17	174.072	105.966	175.44	166.261	727.991	80.3522	680.332	84.9745	167.629	94.2295	154.378	141.155	605.814	65.3264	536.421	77.6542	HMDB0033695	Poppy acid	M+FA-H	C7H4O7	37.1	0	4.67081	90.7871		http://nonlinear.com/redirect/outbound?p=hmdb&param=HMDB0033695
3.77_860.4899m/z		860.49	1	3.76527	0.0942667	1	0.235458	0.909971	-0.136107	76.1 - 100 - 25.5	806.313	723.673	960.593	754.778	693.612	739.889	778.814	740.868	776.469	643.519	845.271	640.805	577.205	601.531	614.071	677.044
3.08_361.4268m/z		361.427	1	3.07867	0.0419	1	0.235745	2.06494	1.0461	100	0	37.6684	9.56063	61.5449	105.59	28.5116	47.7178	42.7927	0	33.4963	8.41284	52.2514	87.8687	23.1799	37.624	39.1063
1.23_554.4728m/z		554.473	1	1.22802	0.0419	1	0.235882	4.61904	2.20759	100 - 32	13.8417	11.8544	3.32902	1.87124	33.6162	95.2193	0	13.876	13.3294	10.5414	2.92936	1.58868	27.9745	77.4134	0	12.6807
1.40_239.1641m/z		239.164	1	1.40372	0.15475	19	0.235925	0.717638	-0.478671	100 - 14.9	14348.5	19255.7	10932.3	9724.23	9163.84	4375.14	12389.6	13010.9	13817.4	17122.9	9619.83	8255.84	7625.9	3556.99	9768.86	11890.1	HMDB0000872	Tetradecanedioic acid	M-H2O-H	C14H26O4	38.5	0	-4.47015	97.6139		http://nonlinear.com/redirect/outbound?p=hmdb&param=HMDB0000872
3.81_242.8882m/z		242.888	1	3.80717	0.1257	2	0.236436	0.76396	-0.38843	100	241.179	189.806	124.483	239.367	194.837	87.5083	161.469	163.409	232.252	168.783	109.539	203.222	162.138	71.1443	127.313	149.331
3.18_255.1452m/z		255.145	1	3.18342	0.0523667	12	0.236521	0.540843	-0.88672	100 - 22.8	3.04255	2.79174	0.916831	1.23908	2.15608	1.35228	0.0656872	0.747397	2.92994	2.48253	0.806763	1.05198	1.79423	1.0994	0.0517924	0.683011
1.45_591.4617m/z		591.462	1	1.44562	0.810117	18	0.236935	0.691693	-0.531796	100 - 35.1	5898.97	5676.29	2866.13	2245.03	3188.56	3417.81	2229.77	2705.73	5680.63	5047.59	2522.04	1906.03	2653.43	2778.69	1758.11	2472.64
3.77_124.0064m/z		124.006	1	3.76527	0.14665	1	0.237025	1.45743	0.543424	100	200.648	268.445	152.531	204.085	263.921	222.666	215.01	501.815	193.222	238.712	134.219	173.268	219.628	181.027	169.529	458.586
2.91_267.0461m/z		267.046	1	2.91333	0.08385	29	0.237222	0.686604	-0.54245	100 - 27 - 16.1 - 2.36	748.894	641.114	292.434	295.834	328.195	327.859	340.501	361.737	721.176	570.104	257.326	251.162	273.115	266.55	268.474	330.575
1.67_257.1743m/z		257.174	1	1.66558	0.477283	19	0.237475	0.640341	-0.643088	100 - 14 - 3.63	21442.3	15695.3	17951.3	4068.21	13354.9	6362.7	10121	8042.06	20648.7	13956.9	15796.1	3453.9	11113.6	5172.88	7980.12	7349.27	HMDB0000872	Tetradecanedioic acid	M-H	C14H26O4	38.1	0	-5.77664	97.1395		http://nonlinear.com/redirect/outbound?p=hmdb&param=HMDB0000872
3.36_197.9962m/z		197.996	1	3.35912	0.165217	2	0.23763	0.598354	-0.74093	100	186.643	116.646	194.958	72.7958	0	123.784	146.593	71.3089	179.735	103.726	171.553	61.8035	0	100.637	115.584	65.1658	HMDB0032846	5-Chloro-6-methoxy-2(3H)-benzoxazolone	M-H	C8H6ClNO3	33.5	0	-0.936005	68.7372		http://nonlinear.com/redirect/outbound?p=hmdb&param=HMDB0032846
1.19_244.0939m/z		244.094	1	1.18612	0.1676	12	0.237775	0.918774	-0.122218	94.9 - 100 - 34 - 48	1257.85	1330.67	1223.59	1073.7	1260.51	1148.4	1052.46	1027.59	1211.29	1183.29	1076.69	911.567	1048.96	933.652	829.835	939.063
5.93_202.1180m/z		202.118	1	5.92985	0.10475	8	0.237952	1.41982	0.505705	100	17.6392	31.4448	24.9311	13.8021	15.079	30.4257	37.5541	41.6255	16.9863	27.9619	21.938	11.7179	12.5483	24.7361	29.6103	38.0396
1.54_436.1407m/z		436.141	1	1.53988	0.125683	7	0.23803	0.817531	-0.290655	100 - 29.2	267.031	351.406	330.183	220.985	244.613	170.403	235.143	306.029	257.147	312.484	290.543	187.615	203.56	138.538	185.403	279.665
4.08_116.0703m/z		116.07	1	4.07717	0.0942667	8	0.238682	0.703722	-0.506922	100 - 5.78 - 0.102	3209.4	5512.48	2812.12	2452.28	1551.66	2660.67	3407.62	2222.5	3090.62	4901.92	2474.52	2081.98	1291.25	2163.13	2686.8	2031.04
5.78_137.0343m/z		137.034	1	5.7832	0.136183	12	0.238816	0.880124	-0.184221	100 - 7.38	592.277	645.076	640.389	500.015	486.558	484.247	651.291	470.626	570.355	573.628	563.508	424.511	404.9	393.693	513.523	430.083
0.96_647.1034m/z		647.103	1	0.958033	0.0523667	5	0.238999	4.82798	2.27142	100 - 51.7 - 72.1 - 31.2 - 17.4	830.798	0	8.26869	45.35	2303.13	0	1946.05	20.7688	800.048	0	7.276	38.502	1916.6	0	1534.4	18.9797	HMDB0038765	(3''-Apiosyl-6''-malonyl)astragalin	M-H2O-H	C29H30O18	24.8	0	-32.9549	52.5539		http://nonlinear.com/redirect/outbound?p=hmdb&param=HMDB0038765
5.49_201.1334m/z		201.133	1	5.49227	0.136183	35	0.239009	1.21832	0.284894	100 - 3.58	218.733	237.797	210.386	264.72	217.449	349.658	222.017	345.906	210.637	211.458	185.128	224.747	180.955	284.272	175.054	316.108
1.10_438.2110m/z		438.211	1	1.10232	0.06285	5	0.239047	1.31139	0.391096	100 - 54.3 - 28.5	797.514	669.177	551.769	627.077	675.384	1262.84	604.072	927.035	767.996	595.059	485.528	532.387	562.036	1026.69	476.293	847.174
2.26_273.0776m/z		273.078	1	2.25808	0.7182	84	0.239394	1.29619	0.374273	100 - 43.2	3319.99	3618.58	1961.26	2200.67	3281.76	4477.73	2387.59	4241.24	3197.1	3217.79	1725.81	1868.36	2730.99	3640.39	1882.54	3875.87
1.38_662.4261m/z		662.426	1	1.38277	0.207133	4	0.239531	0.643513	-0.635958	100	309.149	385.063	272.623	92.6643	268.781	178.843	141.75	92.428	297.707	342.414	239.894	78.6717	223.672	145.4	111.766	84.4656	HMDB0009185	PE(18:4(6Z,9Z,12Z,15Z)/14:1(9Z))	M-H2O-H	C37H64NO8P	30.8	0	10.2805	65.1628		http://nonlinear.com/redirect/outbound?p=hmdb&param=HMDB0009185
2.44_303.1230m/z		303.123	1	2.44427	0.374717	27	0.239927	1.45366	0.539693	100 - 75.2 - 89.3 - 25.4 - 56.5	9199.11	11214.9	8486.33	9784.22	12717.7	5818.07	16007.1	21691.5	8858.63	9972.75	7467.52	8306.77	10583.4	4730.09	12621.1	19822.8
2.80_257.1590m/z		257.159	1	2.79805	0.06285	20	0.240487	0.220388	-2.18188	100 - 3.87	119.479	75.1406	428.239	11.6965	98.0657	21.8019	9.35325	10.6272	115.056	66.8181	376.827	9.93033	81.6076	17.725	7.37475	9.71166	HMDB0041201	Panaquinquecol 7	M-H2O-H	C17H24O3	33.9	0	15.4755	85.6568		http://nonlinear.com/redirect/outbound?p=hmdb&param=HMDB0041201
7.35_554.2612m/z		554.261	1	7.35305	0.0604667	2	0.240781	1.4839	0.569391	100 - 32 - 4.86	219.972	130.81	240.196	428.877	379.19	243.927	574.971	315.271	211.83	116.321	211.359	364.115	315.552	198.313	453.347	288.111
2.75_965.4961m/z		965.496	1	2.74567	0.1338	23	0.240842	1.04996	0.0703412	85.9 - 100 - 82.5 - 72.8	2411.28	2654.31	2776.04	2639.27	2649.18	2938.36	2746.55	2670.49	2322.03	2360.31	2442.76	2240.74	2204.57	2388.89	2165.57	2440.43
3.84_145.0483m/z		145.048	1	3.83858	0.0942833	53	0.240868	0.149387	-2.74288	100	0	15.9365	0	31.4714	7.08211	0	0	0	0	14.1713	0	26.7192	5.89353	0	0	0
2.06_567.4492m/z		567.449	1	2.05907	0.228083	39	0.240951	0.167184	-2.58049	100 - 23	78.2791	39.5279	0	0	0	8.83762	4.00403	6.85382	75.3818	35.1498	0	0	0	7.18499	3.15706	6.26339
2.57_649.0508m/z		649.051	1	2.56997	0.0523667	10	0.240953	2.72818	1.44794	100 - 34.5 - 17.2	372.412	306.871	117.116	24.4669	1249.88	580.919	0	408.674	358.628	272.882	103.056	20.7723	1040.11	472.288	0	373.469	HMDB0033267	Bisnorbadioquinone A	M-H	C34H18O14	34.8	0	-17.8825	91.9231		http://nonlinear.com/redirect/outbound?p=hmdb&param=HMDB0033267
3.77_223.0373m/z		223.037	1	3.76527	0.136183	13	0.241971	1.3133	0.393193	57.1 - 100 - 41.2	792.191	1101.1	569.965	709.155	901.26	860.811	898.655	1505.59	762.87	979.138	501.539	602.071	750.004	699.84	708.562	1375.89
0.95_390.0827n	390.083	389.075	1	0.947567	0.0942667	10	0.242438	2.37351	1.24702	100 - 32.9 - 25.4 - 2.66	611.251	365.452	631.908	743.69	2530.25	292.63	2399.26	361.074	588.627	324.974	556.046	631.391	2105.6	237.909	1891.74	329.969	HMDB0129089	{5-[(E)-2-{3,5-dihydroxy-4-[(1E)-3-methylbuta-1,3-dien-1-yl]phenyl}ethenyl]-2-hydroxyphenyl}oxidanesulfonic acid	M-H2O-H, M-H	C19H18O7S	33.4	0	13.7086	81.5593		http://nonlinear.com/redirect/outbound?p=hmdb&param=HMDB0129089
2.80_452.2751m/z		452.275	1	2.79805	0.228133	4	0.242442	0.648423	-0.624992	100 - 78.8 - 10.8	2094.76	1917	1019.51	727.042	1317.15	1101.77	375.024	939.883	2017.23	1704.68	897.11	617.257	1096.1	895.736	295.695	858.915	HMDB0011473	LysoPE(0:0/16:0)	M-H	C21H44NO7P	31.9	0	-6.87374	67.3257		http://nonlinear.com/redirect/outbound?p=hmdb&param=HMDB0011473
2.41_385.2213m/z		385.221	1	2.41285	0.0523833	16	0.242716	0.622497	-0.683862	100 - 49.9 - 12.4	49740.1	21677.3	34251.8	14146.8	17062.1	10681.3	29511.4	17330.3	47899.1	19276.3	30139.8	12010.6	14198.6	8683.93	23268.8	15837.3	HMDB0012503	10,11-dihydro-20-trihydroxy-leukotriene B4	M-H	C20H34O7	34.4	0	-4.89418	77.4587		http://nonlinear.com/redirect/outbound?p=hmdb&param=HMDB0012503
1.37_702.3999m/z		702.4	1	1.3723	0.112867	4	0.242798	0.811579	-0.301196	99.2 - 100 - 69.4 - 81.5 - 39.5 - 63.9 - 21.5	2080.63	2267.44	2148.88	1290.05	2100.65	1449.77	1434.66	1334.69	2003.62	2016.3	1890.9	1095.25	1748.1	1178.66	1131.19	1219.71
6.88_180.9092m/z		180.909	1	6.87595	0.53185	1	0.243184	1.06542	0.0914225	100 - 7.84 - 7.11	36058.2	39948.9	39057.6	39157.7	40465.5	43058	44366.4	36421.8	34723.6	35524.1	34368.6	33244.8	33674.3	35006.2	34981.5	33284.2
1.41_515.3961m/z		515.396	1	1.4142	0.282817	53	0.243476	0.716595	-0.48077	100 - 32.1	687.937	723.501	565.921	281.068	581.432	408.79	226.981	401.174	662.475	643.367	497.98	238.626	483.852	332.347	178.967	366.615
0.90_207.0965m/z		207.097	1	0.895183	0.06285	39	0.243477	1.34464	0.427223	100 - 30.7	77.0025	74.2796	81.7446	89.8621	93.8943	156.159	57.5057	126.611	74.1524	66.0524	71.9309	76.2926	78.1362	126.957	45.3415	115.704
2.31_763.2535m/z		763.253	1	2.31047	0.19665	1	0.243796	0.545085	-0.875446	100 - 31.4 - 12.4 - 3.33	260.482	231.115	94.1779	73.4181	44.024	183.147	38.1416	94.0041	250.841	205.517	82.8715	62.3317	36.6356	148.898	30.0735	85.906
1.17_666.5991m/z		666.599	1	1.16517	0.0838	2	0.243848	1.38268	0.467466	100 - 42.6 - 28.6 - 7.59	1403.5	1943.65	1237.92	1571.76	1976.86	3344.39	1321.05	1870.63	1351.55	1728.37	1089.31	1334.42	1645.09	2718.99	1041.61	1709.48
3.30_386.0801n	386.08	431.087	1	3.29863	0.06285	18	0.244196	7.73058	2.95058	100 - 15.3	0.527647	1.5502	0	0	4.72251	11.3405	0	0	0.508117	1.3785	0	0	3.92995	9.2198	0	0			M-H, M+FA-H
1.95_592.2874m/z		592.287	1	1.94622	0.5006	1	0.244213	1.38037	0.46506	90.5 - 100 - 25.8 - 0.269	3919.11	3510.09	589.991	2759.25	3186.33	4333.9	4066.9	3291.16	3774.05	3121.32	519.16	2342.6	2651.57	3523.46	3206.63	3007.64
1.74_240.0056m/z		240.006	1	1.73655	0.123383	4	0.244233	1.34348	0.425974	100 - 18.7 - 6.38	945.61	860.746	228.935	791.473	782.581	1213.64	847.722	953.757	910.611	765.41	201.451	671.958	651.242	986.69	668.402	871.594
4.31_293.1749m/z		293.175	1	4.30762	0.0523833	21	0.244478	1.43801	0.524075	100 - 7.15	141.229	109.699	59.7076	107.727	123.804	240.918	98.5204	138.368	136.001	97.5487	52.5395	91.4599	103.026	195.867	77.6803	126.448
1.15_590.3846m/z		590.385	1	1.15468	0.0838	1	0.244646	0.767544	-0.381678	100 - 84.2	254.011	268.017	207.019	184.02	230.095	241.062	92.2261	137.437	244.61	238.332	182.166	156.233	191.478	195.984	72.7175	125.598
2.67_684.4859m/z		684.486	1	2.67472	0.0919	25	0.245025	0.65082	-0.61967	72.6 - 34.8 - 100 - 49.7	732.676	705.705	428.143	284.065	582.108	434.141	168.249	215.148	705.557	627.541	376.743	241.171	484.414	352.957	132.659	196.614	HMDB0007870	PC(14:0/16:1(9Z))	M-H2O-H	C38H74NO8P	24.9	0	-16.3465	40.9572		http://nonlinear.com/redirect/outbound?p=hmdb&param=HMDB0007870
3.31_311.1399m/z		311.14	1	3.30912	0.102367	68	0.245621	1.06766	0.0944504	100 - 20.1 - 2.67 - 0.26	665.804	606.885	662.618	728.449	668.576	767.376	737.434	670.596	641.161	539.667	583.068	618.451	556.37	623.877	581.444	612.826
2.37_275.1644m/z		275.164	1	2.37095	0.11285	26	0.245745	2.27934	1.18862	100 - 3.11	380.579	194.812	307.692	738.34	545.239	295.069	2035.46	820.012	366.493	173.235	270.753	626.848	453.732	239.891	1604.9	749.371	HMDB0005783	Gingerol	M-H2O-H	C17H26O4	36.2	0	-3.01079	84.8049		http://nonlinear.com/redirect/outbound?p=hmdb&param=HMDB0005783
1.96_585.2034m/z		585.203	1	1.95668	0.636767	18	0.245848	1.20055	0.2637	100 - 44.3 - 14.9 - 3.79	10076.6	11380.6	6796.3	11546.7	10173.3	10100.6	12963.3	14545	9703.65	10120.1	5980.38	9803.07	8465.91	8211.83	10221.2	13292
1.11_496.2109m/z		496.211	1	1.11278	0.0733167	3	0.246911	1.69807	0.763897	100 - 20.3 - 29.2 - 1.29	681.549	644.999	446.326	445.022	600.004	1815.98	571.791	778.373	656.323	573.559	392.743	377.822	499.306	1476.39	450.84	711.318	HMDB0006595	Alpha-Trisaccharide	M-H2O-H	C20H37NO14	33.5	0	14.1736	82.3855		http://nonlinear.com/redirect/outbound?p=hmdb&param=HMDB0006595
3.25_590.3209m/z		590.321	1	3.24627	0.15475	4	0.24786	1.22286	0.290264	100	629.224	840.081	544.934	768.074	713.592	1099.83	660.995	927.977	605.935	747.034	479.513	652.092	593.832	894.159	521.175	848.035
3.25_693.3526m/z		693.353	1	3.24627	0.06285	2	0.249349	0.319908	-1.64427	100	244.693	27.3552	29.7066	90.7995	0	49.2394	27.0825	49.2591	235.636	24.3253	26.1402	77.0885	0	40.0317	21.3537	45.0156
3.11_580.1486m/z		580.149	1	3.11008	0.0419	4	0.24959	1.32251	0.403278	100	86.2959	135.569	82.4082	206.976	128.347	193.382	182.54	171.862	83.1018	120.554	72.5148	175.722	106.807	157.22	143.928	157.056
8.10_297.1530m/z		297.153	1	8.1027	0.1676	14	0.250273	1.06539	0.0913806	100 - 7.92	494.374	490.054	539.341	569.398	572.791	597.729	551.679	507.839	476.076	435.776	474.591	483.417	476.661	485.954	434.982	464.09
1.45_211.1287m/z		211.129	1	1.44562	0.0419	20	0.250656	0.759235	-0.397383	100 - 10.6	257.232	402.737	266.942	224.265	248.004	145.881	310.61	169.518	247.711	358.13	234.895	190.4	206.382	118.602	244.906	154.914
5.02_180.0616n	180.062	179.054	1	5.02327	0.0814333	36	0.25086	1.33609	0.418014	100 - 6.74	688.023	933.414	743.739	669.047	1278.13	777.99	603.152	1394.71	662.558	830.03	654.451	568.019	1063.63	632.507	475.567	1274.56			M-H2O-H, M-H, M+FA-H
1.11_564.3442m/z		564.344	1	1.11278	0.186183	2	0.25089	1.28744	0.364508	100 - 44.3 - 9.29	4073.33	3456.5	3149.5	4605.26	3663.64	7185.44	3923.61	4905.34	3922.56	3073.66	2771.39	3909.85	3048.78	5841.77	3093.64	4482.77	HMDB0010386	LysoPC(18:2(9Z,12Z))	M+FA-H	C26H50NO7P	32.6	0	26.0928	87.3749		http://nonlinear.com/redirect/outbound?p=hmdb&param=HMDB0010386
1.94_351.2135m/z		351.214	1	1.93573	0.10475	46	0.251339	0.40281	-1.31183	100 - 12.6	683.571	517.141	5.67885	168.869	204.828	180.624	8.38535	160.131	658.27	459.863	4.99709	143.37	170.453	146.847	6.61159	146.336	HMDB0004049	20-Hydroxy-PGF2a	M-H2O-H	C20H34O6	35.4	0	-11.2759	89.193		http://nonlinear.com/redirect/outbound?p=hmdb&param=HMDB0004049
3.20_522.2949m/z		522.295	1	3.20437	0.2595	6	0.25179	0.755661	-0.404189	100 - 37	5183.37	3978.11	2805.07	2579.69	3318.07	3256.69	1756	2661.28	4991.52	3537.5	2468.31	2190.15	2761.2	2647.69	1384.55	2432.02	HMDB0010397	LysoPC(20:5(5Z,8Z,11Z,14Z,17Z))	M-H2O-H	C28H48NO7P	36.5	0	-7.53468	91.1227		http://nonlinear.com/redirect/outbound?p=hmdb&param=HMDB0010397
2.03_604.1792m/z		604.179	1	2.02765	0.37485	1	0.251812	1.23462	0.304072	100 - 47.9 - 51.3	2054.75	2496.72	927.368	2291.74	2181.73	2368.3	2511.72	2531.99	1978.7	2220.18	816.034	1945.68	1815.58	1925.43	1980.42	2313.87
2.40_611.4077m/z		611.408	1	2.40237	0.115217	10	0.252168	0.523786	-0.932951	78.5 - 100	209.21	704.181	368.504	144.942	323.769	97.9146	147.407	178.267	201.467	626.186	324.264	123.055	269.432	79.6046	116.226	162.91	HMDB0115697	PA(a-13:0/18:2(9Z,11Z))	M-H2O-H	C34H63O8P	30.9	0	-0.738697	55.3366		http://nonlinear.com/redirect/outbound?p=hmdb&param=HMDB0115697
1.14_182.1161m/z		182.116	1	1.14422	0.0523667	5	0.252231	1.29726	0.375468	100	80.6662	62.1707	55.0056	69.0544	97.9043	108.006	43.1602	97.1643	77.6805	55.2847	48.402	58.627	81.4732	87.809	34.0305	88.7939
1.34_136.0874n	136.087	181.086	1	1.34323	0.0604833	22	0.252349	0.664385	-0.589909	100 - 5.79	234.853	165.581	110.381	350.133	210.717	98.642	121.762	140.879	226.161	147.241	97.1297	297.262	175.353	80.196	96.0059	128.743	HMDB0029667	2,3,6-Trimethylphenol	M-H, M+FA-H	C9H12O	36.9	0	-10.2154	95.6895		http://nonlinear.com/redirect/outbound?p=hmdb&param=HMDB0029667
1.03_350.1531n	350.153	331.135	1	1.02898	0.0604833	1	0.25299	1.10638	0.14585	100 - 39.6	409.238	358.143	317.542	353.844	408.841	460.033	368.154	354.798	394.091	318.475	279.42	300.413	340.226	374.007	290.278	324.233			M-H2O-H, M-H
3.97_147.0304m/z		147.03	1	3.97478	0.16525	29	0.253209	0.587757	-0.766709	100	935.27	752.229	1308.81	2359.92	860.502	787.249	145.582	1354.83	900.653	668.912	1151.68	2003.57	716.086	640.034	114.787	1238.11	HMDB0060255	L-Lyxonate	M-H2O-H	C5H10O6	37.9	0	3.11354	93.3528		http://nonlinear.com/redirect/outbound?p=hmdb&param=HMDB0060255
2.81_309.1686m/z		309.169	1	2.80852	0.0942833	10	0.253347	1.06077	0.0851094	100 - 19.5	912.173	1085.84	979.618	1013.57	1059.72	1106.5	968.75	1098.77	878.411	965.571	862.012	860.521	881.872	899.586	763.83	1004.11
2.63_854.5881m/z		854.588	1	2.63282	0.3852	77	0.253639	0.885564	-0.175331	100 - 48 - 27.6 - 11 - 6.52 - 3.57	150578	143687	131671	173321	119275	157488	141666	112252	145004	127773	115863	147149	99257.5	128038	111699	102581
2.25_265.1471m/z		265.147	1	2.24762	0.9067	58	0.254545	1.15904	0.21293	100 - 13.6	51173.4	46419.7	38930.4	62265.5	46896.9	60088.3	57769.5	65649.7	49279.3	41278.3	34256.7	52863.2	39026.3	48851.8	45549.5	59994.2
3.20_204.0515m/z		204.051	1	3.20437	0.0523667	13	0.254715	2.56125	1.35685	100	4.85677	5.17091	0	0	0	13.425	5.75162	6.50678	4.67701	4.59818	0	0	0	10.9145	4.53497	5.94624
9.66_250.1424m/z		250.142	1	9.66473	0.311867	4	0.254811	1.04806	0.0677158	100 - 9.47	736.777	716.4	775.901	793.384	851.057	784.584	792.12	739.948	709.506	637.052	682.751	673.581	708.226	637.868	624.563	676.203
1.55_212.1274m/z		212.127	1	1.55037	0.19665	19	0.254951	0.808063	-0.30746	100 - 11.8	1236.52	1159.23	888.004	808.93	915.091	563.577	1103.47	725.013	1190.76	1030.83	781.396	686.779	761.514	458.189	870.051	662.556
4.70_582.8763m/z		582.876	1	4.70092	0.3852	1	0.255447	1.07018	0.0978515	100	1241.44	1440.9	1228.26	1278.49	1354.58	1529.95	1393.78	1274.95	1195.49	1281.31	1080.8	1085.44	1127.24	1243.85	1098.95	1165.12
2.80_387.1844m/z		387.184	1	2.79805	0.259567	28	0.255477	0.612314	-0.707656	100 - 25.2 - 31.6 - 6.87 - 13.4	3440.56	1677.15	3351.72	929.351	2273.99	1847.62	817.994	815.402	3313.21	1491.39	2949.33	789.016	1892.35	1502.11	644.963	745.158	HMDB0041091	1-(4-Hydroxy-3,5-dimethoxyphenyl)-7-(4-hydroxy-3-methoxyphenyl)-3,5-heptanediol	M-H2O-H	C22H30O7	32.9	0	7.52739	72.9934		http://nonlinear.com/redirect/outbound?p=hmdb&param=HMDB0041091
2.10_626.4690n	626.469	607.451	1	2.10097	0.154767	4	0.255735	0.607325	-0.71946	100 - 21.2	247.249	169.674	39.86	276.18	129.271	61.0995	91.8053	162.971	238.098	150.881	35.0747	234.476	107.576	49.6739	72.3857	148.932	HMDB0007092	DG(15:0/22:6(4Z,7Z,10Z,13Z,16Z,19Z)/0:0)	M-H2O-H, M+FA-H	C40H66O5	29.4	0	-35.094	77.2669		http://nonlinear.com/redirect/outbound?p=hmdb&param=HMDB0007092
2.21_283.1315m/z		283.131	1	2.20572	0.115217	23	0.256128	0.474034	-1.07694	100 - 21.8 - 28.4 - 1.57 - 1.52	9462.63	6151.15	1912.88	1204.69	1657.79	3217.66	1866.32	2137.54	9112.4	5469.85	1683.23	1022.78	1379.57	2615.96	1471.54	1953.4	HMDB0005056	Enterodiol	M-H2O-H	C18H22O4	34.2	0	-8.28423	80.1477		http://nonlinear.com/redirect/outbound?p=hmdb&param=HMDB0005056
3.85_276.0057m/z		276.006	1	3.84907	0.1676	4	0.256283	0.779119	-0.360085	100	210.559	263.66	270.937	307.525	201.878	151.005	324.193	143.088	202.766	234.457	238.41	261.088	167.997	122.767	255.616	130.761
1.34_368.3141m/z		368.314	1	1.34323	0.0604833	4	0.256476	0.794219	-0.332392	100 - 35.6 - 3.33	2004.14	2366.22	1225.22	1341.85	1519.64	1148.2	1349.94	1492.06	1929.96	2104.14	1078.13	1139.23	1264.6	933.487	1064.39	1363.52
1.46_591.3164m/z		591.316	1	1.4561	0.0838	3	0.256801	3.38133	1.75759	100 - 20.7	0.321563	0	5.27106	0.774602	0.424641	13.2724	4.32221	3.51039	0.309661	0	4.63825	0.657635	0.353375	10.7905	3.40793	3.20798
1.45_575.4655m/z		575.466	1	1.44562	0.311883	11	0.256838	0.82828	-0.271809	100 - 36.2 - 66.7 - 23.1 - 42.4 - 14.7 - 18.2 - 6.19 - 6.15 - 2.18	33289.5	38389	32136.5	20947.6	31011.9	27894.5	22267.1	22164.9	32057.3	34137.1	28278.4	17784.4	25807.3	22678.3	17556.9	20255.5
2.00_184.0971m/z		184.097	1	1.99858	0.123333	20	0.2571	0.291272	-1.77956	100 - 8.55	246.573	82.2478	18.8265	33.285	63.8869	25.043	22.025	0	237.446	73.138	16.5663	28.2589	53.1649	20.3599	17.366	0
2.38_177.1265m/z		177.126	1	2.38142	0.06285	33	0.257366	0.219297	-2.18904	100 - 4.84	0.205853	0	0	0.165716	0	0	0	0.0814841	0.198234	0	0	0.140693	0	0	0	0.0744645
2.98_511.2876m/z		511.288	1	2.97628	0.0943833	22	0.257849	1.51884	0.602967	65.2 - 100	1001.19	1221.01	1762.62	824.212	1743.41	3070.3	884.02	1606.42	964.131	1085.77	1551.02	699.754	1450.81	2496.15	697.023	1468.03	HMDB0040844	(S)-Nerolidol 3-O-[a-L-rhamnopyranosyl-(1->2)-b-D-glucopyranoside]	M-H2O-H	C27H46O10	27.6	0	-6.80528	45.8983		http://nonlinear.com/redirect/outbound?p=hmdb&param=HMDB0040844
0.96_696.1494m/z		696.149	1	0.958033	0.15475	2	0.258078	3.9226	1.97181	100 - 65.4 - 44.6 - 17.5 - 6.67 - 2.45 - 0.769	10319.4	419.492	584.997	1459.62	27107	289.437	22270.7	477.522	9937.46	373.029	514.766	1239.22	22557.7	235.312	17559.8	436.385	HMDB0001260	ADP-Ribosyl-L-arginine	M-H2O-H	C21H35N9O15P2	29.6	0	-7.80737	56.8082		http://nonlinear.com/redirect/outbound?p=hmdb&param=HMDB0001260
4.76_341.1064m/z		341.106	1	4.76377	0.06285	67	0.258215	1.8479	0.885884	100 - 8.91 - 22.3	243.141	69.251	379.318	263.706	111.865	480.606	825.443	347.595	234.142	61.5808	333.78	223.885	93.0912	390.733	650.836	317.651	HMDB0005826	Galactinol	M-H	C12H22O11	34.8	0	-7.46193	82.209		http://nonlinear.com/redirect/outbound?p=hmdb&param=HMDB0005826
3.78_437.0648m/z		437.065	1	3.77573	0.0838	2	0.258664	1.41883	0.504703	100 - 30.7 - 15.4 - 1.88	409.95	584.708	375.757	249.267	400.96	345.547	756.306	795.244	394.777	519.946	330.646	211.627	333.668	280.93	596.324	726.736
6.89_862.6603m/z		862.66	1	6.88643	0.2595	53	0.258801	1.07851	0.109037	100 - 70.1 - 65.1 - 37.9	1653.24	2031.05	2005.19	2169.06	1963.31	2117.37	2230.4	2164.43	1592.05	1806.09	1764.46	1841.52	1633.81	1721.42	1758.6	1977.97
2.44_330.1574m/z		330.157	1	2.44427	0.36425	4	0.258856	1.58982	0.668866	100 - 34.5	9245.94	10443.7	8231.1	9003.61	22158.2	3178.89	12809.3	20556.7	8903.72	9286.94	7242.93	7644.04	18439.5	2584.44	10099.8	18785.8	HMDB0060847	N-Monodesmethyl-rizatriptan	M+FA-H	C15H19N5O	37.2	0	0.71084	86.7386		http://nonlinear.com/redirect/outbound?p=hmdb&param=HMDB0060847
2.26_768.5352m/z		768.535	1	2.25808	0.0942833	92	0.259182	1.31201	0.391775	74.3 - 100 - 35.4 - 18.8	1881.87	1132.75	884.286	1655.25	2308.27	1866.68	2023.22	1088.92	1812.22	1007.28	778.124	1405.3	1920.87	1517.61	1595.24	995.114
1.30_421.1667m/z		421.167	1	1.30133	0.259517	46	0.259342	0.583499	-0.777199	100 - 24.2	9094.77	3183.16	2253.16	4157.21	3661.73	2761.68	2090.34	2390.85	8758.15	2830.6	1982.66	3529.46	3047.19	2245.25	1648.17	2184.88	HMDB0029788	Kanzonol V	M+FA-H	C24H24O4	38.3	0	2.63809	94.8114		http://nonlinear.com/redirect/outbound?p=hmdb&param=HMDB0029788
3.01_327.2318m/z		327.232	1	3.0077	0.15475	17	0.259579	1.16748	0.223394	100 - 26 - 10.8 - 1.44	13947.7	20300.5	14521.4	19875.1	18337.1	21250.6	16743.6	23809.8	13431.4	18052	12778.1	16873.9	15259.6	17276.7	13201.8	21758.7
1.14_553.3776m/z		553.378	1	1.14422	0.06285	11	0.259944	0.728021	-0.457947	100 - 33.5 - 16.3 - 3.59	209.591	176.126	135.491	232.996	209.542	182.078	57.2326	100.224	201.833	156.618	119.225	197.813	174.375	148.029	45.1261	91.5898	HMDB0035853	Fasciculol C	M+FA-H	C30H52O6	37	0	5.83026	91.7488		http://nonlinear.com/redirect/outbound?p=hmdb&param=HMDB0035853
8.02_209.0439m/z		209.044	1	8.0189	0.53995	47	0.260026	1.05894	0.082614	100	1738.38	1852.24	1904.91	1985.45	1973.29	1992.69	2153.82	1802.07	1674.04	1647.09	1676.22	1685.64	1642.12	1620.06	1698.22	1646.82
4.29_325.1821m/z		325.182	1	4.28667	0.186167	17	0.2605	1.10419	0.142988	100	453.1	353.209	413.886	454.295	477.129	520.88	454.343	396.603	436.33	314.088	364.198	385.695	397.053	423.475	358.236	362.437
1.18_919.5030m/z		919.503	1	1.17563	0.0523833	26	0.260639	0.622749	-0.683278	100	100.558	24.1617	67.4192	113.528	61.3926	23.6688	73.6393	31.6527	96.836	21.4856	59.3253	96.3847	51.0892	19.2427	58.0623	28.926
1.98_485.4357m/z		485.436	1	1.97763	0.41675	4	0.261908	1.68247	0.75058	100 - 9.53	3195.36	4627.17	2887	6128.58	5079.89	1839.27	11037.4	10373	3077.09	4114.67	2540.4	5203.15	4227.34	1495.33	8702.68	9479.4	HMDB0030612	1,10-Nonacosanediol	M+FA-H	C29H60O2	28.3	0	-49.5717	79.275		http://nonlinear.com/redirect/outbound?p=hmdb&param=HMDB0030612
1.03_541.1169m/z		541.117	1	1.02898	0.0814333	58	0.262124	1.50795	0.592586	100 - 26.6	177.955	327.26	265.386	160.736	266.369	420.783	159.548	557.707	171.368	291.013	233.526	136.465	221.665	342.097	125.799	509.662	HMDB0128860	6-{[3,5-dihydroxy-2-(1-hydroxy-3-methoxy-4-oxocyclohexyl)-6-methoxy-4-oxo-4H-chromen-7-yl]oxy}-3,4,5-trihydroxyoxane-2-carboxylic acid	M-H	C23H26O15	37.5	0	-5.50215	93.819		http://nonlinear.com/redirect/outbound?p=hmdb&param=HMDB0128860
2.13_404.0361m/z		404.036	1	2.1324	0.0523667	4	0.263616	0.458146	-1.12612	100	94.3719	67.9044	12.5464	55.2303	0	81.2212	17.4466	6.73017	90.8789	60.3833	11.0401	46.8904	0	66.0329	13.7561	6.15039
2.86_349.1494m/z		349.149	1	2.86095	0.199183	11	0.263624	0.718063	-0.477818	100 - 24.4 - 20.8 - 0.295	1351.56	1184.5	2048.51	959.121	1279.15	544.456	1427.93	729.176	1301.53	1053.3	1802.58	814.291	1064.48	442.643	1125.88	666.36
5.62_314.0055m/z		314.006	1	5.61797	0.06285	3	0.263983	1.37612	0.460611	100 - 31.1	35.3076	78.2464	102.779	92.1186	84.0389	69.3235	120.684	150.421	34.0008	69.5799	90.4398	78.2084	69.9349	56.36	95.1552	137.463
2.26_293.1780m/z		293.178	1	2.25808	0.88575	26	0.264115	1.13129	0.177969	100 - 18.1 - 4.63	24550.9	24887.2	20239.7	30250.7	23545.3	28745.3	29114.4	31643.1	23642.2	22130.7	17809.9	25682.8	19593.8	23369.9	22955.8	28917.2
2.33_689.2929m/z		689.293	1	2.33142	0.19665	2	0.264418	0.66198	-0.595141	100 - 51.8 - 39.8 - 22.6 - 12.1 - 2.93	1420.89	827.824	778.273	504.311	297.944	782.774	370.343	886.585	1368.3	736.134	684.838	428.158	247.941	636.396	292.004	810.209	HMDB0036946	Scillipheosidin 3-[glucosyl-(1->2)-rhamnoside]	M-H2O-H	C36H52O14	27.3	0	-35.2751	66.8617		http://nonlinear.com/redirect/outbound?p=hmdb&param=HMDB0036946
1.11_447.3469m/z		447.347	1	1.11278	0.0942667	24	0.265504	0.870963	-0.199317	100 - 23.4	585.445	696.767	526.825	441.43	542.626	519.854	434.398	463.196	563.776	619.593	463.578	374.773	451.558	422.642	342.51	423.293	HMDB0039869	5-(14-Heneicosenyl)-1,3-benzenediol	M+FA-H	C27H46O2	37.6	0	-2.77005	91.3642		http://nonlinear.com/redirect/outbound?p=hmdb&param=HMDB0039869
0.75_381.1124m/z		381.112	1	0.748533	0.0525833	37	0.265743	1.10279	0.141152	100 - 17.1	95.2187	109.374	105.776	101.879	131.391	113.036	117.801	92.3937	91.6944	97.2599	93.0775	86.4951	109.34	91.8987	92.8822	84.4343
2.54_146.0676n	146.068	145.061	1	2.53855	0.157117	15	0.2659	1.33738	0.419409	100 - 16.2	514.367	381.636	594.379	855.552	537.09	646.796	837.992	1115.53	495.329	339.366	523.022	726.361	446.951	525.846	660.731	1019.43			M-H2O-H, M-H
4.12_180.1588m/z		180.159	1	4.11907	0.0419	1	0.266244	2.17277	1.11953	100	91.2084	125.554	14.858	0	37.0104	99.2676	110.338	256.64	87.8325	111.647	13.0743	0	30.799	80.7047	86.9984	234.532	HMDB0014849	Diethylcarbamazine	M-H2O-H	C10H21N3O	31	0	41.2125	88.4334		http://nonlinear.com/redirect/outbound?p=hmdb&param=HMDB0014849
2.37_881.2387m/z		881.239	1	2.37095	0.102383	24	0.266619	1.7691	0.823017	100 - 46.5 - 43.5 - 13.1	62.8797	18.2893	34.7982	23.5781	70.7315	9.89565	104.224	62.019	60.5524	16.2636	30.6206	20.0177	58.8608	8.04517	82.1772	56.6763
2.65_364.1766m/z		364.177	1	2.65377	0.186167	9	0.266674	0.630071	-0.666414	100 - 34.2 - 5.41	3045.72	2195.4	1238.22	797	1555.81	540.209	1389.05	1099.54	2932.99	1952.24	1089.57	676.651	1294.7	439.19	1095.22	1004.82	HMDB0030380	Brevianamide B	M-H	C21H23N3O3	33.2	0	27.2897	91.1399		http://nonlinear.com/redirect/outbound?p=hmdb&param=HMDB0030380
5.78_110.0708m/z		110.071	1	5.7832	0.0942833	3	0.266736	0.876856	-0.189588	100 - 1.99	163.02	172.279	145.942	130.341	121.717	134.907	167.96	111.685	156.987	153.198	128.421	110.659	101.29	109.68	132.431	102.064
2.33_255.0880m/z		255.088	1	2.33142	0.165233	31	0.266751	1.47104	0.556836	100 - 33 - 5.89	673.499	219.353	699.489	343.547	574.378	386.852	864.615	1021.92	648.571	195.058	615.513	291.671	477.982	314.511	681.723	933.888
3.13_488.2880m/z		488.288	1	3.13103	0.0942667	1	0.267718	0.74848	-0.417965	100 - 26.3	1644.87	985.676	936.749	715.329	849.012	991.087	816.253	549.107	1583.99	876.503	824.289	607.312	706.524	805.754	643.59	501.804
3.80_387.0702m/z		387.07	1	3.79668	0.0733333	27	0.267724	0.58292	-0.778629	100 - 76.8	780.444	375.946	175.293	262.251	219.45	197.4	305.508	206.778	751.557	334.306	154.249	222.65	182.621	160.487	240.884	188.965	HMDB0135179	3,4,5-trihydroxy-6-[4-(2-hydroxybenzoyloxy)phenoxy]oxane-2-carboxylic acid	M-H2O-H	C19H18O10	32.3	0	-4.72208	66.7251		http://nonlinear.com/redirect/outbound?p=hmdb&param=HMDB0135179
4.07_767.2251m/z		767.225	1	4.06668	0.0523833	8	0.268139	2.31691	1.2122	87.6 - 100 - 67.9 - 37.2	92.4651	34.8092	93.9686	89.7794	0	163.278	156.441	400.894	89.0427	30.9538	82.6873	76.2224	0	132.745	123.349	366.358	HMDB0000815	Pseudouroporphyrin	M-H2O-H	C39H38N4O14	28.3	0	5.73166	48.2692		http://nonlinear.com/redirect/outbound?p=hmdb&param=HMDB0000815
4.62_949.8283m/z		949.828	1	4.61948	0.445683	1396	0.26825	1.08786	0.121487	53.4 - 100 - 52.8 - 26 - 21.9	7299.75	8283.67	9632.55	9359.36	8469.26	9881.16	9729.48	9533.05	7029.57	7366.17	8476.12	7946.07	7047.89	8033.39	7671.4	8711.81
2.58_952.2966m/z		952.297	1	2.58045	0.0419	1	0.268285	1.83427	0.875205	100 - 18.9	181.384	250.035	135.564	541.768	590.728	94.8006	896.034	452.185	174.671	222.341	119.289	459.959	491.587	77.0729	706.495	413.231	HMDB0012472	(3E,5Z,8Z)-Tetradecatrienoyl-CoA	M-H2O-H	C35H56N7O17P3S	26.9	0	49.2732	71.9917		http://nonlinear.com/redirect/outbound?p=hmdb&param=HMDB0012472
3.78_657.1442m/z		657.144	1	3.77573	0.0523833	48	0.268435	1.68496	0.752711	100 - 49.1 - 36.7	168.987	240.579	63.7979	25.8555	152.681	342.827	229.45	116.205	162.732	213.933	56.1387	21.9512	127.057	278.718	180.914	106.194	HMDB0003337	Oxidized glutathione	M+FA-H	C20H32N6O12S2	32.7	0	-9.7281	74.2236		http://nonlinear.com/redirect/outbound?p=hmdb&param=HMDB0003337
1.28_205.1223m/z		205.122	1	1.28038	0.0733333	40	0.268816	0.594009	-0.751444	100 - 15.1	6373.58	4532.35	1502.11	2144.26	3105.98	2677.27	1022.55	1838.39	6137.68	4030.35	1321.77	1820.47	2584.71	2176.63	806.25	1680.02	HMDB0037730	Furfuryl octanoate	M-H2O-H	C13H20O3	38.4	0	-5.04632	97.9559		http://nonlinear.com/redirect/outbound?p=hmdb&param=HMDB0037730
4.08_865.6916m/z		865.692	1	4.07717	0.115233	71	0.269324	0.815784	-0.293742	100	443.652	409.496	533.812	495.69	280.993	327.735	576.241	350.866	427.231	364.14	469.726	420.839	233.834	266.449	454.348	320.64
3.34_251.0702m/z		251.07	1	3.34053	0.144283	36	0.269757	1.74267	0.801303	100 - 94.9	75.171	32.485	60.1136	69.4182	189.416	18.911	94.3217	110.692	72.3887	28.887	52.8967	58.9359	157.627	15.3746	74.3698	101.157	HMDB0133977	(2E)-1-(2,4-dihydroxy-3-methoxyphenyl)-3-phenylprop-2-en-1-one	M-H2O-H	C16H14O4	30.9	0	-4.38575	59.5908		http://nonlinear.com/redirect/outbound?p=hmdb&param=HMDB0133977
3.14_621.3092m/z		621.309	1	3.14152	0.0942833	2	0.270048	0.801871	-0.318558	100 - 65.9 - 27.6	2744.01	1855.93	3469.41	3753.69	2152.81	2191.46	3055.9	2080.38	2642.45	1650.37	3052.89	3186.87	1791.51	1781.66	2409.48	1901.16
3.07_366.2936m/z		366.294	1	3.06818	0.0419	2	0.270421	1.39111	0.476232	100 - 2.98	235.997	358.484	408.47	454.566	459.064	238.608	579.527	750.36	227.262	318.778	359.432	385.925	382.02	193.989	456.939	685.719	HMDB0062517	Pentadecanoylcarnitine	M-H2O-H	C22H43NO4	32	0	-20.0901	79.8299		http://nonlinear.com/redirect/outbound?p=hmdb&param=HMDB0062517
1.41_663.3990m/z		663.399	1	1.4142	0.19665	16	0.270451	0.754019	-0.407327	100 - 45.9	689.349	645.457	481.347	268.278	515.231	404.67	310.298	341.501	663.834	573.967	423.56	227.767	428.761	328.997	244.661	312.082
3.20_352.1055m/z		352.105	1	3.20437	0.0419	16	0.270618	0.659555	-0.600435	100 - 8.16	66.3829	121.057	127.079	240.734	120.835	62.5772	105.931	76.8762	63.9259	107.649	111.823	204.383	100.556	50.8754	83.5233	70.2536	HMDB0062374	4-(2-amino-3-hydroxyphenyl)-4-oxobutanoic acid O-glucoside	M-H2O-H	C16H21NO9	36.7	0	4.55034	88.5827		http://nonlinear.com/redirect/outbound?p=hmdb&param=HMDB0062374
1.29_155.0671m/z		155.067	1	1.29087	0.0314333	18	0.271213	0.768918	-0.379099	100 - 5.37	60.8698	50.5039	69.8296	43.6617	60.8407	52.2691	40.733	19.0599	58.6168	44.9101	61.4463	37.0687	50.6299	42.4948	32.1167	17.4179
3.80_398.1687m/z		398.169	1	3.79668	0.115233	7	0.271264	0.549426	-0.864004	100 - 40.9 - 3.79	14.8069	60.7815	46.0585	12.9406	20.1399	13.3721	29.4462	10.9876	14.2589	54.0494	40.529	10.9865	16.7598	10.8715	23.2175	10.0411
2.82_425.1774m/z		425.177	1	2.819	0.25955	62	0.272066	0.754632	-0.406155	100 - 23.4	476.351	294.511	331.922	231.483	271.295	261.879	132.661	341.046	458.72	261.891	292.074	196.528	225.764	212.908	104.599	311.666
4.64_74.0237m/z		74.0237	1	4.64043	0.0919	3	0.272333	1.16529	0.22069	100 - 1.1	310.651	270.959	373.446	321.753	267.889	437.273	362.392	420.3	299.153	240.948	328.613	273.167	222.93	355.504	285.735	384.092
2.16_355.1257m/z		355.126	1	2.16382	0.0314167	53	0.272352	1.38353	0.468358	100 - 26.4	60.8466	36.329	11.7802	57.6881	60.5936	38.2024	62.0418	69.7196	58.5945	32.3052	10.3659	48.977	50.4243	31.0586	48.9181	63.7135
2.11_281.1338m/z		281.134	1	2.11145	0.199017	14	0.272811	0.865094	-0.209072	100 - 15.5	6666.01	5620.27	5306.95	4082.83	4695.06	4367.73	5498.83	4190.2	6419.29	4997.77	4669.83	3466.31	3907.1	3550.97	4335.66	3829.23
1.54_537.4150m/z		537.415	1	1.53988	0.841533	2	0.273296	0.70512	-0.504059	100 - 32.1 - 48.5 - 14.5 - 14 - 3.36	2829.28	2480.05	1946.94	815.47	1982.38	1583.04	1030.42	1095.71	2724.56	2205.36	1713.2	692.331	1649.68	1287.01	812.455	1001.32
2.32_705.3431m/z		705.343	1	2.32093	0.0814333	4	0.273549	0.768833	-0.379259	100 - 55.4 - 24.2	1079.55	791.881	532.25	486.546	513.485	620.72	537.123	550.776	1039.6	704.172	468.351	413.076	427.308	504.646	423.505	503.328
8.78_92.9266m/z		92.9266	1	8.77898	0.332833	3	0.273678	1.07125	0.0993005	100	737.213	837.983	875.62	851.152	847.413	929.573	963.918	796.34	709.927	745.168	770.498	722.625	705.194	755.744	760.02	727.738
0.96_671.1000m/z		671.1	1	0.958033	0.2176	34	0.274422	4.08657	2.03089	100 - 55.2 - 41.3 - 16.7 - 7.61 - 2.17	9337.83	200.284	397.759	315.205	24782.9	160.375	16805.4	143.116	8992.21	178.101	350.007	267.608	20623.6	130.385	13250.5	130.787	HMDB0135107	(3-{8-[2-(3,4-dihydroxyphenyl)-3,7-dihydroxy-3,4-dihydro-2H-1-benzopyran-4-yl]-3,5,7-trihydroxy-3,4-dihydro-2H-1-benzopyran-2-yl}phenyl)oxidanesulfonic acid	M+FA-H	C30H26O13S	30.9	0	-12.1519	67.5328		http://nonlinear.com/redirect/outbound?p=hmdb&param=HMDB0135107
2.63_325.0714m/z		325.071	1	2.63282	0.0314167	54	0.274787	3.83354	1.93868	100	0	0	132.61	57.3778	419.248	0	0	309.077	0	0	116.69	48.7136	348.886	0	0	282.451	HMDB0031863	gamma-Glutamyl-S-methylcysteine sulfoxide	M+FA-H	C9H16N2O6S	36.6	0	0.974186	84.157		http://nonlinear.com/redirect/outbound?p=hmdb&param=HMDB0031863
2.34_712.2877m/z		712.288	1	2.34188	0.0814333	1	0.274886	0.734876	-0.444427	100 - 42	381.265	262.857	261.008	154.955	180.339	298.065	133.416	167.211	367.153	233.743	229.673	131.556	150.073	242.327	105.194	152.806
1.10_455.2097m/z		455.21	1	1.10232	0.0523833	34	0.274942	1.80121	0.848964	100 - 55	460.665	376.572	332.504	322.029	381.876	1405.08	377.517	522.52	443.615	334.863	292.586	273.402	317.787	1142.33	297.66	477.506	HMDB0005020	Risperidone	M+FA-H	C23H27FN4O2	35.8	0	-0.631264	79.5831		http://nonlinear.com/redirect/outbound?p=hmdb&param=HMDB0005020
1.36_163.0389m/z		163.039	1	1.36182	0.102383	67	0.274967	1.36119	0.444873	100 - 20.6	219.102	207.845	197.044	261.719	132.493	449.927	311.299	311.904	210.993	184.824	173.388	222.199	110.257	365.791	245.45	285.035
2.66_715.5058n	715.506	760.517	1	2.66425	0.249033	19	0.275467	1.18775	0.248228	100 - 45.9	11930.6	12749.9	9413.54	13234.3	14673.6	17605.3	9646.73	14288.4	11489	11337.7	8283.41	11235.9	12211	14313.1	7606.15	13057.5			M-H2O-H, M+FA-H
2.94_985.4796m/z		985.48	1	2.94485	0.301567	19	0.275571	1.06691	0.0934336	100 - 64.5 - 34.3 - 16.5 - 14.3 - 9.85 - 11.1 - 12.1	15644.1	16609.1	16545.7	18374.2	17421	17742.8	20000.3	16503.3	15065	14769.5	14559.3	15599.7	14497.3	14424.9	15769.6	15081.6
1.36_585.4275m/z		585.427	1	1.36182	0.361883	22	0.275677	0.831489	-0.266231	100 - 33.6	1597.17	1446.11	1343.07	917.019	1422.96	1118.01	962.43	906.299	1538.05	1285.94	1181.83	778.546	1184.14	908.941	758.847	828.225
3.77_300.0375m/z		300.037	1	3.76527	0.165217	11	0.276252	1.83823	0.878317	100 - 11	2002.03	3925.52	1891.84	2128.39	2423.13	4544.3	2013.08	9305.77	1927.92	3490.73	1664.71	1806.99	2016.46	3694.52	1587.25	8504.11	HMDB0000814	N-Acetylglucosamine 6-sulfate	M-H	C8H15NO9S	37.1	0	-6.63433	93.0058		http://nonlinear.com/redirect/outbound?p=hmdb&param=HMDB0000814
1.97_569.2449m/z		569.245	1	1.96717	0.511017	9	0.276542	1.29488	0.372817	100 - 62.7 - 21.3	3247.92	2928.59	762.165	2223.36	2690.45	3200.92	3100.75	2871.61	3127.71	2604.22	670.664	1887.63	2238.92	2602.35	2444.85	2624.23
0.97_563.3413m/z		563.341	1	0.968517	0.0523667	4	0.276549	1.12482	0.169694	100	164.381	205.022	172.741	239.858	195.98	222.356	248.469	212.804	158.296	182.313	152.003	203.639	163.089	180.776	195.91	194.471
3.10_905.5660m/z		905.566	1	3.09962	0.10475	13	0.276579	1.57106	0.651742	100 - 44.6 - 14.5 - 3.95	5353.46	11352.9	5677.39	7282.67	7463.07	12205.2	6291.07	20648.6	5155.32	10095.5	4995.8	6182.97	6210.56	9922.8	4960.31	18869.8
2.69_489.2675m/z		489.268	1	2.6933	0.19665	8	0.276611	0.818888	-0.288261	100 - 39.8 - 81.4 - 34.7	1319.1	1056.21	1144.39	762.346	948.283	1131.11	591.995	835.133	1270.28	939.227	1007	647.23	789.135	919.592	466.77	763.189
1.63_412.2845m/z		412.285	1	1.63417	0.2386	1	0.276785	0.465361	-1.10358	100 - 32.2 - 20.9 - 15 - 0.11	37.6273	73.2716	32.4908	28.8821	1.58858	68.5227	0	10.0573	36.2347	65.156	28.5902	24.5208	1.32197	55.709	0	9.19092
3.97_173.0459m/z		173.046	1	3.97478	0.12335	18	0.277065	0.56725	-0.817943	100 - 16.8	476.049	397.676	835.751	1388.08	405.195	433.532	53.0147	865.348	458.43	353.63	735.416	1178.48	337.192	352.462	41.8005	790.802	HMDB0003072	Quinic acid	M-H2O-H	C7H12O6	37.8	0	1.86632	91.147		http://nonlinear.com/redirect/outbound?p=hmdb&param=HMDB0003072
2.60_286.1267m/z		286.127	1	2.6014	0.0523833	10	0.277292	0.57693	-0.793532	100 - 25.5 - 3.38	386.212	236.361	522.645	130.861	282.372	101.396	331.658	20.7816	371.917	210.182	459.899	111.1	234.982	82.4349	261.502	18.9914	HMDB0031930	Benzosimuline	M-H2O-H	C20H19NO2	37.3	0	9.67579	96.8795		http://nonlinear.com/redirect/outbound?p=hmdb&param=HMDB0031930
5.77_385.0196m/z		385.02	1	5.77272	0.0838	4	0.277605	0.79831	-0.324979	100 - 7.73	248.451	291.346	363.602	249.547	167.922	195.05	348.949	208.488	239.255	259.077	319.95	211.865	139.74	158.575	275.136	190.527
1.46_642.5226n	642.523	623.505	1	1.4561	0.32235	37	0.277619	0.759832	-0.396247	100 - 40.5 - 37.3 - 12.3	3404.6	2426.47	2136.78	1494.78	2306.51	2185.45	1427.62	1270.43	3278.59	2157.71	1880.25	1269.07	1919.41	1776.78	1125.63	1160.99			M-H2O-H, M-H
1.11_776.4824m/z		776.482	1	1.11278	0.0733167	31	0.278258	1.76694	0.821249	100 - 65.8 - 39.3 - 18.6	399.686	283.692	167.313	313.688	264.781	1038.91	282.044	471.644	384.893	252.27	147.227	266.32	220.343	844.638	222.383	431.013	HMDB0112338	PS(15:0/22:5(7Z,10Z,13Z,16Z,19Z))	M-H2O-H	C43H74NO10P	33.3	0	-5.99939	73.2618		http://nonlinear.com/redirect/outbound?p=hmdb&param=HMDB0112338
0.96_423.3232m/z		423.323	1	0.958033	0.0523833	13	0.278294	0.904031	-0.145556	100 - 27.8	201.631	197.264	218.088	230.896	174.677	237.215	176.627	177.991	194.168	175.415	191.906	196.03	145.361	192.856	139.265	162.657
1.37_643.4273m/z		643.427	1	1.3723	0.32235	12	0.279019	0.77785	-0.362435	100 - 44.3 - 81.5 - 28	2678.21	2138.79	1936.52	1215.85	1969.34	1871.49	1241.94	1116.22	2579.08	1901.9	1704.04	1032.25	1638.83	1521.52	979.229	1020.06
2.77_811.5526m/z		811.553	1	2.76662	0.343467	2	0.279299	0.868678	-0.203107	77.1 - 100 - 29.4	5430.97	4546.62	6412.78	6997.13	5318.89	4599.8	5966.89	4430.61	5229.95	4043.03	5642.9	5940.54	4426.24	3739.64	4704.71	4048.93
2.97_232.0268m/z		232.027	1	2.9658	0.0839	2	0.279438	1.66301	0.733796	100 - 11.7 - 4.67	20.3285	16.5067	40.1493	18.5721	48.2948	59.9384	4.42969	46.2486	19.5761	14.6784	35.3293	15.7676	40.1896	48.73	3.49267	42.2644
3.77_254.0563n	254.056	235.038	1	3.76527	0.14665	25	0.279527	1.58589	0.665295	100 - 24.8 - 8.3 - 7.67 - 3.07 - 1.39	839.478	1584.78	719.405	842.171	932.69	1083.85	1409.35	2895.21	808.407	1409.25	633.038	715.001	776.159	881.171	1111.23	2645.8	HMDB0004195	5-L-Glutamyl-taurine	M-H2O-H, M-H	C7H14N2O6S	35.2	0	-3.60907	80.0683		http://nonlinear.com/redirect/outbound?p=hmdb&param=HMDB0004195
2.21_837.5072m/z		837.507	1	2.20572	0.10475	9	0.279533	1.38248	0.467256	100 - 55.4	302.395	146.901	184.202	444.82	454.859	343.003	463.016	229.873	291.202	130.631	162.088	377.651	378.521	278.862	365.074	210.07
1.46_417.3000m/z		417.3	1	1.4561	0.199017	14	0.280284	0.740825	-0.432796	100 - 25.2	528.708	531.424	528.48	231.933	462.798	367.736	151.215	366.956	509.139	472.564	465.034	196.91	385.128	298.97	119.228	335.344
3.24_338.0728m/z		338.073	1	3.23578	0.136167	8	0.280403	0.364274	-1.4569	100 - 11.2	3446.25	583.261	825.847	456.667	515.753	579.589	482.477	357.214	3318.7	518.659	726.701	387.709	429.195	471.206	380.419	326.441	HMDB0015149	Balsalazide	M-H2O-H	C17H15N3O6	34.9	0	-15.2764	90.1276		http://nonlinear.com/redirect/outbound?p=hmdb&param=HMDB0015149
0.95_154.9459m/z		154.946	1	0.947567	0.10475	1	0.281112	1.85134	0.888567	100 - 20.2	203.209	128.876	199.044	229.239	591.112	87.314	577.969	151.301	195.687	114.601	175.148	194.623	491.907	70.9864	455.711	138.267	HMDB0060455	cis-2-Chloro-4-carboxymethylenebut-2-en-1,4-olide	M-H2O-H	C6H3ClO4	26.3	0	-47.4336	68.5014		http://nonlinear.com/redirect/outbound?p=hmdb&param=HMDB0060455
2.42_360.2149m/z		360.215	1	2.42332	0.165233	4	0.28132	1.49474	0.579892	100 - 20.2	2852.97	3039.36	2336.59	2176.48	6248.73	1578.22	2685.97	5040.45	2747.37	2702.73	2056.08	1847.83	5200.02	1283.09	2117.8	4606.23
4.06_942.1079m/z		942.108	1	4.05622	0.2281	1	0.281837	1.39804	0.48341	88.3 - 100 - 87.1 - 79.1 - 86.5	620.938	575.4	698.992	964.097	430.594	905.798	1168.12	1493.09	597.956	511.669	615.076	818.516	358.329	736.415	921.025	1364.47
3.42_248.0245m/z		248.024	1	3.42197	0.0419	3	0.281839	1.4747	0.560418	100	4.91227	24.3844	26.1057	30.989	20.2652	35.8264	22.8329	48.4768	4.73045	21.6836	22.9716	26.3096	16.8641	29.1269	18.003	44.3007
4.31_166.0265n	166.026	165.044	1	4.30762	0.1338	7	0.282089	1.13468	0.182282	100 - 1.39	577.01	462.843	432.952	534.276	503.316	657.417	474.886	641.768	555.653	411.578	380.975	453.598	418.846	534.481	374.433	586.482			M-H2O-H, M-H
3.40_229.1542m/z		229.154	1	3.40102	0.0838	14	0.282649	0.448343	-1.15732	100 - 10.4	24.8521	33.7363	123.642	84.8068	0	10.7588	91.9751	16.9906	23.9323	29.9996	108.799	72.0007	0	8.7469	72.5195	15.5269	HMDB0028920	Isoleucyl-Valine	M-H	C11H22N2O3	37.7	0	-6.78077	96.4031		http://nonlinear.com/redirect/outbound?p=hmdb&param=HMDB0028920
1.98_223.1672m/z		223.167	1	1.97763	0.144283	15	0.282995	0.597166	-0.743797	100 - 7.21	952.411	742.169	688.473	97.0245	465.225	53.4564	460.457	501.88	917.16	659.967	605.82	82.3735	387.147	43.4601	363.056	458.644	HMDB0010730	3-Oxotetradecanoic acid	M-H2O-H	C14H26O3	35.5	0	-12.8849	91.2882		http://nonlinear.com/redirect/outbound?p=hmdb&param=HMDB0010730
4.54_801.8540m/z		801.854	1	4.53568	0.332817	1	0.2834	1.06213	0.0869626	100 - 48	2686.75	2890.27	3241.77	2945.24	3016.71	3287.49	3308.87	2881.87	2587.3	2570.14	2852.59	2500.5	2510.42	2672.73	2608.94	2633.61
1.45_531.4353m/z		531.435	1	1.44562	0.290917	1	0.28348	0.821146	-0.28429	100 - 32.5 - 85.4 - 28.7	10349	12156.7	11139.5	6283.31	10579	7124.63	7603.08	7480.46	9965.95	10810.2	9802.2	5334.51	8803.51	5792.33	5994.8	6836.05
2.96_642.4516m/z		642.452	1	2.95533	0.10485	8	0.283516	0.93758	-0.0929864	100 - 39.5 - 19.7 - 12.5 - 12.4 - 3.28	4259.75	3764.71	4120.98	3550.27	3948.06	3823.34	3581.4	3363.18	4102.08	3347.73	3626.24	3014.17	3285.46	3108.38	2823.83	3073.46
3.90_199.9679m/z		199.968	1	3.90143	0.125717	3	0.283833	1.64253	0.715923	100 - 4.4 - 5.1	2420.05	3690.1	3609.14	4114.45	3405.7	3262.37	11122.8	4931.5	2330.47	3281.39	3175.85	3493.15	2834.13	2652.31	8770	4506.66	HMDB0000731	Cysteine-S-sulfate	M-H	C3H7NO5S2	37.2	0	-7.10884	93.9812		http://nonlinear.com/redirect/outbound?p=hmdb&param=HMDB0000731
1.98_553.2691m/z		553.269	1	1.97763	0.374833	15	0.283971	1.28835	0.365521	100 - 30.3	2015.59	1922.76	508.524	1586.14	1646.01	2281.31	1951.56	1893.73	1940.98	1709.79	447.474	1346.63	1369.76	1854.71	1538.75	1730.59
1.54_364.1297m/z		364.13	1	1.53988	0.1257	15	0.284136	0.691995	-0.531167	100 - 45.9	692.871	418.094	283.547	248.575	340.25	199.728	353.643	243.386	667.226	371.786	249.506	211.039	283.147	162.379	278.837	222.419
4.31_310.0700n	310.07	291.052	1	4.30762	0.186183	6	0.284245	1.17351	0.230835	100 - 18.2	4541.3	3301.73	2713.24	3268.9	4394.92	4078.69	3115.89	4634.53	4373.22	2936.03	2387.51	2775.29	3657.33	3315.98	2456.78	4235.28			M-H2O-H, M-H
4.08_522.9827m/z		522.983	1	4.07717	0.0314333	1	0.284773	0.425878	-1.23149	100	254.275	500.991	84.5435	35.1392	50.0533	144.92	85.6036	92.0443	244.864	445.501	74.3938	29.8331	41.653	117.82	67.4958	84.1149	HMDB0000293	Xanthosine 5-triphosphate	M-H	C10H15N4O15P3	31.8	0	29.268	85.2374		http://nonlinear.com/redirect/outbound?p=hmdb&param=HMDB0000293
4.81_893.2479n	893.248	938.149	1	4.80567	0.0523833	4	0.285241	0.727823	-0.45834	100 - 19.3	213.629	275.3	179.635	98.2381	85.865	111.43	194.202	166.6	205.722	244.808	158.069	83.4038	71.4545	90.5923	153.122	152.248			M-H2O-H, M+FA-H
1.40_177.1627m/z		177.163	1	1.40372	0.0523833	5	0.286014	0.59551	-0.747801	100	72.1793	140.807	58.8398	45.4066	46.2512	0	61.0386	81.6253	69.5078	125.211	51.7759	38.5501	38.489	0	48.127	74.5936
2.37_759.1071m/z		759.107	1	2.37095	0.280467	3	0.286058	0.470327	-1.08826	100 - 39.1 - 17.5	235.358	2965.72	4124.22	1452.85	2077.52	1736.62	140.015	174.444	226.647	2637.24	3629.09	1233.46	1728.86	1411.87	110.398	159.416	HMDB0031888	Theacitrin A	M-H	C37H28O18	35.2	0	-17.2967	93.4504		http://nonlinear.com/redirect/outbound?p=hmdb&param=HMDB0031888
2.71_948.4976m/z		948.498	1	2.71425	0.351567	20	0.286207	1.06817	0.095148	76.8 - 100 - 96 - 93.6	7847.76	7447.9	7572.66	8187.61	7776.15	9496.22	8251.72	7649.08	7557.3	6622.97	6663.54	6951.26	6471.1	7720.43	6506.23	6990.13
2.60_989.6316m/z		989.632	1	2.6014	0.0314333	1	0.28648	0.836668	-0.257273	100 - 98.8 - 83.3 - 79.3 - 98.8 - 97.3 - 79.5	1358.91	1404.41	2006.1	2273.96	1320.39	1328.16	1733.21	1511.19	1308.61	1248.86	1765.26	1930.58	1098.79	1079.8	1366.59	1381.01
0.95_522.0891n	522.089	521.082	1	0.947567	0.1257	6	0.286515	3.44445	1.78428	100 - 46.9 - 34 - 10.4 - 3.76 - 0.755 - 0.101	29530.4	1182.73	2115.45	4077.94	69609.5	762.829	55687.5	1063.12	28437.4	1051.73	1861.48	3462.16	57927.1	620.181	43907.9	971.532	HMDB0037457	Spinatoside	M-H, M+FA-H	C23H22O14	29.2	0	-22.753	67.7699		http://nonlinear.com/redirect/outbound?p=hmdb&param=HMDB0037457
3.78_825.2581m/z		825.258	1	3.77573	0.06285	15	0.286623	1.73527	0.795157	100 - 57.4 - 19.4	366.38	646.549	163.896	90.2822	290.136	885.62	742.915	280.096	352.819	574.937	144.219	76.6493	241.443	720.01	585.766	255.966	HMDB0129578	6-({2-[(2-{[3-(3,4-dimethoxyphenyl)-7-methoxy-8-methyl-4-oxo-4H-chromen-5-yl]oxy}-4,5-dihydroxy-6-(hydroxymethyl)oxan-3-yl)oxy]-4,5-dihydroxy-6-methyloxan-3-yl}oxy)-3,4,5-trihydroxyoxane-2-carboxylic acid	M-H	C37H46O21	34	0	14.8427	85.4307		http://nonlinear.com/redirect/outbound?p=hmdb&param=HMDB0129578
1.84_432.0234m/z		432.023	1	1.84147	0.188667	1	0.286761	0.122462	-3.02959	100 - 18.8 - 5.78	3.41618	49.7053	272.424	13.2573	4.76481	24.4791	12.2466	0	3.28974	44.2	239.719	11.2554	3.96514	19.9015	9.65606	0
2.98_700.3502m/z		700.35	1	2.97628	0.0814333	1	0.287192	1.13541	0.183219	100	123.412	161.766	143.995	193.043	204.808	167.678	177.803	156.184	118.844	143.849	126.708	163.893	170.436	136.322	140.192	142.729
3.16_721.3648n	721.365	702.347	1	3.16247	0.199017	2	0.287306	0.822209	-0.282423	100 - 45.2 - 45.5 - 14.2	4148.01	2973.3	2436.8	2441.91	1981.37	2237.62	2739.22	2908.31	3994.48	2643.98	2144.25	2073.18	1648.84	1819.19	2159.79	2657.77			M-H2O-H, M+FA-H
3.18_811.2404m/z		811.24	1	3.18342	0.0523667	4	0.287436	2.43259	1.28249	100 - 52.1 - 2.85	0	25.8338	0	6.28427	14.3712	33.2184	0	30.5402	0	22.9724	0	5.33533	11.9594	27.0066	0	27.9093
0.95_450.0499n	450.05	449.043	1	0.947567	0.0942833	3	0.287753	3.85187	1.94556	100 - 36.5 - 18.3 - 4.64	1009.88	5.38557	9.46503	51.5562	2363.36	1.07752	1781.29	0	972.505	4.78906	8.32872	43.771	1966.72	0.876028	1404.49	0	HMDB0128060	3,4,5-trihydroxy-6-({3-[3-methoxy-4-(sulfooxy)phenyl]prop-2-enoyl}oxy)oxane-2-carboxylic acid	M-H, M+FA-H	C16H18O13S	34.6	0	6.81622	80.7881		http://nonlinear.com/redirect/outbound?p=hmdb&param=HMDB0128060
1.46_554.4355n	554.436	553.428	1	1.4561	0.665817	17	0.288163	0.813048	-0.298587	100 - 34	6002.32	5728.88	5537.69	3115.55	5504.86	4055.61	3432.56	3580.5	5780.16	5094.35	4872.87	2645.09	4580.99	3297.21	2706.47	3272.05			M-H2O-H, M-H
2.67_274.0946m/z		274.095	1	2.67472	0.123333	18	0.288449	0.78234	-0.354133	100 - 61.7	858.823	1492.99	1425.37	796.414	993.584	564.986	1003.4	1016.13	827.035	1327.63	1254.25	676.153	826.833	459.334	791.154	928.595
1.13_168.0821n	168.082	167.07	1	1.13373	0.115217	14	0.28879	0.946775	-0.0789071	100 - 20.6	498.865	457.908	495.606	451.859	483.211	440.55	404.45	474.672	480.4	407.19	436.107	383.627	402.115	358.167	318.897	433.781	HMDB0059963	1,3,5-Trimethoxybenzene	M-H2O-H, M-H	C9H12O3	34.1	0	20.5775	90.3866		http://nonlinear.com/redirect/outbound?p=hmdb&param=HMDB0059963
2.44_332.1774m/z		332.177	1	2.44427	0.372367	6	0.288988	1.84502	0.883639	100 - 44.4 - 39 - 4.15 - 0.67	7409.65	8311.52	6667.3	6483.75	14070.8	3134	8565.35	27499.7	7135.4	7390.94	5866.86	5504.68	11709.3	2547.95	6753.52	25130.7	HMDB0014592	Dipivefrin	M-H2O-H	C19H29NO5	28.4	0	-26.55	66.4064		http://nonlinear.com/redirect/outbound?p=hmdb&param=HMDB0014592
1.34_221.0824m/z		221.082	1	1.34323	0.123333	59	0.289061	1.09124	0.125971	100 - 21.7	876.323	711.162	875.064	900.735	1003.47	775.889	959.549	931.253	843.888	632.394	770.01	764.722	835.056	630.798	756.575	851.029
1.96_711.2506m/z		711.251	1	1.95668	0.4587	63	0.289084	1.57688	0.657071	100 - 39.9 - 29.2 - 4.15	1570.91	1112.67	1198.47	2126.39	502.358	2033	3526.64	3412.58	1512.76	989.433	1054.59	1805.3	418.048	1652.83	2780.65	3118.6	HMDB0126256	2-[5-(2,4-dihydroxyphenyl)-6-{3-[(3,3-dimethyloxiran-2-yl)methyl]-2,4-dihydroxybenzoyl}-3-methylcyclohex-2-en-1-yl]-5-[(E)-2-(2,4-dihydroxyphenyl)ethenyl]benzene-1,3-diol	M+FA-H	C39H38O10	35.4	0	8.81301	86.6625		http://nonlinear.com/redirect/outbound?p=hmdb&param=HMDB0126256
3.36_331.0769m/z		331.077	1	3.35912	0.07095	98	0.289234	1.2744	0.34982	100 - 13.7	137.653	159.099	148.509	232.791	155.32	212.515	185.334	310.941	132.558	141.477	130.68	197.639	129.253	172.775	146.13	284.154
1.47_354.0698n	354.07	353.032	1	1.46657	0.157117	8	0.289492	1.71037	0.774307	100 - 32.6 - 3.1	770.411	351.963	70.6889	172.77	269.507	953.433	542.014	571.123	741.896	312.98	62.2025	146.681	224.276	775.142	427.361	521.923	HMDB0128873	17-hydroxy-11,15-dimethoxy-6,8,20-trioxapentacyclo[10.8.0.0虏,鈦?0鲁,鈦?0鹿鈦?鹿鈦筣icosa-1(12),2(9),4,10,14,16,18-heptaen-13-one	M-H2O-H, M-H	C19H14O7	35.7	0	-11.6792	90.884		http://nonlinear.com/redirect/outbound?p=hmdb&param=HMDB0128873
0.95_939.6301m/z		939.63	1	0.947567	0.0523667	24	0.289515	1.76586	0.820372	100 - 61.1	0	13.911	88.8949	123.467	46.4195	114.208	85.4011	153.539	0	12.3702	78.2227	104.823	38.629	92.8509	67.3362	140.312
2.66_259.0694m/z		259.069	1	2.66425	0.19665	34	0.289676	0.674414	-0.568293	89.4 - 100	486.475	509.875	1450.46	797.823	498.259	565.905	641.113	482.952	468.469	453.402	1276.33	677.349	414.637	460.081	505.498	441.348
2.63_750.5416m/z		750.542	1	2.63282	0.477117	93	0.289781	0.865046	-0.209152	100 - 42.5 - 32.3 - 12.6 - 8.16 - 2.98 - 8.93 - 4.08	76719.5	75125.7	55307	60170.4	62251	70930.9	53190	44874.4	73879.9	66804.8	48667.2	51084.5	51803.5	57666.9	41938.7	41008.6
2.34_425.0140m/z		425.014	1	2.34188	0.259517	13	0.289944	0.666318	-0.585717	100 - 15.7	2286.32	5592.28	8590.46	4746.22	5138.38	4667.85	2182.44	2147.46	2201.69	4972.88	7559.14	4029.53	4276.02	3794.96	1720.78	1962.46	HMDB0060418	6-Thioxanthine 5'-monophosphate	M+FA-H	C10H13N4O8PS	36.4	0	-8.9343	91.7602		http://nonlinear.com/redirect/outbound?p=hmdb&param=HMDB0060418
2.24_523.2596m/z		523.26	1	2.23713	0.188533	5	0.289999	1.88614	0.915439	100 - 21.1 - 35.7 - 9.76 - 2.6	1239.18	637.954	1778.94	5262.82	7387.92	873.486	4845.15	3715.74	1193.31	567.295	1565.37	4468.11	6148.02	710.145	3820.25	3395.64	HMDB0031919	Chaetoglobosin N	M-H2O-H	C33H38N2O5	33.8	0	-1.08962	70.2635		http://nonlinear.com/redirect/outbound?p=hmdb&param=HMDB0031919
3.12_650.1505m/z		650.15	1	3.12057	0.0733333	3	0.291185	0.303265	-1.72135	100 - 45.9	11.1018	125.883	1537.28	643.806	144.264	108.786	238.681	211.257	10.6909	111.94	1352.72	546.589	120.053	88.4432	188.192	193.058	HMDB0032199	Chymosin preparation, escherichia coli k-12	M-H2O-H	C30H27N3O15	31	0	35.9795	85.8054		http://nonlinear.com/redirect/outbound?p=hmdb&param=HMDB0032199
1.39_197.0085m/z		197.008	1	1.39325	0.10475	6	0.291188	1.20815	0.272804	100 - 16.3	373.724	373.051	577.549	603.846	506.364	537.435	760.211	525.516	359.891	331.732	508.212	512.663	421.382	436.935	599.403	480.244	HMDB0130847	2-[(sulfooxy)methyl]butanoic acid	M-H	C5H10O6S	33.4	0	-20.3913	86.9376		http://nonlinear.com/redirect/outbound?p=hmdb&param=HMDB0130847
2.50_657.3243m/z		657.324	1	2.49665	0.1257	4	0.291385	0.653636	-0.61344	100 - 41 - 24.2 - 12.9	450.759	461.826	360.715	117.151	256.904	219.105	55.3612	377.479	434.075	410.674	317.41	99.4604	213.788	178.133	43.6506	344.96	HMDB0035701	Cucurbitacin I 2-glucoside	M-H2O-H	C36H52O12	35.8	0	-5.45778	85.3005		http://nonlinear.com/redirect/outbound?p=hmdb&param=HMDB0035701
4.81_759.0639m/z		759.064	1	4.80567	0.06285	3	0.291391	0.770486	-0.37616	100 - 67.1 - 38.9	180.442	290.965	170.968	144.084	177.282	154.317	185.15	89.2064	173.764	258.737	150.442	122.327	147.529	125.46	145.985	81.5216
1.14_517.3487m/z		517.349	1	1.14422	0.0523667	31	0.291698	0.761369	-0.393332	100 - 23.1	207.217	256.276	276.602	131.604	254.826	141.622	108.806	158.431	199.547	227.891	243.395	111.732	212.059	115.139	85.7903	144.782	HMDB0002392	Maslinic acid	M+FA-H	C30H48O4	35.4	0	-10.105	87.8735		http://nonlinear.com/redirect/outbound?p=hmdb&param=HMDB0002392
4.28_371.1275m/z		371.128	1	4.27618	0.0419	56	0.292166	0.464578	-1.10601	100 - 5.56	335.734	246.878	29.3287	52.1961	91.0528	60.5985	35.4972	121.395	323.308	219.534	25.8077	44.3143	75.7716	49.2667	27.9885	110.937	HMDB0060610	Hydroxyhexamide	M+FA-H	C15H22N2O4S	36.2	0	-2.1741	83.6353		http://nonlinear.com/redirect/outbound?p=hmdb&param=HMDB0060610
3.32_245.0762m/z		245.076	1	3.31958	0.0814167	27	0.292196	1.17425	0.231741	100 - 15.4 - 1.82	251.94	310.191	310.96	427.314	302.99	437.933	353.955	432.126	242.615	275.835	273.628	362.788	252.14	356.04	279.082	394.9
1.48_178.0522m/z		178.052	1	1.47705	0.115217	19	0.292373	1.04038	0.0571042	100 - 7.17	320.204	285.85	316.321	302.753	300.239	330.026	331.117	313.211	308.353	254.189	278.345	257.036	249.851	268.311	261.075	286.229
1.14_185.0375n	185.037	230.072	1	1.14422	0.14665	2	0.292854	0.87084	-0.199521	92.5 - 100 - 0.518	523.963	552.464	785.166	500.528	492.481	519.895	518.218	526.434	504.57	491.274	690.904	424.947	409.829	422.675	408.599	481.084			M-H, M+FA-H
2.79_423.1375m/z		423.138	1	2.78757	0.0733167	34	0.292931	0.794484	-0.331909	100 - 26.4	166.748	239.168	265.033	133.853	175.914	197.074	109.299	157.115	160.576	212.678	233.215	113.641	146.391	160.222	86.1789	143.58
4.29_217.0302m/z		217.03	1	4.28667	0.15475	11	0.293073	1.18526	0.245204	100 - 10.6 - 3.75	1658.14	969.087	1039.11	1412.93	1467.16	1828.04	1223.04	1502.01	1596.77	861.751	914.359	1199.58	1220.93	1486.2	964.333	1372.61
4.07_832.1861m/z		832.186	1	4.06668	0.06285	17	0.29345	1.4351	0.52115	100 - 68.3 - 45.7	97.1976	122.183	181.983	184.584	60.5221	280.417	233.338	266.617	93.6001	108.65	160.135	156.711	50.3648	227.979	183.98	243.648
4.32_736.5158m/z		736.516	1	4.31808	0.123317	77	0.293593	1.78516	0.836055	100 - 34.7	258.035	133.348	83.9411	356.88	658.633	76.7224	490.849	259.415	248.484	118.578	73.8637	302.99	548.096	62.3754	387.019	237.067	HMDB0007868	PC(14:0/15:0)	M+FA-H	C37H74NO8P	36.7	0	3.40538	87.6644		http://nonlinear.com/redirect/outbound?p=hmdb&param=HMDB0007868
1.26_253.1422m/z		253.142	1	1.25943	0.0314167	19	0.294046	0.59946	-0.738264	100 - 27.1	1191.76	502.171	1676.41	326.751	622.828	322.12	641.668	629.642	1147.65	446.551	1475.15	277.41	518.3	261.884	505.936	575.4	HMDB0036686	2,2,6,7-Tetramethylbicyclo[4.3.0]nona-1(9),4-diene-7,8-diol	M+FA-H	C13H20O2	35.4	0	-11.208	89.034		http://nonlinear.com/redirect/outbound?p=hmdb&param=HMDB0036686
2.63_646.9060m/z		646.906	1	2.63282	0.0523833	1	0.294105	5.05662	2.33817	100 - 16.1	0	0	1778.61	1766.51	13408.1	0	741.589	3776.61	0	0	1565.08	1499.76	11157.8	0	584.72	3451.27	HMDB0014824	Pentosan Polysulfate	M+FA-H	C10H18O21S4	31.2	0	-24.0839	78.9499		http://nonlinear.com/redirect/outbound?p=hmdb&param=HMDB0014824
3.77_872.4881m/z		872.488	1	3.76527	0.0523667	6	0.294154	0.745745	-0.423245	100 - 35.7	175.957	166.297	128.16	180.567	125.539	66.9414	215.813	77.1736	169.444	147.878	112.774	153.301	104.47	54.4234	170.162	70.5254
3.60_262.0416m/z		262.042	1	3.60003	0.06285	7	0.294167	0.396918	-1.33309	100 - 34.7	6.58203	6.80344	0	5.10096	0	0	0	7.3376	6.33841	6.0499	0	4.3307	0	0	0	6.70549
4.53_869.3452m/z		869.345	1	4.52522	0.45615	2	0.294184	1.07229	0.100689	100 - 21.7 - 3.92	12614.1	14204.8	12510.4	13066.5	14414	15748.4	13772.3	12248.5	12147.2	12631.5	11008.5	11093.4	11994.9	12803.5	10859.1	11193.3
1.45_472.3521n	472.352	517.391	1	1.44562	0.52965	22	0.294223	0.722271	-0.469387	100 - 30.8	1838.75	2068.64	1964.95	667.583	1701.75	1354.69	665.473	1001.68	1770.7	1839.51	1729.05	566.776	1416.15	1101.37	524.705	915.386			M-H, M+FA-H
3.00_393.2380m/z		393.238	1	2.99723	0.0604833	16	0.294383	2.09595	1.06761	100 - 15	0	4.3533	17.7975	25.4567	26.1285	8.56316	51.8428	13.2488	0	3.87113	15.6609	21.6127	21.7434	6.96185	40.8765	12.1075
1.45_186.1237n	186.124	185.117	1	1.44562	0.165233	17	0.294756	0.723587	-0.466761	100 - 11.1	3961.37	4636.42	6613.36	2053.27	2798.66	4295.59	3198.46	2199.6	3814.75	4122.9	5819.4	1743.22	2328.97	3492.32	2521.89	2010.11			M-H2O-H, M-H
3.11_348.0861m/z		348.086	1	3.11008	0.115233	9	0.294817	0.696118	-0.522595	100 - 18.6 - 7.37 - 0.666	1419.48	1213.06	3570.33	2113.39	1538.43	1103.63	1758.66	1388.38	1366.94	1078.7	3141.7	1794.26	1280.24	897.252	1386.65	1268.77
3.60_679.3848m/z		679.385	1	3.60003	0.0419	12	0.294997	2.09165	1.06464	100 - 31.8 - 42.5 - 7.61	26.1551	0	36.4761	37.6749	14.2134	97.8777	14.4816	83.2333	25.187	0	32.097	31.9859	11.828	79.5746	11.4183	76.063
1.45_603.4502m/z		603.45	1	1.44562	0.3433	26	0.296127	0.802636	-0.317182	100 - 50.4	2557.63	2117.77	2088.24	1300.88	2095.03	1917.98	1308.11	1151.76	2462.97	1883.21	1837.54	1104.45	1743.42	1559.32	1031.4	1052.54
2.63_850.5620m/z		850.562	1	2.63282	0.40615	107	0.296345	1.06189	0.086636	100 - 50.3 - 43.8 - 18.9	337869	393855	347021	376256	354141	404148	417721	369042	325364	350231	305359	319440	294706	328573	329360	337250
2.86_872.6191m/z		872.619	1	2.86095	0.343467	72	0.29645	0.91768	-0.123937	100 - 57.8 - 61.1 - 32.4 - 16 - 9.48	43394	37782.6	42959.6	45121.2	42554.6	36491.7	43665.5	32612.2	41787.8	33597.8	37802.1	38307.7	35412.7	29667.8	34428.9	29802.8
1.21_523.0305m/z		523.031	1	1.20707	0.06285	22	0.296782	0.570518	-0.809655	100 - 37.5	298.293	464.359	119.786	98.4101	141.83	234.511	102.188	81.0631	287.252	412.926	105.405	83.5499	118.027	190.657	80.5722	74.0797	HMDB0015423	Cefonicid	M-H2O-H	C18H18N6O8S3	30.8	0	25.0001	77.3855		http://nonlinear.com/redirect/outbound?p=hmdb&param=HMDB0015423
1.47_634.4697n	634.47	615.452	1	1.46657	0.582033	15	0.297098	0.746314	-0.422145	100 - 36.1 - 10.5 - 3.86 - 5.04 - 2.81 - 3.95 - 2.76	3836.18	3859.68	2432.78	1587	2732.4	2797.27	1564.32	1649.55	3694.19	3432.19	2140.71	1347.36	2273.83	2274.18	1233.42	1507.45			M-H2O-H, M-H
2.24_737.5602n	737.56	718.542	1	2.23713	0.104733	2	0.29716	3.88799	1.95902	100 - 6.96	0.0350023	0	42.5254	696.318	1789.77	0	1063.09	19.8922	0.0337068	0	37.4201	591.172	1489.4	0	838.212	18.1785	HMDB0008258	PC(18:4(6Z,9Z,12Z,15Z)/P-16:0)	M-H2O-H, M-H	C42H76NO7P	27.5	0	32.9289	66.1213		http://nonlinear.com/redirect/outbound?p=hmdb&param=HMDB0008258
3.25_360.0676m/z		360.068	1	3.24627	0.06285	4	0.297256	0.187256	-2.41691	100 - 30.9 - 27.3	419.842	10.4093	55.3416	52.5848	21.9214	39.5204	26.5764	12.759	404.303	9.25641	48.6976	44.6444	18.2424	32.1301	20.9547	11.6598	HMDB0031812	Oxfendazole	M+FA-H	C15H13N3O3S	34.5	0	5.06643	78.538		http://nonlinear.com/redirect/outbound?p=hmdb&param=HMDB0031812
4.83_292.0106m/z		292.011	1	4.82662	0.0838	2	0.297407	0.910679	-0.134986	100 - 49.4	278.721	318.44	332.179	254.541	241.264	299.594	289.96	247.316	268.405	283.17	292.299	216.104	200.774	243.57	228.625	226.011
4.63_843.8569m/z		843.857	1	4.62997	0.290933	4	0.297619	1.0856	0.118498	100 - 39.2 - 67 - 52.1	2537.88	3143.05	2889.31	2959.53	2829.29	3600.06	3190.31	2897.12	2443.95	2794.93	2542.44	2512.63	2354.46	2926.85	2515.46	2647.55
5.71_274.1381m/z		274.138	1	5.70987	0.0814167	15	0.297767	1.7866	0.837218	100 - 6.8	41.466	6.44547	6.85749	6.65843	21.0556	28.8826	16.0559	43.7522	39.9312	5.73157	6.03423	5.65298	17.5219	23.4816	12.6596	39.9831
1.13_725.5739m/z		725.574	1	1.13373	0.0733167	408	0.297873	0.72854	-0.456919	100 - 39.1	111.582	98.3015	73.5029	64.2155	51.4914	109.34	25.4137	66.9967	107.452	87.4136	64.6786	54.5187	42.8497	88.8938	20.038	61.2251
2.07_206.0800m/z		206.08	1	2.06955	0.322367	14	0.29832	1.43422	0.520269	100 - 20.8	9786.7	8005.47	3745.17	8503.33	5737.25	17428.4	8103.67	11815.6	9424.46	7118.79	3295.55	7219.3	4774.38	14169.3	6389.5	10797.8
2.31_297.1518m/z		297.152	1	2.31047	1.19778	14	0.298392	1.12075	0.16446	100 - 20.8 - 11.1 - 2.56	53637.4	56045	51515.1	74389.6	62783.3	74683.1	67617	58949.9	51652.2	49837.5	45330.5	63156.5	52246.5	60717.4	53313.9	53871.6
1.28_234.1242m/z		234.124	1	1.28038	0.115217	1	0.298463	0.671376	-0.574808	100 - 34.6	3790.95	2693.98	1154.49	1460.4	2045.16	1796.75	874.449	1393.04	3650.64	2395.6	1015.89	1239.87	1701.93	1460.76	689.476	1273.03
4.37_113.0231m/z		113.023	1	4.36808	0.0919	16	0.298734	1.32329	0.404133	100 - 3.72	598.069	415.668	400.713	419.01	618.488	940.158	377.513	490.045	575.933	369.628	352.606	355.738	514.689	764.349	297.657	447.83
6.69_164.9311m/z		164.931	1	6.6874	0.186183	3	0.299003	1.07421	0.103272	100 - 33.4 - 28.6	4447.11	5139.27	5730.26	5524.85	5365.09	5694.59	6087.98	5240.4	4282.51	4570.04	5042.32	4690.58	4464.68	4629.71	4800.18	4788.96
1.57_166.0615n	166.062	165.054	1	1.57132	0.34335	42	0.299145	1.44735	0.533416	100 - 10.6 - 5.8 - 0.146	6455.84	6739.63	6024.15	9825.69	5556.35	15694.9	6059.02	14728.6	6216.89	5993.15	5300.93	8341.98	4623.84	12759.9	4777.35	13459.8	HMDB0040645	3-Hydroxy-1-(4-hydroxyphenyl)-1-propanone	M-H2O-H, M-H	C9H10O3	37.1	0	-8.97499	95.2257		http://nonlinear.com/redirect/outbound?p=hmdb&param=HMDB0040645
1.28_189.1309m/z		189.131	1	1.28038	0.0523667	25	0.299285	0.53152	-0.911804	100 - 14 - 13.9	1195.3	823.036	146.539	311.776	540.455	355.591	117.019	303.325	1151.06	731.877	128.946	264.697	449.752	289.096	92.2663	277.194	HMDB0036686	2,2,6,7-Tetramethylbicyclo[4.3.0]nona-1(9),4-diene-7,8-diol	M-H2O-H	C13H20O2	35.5	0	11.4742	89.9547		http://nonlinear.com/redirect/outbound?p=hmdb&param=HMDB0036686
4.54_266.0244m/z		266.024	1	4.53568	0.06285	2	0.299287	1.53379	0.617097	100 - 11.7	76.8308	38.67	107.791	47.209	51.2471	181.065	83.5889	98.99	73.9871	34.3869	94.8507	40.0803	42.6464	147.206	65.9073	90.4624	HMDB0006211	2-(Formamido)-N1-(5-phospho-D-ribosyl)acetamidine	M-H2O-H	C6H12N3O8P	34.9	0	21.0244	94.9693		http://nonlinear.com/redirect/outbound?p=hmdb&param=HMDB0006211
1.22_537.5098n	537.51	582.51	1	1.21753	0.06285	2	0.299304	1.72311	0.785017	100 - 37 - 10.6 - 1.66 - 0.188	1902.95	2040.2	1091.04	2165.08	2091.2	6351.17	1289.59	2673.18	1832.52	1814.23	960.054	1838.15	1740.24	5163.51	1016.81	2442.89	HMDB0000790	N-Palmitoylsphingosine	M-H, M+FA-H	C34H67NO3	38.4	0	-4.34739	96.9171		http://nonlinear.com/redirect/outbound?p=hmdb&param=HMDB0000790
4.62_932.8361n	932.836	913.818	1	4.61948	0.445683	997	0.299306	1.05314	0.0746937	100 - 74.7 - 85.1	7135.65	8074.45	8526.39	7671.74	7814.66	8562.18	8713.11	7987.23	6871.54	7180.12	7502.77	6513.29	6503.14	6961.06	6870.02	7299.16			M-H2O-H, M+FA-H
2.71_483.2703m/z		483.27	1	2.71425	0.280517	4	0.299915	1.2998	0.378286	100 - 28.1	4327.5	6208.08	3750.83	3006.39	5602.17	7406.94	3108.08	6359.93	4167.32	5520.47	3300.53	2552.42	4661.97	6021.84	2450.63	5812.04
1.34_635.5130m/z		635.513	1	1.34323	0.15475	21	0.300117	0.702062	-0.51033	100 - 38.5 - 55.6 - 14	868.33	933.726	754.714	299.894	552.614	816.741	254.508	381.692	836.191	830.307	664.108	254.609	459.87	664.011	200.672	348.81
1.53_461.1869m/z		461.187	1	1.52942	0.0942667	12	0.300197	0.652446	-0.616069	100 - 56.7	343.539	348.634	291.225	731.438	198.296	374.477	89.4756	456.589	330.824	310.019	256.262	620.988	165.016	304.45	70.5488	417.256	HMDB0034494	Acevaltrate	M-H2O-H	C24H32O10	33.2	0	10.8369	77.6698		http://nonlinear.com/redirect/outbound?p=hmdb&param=HMDB0034494
1.37_606.4609n	606.461	605.454	1	1.3723	0.435267	7	0.300301	0.770051	-0.376975	100 - 40.9 - 73.9 - 27.6 - 66.1 - 24.7 - 65.2 - 23.5	20081.1	13611.7	13867.9	8301.38	13558.2	12945.2	9146.19	7366.97	19337.9	12104	12203	7047.85	11282.8	10524.4	7211.49	6732.33			M-H, M+FA-H
2.36_462.9665m/z		462.966	1	2.36047	0.40615	6	0.300994	0.661028	-0.597217	100 - 18.4 - 13.9	4078.73	13055.4	12744.2	7343.45	7931.85	10171.8	3149.22	3351.83	3927.76	11609.4	11214.2	6234.57	6600.66	8269.65	2483.07	3063.08	HMDB0001342	Thymidine 5'-triphosphate	M-H2O-H	C10H17N2O14P3	35.2	0	-10.2146	87.3425		http://nonlinear.com/redirect/outbound?p=hmdb&param=HMDB0001342
4.54_971.3273m/z		971.327	1	4.53568	0.45615	1	0.301023	1.06165	0.0863141	100 - 24.9 - 5.32	18818.1	21219.7	19394.2	19622.9	21220.1	23242.9	20841.5	18624.5	18121.6	18869.4	17065.8	16659.8	17658.7	18896.5	16432.9	17020.1
2.37_311.2912m/z		311.291	1	2.37095	0.0500167	9	0.301408	2.89766	1.53489	100 - 2.66	42.3767	0	0	114.527	23.4359	0	242.25	188.967	40.8082	0	0	97.233	19.5027	0	191.006	172.689	HMDB0000417	3D,7D,11D-Phytanic acid	M-H	C20H40O2	33.5	0	-13.8852	82.0215		http://nonlinear.com/redirect/outbound?p=hmdb&param=HMDB0000417
4.59_965.8189m/z		965.819	1	4.58807	0.332833	367	0.301713	1.06475	0.0905185	100 - 50.4 - 71 - 29.6 - 16.3	8943.22	10895.1	10341.5	10026.3	10273.7	11198.3	11542.3	9795.19	8612.21	9688.36	9099.95	8512.29	8549.49	9104.25	9100.76	8951.37
3.08_206.0509m/z		206.051	1	3.07867	0.102383	27	0.301833	1.19858	0.261326	100	425.11	442.704	524.367	560.443	605.768	355.486	710.127	668.996	409.376	393.67	461.415	475.814	504.103	289.01	559.913	611.364	HMDB0030411	(2R,2'S)-Isobuteine	M-H	C7H13NO4S	35.5	0	8.18625	86.8067		http://nonlinear.com/redirect/outbound?p=hmdb&param=HMDB0030411
5.78_239.0334m/z		239.033	1	5.7832	0.1676	33	0.302513	0.86117	-0.215629	100 - 21.5	1159.24	1210.73	1247.34	805.285	858.319	877.365	1222.88	850.048	1116.34	1076.63	1097.59	683.685	714.269	713.298	964.206	776.819
8.35_401.0863m/z		401.086	1	8.35173	1.04052	75	0.302582	1.12405	0.16871	100 - 21.2	4408.49	5062.61	6095.71	6539.49	5321.77	6219.88	7121.98	6185.02	4245.32	4501.88	5363.89	5552.01	4428.63	5056.77	5615.46	5652.2	HMDB0062467	Docosahexaenoylcarnitine	M+FA-H	C19H16O7	38.3	0	-4.28573	96.7044		http://nonlinear.com/redirect/outbound?p=hmdb&param=HMDB0062467
4.07_283.9924m/z		283.992	1	4.06668	0.0942833	1	0.302847	0.750116	-0.414814	100 - 5.76	472.448	880.964	745.257	651.13	209.343	520.932	826.446	505.948	454.961	783.388	655.786	552.807	174.209	423.518	651.627	462.362
4.41_589.0651m/z		589.065	1	4.40998	0.2095	33	0.302861	1.41691	0.502746	100	779.129	1574.52	1638.49	715.698	989.033	1113.77	2226.28	2341.49	750.291	1400.13	1441.78	607.625	823.046	905.492	1755.35	2139.78
3.28_402.0958m/z		402.096	1	3.27768	0.0523667	10	0.302916	0.708477	-0.497206	100 - 17.2	88.6151	97.202	170.265	162.33	123.268	15.3469	104.601	124.068	85.3352	86.4359	149.824	137.818	102.58	12.4771	82.4748	113.38
2.15_661.2859m/z		661.286	1	2.15335	0.209483	5	0.303063	0.735421	-0.443358	100 - 34.3 - 13.7 - 3.11	4012.47	3028.25	1626.73	2186.64	2428.07	2636.84	981.135	1936.29	3863.96	2692.84	1431.44	1856.45	2020.57	2143.75	773.595	1769.48
2.58_170.9603m/z		170.96	1	2.58045	0.0523667	1	0.303176	0.772099	-0.373143	100	48.3966	49.9898	77.7129	68.6556	30.3253	29.2259	65.58	63.8437	46.6053	44.4529	68.3832	58.2884	25.2359	23.7607	51.7078	58.3438
3.01_297.2718m/z		297.272	1	3.0077	0.112967	12	0.303388	0.793398	-0.333884	100 - 6.94	703.214	467.054	420.125	513.74	567.353	369.675	232.685	499.701	677.186	415.323	369.688	436.164	472.136	300.546	183.465	456.654
1.03_990.5576m/z		990.558	1	1.02898	0.05	24	0.303442	0.750416	-0.414238	100 - 71.2 - 7.77	185.705	252.784	103.944	147.972	116.989	169.309	73.7514	158.041	178.831	224.785	91.4648	125.628	97.3547	137.648	58.1507	144.426
4.77_150.0199m/z		150.02	1	4.77425	0.0942667	4	0.303463	0.883253	-0.179102	100 - 2.25	74.7915	90.8146	67.7246	64.4457	80.6425	58.9876	60.6557	62.7259	72.0233	80.756	59.594	54.7142	67.1084	47.957	47.8252	57.3223
1.14_618.3998m/z		618.4	1	1.14422	0.0838	1	0.30388	0.864934	-0.209338	100 - 64.4 - 37	789.569	840.716	1164.06	1173.6	942.039	699.066	962.059	828.844	760.345	747.599	1024.31	996.38	783.938	568.341	758.554	757.442	HMDB0035264	Avenestergenin A1	M-H2O-H	C38H55NO7	29.5	0	31.0569	74.965		http://nonlinear.com/redirect/outbound?p=hmdb&param=HMDB0035264
2.38_182.0510m/z		182.051	1	2.38142	0.0814333	10	0.303883	0.569481	-0.81228	100 - 14.5	331.705	803.541	213.037	193.333	170.357	156.433	228.661	322.47	319.427	714.541	187.462	164.139	141.766	127.18	180.292	294.69	HMDB0000017	4-Pyridoxic acid	M-H	C8H9NO4	33.8	0	28.1606	94.4106		http://nonlinear.com/redirect/outbound?p=hmdb&param=HMDB0000017
9.62_293.1758m/z		293.176	1	9.62283	0.144283	26	0.304013	1.07639	0.106194	100 - 5.54	378.933	410.616	442.746	456.23	472.067	471.342	487.496	386.599	364.908	365.137	389.593	387.338	392.841	383.202	384.376	353.294
1.28_344.2324n	344.232	343.227	1	1.28038	0.10475	19	0.304167	0.618536	-0.693071	100 - 22.9 - 18.2	221361	160656	51684.9	74163.9	112316	101668	34189.2	65960	213168	142861	45479.9	62964.9	93466.6	82655.8	26957.1	60277.8	HMDB0033896	Anacardic acid	M-H2O-H, M-H	C22H32O3	35.9	0	-7.83763	88.44		http://nonlinear.com/redirect/outbound?p=hmdb&param=HMDB0033896
3.90_136.0060m/z		136.006	1	3.90143	0.0943	6	0.304281	1.64908	0.721659	100 - 1.96	459.147	676.352	660.274	757.539	616.196	576.422	2121.72	896.27	442.152	601.44	581.006	643.148	512.781	468.632	1672.91	819.059	HMDB0140100	(3-aminopropoxy)sulfonic acid	M-H2O-H	C3H9NO4S	36.6	0	-8.66626	92.4327		http://nonlinear.com/redirect/outbound?p=hmdb&param=HMDB0140100
3.07_480.4620m/z		480.462	1	3.06818	0.123333	1	0.305326	1.30183	0.380537	100 - 10	1458.96	2405.46	4230.23	3470.92	3479.74	2510.01	4646.44	4420.16	1404.96	2139.04	3722.37	2946.8	2895.74	2040.64	3663.57	4039.38
2.91_263.0743m/z		263.074	1	2.91333	0.228233	28	0.305772	0.762526	-0.391142	100 - 12.3	2482.81	5884.74	3313.2	4128.4	3165.69	1789.31	3496.98	3602.91	2390.91	5232.95	2915.44	3505	2634.4	1454.71	2757.26	3292.53
4.29_150.9033m/z		150.903	1	4.28667	0.28045	1	0.30594	1.31882	0.39925	100	328.789	213.932	196.988	160.655	346.409	421.01	227.045	192.956	316.62	190.237	173.339	136.395	288.272	342.282	179.018	176.333
2.16_460.1082m/z		460.108	1	2.16382	0.6763	7	0.306169	0.315569	-1.66397	100 - 56.3 - 17.8	1091.24	1341.11	9397.17	1484.72	643.346	1341.22	688.624	1528.37	1050.85	1192.57	8269.01	1260.53	535.375	1090.41	542.959	1396.7	HMDB0060450	Cephalosporin C	M+FA-H	C16H21N3O8S	32	0	12.1128	72.7518		http://nonlinear.com/redirect/outbound?p=hmdb&param=HMDB0060450
2.63_322.9488m/z		322.949	1	2.63282	0.11285	1	0.306766	2.54544	1.34791	100 - 8.5	16.2632	17.5452	32021	30960.2	92511.8	21.3811	22065.4	45802.3	15.6613	15.6019	28176.8	26285.1	76985.7	17.3828	17397.9	41856.6	HMDB0042049	Trichloroethanol glucuronide	M-H	C8H11Cl3O7	27.8	0	-3.10467	42.5472		http://nonlinear.com/redirect/outbound?p=hmdb&param=HMDB0042049
2.89_855.5112m/z		855.511	1	2.89238	0.416733	7	0.3073	1.18397	0.243636	100 - 51.1	38131.9	32882.4	37876	47505.1	37980	58647.4	53138.4	35402.1	36720.5	29240.3	33328.9	40331.7	31605.9	47680.4	41898	32352.3
1.45_478.3457n	478.346	477.369	1	1.44562	0.31425	2	0.307477	0.751999	-0.411197	100 - 27.7 - 38.3 - 9.81	2552.69	2614.46	2230.42	1006.99	2202.85	1744.11	858.847	1514.42	2458.21	2324.89	1962.65	854.93	1833.15	1417.96	677.174	1383.96			M-H2O-H, M-H
2.05_405.2370m/z		405.237	1	2.0486	0.228083	13	0.307545	0.441388	-1.17988	100 - 20.7 - 8.39	1966.62	512.389	5402.6	1906.82	619.56	409.084	279.122	3012.72	1893.83	455.637	4754	1618.89	515.58	332.586	220.079	2753.19	HMDB0062318	1-heptadecanoyl-glycero-3-phosphate	M-H2O-H	C20H41O7P	36.8	0	-9.87246	94.8998		http://nonlinear.com/redirect/outbound?p=hmdb&param=HMDB0062318
2.27_286.1604m/z		286.16	1	2.26857	0.0419	7	0.307599	0.619363	-0.691142	100 - 44	392.327	229.524	139.411	83.1081	60.3288	157.961	174.768	129.914	377.806	204.102	122.675	70.5585	50.2039	128.423	137.799	118.722	HMDB0014578	Cyproheptadine	M-H	C21H21N	36.6	0	1.01824	84.0174		http://nonlinear.com/redirect/outbound?p=hmdb&param=HMDB0014578
0.95_288.9322m/z		288.932	1	0.947567	0.0733167	1	0.307944	3.6298	1.85989	100 - 21.3	211.708	0	0	7.94384	469.179	0	328.116	0	203.873	0	0	6.74429	390.438	0	258.709	0	HMDB0031727	Alphachloralose	M-H2O-H	C8H11Cl3O6	21.7	0	-39.2238	40.8781		http://nonlinear.com/redirect/outbound?p=hmdb&param=HMDB0031727
4.06_900.1270m/z		900.127	1	4.05622	0.144283	1	0.308297	1.49416	0.579333	79.6 - 100 - 85.1 - 61.4 - 72.6 - 76.2 - 36.3 - 40.5	628.531	547.944	599.235	634.211	234.636	1029.42	814.509	1522.24	605.267	487.254	527.295	538.443	195.258	836.919	642.215	1391.1
4.06_731.6946m/z		731.695	1	4.05622	0.0733167	20	0.308335	1.59954	0.677653	79.7 - 100	141.393	135.813	175.633	250.123	50.2115	268.083	313.557	492.563	136.16	120.771	154.548	212.354	41.7846	217.952	247.23	450.131	HMDB0094402	DG(21:0/0:0/i-24:0)	M-H2O-H	C48H94O5	31.5	0	3.07132	60.8829		http://nonlinear.com/redirect/outbound?p=hmdb&param=HMDB0094402
3.10_141.0655m/z		141.066	1	3.09962	0.0733333	7	0.308431	3.50301	1.80859	100 - 6.38	0	0	2.73275	0	0.0261372	0	4.97547	4.57122	0	0	2.40467	0	0.0217506	0	3.923	4.17743
2.07_201.1114m/z		201.111	1	2.06955	0.28045	37	0.308473	0.793569	-0.333573	100 - 76.8 - 14.4	7911.75	11702.9	10178.7	6665.71	6875	4577.14	10653.5	6827.19	7618.91	10406.7	8956.7	5659.16	5721.18	3721.22	8399.94	6239.05
2.60_461.1104m/z		461.11	1	2.6014	0.0419	93	0.308637	0.416517	-1.26355	100 - 17.1	283.089	28.7162	424.047	79.9896	64.1212	0	29.7279	245.963	272.611	25.5356	373.138	67.9109	53.3599	0	23.4395	224.774	HMDB0130491	3-(4-hydroxyphenyl)-7-{[3,4,5-trihydroxy-6-(hydroxymethyl)oxan-2-yl]oxy}-4H-chromen-4-one	M+FA-H	C21H20O9	37.5	0	3.41208	91.2738		http://nonlinear.com/redirect/outbound?p=hmdb&param=HMDB0130491
4.81_371.0319m/z		371.032	1	4.80567	0.0733333	15	0.309302	1.10777	0.147657	100 - 0.472	592.237	851.477	665.976	599.731	751.895	819.482	735.715	694.32	570.317	757.168	586.024	509.17	625.706	666.24	580.089	634.507
1.04_613.3685m/z		613.368	1	1.03947	0.05	5	0.309522	1.24998	0.321899	100 - 19.8	79.5093	132.09	95.3151	89.0835	115.326	179.759	95.5893	104.313	76.5665	117.46	83.8722	75.6317	95.9708	146.144	75.3692	95.3272
3.04_252.1609m/z		252.161	1	3.03677	0.0604833	1	0.309736	0.459029	-1.12334	100	42.031	35.5105	0	44.658	0	0	45.1883	10.9048	40.4753	31.5774	0	37.9145	0	0	35.6296	9.96535
3.03_240.0552m/z		240.055	1	3.02628	0.0395333	22	0.310066	1.5263	0.610036	100	56.329	16.1966	46.0655	64.1022	43.8484	108.553	31.1418	95.3008	54.2441	14.4026	40.5352	54.4226	36.4895	88.2537	24.5544	87.0909
2.63_290.9670m/z		290.967	1	2.63282	0.0919	1	0.310091	2.44525	1.28998	100 - 7.5 - 0.145	8.12847	0.59951	2363.57	2525.66	6724.76	2.96442	1764.57	3484.44	7.82762	0.533109	2079.82	2144.27	5596.16	2.41008	1391.31	3184.26	HMDB0011688	Ribose 1,5-bisphosphate	M-H2O-H	C5H12O11P2	38.8	0	-1.99938	96.4196		http://nonlinear.com/redirect/outbound?p=hmdb&param=HMDB0011688
1.31_281.1009m/z		281.101	1	1.31182	0.196667	32	0.310326	0.872997	-0.195952	100 - 16.8 - 4.16 - 0.642	12177.7	10824.3	9486.02	8850.7	10828.5	6461.72	9699.36	9098.89	11726.9	9625.36	8347.19	7514.21	9011.18	5253.38	7647.65	8315.05
1.32_402.8328m/z		402.833	1	1.32228	0.0419	1	0.311018	0.65697	-0.6061	100	37.4721	45.6683	61.9824	26.701	52.8744	13.0159	40.5555	6.4372	36.0851	40.6101	54.5412	22.6691	44.0006	10.582	31.9768	5.88266
2.33_675.2994m/z		675.299	1	2.33142	0.0919	1	0.311211	0.707314	-0.499577	100 - 67.5 - 52.6 - 37.2	1382.16	934.033	1033.73	454.235	352.058	817.876	459.205	1061.6	1331.01	830.58	909.629	385.644	292.973	664.934	362.069	970.148
1.71_407.2061m/z		407.206	1	1.70512	0.18635	85	0.311454	0.440447	-1.18296	100 - 23.4 - 4.71	133.682	97.0878	27.5235	2.00143	59.9191	0	34.6451	20.0816	128.734	86.3344	24.2192	1.69921	49.863	0	27.3166	18.3517
3.06_522.2644m/z		522.264	1	3.05772	0.0523833	6	0.311539	1.13128	0.17796	100 - 32.4	1257.98	1681.02	1133.39	1777.85	1568.66	1706	1506.8	1836.82	1211.42	1494.83	997.326	1509.39	1305.39	1386.98	1188.07	1678.59
1.52_243.0277m/z		243.028	1	1.51893	0.125683	47	0.311549	1.13602	0.183992	100 - 51.2	418.364	593.23	354.846	469.249	525.055	581.025	457.244	522.06	402.879	527.524	312.245	398.391	436.936	472.374	360.523	477.087
2.90_644.4886m/z		644.489	1	2.90285	0.0523667	10	0.311705	0.79018	-0.339747	100 - 30.6	189.252	225.724	200.43	96.2333	188.978	131.392	99.5349	142.417	182.247	200.723	176.368	81.7018	157.263	106.822	78.4802	130.149
3.97_189.0655m/z		189.065	1	3.97478	0.196667	32	0.311727	0.585869	-0.77135	100 - 13.3 - 1.1	3867.89	3000.34	6103.07	11316.6	3485.62	3394.29	484.944	6864.67	3724.72	2668.02	5370.38	9607.75	2900.63	2759.56	382.363	6273.3	HMDB0000684	L-Kynurenine	M-H2O-H	C10H12N2O3	38.1	0	-6.99349	98.5787		http://nonlinear.com/redirect/outbound?p=hmdb&param=HMDB0000684
2.51_477.1687m/z		477.169	1	2.50712	0.10475	11	0.311762	1.45769	0.543686	100 - 24.5	7.70112	26.4379	21.2356	11.1255	25.6949	19.2121	13.5932	38.4365	7.41608	23.5096	18.6862	9.44553	21.3826	15.6194	10.7178	35.1254
2.18_160.8953m/z		160.895	1	2.18477	0.0628333	4	0.311988	1.98531	0.989362	100 - 0.202	0	0	310.759	380.763	519.279	0	449.562	404.044	0	0	273.452	323.267	432.13	0	354.466	369.237	HMDB0042048	Trichloroacetic acid	M-H	C2HCl3O2	26.3	0	-10.1895	42.4815		http://nonlinear.com/redirect/outbound?p=hmdb&param=HMDB0042048
2.75_219.0277m/z		219.028	1	2.74567	0.0838	22	0.312451	1.36328	0.447087	100 - 3.02	110.107	112.669	56.8543	97.9299	109.302	167.764	57.5649	180.092	106.032	100.19	50.0288	83.1422	90.9579	136.392	45.3882	164.578
2.52_272.0021m/z		272.002	1	2.5176	0.259517	5	0.312455	1.17308	0.230299	87.6 - 100 - 75.1	3500.89	2841.6	4520.74	4435.18	3786.07	5039.55	3668.85	5451.77	3371.32	2526.86	3978.01	3765.46	3150.66	4097.16	2892.78	4982.11
4.07_817.1603m/z		817.16	1	4.06668	0.0733167	15	0.312849	1.89985	0.925884	100 - 61.1 - 40.6	54.837	18.2589	60.5507	141.094	20.0085	108.786	132.105	261.066	52.8073	16.2366	53.2814	119.788	16.6505	88.4428	104.161	238.576
1.46_753.4475m/z		753.448	1	1.4561	0.0733167	6	0.313095	0.869502	-0.201738	100 - 52.6 - 99.1	389.067	376.202	378.872	546.48	418.972	298.082	407.699	345.247	374.667	334.534	333.387	463.96	348.657	242.341	321.458	315.505
4.93_371.1636m/z		371.164	1	4.93137	0.06285	61	0.313373	0.630895	-0.664528	100 - 11.9	481.772	306.494	201.465	74.3671	234.485	134.385	137.688	164.776	463.94	272.547	177.278	63.1375	195.132	109.255	108.563	150.581	HMDB0038595	Alkaloid AQC2	M+FA-H	C19H22N2O3	36.3	0	7.21185	89.6906		http://nonlinear.com/redirect/outbound?p=hmdb&param=HMDB0038595
2.45_734.5027m/z		734.503	1	2.45475	0.259517	82	0.313916	1.49601	0.581121	100 - 47.8	5600.06	9580.68	7327.75	10321.1	14785	3280.1	20129.7	10918.7	5392.79	8519.53	6448.03	8762.62	12303.7	2666.73	15871.7	9978.08
2.54_380.0159m/z		380.016	1	2.53855	0.0419	1	0.314075	0.792705	-0.335145	100 - 80	101.18	73.5895	108.8	121.948	58.2876	85.3761	53.6614	124.131	97.4352	65.4388	95.7384	103.533	48.5053	69.4109	42.3104	113.437
4.32_157.0266m/z		157.027	1	4.31808	0.102383	21	0.314437	1.24992	0.321831	100	110.046	105.872	120.142	97.2975	94.3178	138.153	106.642	202.547	105.973	94.1456	105.718	82.6053	78.4886	112.319	84.0839	185.098
2.86_184.0600m/z		184.06	1	2.86095	0.1048	5	0.314604	1.22872	0.29716	100 - 10.3	1708.64	1476.04	585.345	1547.96	1653.32	1698.84	1861.9	1320.28	1645.39	1312.56	515.072	1314.21	1375.84	1381.15	1468.05	1206.54
2.34_673.3157m/z		673.316	1	2.34188	0.0919	5	0.314645	0.796855	-0.327612	100 - 39.5	558.219	457.388	253.018	323.174	282.307	343.764	260.434	381.928	537.558	406.728	222.643	274.374	234.928	279.48	205.344	349.027
0.95_317.0362m/z		317.036	1	0.947567	0.0419	51	0.314843	2.64989	1.40593	100 - 19.6	45.1393	14.8943	64.4719	83.7405	307.521	0	228.799	15.5076	43.4686	13.2446	56.7319	71.0954	255.91	0	180.401	14.1717	HMDB0059977	4-Hydroxy-5-(dihydroxyphenyl)-valeric acid-O-methyl-O-sulphate	M-H2O-H	C12H16O9S	36.1	0	7.69095	89.2932		http://nonlinear.com/redirect/outbound?p=hmdb&param=HMDB0059977
3.60_124.9899m/z		124.99	1	3.60003	0.0942667	6	0.315022	1.56291	0.644231	100 - 0.435	735.317	914.751	194.948	676.289	898.204	794.56	456.371	1791.43	708.101	813.433	171.544	574.167	747.46	645.978	359.835	1637.1	HMDB0003903	2-Hydroxyethanesulfonate	M-H	C2H6O4S	36	0	-11.5435	92.3999		http://nonlinear.com/redirect/outbound?p=hmdb&param=HMDB0003903
1.22_268.0958m/z		268.096	1	1.21753	0.219983	12	0.315028	0.586984	-0.768608	72.2 - 100 - 25.4	5172.84	1331.77	1906.08	1408.58	1358.29	1737.8	1560.6	1107.06	4981.38	1184.27	1677.25	1195.88	1130.33	1412.84	1230.48	1011.69	HMDB0033486	Pipermethystine	M-H2O-H	C16H17NO4	26.5	0	-7.53738	41.0433		http://nonlinear.com/redirect/outbound?p=hmdb&param=HMDB0033486
2.14_686.5317m/z		686.532	1	2.14287	0.06285	17	0.31534	1.82536	0.868183	100 - 49.1 - 3.12	113.557	268.14	117.382	221.566	497.241	54.4686	598.688	165.041	109.354	238.441	103.29	188.109	413.79	44.283	472.047	150.823	HMDB0007869	PC(14:0/16:0)	M-H2O-H	C38H76NO8P	33.1	0	26.5012	90.0846		http://nonlinear.com/redirect/outbound?p=hmdb&param=HMDB0007869
2.39_888.2646m/z		888.265	1	2.3919	0.06285	3	0.315673	0.503118	-0.99103	100 - 54.8 - 23.1	94.472	44.0755	20.5523	24.7682	11.9695	57.4642	1.51392	21.5597	90.9753	39.1937	18.0849	21.0281	9.9607	46.7184	1.19368	19.7024
3.93_856.5477m/z		856.548	1	3.93287	0.154767	64	0.315791	1.20203	0.265468	100 - 74.3	338.899	281.43	479.165	421.575	337.436	392.748	529.239	568.943	326.355	250.259	421.64	357.916	280.805	319.304	417.288	519.93
2.56_449.1479m/z		449.148	1	2.5595	0.290917	14	0.315798	0.610257	-0.712512	100 - 20.4 - 6.52 - 6.31 - 6.94	7929.66	2975.06	1782.88	3825.7	4259.78	1643.12	2534.18	1640.28	7636.16	2645.54	1568.84	3248.01	3544.87	1335.86	1998.12	1498.97	HMDB0037313	Citromitin	M+FA-H	C21H24O8	36.1	0	6.28702	87.5205		http://nonlinear.com/redirect/outbound?p=hmdb&param=HMDB0037313
1.94_629.1582m/z		629.158	1	1.93573	0.238567	6	0.31642	1.25735	0.330381	100 - 14.7	590.95	736.472	299.217	740.468	548.135	631.798	843.669	952.669	569.078	654.9	263.295	628.655	456.143	513.652	665.207	870.6
3.12_179.1805m/z		179.181	1	3.12057	0.0314333	3	0.316683	3.44679	1.78525	100	0	10.2118	0	0	19.1225	16.0756	0	0	0	9.08078	0	0	15.9132	13.0695	0	0
2.31_332.1453m/z		332.145	1	2.31047	0.0523833	18	0.317382	1.93377	0.95142	100	0	122.238	55.1049	111.5	103.743	0	219.015	235.799	0	108.699	48.4893	94.663	86.3318	0	172.687	215.485	HMDB0014630	Pefloxacin	M-H	C17H20FN3O3	33.9	0	11.0041	81.6059		http://nonlinear.com/redirect/outbound?p=hmdb&param=HMDB0014630
2.60_503.3129m/z		503.313	1	2.6014	0.322417	21	0.317399	1.29556	0.373574	100 - 70	499.125	377.077	618.706	452.179	978.941	616.367	483.992	443.264	480.651	335.312	544.428	383.899	814.647	501.107	381.613	405.078	HMDB0115688	PA(8:0/i-15:0)	M-H2O-H	C26H51O8P	34	0	-2.74381	73.0297		http://nonlinear.com/redirect/outbound?p=hmdb&param=HMDB0115688
2.36_786.5070m/z		786.507	1	2.36047	0.217617	144	0.317469	1.14292	0.192718	100 - 61.4 - 99.5 - 60.6	9081.53	11289.5	9220.66	12735.2	13411	11101.5	9578.29	14285.3	8745.4	10039.1	8113.69	10812.2	11160.2	9025.56	7552.19	13054.7
3.99_261.0851m/z		261.085	1	3.98525	0.0814333	42	0.317571	3.76375	1.91217	100 - 10.5	9.10073	4.1557	0	2.15661	12.2764	42.1681	0	3.56633	8.76389	3.69542	0	1.83096	10.2161	34.2827	0	3.25911
5.77_311.9660m/z		311.966	1	5.77272	0.0942833	1	0.317991	0.894752	-0.160441	100 - 36.3 - 49.8	476.311	495.567	387.445	327.234	382.592	389.094	391.909	345.455	458.682	440.678	340.931	277.821	318.382	316.334	309.009	315.695
2.40_565.0055m/z		565.006	1	2.40237	0.102383	1	0.318264	0.578339	-0.790014	100 - 59.5 - 54.5 - 4.83	116.154	474.053	588.387	255.017	389.446	330.136	76.9701	32.5603	111.855	421.547	517.749	216.508	324.086	268.401	60.6885	29.7554	HMDB0041850	Cefodizime	M-H2O-H	C20H20N6O7S4	32.4	0	-7.26127	69.9227		http://nonlinear.com/redirect/outbound?p=hmdb&param=HMDB0041850
1.48_586.4674n	586.467	567.45	1	1.47705	0.51905	13	0.318266	0.788986	-0.341929	100 - 36.6 - 31.4 - 10.6	4457.81	4295.66	3303.09	2051.35	3297.24	3634.17	2048.37	2151.15	4292.82	3819.87	2906.55	1741.59	2743.88	2954.58	1615.08	1965.84			M-H2O-H, M+FA-H
1.25_347.2569m/z		347.257	1	1.24897	0.0838	12	0.31865	0.650353	-0.620705	100 - 21.8 - 9.79 - 1.62 - 0.636	12457.3	10981.7	3176.09	5222.65	7058.52	7390.69	2116.37	4140.2	11996.2	9765.39	2794.79	4434.01	5873.9	6008.64	1668.69	3783.53	HMDB0029683	2-Hydroxy-6-pentadecylbenzoic acid	M-H	C22H36O3	37	0	-6.41912	92.1128		http://nonlinear.com/redirect/outbound?p=hmdb&param=HMDB0029683
5.78_93.0445m/z		93.0445	1	5.7832	0.115217	1	0.318742	0.888385	-0.170743	100 - 3.43	271.711	287.437	280.313	203.704	224.106	202.748	285.812	214.067	261.654	255.601	246.661	172.944	186.495	164.834	225.354	195.626
3.03_440.2554m/z		440.255	1	3.02628	0.0395333	3	0.318798	0.587472	-0.767408	100	60.0496	27.1935	137.875	80.441	0	62.4961	79.8023	37.209	57.827	24.1815	121.323	68.2942	0	50.8094	62.9217	34.0036
2.32_369.1718m/z		369.172	1	2.32093	0.623767	29	0.318837	0.666062	-0.586272	100 - 21 - 15.9 - 3.37 - 1.42 - 0.561	31144.3	12561.5	15668.6	7505.32	11451.7	9487.8	12708.2	10898.3	29991.6	11170.2	13787.5	6372	9529.81	7713.59	10020	9959.43	HMDB0002759	Androsterone sulfate	M-H	C19H30O5S	36.8	0	-6.32189	91.0493		http://nonlinear.com/redirect/outbound?p=hmdb&param=HMDB0002759
2.63_85.0283m/z		85.0283	1	2.63282	0.1338	19	0.31888	2.20115	1.13826	100 - 3.43	61.6337	51.345	865.064	841.26	2135.96	35.6815	630.593	1202.32	59.3525	45.6581	761.21	714.227	1777.49	29.0091	497.203	1098.75	HMDB0000011	(R)-3-Hydroxybutyric acid	M-H2O-H	C4H8O3	37.3	0	-11.1107	98.292		http://nonlinear.com/redirect/outbound?p=hmdb&param=HMDB0000011
1.47_617.4662m/z		617.466	1	1.46657	0.487633	17	0.318953	0.745147	-0.424402	100 - 35.9 - 44.5 - 17	2725.2	1984.27	1618.25	929.577	1732.08	1670.87	1039.97	964.832	2624.33	1764.49	1423.97	789.208	1441.39	1358.42	819.986	881.715
2.60_973.5852m/z		973.585	1	2.6014	0.0942667	4	0.319078	0.886907	-0.173145	91.8 - 100 - 78.3 - 81.3 - 69.7	1907.91	1865.75	2578.07	2428	1890	2047.87	2256.42	1592.51	1837.29	1659.1	2268.56	2061.37	1572.81	1664.92	1779.12	1455.32
4.62_889.8362m/z		889.836	1	4.61948	0.45615	1334	0.319112	1.07205	0.100367	100 - 42.5 - 11.7 - 7.4 - 8.06	30447.7	35810.4	30577.7	30420.8	34507.7	38324.8	33119.7	30472.7	29320.7	31844	26906.7	25827.2	28716.3	31158.1	26113.9	27847.6
4.82_197.0133n	197.013	196.006	1	4.81615	0.0942667	1	0.319307	1.13937	0.188237	100 - 17.5	266.128	292.39	388.377	299.2	367.891	281.244	425.701	344.926	256.278	260.005	341.751	254.02	306.149	228.652	335.652	315.212			M-H, M+FA-H
1.17_515.3032m/z		515.303	1	1.16517	0.0523667	12	0.31951	0.695017	-0.52488	100 - 48.8	340.587	708.699	273.28	272.137	364.786	288.061	285.83	169.668	327.98	630.204	240.472	231.044	303.565	234.194	225.368	155.051	HMDB0035885	Ganoderic acid L	M-H2O-H	C30H46O8	36.2	0	3.32483	84.8727		http://nonlinear.com/redirect/outbound?p=hmdb&param=HMDB0035885
1.40_339.0913m/z		339.091	1	1.40372	0.0733167	33	0.319928	0.665372	-0.587766	100 - 35.4	565.383	769.618	337.6	264.74	249.094	86.2997	448.085	505.574	544.457	684.376	297.07	224.764	207.289	70.1617	353.301	462.021	HMDB0001030	3'-Ketolactose	M-H	C12H20O11	35.1	0	-5.73114	81.8437		http://nonlinear.com/redirect/outbound?p=hmdb&param=HMDB0001030
2.63_110.9396m/z		110.94	1	2.63282	0.06285	4	0.319957	2.37808	1.2498	100	0	0	341.898	370.997	951.751	0	260.621	482.953	0	0	300.852	314.976	792.021	0	205.492	441.349	HMDB0062193	2,2-dichloro-1,1-ethanediol	M-H2O-H	C2H4Cl2O2	28.8	0	-10.8658	55.9192		http://nonlinear.com/redirect/outbound?p=hmdb&param=HMDB0062193
6.60_676.6914m/z		676.691	1	6.5955	0.2176	2	0.320827	1.03862	0.054669	66.1 - 52.2 - 100 - 76 - 89 - 71	1922.47	1976.64	2150.9	2161.44	2022.94	2195.92	2114.87	2194.84	1851.31	1757.71	1892.68	1835.06	1683.43	1785.29	1667.51	2005.76
2.05_451.2683m/z		451.268	1	2.0486	0.249033	20	0.321191	0.405459	-1.30237	100 - 24.3	2722.82	423.966	7529.61	2455.84	797.782	248.369	0.168159	4278.26	2622.04	377.007	6625.66	2085	663.892	201.924	0.132588	3909.7	HMDB0000502	3-Oxocholic acid	M+FA-H	C24H38O5	37.9	0	-4.40576	94.5131		http://nonlinear.com/redirect/outbound?p=hmdb&param=HMDB0000502
1.30_447.1040m/z		447.104	1	1.30133	0.02095	114	0.321224	1.27651	0.352202	100 - 19.6	115.098	90.6446	48.0458	86.8326	112.256	154.875	82.1499	85.5238	110.838	80.6048	42.2777	73.7206	93.4166	125.913	64.7727	78.1562
3.43_307.0521m/z		307.052	1	3.43243	0.0733333	21	0.321257	1.42485	0.510812	100 - 40.5	200.706	121.822	58.4711	87.6976	229.149	173.7	69.8399	195.134	193.277	108.329	51.4514	74.455	190.692	141.218	55.0666	178.324
2.62_772.5367m/z		772.537	1	2.62235	0.498067	117	0.321379	0.884598	-0.176907	100 - 58.8	27549.8	24815.1	20952.9	21584.4	18702.9	26353.3	21704.9	17189.1	26530.1	22066.6	18437.4	18325.1	15564.1	21425.2	17113.7	15708.3
2.77_177.9065m/z		177.907	1	2.76662	0.0733333	2	0.321435	1.10479	0.14377	100 - 22.3 - 85.3	286.448	401.061	431.425	402.646	412.775	373.859	459.84	434.551	275.845	356.639	379.631	341.846	343.5	303.947	362.569	397.116
8.32_416.0720m/z		416.072	1	8.32268	0.602967	2	0.321467	1.05903	0.0827422	100 - 12	1893.12	2219.66	2056.95	2135.39	2320.24	2368.48	2126.09	1980.56	1823.05	1973.81	1810.01	1812.94	1930.84	1925.58	1676.36	1809.94
2.62_124.0066m/z		124.007	1	2.62235	0.186167	1	0.321777	0.789347	-0.341269	100	437.872	607.113	312.479	364.479	341.861	202.533	467.144	347.672	421.665	539.869	274.965	309.442	284.487	164.659	368.329	317.721
0.99_197.0193m/z		197.019	1	0.989467	0.06285	13	0.321864	0.771463	-0.374331	100 - 8.35 - 1.62	1431.16	1634.17	875.965	948.643	1482.92	829.442	748.086	711.966	1378.19	1453.17	770.802	805.395	1234.04	674.337	589.843	650.632
1.34_132.0724m/z		132.072	1	1.34323	0.0395333	3	0.322047	0.550843	-0.860287	100	10.8888	3.7568	41.4389	26.6921	16.6541	8.08908	11.0238	9.83003	10.4858	3.3407	36.464	22.6616	13.859	6.57643	8.69193	8.98321
2.92_673.5262m/z		673.526	1	2.9238	0.10485	30	0.322066	0.864702	-0.209725	100 - 42.2 - 18.7 - 15 - 5.47	5167.18	4639.46	4151.14	5783.09	5720.17	3339.82	4083.66	3926.32	4975.93	4125.59	3652.78	4909.83	4760.17	2715.27	3219.84	3588.08
3.80_143.0453m/z		143.045	1	3.79668	0.115217	36	0.32211	0.494854	-1.01492	100 - 62.9	2992.48	963.747	518.381	562.453	509.578	550.498	643.44	789.096	2881.72	857.003	456.148	477.521	424.057	447.555	507.333	721.118	HMDB0028850	Glycyl-Serine	M-H2O-H	C5H10N2O4	31.7	0	-5.62342	64.9276		http://nonlinear.com/redirect/outbound?p=hmdb&param=HMDB0028850
2.27_115.0381m/z		115.038	1	2.26857	0.0523833	27	0.322472	0.315908	-1.66242	100	88.2002	132.278	0	0.165266	1.47572	50.4149	1.44205	16.3704	84.9357	117.627	0	0.14031	1.22805	40.9873	1.13701	14.9602
4.07_898.6181m/z		898.618	1	4.06668	0.238583	34	0.322535	1.38631	0.47125	100	280.842	236.935	371.558	378.678	182.684	367.019	517.361	690.794	270.447	210.692	326.951	321.497	152.025	298.387	407.923	631.285
2.99_576.4208m/z		576.421	1	2.98675	0.0919	1	0.322656	1.12045	0.164084	100 - 20 - 8.75 - 1.16	431.03	348.393	460.537	385.279	455.281	555.864	438.261	371.601	415.077	309.805	405.248	327.101	378.872	451.917	345.556	339.589
3.77_302.0498m/z		302.05	1	3.76527	0.14665	6	0.322672	1.50751	0.592171	100 - 14.3 - 7.8	1160.83	2134.05	1378.09	1047.94	1497.45	1843.58	1276.7	4006.6	1117.86	1897.68	1212.65	889.695	1246.14	1498.83	1006.64	3661.44	HMDB0013220	Beta-Citryl-L-glutamic acid	M-H2O-H	C11H15NO10	37.5	0	-5.94099	94.4871		http://nonlinear.com/redirect/outbound?p=hmdb&param=HMDB0013220
2.67_800.5469m/z		800.547	1	2.67472	0.395683	114	0.32268	1.16081	0.215128	100 - 46.2	32205.3	45274.1	31676.3	37178.8	50737.3	49414.8	36605.4	33108.5	31013.2	40259.6	27873.4	31564.7	42222.2	40174.2	28862.2	30256.3
1.03_404.1818n	404.182	403.167	1	1.02898	0.0604833	8	0.322785	1.09253	0.127675	100 - 34.8 - 27.9 - 9.5	413.444	381.345	382.595	498.5	446.402	522.583	449.48	412.491	398.141	339.108	336.663	423.225	371.483	424.861	354.402	376.956			M-H2O-H, M-H
2.33_813.4746m/z		813.475	1	2.33142	0.186183	15	0.322907	1.22926	0.297786	100 - 73.2	1137.74	639.239	473.359	937.169	790.185	1086.92	899.728	1141.43	1095.63	568.437	416.531	795.654	657.57	883.663	709.408	1043.1	HMDB0115219	PA(20:5(5Z,8Z,11Z,14Z,17Z)/22:5(4Z,7Z,10Z,13Z,16Z))	M+FA-H	C45H69O8P	34.7	0	4.43535	78.782		http://nonlinear.com/redirect/outbound?p=hmdb&param=HMDB0115219
1.14_265.1464m/z		265.146	1	1.14422	0.2176	56	0.323196	1.04216	0.0595789	100 - 16.4 - 25.1	6606.89	6323.32	6023.78	6374.79	6568.61	7167.22	6551.72	6109.13	6362.35	5622.95	5300.6	5412.18	5466.21	5826.96	5165.83	5582.85
4.32_547.1648m/z		547.165	1	4.31808	0.123333	61	0.323304	1.38094	0.46565	100 - 15	368.289	195.153	165.416	173.231	361.905	453.193	153.129	277.504	354.658	173.538	145.557	147.073	301.167	368.446	120.737	253.598
2.39_798.1759m/z		798.176	1	2.3919	0.123333	4	0.323374	0.372994	-1.42278	100 - 43.6 - 30.3 - 53.7 - 24.7	83.3681	19.8713	28.5079	0	0	24.8461	0	24.2949	80.2824	17.6703	25.0855	0	0	20.1999	0	22.202
2.94_976.4921n	976.492	975.467	1	2.94485	0.343467	1	0.323524	1.0625	0.0874663	100 - 74.5 - 67.4 - 45.7 - 35.9 - 24 - 9.87 - 8.05 - 9.06 - 14.2	23357.1	21917.5	23299	24703.8	23586.5	27812.8	25560.1	22147.9	22492.6	19489.9	20501.8	20973.5	19628.1	22611.9	20153.4	20240			M-H2O-H, M-H
3.13_816.5270m/z		816.527	1	3.13103	0.62375	64	0.323527	1.10587	0.145181	100 - 48.2	3254.42	4396.52	4163.26	3745.99	4581.41	4645.02	4544.74	3436.36	3133.97	3909.56	3663.44	3180.33	3812.53	3776.41	3583.39	3140.33
2.63_114.0304n	114.03	113.023	1	2.63282	0.123333	3	0.323568	2.24892	1.16923	100 - 5.03 - 0.416	303.988	281.826	11184	10608.6	27281.4	283.31	7927.06	14835.5	292.737	250.611	9841.32	9006.69	22702.8	230.331	6250.25	13557.5	HMDB0031859	Norfuraneol	M-H2O-H, M-H	C5H6O3	37.5	0	-11.032	99.168		http://nonlinear.com/redirect/outbound?p=hmdb&param=HMDB0031859
4.06_251.1023m/z		251.102	1	4.05622	0.0919167	39	0.32397	0.305202	-1.71216	100 - 11.6	0	0	464.719	584.313	0	0	296.674	23.4933	0	0	408.928	496.08	0	0	233.918	21.4694	HMDB0029428	Hypoglycin B	M-H2O-H	C12H18N2O5	38	0	-5.1747	95.9705		http://nonlinear.com/redirect/outbound?p=hmdb&param=HMDB0029428
1.34_447.1346n	447.135	492.228	1	1.34323	0.144283	2	0.324014	0.731777	-0.450523	100 - 72.9 - 51.5	650.014	632.058	593.368	230.316	426.303	529.814	136.011	448.817	625.955	562.052	522.132	195.538	354.757	430.739	107.24	410.153			M-H2O-H, M+FA-H
3.80_269.0501m/z		269.05	1	3.79668	0.10475	78	0.324115	0.458384	-1.12537	100 - 25.3	1921.08	555.47	356.744	287.402	220.079	321.172	289.741	599.485	1849.98	493.946	313.916	244.003	183.143	261.113	228.452	547.842	HMDB0133008	{[1-(4-methoxyphenyl)-3-oxopentyl]oxy}sulfonic acid	M-H2O-H	C12H16O6S	36.2	0	4.21453	85.8848		http://nonlinear.com/redirect/outbound?p=hmdb&param=HMDB0133008
4.54_877.8442m/z		877.844	1	4.53568	0.4771	33	0.324186	1.06679	0.0932783	100 - 26.4 - 19.4 - 8.64	11244.8	13304.7	12869.1	12343.9	12457.3	14918.9	13593.9	12116	10828.6	11831	11324.1	10479.9	10366.6	12129.1	10718.4	11072.3
4.29_212.9474m/z		212.947	1	4.28667	0.1338	3	0.324373	1.14417	0.194306	100 - 52 - 0.112	1124.58	729.276	766.31	961.672	1247.72	1007.34	945.329	897.866	1082.96	648.502	674.311	816.457	1038.32	818.965	745.363	820.517
2.80_303.0759m/z		303.076	1	2.79805	0.0733333	97	0.324404	0.841584	-0.248822	100 - 67.5	340.118	355.477	323.73	266.355	248.978	184.46	257.914	390.655	327.529	316.105	284.865	226.134	207.193	149.966	203.357	357.001
4.14_146.0807m/z		146.081	1	4.14002	0.06285	6	0.324712	0.734045	-0.446059	100 - 3.61	782.787	523.516	409.622	307.589	328.385	586.925	281.067	288.975	753.814	465.532	360.446	261.142	273.273	477.171	221.612	264.08
4.90_140.0098m/z		140.01	1	4.89995	0.0419	2	0.324911	0.822595	-0.281745	100	64.0956	71.6058	67.6009	99.2052	40.9429	51.0628	80.4206	76.4149	61.7232	63.6747	59.4852	84.2249	34.0716	41.5141	63.4092	69.832
0.95_445.0863m/z		445.086	1	0.947567	0.0419	123	0.325702	2.06138	1.04361	100 - 31.9	41.7271	34.8392	65.2509	94.0069	208.357	24.4439	231.221	22.1021	40.1827	30.9804	57.4173	79.8116	173.389	19.8729	182.311	20.1981	HMDB0130002	3,4,5-trihydroxy-6-[4-(5,6,7-trihydroxy-4-oxo-3,4-dihydro-2H-1-benzopyran-3-yl)phenoxy]oxane-2-carboxylic acid	M-H2O-H	C21H20O12	34.2	0	18.6937	89.4907		http://nonlinear.com/redirect/outbound?p=hmdb&param=HMDB0130002
3.85_130.0859m/z		130.086	1	3.84907	0.18855	15	0.32643	0.756592	-0.402412	100 - 7.31	2118.45	3053.97	3008.36	2741.77	1890.94	1126.44	3753.12	1493.41	2040.04	2715.71	2647.19	2327.75	1573.59	915.799	2959.22	1364.75
3.96_159.0301m/z		159.03	1	3.9643	0.12335	16	0.326545	0.541671	-0.88451	100 - 18	249.886	168.977	523.431	910.569	214.265	209.334	32.9964	547.048	240.637	150.262	460.591	773.07	178.305	170.189	26.0166	499.922	HMDB0029932	D-Arabino-hexos-2-ulose	M-H2O-H	C6H10O6	37.6	0	1.147	89.4732		http://nonlinear.com/redirect/outbound?p=hmdb&param=HMDB0029932
3.79_380.0042m/z		380.004	1	3.78622	0.0838	2	0.32662	1.28932	0.366612	100 - 79.3	261.33	354.748	227.897	157.908	171.324	389.748	410.829	319.849	251.658	315.456	200.538	134.064	142.571	316.866	323.926	292.295
2.36_446.9925m/z		446.993	1	2.36047	0.416633	11	0.326664	0.678888	-0.558754	100 - 19.9 - 13 - 1.67 - 0.225	14108.2	44505.6	48266.4	27337.7	33749.4	33430.2	12714	11225.3	13586	39576.2	42471.8	23209.6	28085.3	27178.8	10024.6	10258.3
2.31_160.0338m/z		160.034	1	2.31047	0.1757	16	0.326713	0.641802	-0.6398	100 - 41.2	1175.66	261.043	369.783	635.703	362.788	431.227	365.509	407.876	1132.14	232.13	325.389	539.71	301.902	350.588	288.193	372.739	HMDB0000714	Hippuric acid	M-H2O-H	C9H9NO3	29.3	0	-37.0542	77.5326		http://nonlinear.com/redirect/outbound?p=hmdb&param=HMDB0000714
3.80_233.0749m/z		233.075	1	3.79668	0.10475	42	0.327336	0.386817	-1.37028	100 - 11.1	3607.13	912.746	465.658	371.531	363.736	497.63	440.507	770.331	3473.62	811.651	409.754	315.429	302.691	404.574	347.326	703.969	HMDB0038850	Cycasin	M-H2O-H	C8H16N2O7	36.9	0	-11.9146	97.1119		http://nonlinear.com/redirect/outbound?p=hmdb&param=HMDB0038850
9.74_242.1744m/z		242.174	1	9.73568	0.374833	1	0.328118	1.07089	0.0988079	100 - 19.9	787.736	857.47	705.772	859.372	873.547	893.002	925.144	746.234	758.58	762.497	621.042	729.605	726.942	726.011	729.448	681.948
1.03_431.1877m/z		431.188	1	1.02898	0.0604833	17	0.328401	0.918029	-0.123388	100 - 38.2 - 41.4 - 17	311.793	300.396	297.295	263.86	217.822	316.137	272.813	270.392	300.253	267.124	261.604	224.016	181.266	257.019	215.105	247.099
1.03_945.5677m/z		945.568	1	1.02898	0.0604833	4	0.328813	0.746588	-0.421615	100 - 52.8	133.755	102.174	65.9062	160.73	81.8701	134.398	44.1777	84.8995	128.804	90.8571	57.9939	136.46	68.13	109.266	34.8328	77.5857
2.47_875.4722m/z		875.472	1	2.46522	0.14665	25	0.32952	1.22929	0.297827	100 - 85.3	1022.06	816.014	427.451	738.374	924.562	627.779	1031.09	1109.23	984.227	725.633	376.134	626.877	769.395	510.385	812.984	1013.67
1.38_757.4458m/z		757.446	1	1.38277	0.102383	1	0.329552	0.734355	-0.44545	100 - 33.8 - 28	310.572	417.044	402.991	229.598	456.136	113.383	200.748	228.607	299.077	370.853	354.611	194.928	379.584	92.1808	158.284	208.913
9.02_554.2622m/z		554.262	1	9.01753	0.0290667	2	0.330264	0.490529	-1.02759	100 - 31.2 - 3.48	20.8513	502.296	295.564	116.863	206.461	145.642	48.102	58.7206	20.0795	446.661	260.081	99.2162	171.811	118.407	37.9269	53.662	HMDB0001045	Enkephalin L	M-H	C28H37N5O7	39.1	0	0.297606	95.7693		http://nonlinear.com/redirect/outbound?p=hmdb&param=HMDB0001045
4.32_280.1148m/z		280.115	1	4.31808	0.0814167	8	0.330358	1.61437	0.690971	100	47.0703	30.1176	9.02258	14.6148	59.4497	60.6999	30.961	11.6586	45.3281	26.7818	7.93939	12.4079	49.4724	49.3491	24.4118	10.6542
5.78_177.0490n	177.049	222.043	1	5.7832	0.10475	9	0.33054	0.891028	-0.166457	100 - 9.43 - 13.4	531.108	610.882	502.828	413.383	418.244	425.958	559.739	429.973	511.45	543.221	442.462	350.961	348.051	346.305	441.337	392.932			M-H, M+FA-H
8.75_255.2312m/z		255.231	1	8.74757	0.4482	12	0.33068	1.04603	0.0649266	100 - 9.25	1481.16	1510.4	1391.8	1522.15	1595.36	1628.91	1576.84	1376.26	1426.34	1343.11	1224.71	1292.3	1327.61	1324.3	1243.29	1257.7
2.63_103.0025m/z		103.002	1	2.63282	0.0919	9	0.330796	2.27318	1.18471	100 - 2.13	5.01956	6.98256	558.428	511.348	1351.06	0	376.79	731.225	4.83377	6.20917	491.387	434.133	1124.32	0	297.088	668.233	HMDB0001352	Hydroxypyruvic acid	M-H	C3H4O4	37.1	0	-11.57	97.9137		http://nonlinear.com/redirect/outbound?p=hmdb&param=HMDB0001352
1.25_625.4770m/z		625.477	1	1.24897	0.0419	16	0.331027	0.728202	-0.457589	100 - 34.9	195.936	122.444	67.6087	230.766	120.288	114.191	143.526	71.1179	188.683	108.883	59.492	195.92	100.1	92.837	113.166	64.9913
3.77_212.0208m/z		212.021	1	3.76527	0.165217	7	0.331049	1.37463	0.459045	100 - 16 - 8.28 - 4.21 - 0.205	2883.39	4536.7	2340.85	1753.29	2880.59	4697.1	2334.16	5915.95	2776.66	4034.21	2059.82	1488.53	2397.15	3818.75	1840.41	5406.31
2.39_510.2793m/z		510.279	1	2.3919	1.24768	9	0.331189	0.730024	-0.453984	63.4 - 100	3529.25	3125.76	1941.54	1126.62	2262.02	1941.67	939.382	1955.07	3398.62	2779.55	1708.45	956.499	1882.39	1578.58	740.674	1786.65
1.37_391.2081m/z		391.208	1	1.3723	0.102383	59	0.332103	0.884872	-0.17646	100 - 19.5 - 20.8 - 6.1	797.195	910.528	850.567	951.303	780.721	609.984	1023.98	690.852	767.689	809.678	748.453	807.653	649.694	495.918	807.378	631.337
2.81_404.1788n	404.179	385.161	1	2.80852	0.249083	8	0.332304	0.798724	-0.324231	100 - 24.6 - 1.14	1476.14	1098.24	1627.44	1714.99	1142.92	1001.35	709.326	1872.29	1421.5	976.598	1432.06	1456.02	951.103	814.1	559.281	1711			M-H2O-H, M-H, M+FA-H
5.72_416.0714m/z		416.071	1	5.72035	0.40615	2	0.332387	1.0603	0.0844752	100 - 9.86	1085.25	1047.66	1101.05	1140.42	1297.9	1119.58	1202.41	1018.28	1045.08	931.625	968.864	968.217	1080.08	910.217	948.062	930.561
2.86_855.6591m/z		855.659	1	2.86095	0.115283	135	0.333075	1.08656	0.119764	44.8 - 22.8 - 100 - 47.8 - 26.4 - 1.19 - 0.601	425409	372753	359779	317300	435273	435010	379528	353121	409663	331467	316586	269387	362222	353664	299246	322701
4.06_774.6612m/z		774.661	1	4.05622	0.123333	2	0.333397	1.22311	0.290558	100 - 45.3 - 62.4	969.992	938.743	704.509	882.666	617.832	1229.64	992.053	1436.37	934.09	834.768	619.93	749.381	514.142	999.698	782.203	1312.63
3.90_112.9360m/z		112.936	1	3.90143	0.0733333	2	0.333578	1.58439	0.663928	100	40.2272	50.5245	56.2773	59.3576	47.8568	34.2727	160.803	84.0648	38.7382	44.9284	49.521	50.3945	39.8251	27.8637	126.788	76.8229
0.90_166.9301m/z		166.93	1	0.895183	0.998833	1	0.333799	1.03893	0.0550977	100	1730.44	1836.67	1903.27	1974.89	1967.6	1906.95	2036.98	1823.57	1666.39	1633.24	1674.78	1676.67	1637.39	1550.36	1606.1	1666.47
1.28_137.0959m/z		137.096	1	1.28038	0.0523833	41	0.333919	0.60418	-0.726949	100 - 2.51	334.7	222.483	69.6037	101.603	162.563	150.807	20.616	106.093	322.312	197.841	61.2476	86.2606	135.281	122.606	16.2551	96.9532	HMDB0004362	4-Hydroxynonenal	M-H2O-H	C9H16O2	36.7	0	-7.98067	92.4783		http://nonlinear.com/redirect/outbound?p=hmdb&param=HMDB0004362
3.25_162.0544m/z		162.054	1	3.24627	0.0523833	17	0.333948	0.266753	-1.90643	100	450.142	40.7925	52.5983	39.2751	38.2868	55.7135	28.1218	33.3434	433.481	36.2743	46.2837	33.3444	31.8612	45.2951	22.1732	30.471	HMDB0012883	Adrenochrome o-semiquinone	M-H2O-H	C9H11NO3	36	0	-8.95504	89.736		http://nonlinear.com/redirect/outbound?p=hmdb&param=HMDB0012883
4.64_593.9624m/z		593.962	1	4.64043	0.123333	1	0.33395	1.10727	0.147012	100 - 11 - 4.66	7120.37	7231.75	8026.37	7336.57	6315.89	9782.02	8032.04	8772.75	6856.82	6430.77	7062.77	6228.72	5255.91	7952.79	6333.01	8017
2.62_169.0126m/z		169.013	1	2.62235	0.06285	11	0.334641	0.440079	-1.18417	100 - 17.5	258.413	31.1051	53.737	56.2346	55.0564	35.2242	40.3811	45.1453	248.848	27.6599	47.2857	47.743	45.8164	28.6373	31.8393	41.2562
2.63_118.0256n	118.026	99.0077	1	2.63282	0.0919	7	0.33497	2.11845	1.08301	100 - 2.28	28.5215	32.1805	706.68	667.644	1597.76	29.5928	499.528	913.151	27.4659	28.6162	621.84	566.828	1329.61	24.059	393.862	834.486	HMDB0000202	Methylmalonic acid	M-H2O-H, M-H	C4H6O4	37.5	0	-8.66205	96.9932		http://nonlinear.com/redirect/outbound?p=hmdb&param=HMDB0000202
0.90_195.1122m/z		195.112	1	0.895183	0.18855	22	0.33544	1.04491	0.0633782	100 - 2.62	835.232	935.386	938.544	997.191	974.47	1022.06	956.273	920.002	804.318	831.783	825.868	846.612	810.927	830.934	753.992	840.747
2.81_394.1650n	394.165	439.16	1	2.80852	0.217667	7	0.335984	0.766087	-0.38442	100 - 26 - 27.2 - 2.79	1706.11	1677.79	2728.69	1119.93	1972.6	1011.5	1046.96	1509.67	1642.96	1491.96	2401.1	950.814	1641.54	822.352	825.493	1379.62			M-H2O-H, M-H, M+FA-H
1.45_529.4248m/z		529.425	1	1.44562	0.1757	51	0.336483	0.819137	-0.287823	100 - 33.9	3582.97	4315.58	3709.15	2090.54	3785.15	2890.4	2223.69	2321.48	3450.35	3837.59	3263.85	1774.86	3149.9	2349.9	1753.32	2121.5
2.38_226.0387n	226.039	207.021	1	2.38142	0.217617	8	0.336497	1.05142	0.0723349	100 - 41.2 - 19.3	6521.6	6108.99	6170.26	6876.05	6343.21	6719.54	6438	7496.38	6280.22	5432.36	5429.5	5837.74	5278.64	5462.99	5076.16	6850.59			M-H2O-H, M-H
2.20_421.2259m/z		421.226	1	2.19523	0.500533	19	0.336551	1.42814	0.514137	100 - 18.6 - 14	5515.13	6006.19	4329.32	4418.82	13312.2	5686.99	5280.12	4668.35	5311	5340.95	3809.57	3751.56	11078	4623.53	4163.21	4266.18
0.96_84.0077m/z		84.0077	1	0.958033	0.0314167	2	0.336845	2.08159	1.05769	100	118.339	35.3999	40.494	56.7868	270.73	30.0916	199.915	21.7839	113.959	31.479	35.6325	48.2118	225.294	24.4645	157.627	19.9073	HMDB0002455	Pyruvatoxime	M-H2O-H	C3H5NO3	36.3	0	-13.4282	95.7381		http://nonlinear.com/redirect/outbound?p=hmdb&param=HMDB0002455
6.14_416.0719m/z		416.072	1	6.13697	0.36425	2	0.33748	1.06506	0.0909282	100 - 9.58	1070.63	1055.46	953.294	987.158	1141.72	1160.4	1114.96	914	1031	938.556	838.848	838.094	950.111	943.406	879.114	835.262
2.91_325.1002n	325.1	324.091	1	2.91333	0.06295	3	0.33755	0.76528	-0.38594	100 - 13.8	612.853	1592.04	946.887	1112.3	756.431	481.776	1035.13	989.886	590.17	1415.71	833.21	944.337	629.481	391.684	816.165	904.611			M-H2O-H, M-H
1.13_526.3521m/z		526.352	1	1.13373	0.0523667	3	0.337553	0.708588	-0.496981	90.2 - 100 - 14.3	218.192	456.071	189.275	184.65	183.517	223.98	243.34	91.8983	210.117	405.557	166.552	156.767	152.717	182.096	191.866	83.9816	HMDB0030291	Daphniphylline	M-H	C32H49NO5	31.6	0	-3.25935	61.7713		http://nonlinear.com/redirect/outbound?p=hmdb&param=HMDB0030291
0.91_581.0495m/z		581.05	1	0.905667	0.144267	4	0.337569	2.93681	1.55425	100 - 49 - 38.1 - 12.9	2965.93	119.915	295.182	163.294	6061.11	75.6099	4134.31	137.983	2856.15	106.633	259.745	138.636	5043.88	61.4709	3259.78	126.096	HMDB0124756	[2,6-dihydroxy-4-(7-methyl-11-oxo-4-{[3,4,5-trihydroxy-6-(hydroxymethyl)oxan-2-yl]oxy}-2,8-dioxatricyclo[7.3.1.0鈦?鹿鲁]trideca-1(12),3,5(13),6,9-pentaen-3-yl)phenoxy]dihydroxyoxo-位鈦?sulfanylium	M-H	C24H22O15S	30.3	0	-19.1676	70.412		http://nonlinear.com/redirect/outbound?p=hmdb&param=HMDB0124756
2.16_677.2639m/z		677.264	1	2.16382	0.178067	17	0.337612	0.698032	-0.518635	100 - 32.8 - 11.6	2094.01	1440.34	732.361	912.496	765.244	1443.71	406.264	1000.03	2016.5	1280.81	644.439	774.706	636.815	1173.74	320.327	913.88
1.93_669.1707m/z		669.171	1	1.92527	0.217617	20	0.337643	1.37617	0.460663	100 - 47.9 - 8.82	814.791	857.937	8.22766	726.832	602.468	899.221	806.258	1005.59	784.633	762.912	7.2399	617.078	501.357	731.068	635.71	918.959
3.11_315.1104n	315.11	314.101	1	3.11008	0.10475	6	0.337648	0.740417	-0.43359	100	221.942	163.766	473.423	288.976	211.808	143.527	249.659	245.083	213.728	145.627	416.586	245.339	176.261	116.688	196.848	223.97			M-H2O-H, M-H
5.86_232.0125n	232.012	277.01	1	5.85652	0.10475	6	0.337802	1.44381	0.529876	100 - 30.7 - 6.37	369.037	256.577	176.146	85.4572	284.141	469.773	134.006	393.048	355.378	228.158	154.999	72.5529	236.455	381.926	105.66	359.188			M-H, M+FA-H
2.63_75.0076m/z		75.0076	1	2.63282	0.06285	3	0.337927	2.16624	1.11519	100	0	6.73638	136.704	117.135	301.413	0	95.307	167.749	0	5.99026	120.292	99.4472	250.827	0	75.1467	153.298	HMDB0000115	Glycolic acid	M-H	C2H4O3	36.2	0	-15.7079	97.1296		http://nonlinear.com/redirect/outbound?p=hmdb&param=HMDB0000115
4.74_293.0231m/z		293.023	1	4.74282	0.0733333	9	0.338006	0.832293	-0.264836	100 - 13.7	121.116	163.289	185.54	100.67	103.872	154.571	116.023	100.453	116.633	145.203	163.265	85.4685	86.4395	125.667	91.4802	91.7993
4.07_318.9122m/z		318.912	1	4.06668	0.0523667	1	0.338124	2.46583	1.30208	100 - 74.8	71.7621	32.1819	0	0	152.732	64.5194	0	39.057	69.106	28.6175	0	0	127.099	52.4543	0	35.6924
1.49_428.0233m/z		428.023	1	1.48752	0.0942667	3	0.338247	1.4256	0.511573	100 - 8.14	180.675	188.846	374.579	344.221	115.332	368.607	519.134	548.442	173.988	167.929	329.61	292.243	95.9762	299.678	409.321	501.196
1.04_660.1778n	660.178	705.17	1	1.03947	0.144267	3	0.338681	1.08305	0.115095	100 - 43.8 - 18.2 - 1.32	2752.36	2591.16	2277.34	2600.43	2829.97	3229.57	2619.02	2391.56	2650.49	2304.16	2003.94	2207.75	2355.02	2625.64	2065.01	2185.54			M-H, M+FA-H
2.62_227.0990m/z		227.099	1	2.62235	0.0733333	44	0.338773	0.7016	-0.51128	100 - 5.47	144.212	120.133	326.772	232.114	65.2102	107.213	225.253	179.901	138.874	106.827	287.542	197.064	54.2661	87.1642	177.605	164.404
3.78_463.2140m/z		463.214	1	3.77573	0.10475	27	0.338815	0.588554	-0.764752	100 - 22.7	2.64054	16.3768	17.5387	4.49644	9.02575	4.73696	6.6973	3.70159	2.54281	14.5629	15.4331	3.81747	7.51098	3.85116	5.28061	3.38271
6.98_309.1680m/z		309.168	1	6.9807	0.676333	10	0.338837	1.08458	0.117135	100	494.218	456.762	416.82	596.331	537.721	560.158	522.012	510.365	475.926	406.171	366.779	506.283	447.477	455.409	411.59	466.398
1.21_621.5184m/z		621.518	1	1.20707	0.0523667	54	0.339336	1.96435	0.974049	100 - 36.3 - 8.07	192.395	226.467	67.6472	191.731	190.586	781.768	94.2105	265.733	185.274	201.383	59.5259	162.779	158.601	635.578	74.2821	242.841	HMDB0035397	Cohibin C	M+FA-H	C37H68O4	36	0	14.6527	95.2797		http://nonlinear.com/redirect/outbound?p=hmdb&param=HMDB0035397
0.94_297.1259m/z		297.126	1	0.937083	0.0523833	35	0.339688	1.14461	0.194862	100 - 10.3	118.362	88.158	86.1385	112.899	109.978	141.484	87.6708	125.074	113.981	78.3936	75.7972	95.8511	91.521	115.027	69.1257	114.3	HMDB0028893	Histidinyl-Proline	M+FA-H	C11H16N4O3	34.9	0	21.6962	95.7334		http://nonlinear.com/redirect/outbound?p=hmdb&param=HMDB0028893
3.78_278.0203n	278.02	277.013	1	3.77573	0.14665	6	0.34009	1.12128	0.165143	100 - 43.2 - 34.8 - 6.66 - 8.2	1148.54	1339.43	1115.87	1003.15	1051.87	1234.1	1605.31	1274.44	1106.03	1191.07	981.908	851.672	875.333	1003.32	1265.74	1164.65			M-H, M+FA-H
1.04_486.2788n	486.279	485.271	1	1.03947	0.0919	7	0.340232	1.13882	0.187543	100 - 41.6 - 20 - 5.24	2204.13	2020.36	2044.19	2455.93	2254.73	3281.19	2033.53	2366.33	2122.54	1796.59	1798.78	2085.08	1876.33	2667.61	1603.37	2162.47			M-H, M+FA-H
3.14_602.2977m/z		602.298	1	3.14152	0.240917	1	0.34033	0.924736	-0.112886	100 - 40	6251.57	6521.09	5375.68	5374.67	5801.32	5939.04	5440.45	4571.77	6020.19	5798.81	4730.31	4563.08	4827.7	4828.44	4289.63	4177.93
4.37_341.1062m/z		341.106	1	4.36808	0.0395333	67	0.340915	2.63063	1.39541	100 - 12.5	48.3248	73.6187	0	0	61.2293	207.489	0.956414	51.1127	46.5362	65.4647	0	0	50.9533	168.689	0.754103	46.7095
3.80_61.9880m/z		61.988	1	3.79668	0.0733167	1	0.341214	0.837684	-0.255522	100	99.6556	58.8871	55.205	67.6929	62.79	49.1732	69.3458	54.4493	95.9671	52.3648	48.5774	57.471	52.2521	39.9778	54.6771	49.7586
2.39_745.2718m/z		745.272	1	2.3919	0.102383	1	0.34123	1.3048	0.383829	100 - 55.7	327.495	202.551	151.703	178.513	253.025	355.734	150.559	363.152	315.374	180.116	133.49	151.557	210.56	289.212	118.711	331.868
1.45_821.4481m/z		821.448	1	1.44562	0.230433	6	0.341283	1.29698	0.375162	100 - 49.4 - 16.3 - 1.63	2582.65	3404.03	2533.38	1523.96	4624.93	2165.99	2289.74	3946.27	2487.06	3027	2229.24	1293.83	3848.74	1760.95	1805.39	3606.31
7.20_175.0462m/z		175.046	1	7.1983	0.0942833	51	0.341613	0.567334	-0.817729	100	55.4446	58.3341	204.369	89.8859	0	49.699	119.41	62.3828	53.3925	51.873	179.834	76.3128	0	40.4053	94.1508	57.0087	HMDB0001209	Allantoic acid	M-H	C4H8N4O4	37.3	0	-6.06099	93.4494		http://nonlinear.com/redirect/outbound?p=hmdb&param=HMDB0001209
2.15_741.1505m/z		741.151	1	2.15335	0.0419	5	0.341651	3.09227	1.62867	100 - 60.6	0	18.9317	0	0	0	37.4702	16.2714	4.80049	0	16.8348	0	0	0	30.4633	12.8295	4.38694
1.90_286.9019m/z		286.902	1	1.90432	0.0733167	1	0.341841	0.246591	-2.01981	100 - 5.39	0.00237288	0.0132151	126.277	38.1582	0	12.2818	10.3379	17.9325	0.00228505	0.0117514	111.117	32.3962	0	9.98514	8.15108	16.3876
1.41_207.1008m/z		207.101	1	1.4142	0.10475	35	0.342073	0.842703	-0.246904	100 - 57.4	263.918	229.664	272.579	194.671	154.569	296.247	170.596	188.284	254.15	204.227	239.855	165.275	128.628	240.849	134.51	172.064
2.25_815.5178m/z		815.518	1	2.24762	0.228067	51	0.342078	1.141	0.190302	65.1 - 31.9 - 100 - 50 - 68.5 - 31.2 - 0.104	10707	8443.66	8593.51	14417.1	11896.4	12472.2	12706.2	11031.3	10310.7	7508.44	7561.83	12240.1	9899.83	10139.9	10018.4	10081
1.52_312.0504m/z		312.05	1	1.51893	0.0733167	6	0.34248	1.31958	0.400083	100	395.688	391.708	132.793	407.02	278.012	614.795	521.756	336.798	381.042	348.322	116.851	345.558	231.354	499.829	411.388	307.784
5.86_199.0674m/z		199.067	1	5.85652	0.0523667	26	0.342556	1.3012	0.379843	100	19.4746	28.7113	8.5641	19.1874	24.1927	34.2877	16.118	24.2113	18.7538	25.5312	7.53595	16.29	20.1325	27.8759	12.7085	22.1255
1.15_201.0758m/z		201.076	1	1.15468	0.1257	14	0.342994	0.936985	-0.0939022	100 - 24.9	300.279	265.044	277.771	307.147	246.839	270.731	249.839	310.35	289.164	235.688	244.424	260.767	205.412	220.105	196.99	283.614
2.04_224.9372m/z		224.937	1	2.03812	0.458683	2	0.343411	1.15662	0.209912	100 - 99.3	3161.13	3292.58	1696.62	2820.03	2818.31	3734.62	3229.4	2906.16	3044.12	2927.89	1492.93	2394.19	2345.32	3036.25	2546.28	2655.81
3.79_225.9995n	226	271.054	1	3.78622	0.178083	1	0.343511	0.730384	-0.453274	100 - 24.2 - 13.2 - 5.14	2955.09	1413.13	1417.58	1279.16	1007.81	964.53	1985.64	1202.15	2845.72	1256.61	1247.39	1086	838.67	784.164	1565.62	1098.59			M-H, M+FA-H
2.43_826.6267m/z		826.627	1	2.4338	0.0523833	41	0.343601	1.48227	0.56781	100 - 44.3 - 48.6 - 20.7	218.699	132.692	359.496	640.473	608.994	236.736	751.224	406.129	210.604	117.995	316.337	543.759	506.788	192.466	592.317	371.142
1.04_525.2891n	525.289	524.271	1	1.03947	0.0604833	3	0.343668	0.915891	-0.126752	100 - 54.3 - 4.81	321.075	343.227	305.746	365.916	274.027	377.289	287.013	285.269	309.191	305.211	269.04	310.661	228.037	306.736	226.301	260.694			M-H2O-H, M-H
2.22_787.5036m/z		787.504	1	2.2162	0.0838	8	0.34388	1.81206	0.857629	100 - 58.4	172.173	178.668	94.3953	453.78	856.441	265.871	386.21	120.548	165.8	158.879	83.0628	385.258	712.707	216.153	304.514	110.163	HMDB0060612	N-di-Demethyl roxithromycin	M-H2O-H	C40H74N2O14	34.6	0	9.27374	83.2908		http://nonlinear.com/redirect/outbound?p=hmdb&param=HMDB0060612
3.07_374.2879m/z		374.288	1	3.06818	0.0314333	3	0.343926	1.19202	0.253411	100	206.941	203.751	308.747	341.086	407.049	239.349	295.037	322.734	199.282	181.183	271.681	289.581	338.735	194.591	232.627	294.932
4.80_591.0098m/z		591.01	1	4.7952	0.0523667	1	0.34417	1.26463	0.33872	100 - 72.3 - 19 - 4.41	199.707	335.274	137.974	198.898	271.003	353.54	303.232	174.801	192.315	298.139	121.41	168.864	225.521	287.428	239.089	159.742
3.31_147.0357m/z		147.036	1	3.30912	0.102367	23	0.345277	0.715055	-0.483874	100 - 16.9	61.9482	29.9027	43.0901	21.7073	42.3648	24.9569	11.855	32.8355	59.6553	26.5907	37.917	18.4294	35.2548	20.2899	9.34729	30.0068
1.40_322.0863m/z		322.086	1	1.40372	0.0838	2	0.345339	0.778953	-0.360392	100 - 83.9	593.81	807.192	437.958	371.8	432.198	233.518	545.201	511.161	571.831	717.787	385.38	315.657	359.663	189.85	429.874	467.126
4.15_128.0343m/z		128.034	1	4.15048	0.0733333	17	0.345811	0.723625	-0.466685	100	24.593	46.1331	21.5487	21.8305	17.5339	29.879	27.0678	8.08881	23.6828	41.0234	18.9617	18.534	14.5913	24.2916	21.3421	7.39199
3.79_510.1356n	510.136	509.091	1	3.78622	0.0838	12	0.345976	1.18378	0.243403	100 - 41.5	617.671	757.646	539.615	486.996	533.593	778.405	933.311	598.049	594.81	673.73	474.833	413.458	444.041	632.844	735.887	546.529			M-H2O-H, M-H
1.32_693.4026m/z		693.403	1	1.32228	0.3852	9	0.346029	0.773355	-0.370798	100 - 48.9 - 72.2 - 57.3 - 71.3 - 62.7	3569.19	2967.58	2026.37	1661.51	2205.01	2902.91	1416.57	1382.8	3437.09	2638.9	1783.1	1410.62	1834.95	2360.07	1116.92	1263.68
2.40_452.1335m/z		452.133	1	2.40237	0.186183	21	0.346218	0.432853	-1.20805	80.8 - 100	1069.38	644.659	4150.81	715.818	445.836	485.023	157.573	1760.03	1029.8	573.257	3652.5	607.727	371.012	394.324	124.242	1608.41	HMDB0061170	Norfluoxetine glucuronide	M-H2O-H	C22H24F3NO7	29.9	0	1.70797	51.4695		http://nonlinear.com/redirect/outbound?p=hmdb&param=HMDB0061170
3.80_572.2862m/z		572.286	1	3.79668	0.0733333	5	0.346219	0.635698	-0.653587	100 - 38.5 - 4.79	160.161	474.896	360.261	182.972	255.231	56.4383	362.304	75.0634	154.233	422.297	317.01	155.343	212.396	45.8844	285.666	68.5969	HMDB0029334	Nummularine B	M-H2O-H	C32H41N5O6	38.6	0	-2.72217	96.0217		http://nonlinear.com/redirect/outbound?p=hmdb&param=HMDB0029334
3.18_694.3423m/z		694.342	1	3.18342	0.14665	1	0.346289	0.772681	-0.372055	100 - 33.8 - 8.82 - 4.86 - 2.78 - 1.77	4325.4	2258.28	2115.57	1935.25	1584.36	1904.6	2309.02	2419.1	4165.31	2008.16	1861.59	1643.02	1318.46	1548.44	1820.59	2210.7	HMDB0030205	Jubanine A	M-H	C40H49N5O6	32.4	0	-26.9736	86.927		http://nonlinear.com/redirect/outbound?p=hmdb&param=HMDB0030205
1.28_139.1109m/z		139.111	1	1.28038	0.0523667	48	0.346405	0.748573	-0.417786	100 - 6.53	404.654	364.135	164.645	246.966	286.655	301.602	94.5708	200.787	389.677	323.804	144.879	209.673	238.547	245.203	74.5662	183.49
2.97_400.1522m/z		400.152	1	2.9658	0.0734167	9	0.346654	0.591831	-0.756742	100	76.6454	22.6375	41.0567	27.6618	10.4531	46.1439	0	42.8315	73.8085	20.1301	36.1277	23.4848	8.69876	37.515	0	39.1417
3.78_589.1400m/z		589.14	1	3.77573	0.0523833	92	0.346684	1.28209	0.358498	100 - 34.1	58.3098	48.4896	88.1271	100.469	49.8902	104.976	127.619	96.239	56.1516	43.1189	77.5471	85.2981	41.5172	85.3458	100.623	87.9484
2.59_158.0430m/z		158.043	1	2.59092	0.0419	5	0.346698	3.14219	1.65177	100 - 21.5	0	0	10.5723	0	14.4424	0	0	18.7777	0	0	9.30303	0	12.0185	0	0	17.1601
2.32_170.0012m/z		170.001	1	2.32093	0.11285	1	0.347164	1.11458	0.156495	100 - 12.6 - 6.13	605.284	560.824	540.429	806.331	650.622	792.053	720.833	637.275	582.881	498.707	475.548	684.573	541.429	643.939	568.355	582.376	HMDB0002238	L-Homocysteine sulfonic acid	M-H	C3H9NO3S2	32	0	35.7921	90.5967		http://nonlinear.com/redirect/outbound?p=hmdb&param=HMDB0002238
1.46_325.0154m/z		325.015	1	1.4561	0.0314167	4	0.347591	0.383958	-1.38098	100	0	159.046	181.745	0	60.5539	16.4886	53.807	0	0	141.43	159.926	0	50.3913	13.4053	42.4252	0
4.42_998.3516n	998.352	997.322	1	4.42047	0.4352	5	0.347741	1.09814	0.135067	100 - 13.7 - 3.58 - 3.52	90149.9	100348	74062.1	77986.9	103368	104348	85211.1	83238.5	86813.2	89233.3	65170.7	66210.7	86019.6	84835.3	67186.3	76067.8			M-H2O-H, M-H
4.62_957.8228m/z		957.823	1	4.61948	0.45615	347	0.3478	1.07025	0.0979487	100 - 45.2 - 12.7 - 7.92 - 8.54	36693.3	43730.4	37189	37107.7	42260.4	46609	39930.8	36789.4	35335.2	38886.9	32724.4	31504.3	35167.9	37893.2	31484.2	33620.1
1.45_571.4326m/z		571.433	1	1.44562	0.32235	103	0.348008	0.84594	-0.241373	100 - 37.2	2067.01	2438.83	1997.21	1284.1	2030.78	1806.44	1267.8	1482.44	1990.51	2168.71	1757.44	1090.19	1689.96	1468.64	999.625	1354.73
1.38_59.0130m/z		59.013	1	1.38277	0.133817	2	0.348238	0.787831	-0.344042	100	611.232	863.276	519.91	703.233	529.632	201.643	765.652	628.367	588.608	767.66	457.493	597.043	440.745	163.936	603.693	574.235	HMDB0000042	Acetic acid	M-H	C2H4O2	36.6	0	-13.7397	97.3608		http://nonlinear.com/redirect/outbound?p=hmdb&param=HMDB0000042
2.31_522.9871m/z		522.987	1	2.31047	0.112867	1	0.348325	0.624432	-0.679383	100 - 32.3 - 14.6 - 2.65	42.6667	108.512	82.5014	29.7253	66.2758	71.8121	10.0231	16.3679	41.0875	96.4933	72.5968	25.2367	55.1528	58.3833	7.9029	14.9578
0.95_699.4757m/z		699.476	1	0.947567	0.123333	16	0.348716	1.70544	0.770146	100 - 59.6 - 26.2 - 3.14	94.8519	183.75	356.142	569.045	196.624	823.428	203.368	829.573	91.3412	163.398	313.386	483.117	163.625	669.447	160.35	758.108	HMDB0112171	FAHFA(22:6(4Z,7Z,10Z,13Z,16Z,19Z)/14-O-22:6(4Z,7Z,10Z,13Z,16Z,19Z))	M+FA-H	C44H62O4	33.4	0	19.3111	86.1033		http://nonlinear.com/redirect/outbound?p=hmdb&param=HMDB0112171
1.11_346.1745m/z		346.175	1	1.11278	0.123317	10	0.348819	1.14	0.18903	100 - 43.7 - 5.04	1435.47	1392.1	1217.98	1546.73	1467.7	2080.03	1223.77	1603.67	1382.34	1237.91	1071.76	1313.17	1221.38	1691.07	964.907	1465.52	HMDB0013958	5-O-Desmethyldonepezil	M-H2O-H	C23H27NO3	33.7	0	-18.39	86.7822		http://nonlinear.com/redirect/outbound?p=hmdb&param=HMDB0013958
2.63_59.0130m/z		59.013	1	2.63282	0.0523667	2	0.34893	2.12376	1.08662	100	0	0	128.048	144.629	307.555	0	104.908	166.637	0	0	112.675	122.789	255.939	0	82.7166	152.282	HMDB0000042	Acetic acid	M-H	C2H4O2	36.6	0	-13.644	97.3608		http://nonlinear.com/redirect/outbound?p=hmdb&param=HMDB0000042
5.78_155.0681n	155.068	154.061	1	5.7832	0.178067	3	0.349788	0.90286	-0.147426	100 - 7.21	11149.9	12741.9	12282	9763.64	9418.83	9802.82	12979.8	9273.6	10737.2	11330.6	10807.5	8289.3	7838.09	7969.7	10234.2	8474.71			M-H2O-H, M-H
2.10_632.4790m/z		632.479	1	2.10097	0.186183	1	0.349867	0.327177	-1.61186	86.3 - 100 - 20.8	23.1242	23.9445	0	0	15.3998	0	0	0	22.2683	21.2924	0	0	12.8153	0	0	0
1.12_416.2388m/z		416.239	1	1.12327	0.0733167	5	0.350915	1.15491	0.207781	100	228.48	188.881	185.533	179.549	260.375	210.471	154.426	278.379	220.023	167.961	163.259	152.437	216.677	171.113	121.76	254.397
3.54_180.0495m/z		180.05	1	3.53718	0.0838	6	0.351524	2.10143	1.07137	100 - 10.1	9.05147	6.96423	0	10.2296	33.0609	3.16512	5.59431	13.3323	8.71645	6.19287	0	8.68492	27.5124	2.57324	4.41094	12.1838
5.78_284.0070m/z		284.007	1	5.7832	0.1338	1	0.351586	0.726988	-0.459997	100 - 40.8	174.39	191.243	382.591	169.439	124.633	120.965	269.42	152.111	167.935	170.061	336.659	143.853	103.716	98.3445	212.429	139.007
4.61_872.3311m/z		872.331	1	4.60902	0.332833	1	0.351646	1.07153	0.0996677	100 - 26.4	1021.56	1239.43	1051.14	1184.46	1197.59	1373.3	1153	1094.34	983.754	1102.15	924.946	1005.6	996.6	1116.49	909.102	1000.06
3.43_543.2698m/z		543.27	1	3.43243	0.0733333	4	0.351665	0.743339	-0.427907	66.9 - 100 - 13.1	271.501	234.527	116.084	173.706	176.424	214.476	41.6185	159.044	261.452	208.55	102.148	147.476	146.815	174.369	32.8149	145.343
3.36_896.5278m/z		896.528	1	3.35912	0.07095	39	0.351721	0.657176	-0.605649	100 - 47.9	200.13	102.409	357.191	215.02	106.35	46.2712	292.212	130.031	192.722	91.0661	314.309	182.551	88.5014	37.6185	230.4	118.83	HMDB0008518	PC(20:5(5Z,8Z,11Z,14Z,17Z)/22:6(4Z,7Z,10Z,13Z,16Z,19Z))	M+FA-H	C50H78NO8P	32.8	0	-19.8574	83.6893		http://nonlinear.com/redirect/outbound?p=hmdb&param=HMDB0008518
2.92_731.5324m/z		731.532	1	2.9238	0.115333	71	0.351972	0.881966	-0.181204	100 - 46.7	650.533	578.399	498.433	506.622	651.482	409.289	432.171	477.359	626.455	514.335	438.594	430.12	542.145	332.752	340.753	436.237
2.64_788.5358m/z		788.536	1	2.6433	0.3014	135	0.351973	1.24054	0.31097	100 - 45.5	35639.6	34795	25362.9	38459.5	25633.2	58745.2	33275.6	48897.6	34320.5	30941.1	22318	32652	21331.2	47759.9	26236.8	44685.2
2.41_628.3712m/z		628.371	1	2.41285	0.0838	2	0.35199	0.751641	-0.411884	100 - 17.9	577.454	534.329	479.41	195.926	466.858	424.559	165.759	286.096	556.081	475.147	421.855	166.34	388.506	345.167	130.696	261.45
6.66_158.9767m/z		158.977	1	6.65835	1.54912	2	0.352109	1.07008	0.0977167	100 - 11.5 - 13.7	20479.6	23926.6	25991.3	25062	24680.2	25853.5	28509.2	23106.3	19721.6	21276.5	22871	21277.6	20538.2	21018.9	22478.6	21115.8
1.17_215.0603m/z		215.06	1	1.16517	0.219967	31	0.352181	0.900662	-0.150942	100 - 41 - 87.3 - 26.5 - 42.7	1966.39	1586.06	2114.48	1546.82	1653.7	1919.85	1436.22	1487.38	1893.61	1410.39	1860.63	1313.24	1376.16	1560.84	1132.42	1359.25
1.27_499.3223m/z		499.322	1	1.26992	0.0523833	34	0.352735	0.782063	-0.354644	100 - 17.4	344.186	182.549	228.465	155.635	167.953	255.377	144.998	144.001	331.446	162.33	201.037	132.133	139.766	207.622	114.327	131.596
4.64_186.0373m/z		186.037	1	4.64043	0.123333	4	0.353122	1.12632	0.171623	100 - 5.73 - 1.01	5078.66	4893.89	6064.05	5270.48	4365.71	7136.75	5756.18	6740.06	4890.68	4351.84	5336.04	4474.62	3633.02	5802.18	4538.57	6159.43
3.97_335.0470m/z		335.047	1	3.97478	0.0419	50	0.353157	2.09874	1.06952	100 - 16.7	138.761	126.138	224.449	235.725	122.013	220.88	214.664	964.182	133.625	112.167	197.503	200.13	101.536	179.576	169.256	881.121	HMDB0059977	4-Hydroxy-5-(dihydroxyphenyl)-valeric acid-O-methyl-O-sulphate	M-H	C12H16O9S	36.5	0	8.11387	91.3779		http://nonlinear.com/redirect/outbound?p=hmdb&param=HMDB0059977
3.77_181.0148m/z		181.015	1	3.76527	0.0838	14	0.353368	1.64519	0.718256	100	85.8071	144.387	82.0244	53.3898	80.1768	163.693	56.0042	301.622	82.6311	128.395	72.177	45.3278	66.7209	133.082	44.1576	275.638	HMDB0129371	6-hydroxy-2H-1,3-benzodioxole-5-carboxylic acid	M-H	C8H6O5	37.4	0	3.01414	90.6702		http://nonlinear.com/redirect/outbound?p=hmdb&param=HMDB0129371
3.78_668.1794n	668.179	713.249	1	3.77573	0.0838	1	0.353505	1.1604	0.214616	100 - 48.3 - 17.2 - 5.24 - 2.81	1413.39	2023.35	1751.83	1650.38	1492.64	2156.34	2578.93	1707.97	1361.07	1799.24	1541.52	1401.17	1242.14	1753.11	2033.41	1560.83			M-H, M+FA-H
2.45_274.9323m/z		274.932	1	2.45475	0.0314333	1	0.353556	0.649996	-0.621498	100 - 21.3	75.5791	138.221	106.611	299.355	60.3436	99.7762	157.881	84.8445	72.7817	122.912	93.8122	254.151	50.2163	81.1181	124.484	77.5354	HMDB0037173	Di-2-thienyl disulfide	M+FA-H	C8H6S4	34.4	0	-4.96934	77.9158		http://nonlinear.com/redirect/outbound?p=hmdb&param=HMDB0037173
1.04_697.5020m/z		697.502	1	1.03947	0.05	30	0.353731	4.37951	2.13077	100	64.0498	34.0128	0	20.4288	34.0862	425.589	19.4757	39.7833	61.6791	30.2456	0	17.344	28.3656	346.004	15.356	36.3561	HMDB0056293	DG(18:2n6/0:0/20:5n3)	M+FA-H	C42H68O5	31.5	0	-4.4006	62.4012		http://nonlinear.com/redirect/outbound?p=hmdb&param=HMDB0056293
2.26_792.5249m/z		792.525	1	2.25808	0.125683	97	0.354155	1.27669	0.352403	75.9 - 100 - 26.7	904.942	789.866	455.653	1167.63	1476.2	995.52	1132.44	632	871.447	702.381	400.95	991.312	1228.45	809.359	892.891	577.555
7.50_252.9943m/z		252.994	1	7.4999	0.74965	7	0.354421	1.05472	0.0768547	100 - 3.66 - 2.88	7717.32	8308.42	7708.05	7816.51	8811.74	8362.5	8942.43	7159.93	7431.68	7388.18	6782.67	6636.19	7332.89	6798.72	7050.83	6543.13
4.31_180.0599n	180.06	179.054	1	4.30762	0.1757	36	0.355261	1.20948	0.274386	100 - 42.6	657.498	528.591	542.254	707.666	451.306	905.993	628.782	960.223	633.163	470.045	477.155	600.806	375.564	736.573	495.775	877.503	HMDB0038915	12-Tridecene-4,6,8,10-tetraynal	M-H2O-H, M-H	C13H8O	33.1	0	13.1527	79.4367		http://nonlinear.com/redirect/outbound?p=hmdb&param=HMDB0038915
1.13_712.4449n	712.445	757.4	1	1.13373	0.06285	1	0.355862	1.12952	0.17571	100 - 57.2 - 70.3 - 17.9 - 24.2 - 18.8 - 14.1 - 7.92 - 4.5	1726.55	1562.44	1430.61	1784.91	1728.53	1967.9	1364.07	2286.48	1662.65	1389.39	1258.86	1515.38	1438.43	1599.9	1075.53	2089.51	HMDB0037045	19'-Hexanoyloxymytiloxanthin	M-H2O-H, M+FA-H	C46H64O6	24.6	0	-35.5706	53.1954		http://nonlinear.com/redirect/outbound?p=hmdb&param=HMDB0037045
2.32_685.3577m/z		685.358	1	2.32093	0.0604833	7	0.355886	0.629977	-0.666629	100 - 38.1 - 45.9 - 27.2	199.857	127.838	213.406	28.0616	50.8898	117.694	26.8474	163.128	192.459	113.678	187.786	23.8242	42.3491	95.6854	21.1684	149.075	HMDB0116518	PGP(a-13:0/i-12:0)	M-H2O-H	C31H62O13P2	31	0	12.7242	68.5208		http://nonlinear.com/redirect/outbound?p=hmdb&param=HMDB0116518
6.89_855.6883n	855.688	836.67	1	6.88643	0.311867	26	0.356242	1.05243	0.0737187	100 - 60.9	2117.51	2488.65	2458.51	2478.3	2341.27	2472.12	2755.77	2474.1	2039.13	2213.01	2163.36	2104.07	1948.34	2009.84	2172.84	2260.96			M-H2O-H, M-H
1.54_348.1417m/z		348.142	1	1.53988	0.0733167	25	0.35634	0.716585	-0.480791	100	474.608	258.514	263.692	155.106	279.636	151.553	290.944	103.316	457.042	229.881	232.035	131.684	232.705	123.213	229.4	94.4156
2.43_307.9480n	307.948	353.031	1	2.4338	0.61565	1	0.356544	1.23896	0.309135	100 - 16.3 - 5.25	1936.03	1267.58	1606.71	1011.98	1829.03	1783.33	1104.56	2496.7	1864.37	1127.18	1413.82	859.164	1522.07	1449.85	870.91	2281.62			M-H2O-H, M+FA-H
4.54_937.3335m/z		937.333	1	4.53568	0.445683	6	0.356635	1.05642	0.0791815	100 - 24.3 - 4.95	17233.2	19305.1	17438.5	18157.7	19431	21116.7	18931.2	16725.3	16595.3	17166.9	15344.9	15415.8	16169.9	17167.9	14926.6	15284.4
4.28_327.8808m/z		327.881	1	4.27618	0.06285	1	0.356788	1.34668	0.42941	100 - 21.9	76.0301	83.4215	39.6721	27.5486	75.9643	116.214	61.4338	51.6437	73.216	74.1817	34.9093	23.3887	63.2154	94.4819	48.4386	47.1947
4.40_963.3301m/z		963.33	1	4.39952	0.4352	2	0.357244	1.09298	0.128261	100 - 13.7 - 4.08 - 5.31 - 2.01 - 1.82	85534.1	95922.1	71693.4	74173	97768.7	99037.3	81667.3	79282.1	82368.3	85297.8	63086.3	62972.7	81360.4	80517.4	64392.2	72452.2
1.04_958.5665m/z		958.567	1	1.03947	0.0604667	2	0.357648	0.756615	-0.402369	100 - 42.2	133.964	88.5426	46.8522	81.7812	83.1357	87.9253	57.3951	37.2219	129.006	78.7357	41.2274	69.432	69.1832	71.4833	45.2543	34.0154
2.94_983.4906m/z		983.491	1	2.94485	0.167767	8	0.357877	1.07548	0.104979	100 - 62.5	7103.38	6878.95	7206.34	7068.56	7432.08	7734.48	8903.86	6319.62	6840.46	6117.04	6341.2	6001.18	6184.77	6288.14	7020.42	5775.21	HMDB0010015	PIP(20:4(5Z,8Z,11Z,14Z)/16:0)	M+FA-H	C45H80O16P2	36.4	0	0.21234	82.2951		http://nonlinear.com/redirect/outbound?p=hmdb&param=HMDB0010015
4.63_498.9366m/z		498.937	1	4.62997	0.115217	5	0.357953	0.875324	-0.19211	100 - 41.8	176.716	151.149	241.579	227.249	162.555	143.201	191.318	200.291	170.176	134.408	212.576	192.934	135.274	116.422	150.849	183.037
4.40_759.3675m/z		759.368	1	4.39952	0.445683	4	0.358227	1.08958	0.123774	100 - 10.7	14507.3	15998.5	12225.8	12506.5	16548.6	16522.7	13874.8	13240.3	13970.3	14226.5	10758	10618	13771.3	13433	10939.9	12099.7
4.64_457.9866m/z		457.987	1	4.64043	0.102383	1	0.358279	1.11859	0.161686	100 - 7.08 - 3.28	4515.44	4600.49	5259.94	4784.55	4001.16	6524.79	5028.57	5878.2	4348.31	4090.94	4628.47	4062.07	3329.66	5304.66	3964.87	5371.81
3.10_277.2155m/z		277.216	1	3.09962	0.0942833	17	0.358385	1.17233	0.229383	100 - 14	296.312	404.282	323.615	377.301	361.918	570.761	317.74	392.616	285.345	359.504	284.764	320.327	301.178	464.029	250.528	358.793
4.93_174.0872m/z		174.087	1	4.93137	0.115217	10	0.358634	0.832705	-0.264123	100 - 7.44 - 0.27	2350.79	2171.79	1694.02	1056.01	1799.61	1337.06	1459.59	1459.68	2263.78	1931.24	1490.65	896.552	1497.59	1087.03	1150.84	1333.93
2.52_306.9923m/z		306.992	1	2.5176	0.06285	2	0.358703	1.24352	0.314431	100 - 30.7 - 26.3 - 13.6	1821.23	1244.46	1923.84	2365.65	1382.17	2159.87	2337.18	3267.11	1753.82	1106.62	1692.88	2008.43	1150.2	1755.97	1842.79	2985.66
3.24_271.2269m/z		271.227	1	3.23578	0.178083	16	0.359054	0.647478	-0.627098	100 - 16.4 - 0.22	3469.56	934.99	1283.35	1648.87	978.434	2149.09	901.01	721.861	3341.14	831.431	1129.28	1399.89	814.226	1747.21	710.419	659.675	HMDB0031078	Pentadecanal	M+FA-H	C15H30O	38.8	0	-4.26671	98.7826		http://nonlinear.com/redirect/outbound?p=hmdb&param=HMDB0031078
1.34_589.3085m/z		589.308	1	1.34323	0.0919167	5	0.359388	0.620694	-0.688047	100 - 55.5	373.332	158.629	144.982	50.2803	126.589	102.278	81.4209	141.094	359.514	141.059	127.576	42.6878	105.344	83.1522	64.1979	128.939	HMDB0004158	D-Urobilinogen	M-H	C33H42N4O6	34.7	0	9.03121	83.4778		http://nonlinear.com/redirect/outbound?p=hmdb&param=HMDB0004158
1.14_254.1042m/z		254.104	1	1.14422	0.0733333	3	0.359426	0.831671	-0.265914	100 - 62 - 29.3 - 85.1 - 10	1646.17	1102.63	2168.93	2204.42	1151.45	1283.43	1725.36	1763.04	1585.24	980.504	1908.54	1871.54	958.202	1043.43	1360.4	1611.16	HMDB0060841	N-Despropyl-rotigotine	M-H2O-H	C16H19NOS	26.2	0	12.1892	44.0622		http://nonlinear.com/redirect/outbound?p=hmdb&param=HMDB0060841
2.47_389.0924m/z		389.092	1	2.46522	0.157133	51	0.359566	0.366544	-1.44794	100 - 2.81	12.0475	0.39625	21.1292	0	5.05356	6.85661	0	0.395782	11.6016	0.352362	18.5926	0	4.20543	5.57443	0	0.361687
2.64_303.2317m/z		303.232	1	2.6433	0.102383	24	0.359609	0.840107	-0.251356	100 - 20.3 - 8.98	1019.68	982.1	599.312	658.163	502.605	851.153	743.025	641.341	981.94	873.323	527.362	558.778	418.253	691.988	585.852	586.091
3.03_283.2618m/z		283.262	1	3.02628	0.238667	4	0.360239	1.09062	0.125153	100 - 20.4 - 2.59	15596.7	14495.1	13173.8	16356.3	14091.7	18967.4	14501.6	17464.3	15019.4	12889.6	11592.3	13886.4	11726.7	15420.5	11434.1	15959.8
1.93_627.1599m/z		627.16	1	1.92527	0.186183	42	0.360285	1.27583	0.351439	100 - 18.4	263.773	531.862	192.822	421.016	339.378	348.676	535.439	574.758	254.01	472.953	169.673	357.441	282.421	283.474	422.178	525.244
3.60_87.0078m/z		87.0078	1	3.60003	0.0942667	7	0.360293	1.3955	0.480779	100 - 0.855	17.5541	17.6998	7.33151	4.95947	19.3535	18.0484	6.82264	22.1242	16.9044	15.7394	6.45133	4.21058	16.1055	14.6733	5.37945	20.2183
6.66_402.8823m/z		402.882	1	6.65835	0.0814333	1	0.360431	1.09212	0.127127	100 - 50.4	905.177	1031.08	1298.29	1161.15	1085.05	1178.46	1359.78	1177.33	871.674	916.881	1142.42	985.812	902.945	958.085	1072.15	1075.91
1.18_729.6080m/z		729.608	1	1.17563	0.0523667	23	0.361117	1.37955	0.464194	100 - 41.4	33.7162	22.363	76.5792	131.332	81.1958	86.0381	89.8795	107.074	32.4683	19.886	67.3856	111.501	67.5689	69.949	70.8672	97.85
3.80_115.0492m/z		115.049	1	3.79668	0.0523667	19	0.361232	0.336544	-1.57113	100	163.831	47.8088	12.2886	0	7.14414	22.6107	18.9748	26.632	157.767	42.5135	10.8133	0	5.94516	18.3825	14.961	24.3377
2.42_471.2401m/z		471.24	1	2.42332	0.282817	28	0.361417	0.817033	-0.291534	100 - 36.4	1761.94	1251.76	2206.63	1152.19	942.927	1285.94	1233.72	1743.98	1696.73	1113.12	1941.72	978.205	784.678	1045.47	972.75	1593.74
4.20_787.0329m/z		787.033	1	4.20287	0.06285	1	0.361689	2.44046	1.28716	100 - 17.7	413.629	432.384	0	0	450.538	295.239	0	1318.89	398.32	384.494	0	0	374.925	240.029	0	1205.27	HMDB0001379	Diguanosine triphosphate	M-H	C20H27N10O18P3	30.9	0	-40.0347	87.3188		http://nonlinear.com/redirect/outbound?p=hmdb&param=HMDB0001379
4.37_127.0504m/z		127.05	1	4.36808	0.07095	21	0.361819	2.89511	1.53362	100 - 2.8	9.75627	3.7477	0	0	14.1347	24.9607	0	0	9.39516	3.3326	0	0	11.7625	20.2931	0	0
2.09_204.1646m/z		204.165	1	2.0905	0.06285	2	0.362044	2.24589	1.16729	100	22.0113	37.1612	25.6494	163.284	55.1802	0	186.14	315.898	21.1966	33.0453	22.5701	138.628	45.9194	0	146.765	288.685	HMDB0012189	Aminopropylcadaverine	M+FA-H	C8H21N3	31	0	-44.8907	90.5467		http://nonlinear.com/redirect/outbound?p=hmdb&param=HMDB0012189
0.97_673.3648m/z		673.365	1	0.968517	0.0314333	5	0.362111	0.481977	-1.05296	100 - 24.2	39.1885	19.2916	31.288	55.4531	0	69.9933	0	0	37.7381	17.1548	27.5317	47.0795	0	56.9046	0	0
2.11_382.9864m/z		382.986	1	2.11145	0.946283	5	0.362132	0.430502	-1.21591	100 - 17.8	7940.18	12803.9	97250.4	26714.2	10924.7	11609.2	19879.7	19883.7	7646.3	11385.7	85575.2	22680.3	9091.27	9438.3	15674.6	18170.8	HMDB0127816	3-hydroxy-5-sulfino-2-[3-(sulfooxy)phenyl]-3,4-dihydro-2H-1-benzopyran-7-olate	M-H2O-H	C15H14O9S2	35.6	0	-9.27259	88.2953		http://nonlinear.com/redirect/outbound?p=hmdb&param=HMDB0127816
1.95_695.2768m/z		695.277	1	1.94622	0.5006	17	0.362465	1.42051	0.506407	100 - 41.4	1138.46	1369.79	1758.43	2289.31	799.929	1708.41	3605.72	3198.77	1096.33	1218.08	1547.32	1943.62	665.678	1388.94	2843	2923.21
2.51_195.0311m/z		195.031	1	2.50712	0.1676	27	0.363006	0.827825	-0.272602	100 - 32.1	1258.21	1504	2412.82	1767.3	1686.87	1150.38	1123.42	1786.36	1211.64	1337.42	2123.15	1500.43	1403.77	935.259	885.785	1632.47
1.04_501.1341m/z		501.134	1	1.03947	0.0814167	21	0.363359	1.04432	0.0625706	100 - 40.6 - 39	490.812	513.668	467.04	536.766	571.909	525.428	499.001	500.965	472.645	456.774	410.971	455.712	475.927	427.173	393.447	457.808
1.03_715.2011m/z		715.201	1	1.02898	0.207133	9	0.363378	0.677559	-0.561581	100 - 36.6 - 14.2 - 3.39	9586.14	10983	12132.9	30458.3	12922	11798.3	12186.8	5887.74	9231.33	9766.53	10676.3	25859	10753.3	9592.05	9608.95	5380.53
4.93_234.0421m/z		234.042	1	4.93137	0.06285	7	0.363582	0.844435	-0.243942	100 - 7.99	153.628	140.79	100.191	82.4996	126.89	93.419	91.6871	90.8909	147.942	125.196	88.1626	70.0419	105.594	75.9497	72.2924	83.061
2.34_215.0941m/z		215.094	1	2.34188	0.0395333	13	0.363602	1.64161	0.715112	100 - 39.3	42.5063	85.638	56.3997	52.8358	199.038	18.7808	75.7577	96.1085	40.933	76.1527	49.6287	44.8574	165.634	15.2688	59.7326	87.8291
2.72_373.1524m/z		373.152	1	2.72472	0.102367	35	0.363664	0.819896	-0.286487	77.4 - 100	439.284	253.999	530.702	302.208	368.758	231.685	341.155	309.723	423.025	225.866	466.99	256.574	306.87	188.36	268.991	283.041
4.81_911.1256m/z		911.126	1	4.80567	0.0523833	14	0.363844	0.697368	-0.520009	100 - 58.2	102.842	146.921	66.9334	34.7031	33.7387	83.7733	80.1343	47.4084	99.0352	130.649	58.8978	29.4628	28.0764	68.1078	63.1834	43.3243
1.30_386.1913n	386.191	385.184	1	1.30133	0.15475	13	0.364007	0.613121	-0.705755	100 - 21.7 - 6.27 - 1.22	12009.1	5015.35	2140.18	4154.03	5074.25	4638.74	1469.11	3115.05	11564.6	4459.85	1883.24	3526.76	4222.65	3771.3	1158.35	2846.7	HMDB0029772	Corchoionol C 9-glucoside	M-H, M+FA-H	C19H30O8	37.8	0	-7.20934	97.1178		http://nonlinear.com/redirect/outbound?p=hmdb&param=HMDB0029772
1.04_309.1712m/z		309.171	1	1.03947	0.0919	14	0.364199	1.05294	0.0744211	100 - 19.3	1115.02	1050.36	1027.03	1125.14	1201.91	1247.88	1074.8	1021.51	1073.75	934.022	903.729	955.241	1000.2	1014.53	847.449	933.507
2.31_275.0494m/z		275.049	1	2.31047	0.414267	24	0.364217	1.26753	0.342025	100 - 45	4868.04	4360.35	5125.54	6252.04	5459.06	3924.26	6490.54	10244.9	4687.86	3877.4	4510.2	5307.97	4542.88	3190.42	5117.59	9362.35
3.86_230.0076m/z		230.008	1	3.85953	0.0733333	6	0.364228	0.748063	-0.418768	100	103.754	131.557	110.454	199.559	117.444	56.3772	172.595	61.5203	99.9139	116.985	97.1938	169.425	97.7336	45.8347	136.086	56.2205
4.69_290.9549m/z		290.955	1	4.69045	0.1338	1	0.364382	0.948342	-0.0765214	100 - 6.98	368.523	405.869	399.686	453.884	387.21	400.769	404.651	351.235	354.883	360.915	351.702	385.347	322.225	325.826	319.055	320.977
2.45_736.5199m/z		736.52	1	2.45475	0.5924	77	0.364433	1.4859	0.571334	100 - 45.2 - 11.2 - 2.96 - 1.04 - 0.344 - 0.467 - 0.259 - 0.386	813261	970693	681414	1.16957e+06	1.94744e+06	257364	2.15674e+06	1.0396e+06	783160	863180	599607	992962	1.62061e+06	209237	1.70052e+06	950043
2.43_675.2861m/z		675.286	1	2.4338	0.1676	2	0.36467	0.738572	-0.437189	100 - 87.8 - 61 - 59.9	1546.03	1107.48	1341.87	573.828	608.583	860.352	449.703	1456.05	1488.81	984.82	1180.77	487.179	506.446	699.467	354.577	1330.62
1.14_642.3955m/z		642.395	1	1.14422	0.0523667	1	0.36473	0.864715	-0.209704	100 - 70 - 72.7 - 50.7 - 53 - 35.4	1449.64	1611.15	1870.51	2266.73	1666.54	1043.73	1796.99	1716.99	1395.99	1432.7	1645.95	1924.45	1386.85	848.557	1416.87	1569.08	HMDB0029335	Mucronine D	M-H2O-H	C37H51N5O6	21.1	0	44.4099	40.524		http://nonlinear.com/redirect/outbound?p=hmdb&param=HMDB0029335
2.81_420.1842n	420.184	401.166	1	2.80852	0.230617	4	0.364786	0.79322	-0.334207	100 - 20 - 7.94	1901.12	1063.79	1908.9	971.181	1276.39	1508.33	698.408	1153.23	1830.75	945.963	1679.73	824.529	1062.18	1226.27	550.673	1053.88			M-H2O-H, M-H
1.08_851.1778m/z		851.178	1	1.08137	0.0523833	9	0.364835	1.11068	0.151437	100 - 31	149.824	138.995	179.473	207.808	184.977	163.163	217.243	185.545	144.278	123.6	157.927	176.428	153.933	132.652	171.289	169.561
1.38_509.4366m/z		509.437	1	1.38277	0.0419	16	0.365125	0.787687	-0.344305	100 - 9.55	317.066	296.991	316.903	127.017	301.759	154.026	216.418	161.151	305.33	264.096	278.858	107.837	251.116	125.224	170.639	147.269
1.10_365.3367m/z		365.337	1	1.10232	0.0314167	25	0.365187	2.10716	1.0753	100	218.769	233.306	114.915	124.757	287.054	929.96	87.5168	153.095	210.672	207.465	101.119	105.919	238.878	756.058	69.0043	139.906	HMDB0039540	Cerebronic acid	M-H2O-H	C24H48O3	32.1	0	-15.1758	76.2855		http://nonlinear.com/redirect/outbound?p=hmdb&param=HMDB0039540
1.20_591.0534m/z		591.053	1	1.19658	0.0942667	7	0.365768	0.739513	-0.435352	100 - 30.6	1313.2	1502.57	997.784	537.811	777.24	1360.27	650.414	429.973	1264.59	1336.15	877.997	456.6	646.798	1105.9	512.832	392.932
1.24_513.1227m/z		513.123	1	1.23848	0.06285	33	0.365781	1.51998	0.604053	100 - 35.6	318.958	274.45	223.348	328.842	314.092	875.35	353.529	198.316	307.153	244.052	196.534	279.186	261.378	711.66	278.747	181.232	HMDB0126703	2-(3,4-dihydroxyphenyl)-8-[3,4,5-trihydroxy-6-(hydroxymethyl)oxan-2-yl]-3,4-dihydro-2H-1-benzopyran-3,5,6,7-tetrol	M+FA-H	C21H24O12	36.3	0	-4.90953	87.2254		http://nonlinear.com/redirect/outbound?p=hmdb&param=HMDB0126703
1.45_551.4491m/z		551.449	1	1.44562	0.403783	20	0.366293	0.819907	-0.286469	100 - 35.5	2834.9	2787.08	2475.9	1516.1	2677.03	2344.77	1372.42	1488.36	2729.98	2478.39	2178.66	1287.17	2227.75	1906.3	1082.11	1360.15
3.40_78.9578m/z		78.9578	1	3.40102	0.2176	4	0.366375	0.84087	-0.250045	100 - 32.7 - 4.4	331.1	407.315	254.915	253.677	366.507	241.243	216.651	224.17	318.845	362.201	224.312	215.371	304.997	196.131	170.823	204.858
2.82_431.2117m/z		431.212	1	2.819	0.241083	18	0.366724	0.647362	-0.627354	100 - 36.9	3487.21	1360.96	1579.52	557.517	1136.51	1428.84	876.114	1080.5	3358.14	1210.22	1389.89	473.33	945.77	1161.64	690.789	987.415	HMDB0038787	Melleolide B	M-H	C24H32O7	35.7	0	9.65469	88.8762		http://nonlinear.com/redirect/outbound?p=hmdb&param=HMDB0038787
4.40_827.3558m/z		827.356	1	4.39952	0.45615	1	0.366939	1.09384	0.129402	100 - 12 - 3.61	38881.7	43762.2	32357.8	33490.4	44737.6	44828.5	36710.2	36150.5	37442.6	38915.2	28473.2	28433.3	37229.4	36445.6	28944.9	33036.2
2.14_377.2295m/z		377.23	1	2.14287	0.136183	16	0.36737	0.451547	-1.14705	100 - 20.3 - 19.6	2624.74	1860.46	109.186	108.925	539.014	971.239	67.0698	546.444	2527.59	1654.4	96.0782	92.4769	448.553	789.618	52.8825	499.37	HMDB0035508	Annoglabasin F	M-H	C22H34O5	35	0	-10.0468	85.994		http://nonlinear.com/redirect/outbound?p=hmdb&param=HMDB0035508
3.41_617.2723m/z		617.272	1	3.41148	0.2176	4	0.367378	0.810634	-0.302878	100 - 33.8	10154.1	8068.27	5780.97	5272.38	6620.9	8077.32	4394.99	4638.71	9778.3	7174.63	5086.94	4476.24	5509.73	6566.86	3465.31	4239.1
1.05_307.1026m/z		307.103	1	1.04993	0.165233	39	0.367415	0.87482	-0.192941	100 - 24.9	2411.48	3198.41	1877.33	2177.78	2360.06	2296.12	1973.79	1825.17	2322.23	2844.15	1651.95	1848.93	1963.97	1866.75	1556.27	1667.94
1.15_289.0834m/z		289.083	1	1.15468	0.1257	79	0.367433	0.927718	-0.108242	100 - 37.2	1230.74	1053.03	988.251	903.601	994.045	979.57	1029.83	870.35	1185.18	936.395	869.608	767.154	827.217	796.391	811.988	795.372
1.51_287.0469m/z		287.047	1	1.50847	0.167583	69	0.36755	1.17002	0.226527	100 - 57.1	320.063	504.472	236.35	384.012	386.8	384.096	416.129	503.525	308.216	448.597	207.975	326.025	321.884	312.27	328.105	460.148
4.21_449.9384m/z		449.938	1	4.21333	0.0523667	1	0.367627	0.266318	-1.90878	100 - 12.8	0	8.69761	836.456	2556.36	0	0	886.259	19.627	0	7.73427	736.036	2170.34	0	0	698.788	17.9362	HMDB0060640	Lamivudine-triphosphate	M-H2O-H	C8H14N3O12P3S	36	0	10.8559	91.6534		http://nonlinear.com/redirect/outbound?p=hmdb&param=HMDB0060640
3.04_269.2419m/z		269.242	1	3.03677	0.0919	10	0.367744	0.901623	-0.149404	100 - 5.26	601.632	466.448	487.771	406.98	511.919	402.535	390.774	464.505	579.364	414.784	429.213	345.525	426.004	327.261	308.113	424.49
2.69_509.2884m/z		509.288	1	2.6933	0.437633	1	0.367821	1.40801	0.493653	100 - 48.3 - 34.1 - 66.7	35827.6	36728.9	31036.9	22835.5	31959.4	79470.7	20020.4	46562.1	34501.5	32660.8	27310.8	19387.3	26595.8	64609.7	15785.4	42551
2.92_602.4335m/z		602.434	1	2.9238	0.0315333	1	0.367863	0.747703	-0.419462	100 - 21.5	95.9552	94.6064	102.915	92.177	138.366	37.251	30.6148	82.122	92.4037	84.1278	90.5593	78.258	115.145	30.2851	24.1388	75.0474
2.76_271.2247m/z		271.225	1	2.75615	0.06285	16	0.367885	2.61966	1.38938	100	10.5534	9.65247	0	0	31.1888	0	21.7437	0	10.1628	8.58336	0	0	25.9544	0	17.1443	0
3.14_636.2943m/z		636.294	1	3.14152	0.23045	1	0.368594	0.896648	-0.157387	100 - 41.8 - 47.5 - 35.2	2594.31	2040.93	1909.45	1887.33	1785.38	2340.48	1705.64	1729.04	2498.29	1814.88	1680.21	1602.34	1485.75	1902.82	1344.85	1580.08
4.20_379.9958m/z		379.996	1	4.20287	0.0733167	3	0.368828	1.42153	0.507447	100 - 32.3	37.4427	31.1226	71.5385	64.7736	36.9841	129.297	67.4399	57.5194	36.0568	27.6754	62.9501	54.9926	30.7771	105.118	53.1743	52.5643
1.12_412.0969n	412.097	411.108	1	1.12327	0.136183	4	0.369427	0.258876	-1.94967	100 - 24.8 - 4.61	957.194	9420.74	458.137	630.938	610.162	1072.03	678.43	607.905	921.766	8377.3	403.136	535.664	507.76	871.565	534.921	555.536	HMDB0060914	Zileuton O-glucuronide	M-H2O-H, M-H	C17H20N2O8S	37	0	6.85783	92.9848		http://nonlinear.com/redirect/outbound?p=hmdb&param=HMDB0060914
1.77_184.0966m/z		184.097	1	1.76802	0.157283	20	0.369816	0.694254	-0.526464	100 - 11	257.08	529.764	425.362	220.443	457.254	67.2868	316.359	153.724	247.565	471.088	374.296	187.156	380.514	54.7042	249.44	140.481
7.49_256.9515m/z		256.952	1	7.48943	0.219983	2	0.369931	1.06276	0.0878174	100 - 0.1	2162.76	2287.21	2310.26	2412.14	2497.14	2343.87	2785.43	2121.6	2082.71	2033.88	2032.91	2047.9	2078.05	1905.57	2196.23	1938.83
1.34_575.1244m/z		575.124	1	1.34323	0.0604833	76	0.369942	0.60554	-0.723707	100 - 19.2	155.282	94.9754	86.0397	336.47	144.167	0	102.303	160.918	149.535	84.4559	75.7103	285.662	119.972	0	80.6625	147.055	HMDB0037653	Gallocatechin-(4alpha->8)-epicatechin	M-H2O-H	C30H26O13	34.9	0	8.17559	83.3679		http://nonlinear.com/redirect/outbound?p=hmdb&param=HMDB0037653
2.16_364.2107m/z		364.211	1	2.16382	0.06285	5	0.370278	0.583671	-0.776772	100 - 61.1 - 4.26	856.697	1220.5	222.815	263.802	128.111	735.285	232.242	400.788	824.989	1085.32	196.065	223.967	106.61	597.788	183.116	366.261	HMDB0036329	Homocapsaicin	M+FA-H	C19H29NO3	33.4	0	-6.88942	74.9582		http://nonlinear.com/redirect/outbound?p=hmdb&param=HMDB0036329
1.15_132.9217m/z		132.922	1	1.15468	0.228067	1	0.3704	1.06497	0.0908129	100 - 8.52	1385.22	1638.49	1660.22	1747.44	1648.57	1906.43	1738.62	1555.59	1333.95	1457.01	1460.9	1483.57	1371.9	1549.93	1370.85	1421.58	HMDB0035702	3H-1,2-Dithiole-3-thione	M-H	C3H2S3	32.9	0	-21.4679	85.5169		http://nonlinear.com/redirect/outbound?p=hmdb&param=HMDB0035702
1.53_445.2213m/z		445.221	1	1.52942	0.0523667	17	0.37046	0.418298	-1.2574	100 - 15.3	132.5	72.2194	0.941473	415.789	72.4767	101.936	3.38918	82.1493	127.596	64.2204	0.828446	353.003	60.3131	82.8741	2.67227	75.0724	HMDB0030162	Nevskin	M+FA-H	C24H32O5	36.5	0	-4.66568	87.686		http://nonlinear.com/redirect/outbound?p=hmdb&param=HMDB0030162
2.36_524.1159m/z		524.116	1	2.36047	0.395683	5	0.370539	0.748604	-0.417725	100 - 47.9 - 51.7 - 2.27	5051.24	11363.1	15191.4	8921.63	11563.5	8504.85	5305.94	4964.73	4864.28	10104.5	13367.6	7574.43	9622.79	6914.45	4183.57	4537.04
2.82_308.0766m/z		308.077	1	2.819	0.12575	8	0.371	0.745677	-0.423378	100 - 17 - 4.33	3984.37	6637.19	9193.93	3711.15	6819.04	4373.38	3287.58	3063.27	3836.9	5902.06	8090.16	3150.75	5674.61	3555.56	2592.16	2799.38
4.29_278.9801m/z		278.98	1	4.28667	0.186183	3	0.371073	1.23702	0.306864	100 - 17.8 - 6.7 - 0.838	12887.5	7620.72	6062.44	7767.14	14192.2	11948.6	7898.91	8436.68	12410.5	6776.65	5334.62	6594.27	11810.3	9714.21	6228.05	7709.89
3.77_124.9902m/z		124.99	1	3.76527	0.1257	6	0.371424	1.73374	0.793892	100 - 3.26 - 3.48	449.169	900.748	44.828	68.434	547.591	713.644	175.016	1100.53	432.544	800.981	39.4462	58.1002	455.69	580.193	137.994	1005.72	HMDB0003903	2-Hydroxyethanesulfonate	M-H	C2H6O4S	37.5	0	-9.69236	98.0651		http://nonlinear.com/redirect/outbound?p=hmdb&param=HMDB0003903
2.24_228.1321n	228.132	273.165	1	2.23713	0.14665	3	0.372304	0.408307	-1.29227	100 - 7.11	2744.4	1217.29	295.001	41.691	273.462	1176.65	119.487	185.457	2642.82	1082.46	259.585	35.3956	227.567	956.619	94.2121	169.481	HMDB0000933	Traumatic acid	M-H, M+FA-H	C12H20O4	35	0	-17.9339	93.0203		http://nonlinear.com/redirect/outbound?p=hmdb&param=HMDB0000933
2.96_946.5264m/z		946.526	1	2.95533	0.199183	1	0.372414	1.06937	0.0967555	58.2 - 100 - 86	3001.48	2767.01	3005.88	3253.91	2956.27	3777.39	3151.28	2977.69	2890.39	2460.54	2645.01	2762.56	2460.13	3071.02	2484.69	2721.17
4.63_810.3682m/z		810.368	1	4.62997	0.11285	6	0.372498	0.899933	-0.15211	100 - 27.1	190.69	203.247	191.341	154.265	130.695	204.851	177.587	152.408	183.632	180.735	168.37	130.971	108.76	166.544	140.022	139.278
3.17_706.3736m/z		706.374	1	3.17293	0.249033	3	0.372859	0.867003	-0.205891	100 - 51 - 21.5 - 5.8 - 9.4 - 2.86 - 2.26	2870.23	2237.27	2294.12	2987.31	1695.81	1852.16	2437.12	3022.16	2764	1989.47	2018.71	2536.22	1411.2	1505.8	1921.59	2761.82
4.07_456.9516m/z		456.952	1	4.06668	0.0523667	1	0.372982	2.59361	1.37496	100 - 35.8	4.60311	4.96676	2.08006	3.52996	28.3557	3.07614	1.59781	6.34112	4.43274	4.41664	1.83034	2.99693	23.5968	2.5009	1.25983	5.79485
1.52_371.2831m/z		371.283	1	1.51893	0.06285	7	0.373257	1.81318	0.858525	100 - 7.97	183.917	101.41	65.2923	5.49423	151.667	344.774	39.2613	109.998	177.11	90.1783	57.4538	4.66458	126.213	280.302	30.9563	100.522	HMDB0092901	DG(8:0/10:0/0:0)	M-H	C21H40O5	35.3	0	7.45976	84.7334		http://nonlinear.com/redirect/outbound?p=hmdb&param=HMDB0092901
1.04_681.5174m/z		681.517	1	1.03947	0.05	25	0.373355	1.46264	0.548573	100 - 27	174.195	75.026	91.8859	130.007	96.2504	326.555	128.2	138.063	167.748	66.7161	80.8547	110.375	80.0969	265.489	101.082	126.17
4.21_124.0843m/z		124.084	1	4.21333	0.06285	3	0.373526	1.21557	0.281638	100	364.419	400.119	452.173	362.438	356.956	349.58	495.606	717.43	350.931	355.802	397.888	307.709	297.049	284.209	390.77	655.626
2.25_437.9718m/z		437.972	1	2.24762	0.2176	1	0.373642	0.673789	-0.569631	100 - 46.1	1443.45	1804.15	2762.58	951.113	242.397	2300.32	705.865	1441.87	1390.02	1604.33	2430.93	807.492	201.716	1870.16	556.553	1317.65
5.79_350.1538m/z		350.154	1	5.79367	0.0838	12	0.373813	0.696838	-0.521104	100 - 14.6	208.537	158.183	90.8273	42.3359	88.849	126.005	55.8528	77.6308	200.819	140.662	79.9232	35.943	73.9377	102.442	44.0383	70.9432	HMDB0039161	Syndesine	M+FA-H	C12H23N3O6	37.4	0	-10.0573	97.8592		http://nonlinear.com/redirect/outbound?p=hmdb&param=HMDB0039161
5.77_331.1113m/z		331.111	1	5.77272	0.0942667	37	0.373908	0.819596	-0.287016	100 - 15.5 - 6.4	438.862	523.607	499.089	301.69	275.858	315.883	558.492	294.917	422.618	465.613	439.172	256.134	229.561	256.813	440.354	269.51
1.23_376.2908m/z		376.291	1	1.22802	0.0419	2	0.373927	0.517522	-0.950307	100 - 51.3	232.711	202.701	11.3537	50.6388	129.513	98.2873	0	29.6181	224.097	180.25	9.99069	42.9922	107.777	79.9077	0	27.0666	HMDB0013334	9,12-Hexadecadienoylcarnitine	M-H2O-H	C23H41NO4	33.5	0	12.7565	80.812		http://nonlinear.com/redirect/outbound?p=hmdb&param=HMDB0013334
1.85_240.0803m/z		240.08	1	1.85193	0.11535	9	0.373963	1.34265	0.425089	100 - 64.3	590.685	631.935	193.85	171.75	710.29	388.577	557.475	476.09	568.822	561.942	170.577	145.816	591.084	315.913	439.552	435.076
1.47_273.0777m/z		273.078	1	1.46657	0.32235	84	0.374036	1.44554	0.531607	100 - 16.2 - 6.14	946.039	1188.16	146.176	377.997	1059.88	1299.96	412.938	1070	911.023	1056.56	128.627	320.918	882.003	1056.87	325.589	977.82
4.82_678.1727n	678.173	659.155	1	4.81615	0.0523833	2	0.374132	0.784104	-0.350882	100 - 50.1	230.91	356.668	355.282	134.886	222.762	149.459	282.657	190.186	222.363	317.164	312.629	114.518	185.377	121.51	222.867	173.803			M-H2O-H, M+FA-H
2.63_422.8734m/z		422.873	1	2.63282	0.06285	1	0.374663	1.85645	0.89255	100 - 19.5	0	13.3315	451.572	534.523	833.425	31.041	369.603	621.321	0	11.8549	397.359	453.809	693.553	25.2364	291.42	567.796	HMDB0031211	Endrin	M+FA-H	C12H8Cl6O	20.6	0	11.9562	15.7107		http://nonlinear.com/redirect/outbound?p=hmdb&param=HMDB0031211
2.26_421.9968m/z		421.997	1	2.25808	0.199017	2	0.374766	0.57391	-0.801104	100 - 15.9	1798.86	2417.32	6707.36	1401.69	335.089	3172.25	1320.22	2246.01	1732.28	2149.58	5902.12	1190.03	278.852	2579.04	1040.95	2052.53	HMDB0060639	Gemcitabine diphosphate	M-H	C9H13F2N3O10P2	38.5	0	-0.866282	93.7653		http://nonlinear.com/redirect/outbound?p=hmdb&param=HMDB0060639
3.09_230.1132m/z		230.113	1	3.08913	0.0419	11	0.374914	0.836902	-0.256869	100 - 12.5	130.524	123.561	163.674	203.589	75.6076	133.425	148.61	162.365	125.693	109.875	144.024	172.846	62.9185	108.474	117.174	148.378
4.64_118.0498m/z		118.05	1	4.64043	0.123333	12	0.375054	1.14618	0.196833	100 - 4.75 - 0.405	3179.8	2958.11	3959.33	3389.28	2610.84	4633.95	3693.26	4519.92	3062.11	2630.47	3484	2877.49	2172.67	3767.41	2912.02	4130.54
1.96_398.9641m/z		398.964	1	1.95668	0.967217	7	0.375548	0.529009	-0.918637	100 - 24.2 - 29.5 - 1.09	7250.44	10950.3	56584	18440.2	8009.81	10900.7	14870.9	15535.4	6982.08	9737.41	49790.9	15655.6	6665.54	8862.27	11725.2	14197.1	HMDB0128381	3-[3,5-dihydroxy-4-(sulfooxy)benzoyloxy]-2,4,5-trihydroxybenzoic acid	M-H2O-H	C14H10O13S	35	0	-5.3657	81.287		http://nonlinear.com/redirect/outbound?p=hmdb&param=HMDB0128381
1.45_843.4243m/z		843.424	1	1.44562	0.0942667	2	0.375692	1.34795	0.43077	100 - 44.6	284.826	428.503	318.058	92.8645	544.057	247.066	258.106	466.21	274.284	381.043	279.874	78.8417	452.749	200.865	203.508	426.047
2.67_729.5459m/z		729.546	1	2.67472	0.23855	15	0.375963	0.862353	-0.21365	81.6 - 100 - 42.7	6916.57	5994.62	4345.61	4472.41	5184.87	5772.11	4002.81	3778.46	6660.57	5330.66	3823.91	3797.07	4314.7	4692.73	3156.09	3452.96
2.14_710.3176m/z		710.318	1	2.14287	0.06285	2	0.375999	0.240238	-2.05747	100	517.153	128.996	0	0	0	155.229	0	0	498.012	114.708	0	0	0	126.202	0	0	HMDB0014964	Natamycin	M+FA-H	C33H47NO13	29.2	0	21.9776	67.3412		http://nonlinear.com/redirect/outbound?p=hmdb&param=HMDB0014964
1.15_409.0922m/z		409.092	1	1.15468	0.0942667	23	0.376171	0.44893	-1.15544	100 - 25.1	624.803	2767.2	323.347	376.849	327.559	648.713	346.946	513.893	601.678	2460.71	284.528	319.944	272.586	527.404	273.557	469.623	HMDB0039327	3-(4-Hydroxybenzoyl)epicatechin	M-H	C22H18O8	38.7	0	-1.73885	95.5032		http://nonlinear.com/redirect/outbound?p=hmdb&param=HMDB0039327
4.42_971.8408m/z		971.841	1	4.42047	0.45615	229	0.376606	1.09472	0.130566	100 - 23.3 - 1.28	9218.64	10293.6	12264	13258	10507.9	13070.2	12391	13330.9	8877.43	9153.5	10791.6	11256	8744.37	10626.1	9769.95	12182.5
2.16_474.1259m/z		474.126	1	2.16382	0.584333	4	0.376705	0.253644	-1.97912	100 - 74.4 - 37.3 - 6.31	289.734	295.59	5576.47	542.072	77.5058	333.343	474.584	814.961	279.01	262.851	4907	460.217	64.4982	271.008	374.195	744.754	HMDB0015151	Glyburide	M-H2O-H	C23H28ClN3O5S	34.8	0	-0.105033	74.3606		http://nonlinear.com/redirect/outbound?p=hmdb&param=HMDB0015151
4.93_232.0448m/z		232.045	1	4.93137	0.0837833	2	0.376742	0.816873	-0.291816	100 - 13.2	486.087	419.398	332.754	175.223	309.01	264.067	289.139	292.402	468.096	372.945	292.805	148.764	257.15	214.687	227.977	267.212
3.28_874.5624m/z		874.562	1	3.27768	0.0838	67	0.377144	1.4107	0.496412	100 - 64.3	233.928	163.724	58.131	57.7333	139.901	222.36	106.998	255.159	225.27	145.59	51.1522	49.0154	116.422	180.779	84.3648	233.178
1.28_133.1005m/z		133.101	1	1.28038	0.06285	90	0.377146	0.572354	-0.80502	100	195.089	119.079	23.8527	48.0775	59.8353	108.234	17.7818	35.1337	187.868	105.89	20.9891	40.8177	49.7933	87.9947	14.0204	32.107
4.54_835.3506m/z		835.351	1	4.53568	0.45615	8	0.378101	1.06225	0.0871233	100 - 20.5 - 0.0919	9745.63	11321.5	9696.26	9894.81	11112.9	11956.8	10755.8	9363.74	9384.92	10067.5	8532.19	8400.66	9247.82	9720.88	8480.59	8557.08
3.09_407.2181m/z		407.218	1	3.08913	0.06285	17	0.378848	0.87042	-0.200217	100 - 32.9	266.641	239.684	253.416	261.715	317.481	171.164	227.579	172.871	256.771	213.137	222.993	222.195	264.199	139.156	179.439	157.979
2.22_348.1182n	348.118	393.213	1	2.2162	0.157117	5	0.378981	0.533596	-0.90618	100 - 24.3	3106.75	1837.51	354.872	351.163	690.616	1312.41	362.282	649.668	2991.76	1633.99	312.268	298.136	574.711	1066.99	285.648	593.701	HMDB0124870	1-(2,4,6-trihydroxyphenyl)-3-(3,4,5-trimethoxyphenyl)propan-1-one	M-H2O-H, M+FA-H	C18H20O7	37	0	-7.83869	93.7049		http://nonlinear.com/redirect/outbound?p=hmdb&param=HMDB0124870
2.31_328.0570m/z		328.057	1	2.31047	0.0419	11	0.379245	0.776058	-0.365763	100 - 68.8	155.976	196.654	138.988	71.7821	156.482	57.6343	100.758	122.356	150.203	174.872	122.302	60.9428	130.22	46.8567	79.4449	111.816
2.39_874.2810n	874.281	919.34	1	2.3919	0.196667	106	0.379327	1.23611	0.305808	100 - 47.8 - 33.6 - 14.4 - 4.7 - 1.47	2800.31	2184.74	1592.54	2429.74	3177.14	1459.49	3821.12	2676.32	2696.66	1942.76	1401.35	2062.84	2643.93	1186.56	3012.84	2445.77			M-H, M+FA-H
1.37_640.3957m/z		640.396	1	1.3723	0.0919167	2	0.379391	0.847948	-0.237953	73.5 - 100 - 89.3	726.517	803.939	829.454	411.475	717.888	633.085	531.874	467.143	699.626	714.895	729.875	349.341	597.406	514.699	419.366	426.9
1.05_462.2127m/z		462.213	1	1.04993	0.0419	3	0.379708	1.27789	0.353761	60.9 - 100	52.8727	31.1954	18.1666	61.5332	61.3701	58.2097	57.4959	32.2012	50.9157	27.7402	15.9856	52.2415	51.0705	47.3245	45.3337	29.4272
2.63_175.0230m/z		175.023	1	2.63282	0.322417	25	0.379872	1.79922	0.847374	100 - 12.7 - 1.85 - 0.683	2567.57	2744.36	16875.4	15800.6	35173	2099.93	11971.4	19104.4	2472.53	2440.4	14849.5	13414.6	29270	1707.25	9439.05	17458.7	HMDB0041503	Bis(2-furanylmethyl) sulfide	M-H2O-H	C10H10O2S	38.4	0	3.37557	96.0409		http://nonlinear.com/redirect/outbound?p=hmdb&param=HMDB0041503
1.48_419.3143m/z		419.314	1	1.47705	0.209483	8	0.38063	0.743706	-0.427196	100 - 24.7	422.766	642.884	553.79	171.118	460.61	362.89	153.189	354.957	407.118	571.678	487.305	145.278	383.307	295.03	120.785	324.379
3.91_956.5021m/z		956.502	1	3.91192	0.1362	20	0.380846	1.28852	0.365715	100 - 53.8	1257.27	1449.21	1493.45	984.783	1270.95	1269.89	1336.11	2803.66	1210.73	1288.69	1314.16	836.078	1057.65	1032.42	1053.48	2562.13
4.64_203.0270m/z		203.027	1	4.64043	0.0709667	14	0.38091	1.13504	0.182748	100	340.559	294.225	423.207	390.301	287.17	459.224	417.242	480.24	327.954	261.637	372.4	331.365	238.975	373.35	328.982	438.869
3.90_243.1694m/z		243.169	1	3.90143	0.0314333	46	0.381298	1.48962	0.574942	100	51.3422	52.7112	43.6212	92.2713	36.087	56.0468	97.529	167.765	49.4419	46.8729	38.3843	78.338	30.0306	45.5661	76.8987	153.312
2.52_342.9704m/z		342.97	1	2.5176	0.02095	1	0.381441	1.799	0.847194	100 - 66.1 - 49	324.147	50.2906	114.081	290.801	33.648	276.304	333.461	758.581	312.149	44.7204	100.385	246.889	28.0009	224.636	262.923	693.232	HMDB0015408	Bismuth Subsalicylate	M-H2O-H	C7H5BiO4	24.7	0	-30.2047	50.6095		http://nonlinear.com/redirect/outbound?p=hmdb&param=HMDB0015408
3.00_667.3212m/z		667.321	1	2.99723	0.0709667	2	0.381509	0.80352	-0.315593	100	109.206	131.01	174.148	268.11	131.012	129.523	137.564	150.282	105.164	116.499	153.241	227.625	109.025	105.302	108.465	137.336
1.18_654.5559m/z		654.556	1	1.17563	0.0419	1	0.382054	1.27846	0.354405	100 - 90.1	663.977	619.104	299.844	493.364	580.809	1045.25	564.22	464.169	639.402	550.532	263.847	418.864	483.333	849.79	444.87	424.182
1.13_667.4320m/z		667.432	1	1.13373	0.06285	16	0.382121	0.821092	-0.284383	58.9 - 70.5 - 100 - 63.7	665.238	569.219	581.216	550.695	479.984	745.809	211.139	506.074	640.615	506.173	511.439	467.538	399.43	606.343	166.477	462.477	HMDB0114786	PA(14:0/20:4(8Z,11Z,14Z,17Z))	M-H	C37H65O8P	25.8	0	-3.55939	33.3752		http://nonlinear.com/redirect/outbound?p=hmdb&param=HMDB0114786
2.14_223.1324m/z		223.132	1	2.14287	0.0838	24	0.38236	0.188657	-2.40616	100 - 13.4	1814.31	121.303	24.6882	74.5288	52.6953	222.637	16.8736	91.6777	1747.15	107.867	21.7243	63.2747	43.8515	181.004	13.3043	83.7799	HMDB0030987	2-Carboxy-4-dodecanolide	M-H2O-H	C13H22O4	38	0	-6.59346	97.3743		http://nonlinear.com/redirect/outbound?p=hmdb&param=HMDB0030987
2.60_947.6343m/z		947.634	1	2.6014	0.0523667	1	0.382447	0.887791	-0.171708	98.5 - 100 - 67.4	1156.59	1288.01	1433.36	1656.91	1140.09	1129.29	1598.6	1045.83	1113.78	1145.35	1261.28	1406.72	948.748	918.116	1260.45	955.734
0.96_396.2422m/z		396.242	1	0.958033	0.0419	3	0.382877	0.701298	-0.511901	100	20.8428	32.478	7.82305	36.8352	7.59659	27.7177	14.0218	19.3765	20.0714	28.8808	6.88387	31.273	6.32167	22.5345	11.0557	17.7073
6.88_122.9341m/z		122.934	1	6.87595	0.6449	1	0.383155	1.09986	0.137322	100 - 13.7	822.981	907.675	946.566	895.653	865.583	1054.52	1204.83	804.731	792.52	807.141	832.928	760.407	720.314	857.326	949.975	735.406
3.43_715.2340m/z		715.234	1	3.43243	0.06285	7	0.383247	0.657236	-0.605516	100 - 21.5	212.583	155.391	75.5508	27.9194	92.2019	103.878	64.5222	49.2475	204.715	138.18	66.4807	23.7035	76.7278	84.4533	50.8738	45.005	HMDB0030196	Fagopyrine	M+FA-H	C40H34N2O8	33.9	0	6.3741	76.6525		http://nonlinear.com/redirect/outbound?p=hmdb&param=HMDB0030196
2.22_351.1918m/z		351.192	1	2.2162	0.115217	11	0.383323	0.733965	-0.446216	100 - 12	1254.94	896.283	251.09	796.51	562.002	839.082	415.678	531.06	1208.49	797.011	220.945	676.235	467.682	682.174	327.749	485.311
4.64_322.0122m/z		322.012	1	4.64043	0.123333	4	0.383445	1.11788	0.16076	100 - 6.91 - 1.63	5357.95	5222.92	6193.97	5488.54	4538.67	7575.88	5856.42	6916.71	5159.64	4644.43	5450.36	4659.75	3776.96	6159.2	4617.61	6320.86
3.11_450.2626m/z		450.263	1	3.11008	0.1257	5	0.383466	1.25015	0.322098	100 - 23.6	9740.59	11749.6	6456.33	6207.79	13546.1	13802	6191.56	9158.25	9380.06	10448.2	5681.23	5270.4	11272.7	11221	4881.86	8369.3
3.40_238.0780m/z		238.078	1	3.40102	0.23855	17	0.383597	1.23508	0.304604	100	103.422	151.933	137.056	189.397	189.04	92.0379	193.722	243.779	99.5939	135.105	120.602	160.797	157.314	74.8269	152.744	222.778
0.94_564.3430m/z		564.343	1	0.937083	0.0942667	2	0.38364	1.21105	0.276258	100 - 36.4 - 6.37 - 0.0698	1145.49	1406	1091.44	1876.1	1317.94	2321.43	1226.19	1818.27	1103.1	1250.27	960.409	1592.81	1096.75	1887.32	966.811	1661.63	HMDB0010386	LysoPC(18:2(9Z,12Z))	M+FA-H	C26H50NO7P	34.3	0	23.7169	94.0204		http://nonlinear.com/redirect/outbound?p=hmdb&param=HMDB0010386
1.13_453.1589m/z		453.159	1	1.13373	0.0733167	33	0.383833	1.25883	0.332081	100 - 31.4	799.157	457.789	844.971	1107.2	803.993	1514.16	986.963	734.607	769.578	407.085	743.529	940.007	669.061	1231.01	778.19	671.323
4.05_723.6541m/z		723.654	1	4.04573	0.2281	2	0.383932	1.24834	0.320012	100 - 58 - 60.2	1195.33	1398.66	2062.47	1559.35	920.256	2106.67	2062.89	2669.63	1151.09	1243.74	1814.86	1323.89	765.812	1712.73	1626.53	2439.65
2.31_287.0413m/z		287.041	1	2.31047	0.123333	25	0.383969	0.82606	-0.275682	100 - 51	832.454	693.695	454.027	504.673	349.704	670.695	426.855	605.381	801.643	616.862	399.519	428.466	291.014	545.276	336.562	553.229
4.56_991.8118m/z		991.812	1	4.55663	0.45615	122	0.384026	1.07442	0.10356	100 - 51.2 - 15.9 - 15.3 - 11.5	37694.1	45826.3	36756.9	37761.9	43892.5	48039.7	40640	37228.5	36298.9	40750.6	32344.1	32059.7	36526.1	39056.3	32043.4	34021.4
4.37_207.0157m/z		207.016	1	4.36808	0.02095	10	0.384092	1.21139	0.27666	100 - 15.5	95.1094	39.755	60.8656	100.543	101.059	96.3039	96.7467	64.7913	91.5891	35.3517	53.5585	85.3606	84.0986	78.2952	76.2818	59.2097
4.42_896.3670n	896.367	895.343	1	4.42047	0.445683	1	0.384365	1.08933	0.123444	100 - 12.9 - 3.96 - 5.34 - 0.0629 - 0.00642	64362.7	73242.2	54414.6	56044.1	74001.5	74938.4	61591.3	59692.4	61980.5	65129.9	47881.9	47581.3	61581.9	60925	48562.9	54550.1			M-H2O-H, M-H
3.79_460.0446m/z		460.045	1	3.78622	0.0838	23	0.384654	1.33423	0.416005	100 - 47.2	182.02	203.858	164.975	194.153	154.123	182.499	442.561	214.824	175.283	181.279	145.169	164.835	128.257	148.371	348.946	196.317
4.58_788.3461m/z		788.346	1	4.57758	0.435217	1	0.384719	1.09382	0.129371	100 - 41.4 - 17.7 - 8.17 - 2.26	3360.85	4143.88	2958.19	3219.28	3885.97	4263.94	3641.25	3174.66	3236.46	3684.9	2603.05	2733.16	3233.79	3466.59	2871.02	2901.17
2.26_119.0487m/z		119.049	1	2.25808	0.32235	35	0.385341	1.12066	0.164345	100 - 21.2	1662.33	2120.69	1582.21	1989.06	1910.67	2612.18	1676.12	2042.67	1600.8	1885.81	1392.26	1688.7	1590.01	2123.7	1321.57	1866.7
2.62_264.0844m/z		264.084	1	2.62235	0.123317	16	0.385405	0.808018	-0.30754	100	446.186	278.076	231.548	294.733	278.232	121.548	308.79	301.891	429.671	247.277	203.75	250.227	231.537	98.8183	243.472	275.884
4.21_859.8193m/z		859.819	1	4.21333	0.0419	3	0.386143	0.278082	-1.84642	100 - 19.3	0	0	1446.13	4704.64	1.77184	0	1702.91	5.73889	0	0	1272.52	3994.22	1.47448	0	1342.69	5.2445	HMDB0043307	TG(15:0/20:1(11Z)/o-18:0)	M-H	C56H108O5	31	0	8.05477	63.7422		http://nonlinear.com/redirect/outbound?p=hmdb&param=HMDB0043307
0.93_978.1670m/z		978.167	1	0.926617	0.0733333	2	0.386184	2.78837	1.47942	100 - 83.2 - 78.9 - 42.3	1561.87	11.0024	68.7128	9.58467	2792.02	0	1797.81	14.2547	1504.06	9.78378	60.4636	8.13736	2323.44	0	1417.52	13.0267	HMDB0060372	3-Hydroxy-3-(4-methylpent-3-en-1-yl)glutaryl-CoA	M-H	C32H52N7O20P3S	23.2	0	-46.8013	52.2839		http://nonlinear.com/redirect/outbound?p=hmdb&param=HMDB0060372
3.97_257.0310m/z		257.031	1	3.97478	0.0919167	12	0.386816	1.40677	0.492384	100 - 31 - 9.45	114.187	164.902	180.693	337.309	117.228	214.581	341.659	447.853	109.961	146.637	159	286.374	97.5539	174.454	269.387	409.272	HMDB0125210	2-oxo-3-(3,4,5-trihydroxyphenyl)propanoic acid	M+FA-H	C9H8O6	35.1	0	3.33794	79.4786		http://nonlinear.com/redirect/outbound?p=hmdb&param=HMDB0125210
2.23_728.5058m/z		728.506	1	2.22667	0.115217	31	0.386936	2.43597	1.28449	100 - 16.9	38.4264	18.4826	403.148	961.217	2028.1	0	1373.7	60.372	37.0042	16.4355	354.749	816.07	1687.73	0	1083.12	55.1712	HMDB0009708	PE(22:6(4Z,7Z,10Z,13Z,16Z,19Z)/P-16:0)	M-H2O-H	C43H74NO7P	33.3	0	4.53858	71.5212		http://nonlinear.com/redirect/outbound?p=hmdb&param=HMDB0009708
1.64_497.2906m/z		497.291	1	1.64463	0.154767	10	0.387337	0.495722	-1.0124	100 - 14.6	170.612	52.9351	29.7985	20.4973	32.4703	70.3942	21.6064	11.2794	164.298	47.0721	26.2211	17.4021	27.0209	57.2305	17.036	10.3077
3.13_297.1489m/z		297.149	1	3.13103	0.219967	18	0.387381	1.06647	0.0928433	100 - 16.9	585.067	608.754	640.663	709.114	664.547	784.896	625.462	637.766	563.412	541.329	563.749	602.036	553.017	638.121	493.158	582.824
2.61_914.5229m/z		914.523	1	2.61187	0.28045	1	0.387738	1.13334	0.18058	100 - 60 - 31.5 - 17.8 - 17.1	32041.2	31656.3	29314.1	37478.6	28253.8	48899.9	34209.8	36526.2	30855.2	28150	25794.8	31819.2	23512	39755.7	26973.4	33379.6
2.25_445.2938m/z		445.294	1	2.24762	0.115233	10	0.387978	0.573631	-0.801804	100 - 37.1 - 27.3 - 0.271	1484.02	605.8	299.682	233.291	216.733	539.111	510.887	237.784	1429.09	538.702	263.704	198.063	180.359	438.298	402.819	217.3	HMDB0030913	Cepagenin	M-H	C27H42O5	35.3	0	-4.74882	82.0515		http://nonlinear.com/redirect/outbound?p=hmdb&param=HMDB0030913
3.41_301.0459m/z		301.046	1	3.41148	0.249017	59	0.388019	1.20522	0.269295	100 - 51	567.276	357.323	336.272	621.215	525.972	620.637	385.244	736.473	546.28	317.746	295.902	527.41	437.699	504.578	303.753	673.029
2.21_435.1435m/z		435.143	1	2.20572	0.1257	91	0.388584	0.345741	-1.53223	100 - 24	127.67	43.8678	2.44271	0	6.20525	26.5237	0	27.4232	122.944	39.009	2.14945	0	5.16383	21.5638	0	25.0608
4.93_278.0812n	278.081	259.063	1	4.93137	0.0733167	8	0.38896	0.855907	-0.224473	100 - 15.8 - 2.19	700.39	642.298	631.38	326.143	513.303	420.304	558.201	476.959	674.466	571.157	555.581	276.895	427.156	341.708	440.125	435.871			M-H2O-H, M-H
3.79_436.0929m/z		436.093	1	3.78622	0.0733333	5	0.38903	0.825682	-0.276341	100	106.646	158.17	153.257	138.536	107.272	83.0995	183.228	85.9831	102.699	140.651	134.858	117.617	89.2691	67.5599	144.469	78.576
1.03_376.1461m/z		376.146	1	1.02898	0.05	14	0.389413	1.11362	0.155251	78.6 - 100 - 50.7	205.742	205.75	167.787	145.747	229.806	224.577	195.089	157.928	198.127	182.961	147.643	123.739	191.238	182.581	153.821	144.323
1.73_178.1215m/z		178.121	1	1.72607	0.1048	9	0.390185	0.613354	-0.705209	100 - 25.3	731.8	615.965	193.773	69.7244	166.323	368.137	294.677	159.137	704.714	547.741	170.51	59.1958	138.409	299.296	232.344	145.428	HMDB0014523	Mexiletine	M-H	C11H17NO	35.2	0	-12.5874	89.1524		http://nonlinear.com/redirect/outbound?p=hmdb&param=HMDB0014523
2.54_711.2327m/z		711.233	1	2.53855	0.0733333	65	0.390382	0.472849	-1.08055	100 - 41.7	35.1512	32.5133	27.597	0	0.56263	0	0.564025	43.9176	33.8502	28.9121	24.2839	0	0.468205	0	0.444716	40.1343
1.37_595.4204m/z		595.42	1	1.3723	0.102383	3	0.390469	0.859364	-0.218659	100 - 36.8 - 60.1 - 21.5 - 25.5 - 11 - 15.7 - 8.49	8334.25	10685.3	9368.02	5237.63	8808.38	6753.45	6853.95	6480.5	8025.78	9501.81	8243.36	4446.73	7330.09	5490.56	5404.13	5922.23
4.20_938.8332m/z		938.833	1	4.20287	0.0314167	1	0.390746	0.204033	-2.29313	100 - 20.4	12.6952	20.6886	637.434	4709.8	13.705	0	1014.76	69.3597	12.2254	18.3971	560.908	3998.61	11.4049	0	800.106	63.3846	HMDB0008782	PC(24:0/24:0)	M-H2O-H	C56H112NO8P	26.1	0	40.1595	63.5883		http://nonlinear.com/redirect/outbound?p=hmdb&param=HMDB0008782
3.94_172.0391m/z		172.039	1	3.94335	0.1024	16	0.390756	0.572322	-0.805101	100	167.702	105.195	325.203	578.893	143.108	122.577	0	407.934	161.495	93.544	286.161	491.478	119.09	99.6553	0	372.792	HMDB0035514	xi-2,3-Dihydro-2-oxo-1H-indole-3-acetic acid	M-H2O-H	C10H9NO3	36.3	0	-6.62926	88.8053		http://nonlinear.com/redirect/outbound?p=hmdb&param=HMDB0035514
4.82_959.1880m/z		959.188	1	4.81615	0.0523833	9	0.390815	0.697628	-0.519471	100 - 60 - 28.3 - 4.95	95.3929	193.246	188.29	63.354	119.803	33.536	164.336	59.2406	91.8621	171.842	165.685	53.7874	99.6967	27.2648	129.574	54.1372
3.43_571.2876m/z		571.288	1	3.43243	0.207133	9	0.390915	0.816738	-0.292054	100 - 31.9 - 7.12 - 3.28	6697.3	6817.13	3878.55	3710.97	5106.07	4795.6	2519.74	4814.99	6449.41	6062.07	3412.92	3150.6	4249.13	3898.82	1986.74	4400.19
4.62_985.3275m/z		985.327	1	4.61948	0.238567	2	0.39109	1.06026	0.0844223	71.5 - 77 - 97.6 - 97.5 - 100	2192.33	2582.87	2683.74	2572.19	2407.33	2971.06	2723.84	2533.41	2111.19	2296.79	2361.55	2183.78	2003.31	2415.47	2147.67	2315.17
1.51_276.1574m/z		276.157	1	1.50847	0.0942667	6	0.39117	1.19588	0.258073	100	200.185	209.9	127.56	80.602	188.018	214.595	161.146	175.589	192.775	186.651	112.246	68.4308	156.463	174.466	127.059	160.463
2.67_279.2319m/z		279.232	1	2.67472	0.290983	21	0.391376	1.10827	0.148306	100 - 16.9 - 45.4 - 5.15	4934.36	5086.08	4004.76	4313.68	4637.43	5029.62	4242.07	6415.25	4751.72	4522.75	3523.98	3662.3	3859.14	4089.09	3344.74	5862.6
1.28_109.1009m/z		109.101	1	1.28038	0.0733167	21	0.391436	0.672203	-0.573032	100 - 5.73	555.897	402.883	111.779	189.373	312.528	253.973	90.0441	190.385	535.322	358.26	98.3595	160.777	260.077	206.48	70.997	173.984
2.23_733.5726n	733.573	732.504	1	2.22667	0.125683	11	0.39147	2.12947	1.09049	100 - 35.1	303.221	190.436	450.544	1386.69	2707.65	91.6802	1998.47	165.758	291.997	169.343	396.454	1177.3	2253.23	74.5361	1575.73	151.478	HMDB0000564	PC(16:0/16:0)	M-H2O-H, M-H	C40H80NO8P	34.1	0	14.2415	85.108		http://nonlinear.com/redirect/outbound?p=hmdb&param=HMDB0000564
1.79_335.2188m/z		335.219	1	1.78897	0.115383	79	0.391623	0.486875	-1.03838	100 - 15.7	353.014	199.144	63.0073	990.243	117.566	256.633	0	407.433	339.948	177.087	55.443	840.713	97.8355	208.643	0	372.334	HMDB0014347	Succinylcholine	M+FA-H	C14H30N2O4+2	39.4	0	0.207025	97.5019		http://nonlinear.com/redirect/outbound?p=hmdb&param=HMDB0014347
3.10_566.1719m/z		566.172	1	3.09962	0.0419	9	0.392024	1.24412	0.315126	100 - 18.2 - 9.54	122.543	50.0145	111.122	151.485	133.898	190.452	109.916	107.132	118.007	44.4749	97.7818	128.611	111.426	154.838	86.6654	97.903	HMDB0015416	Fosamprenavir	M-H2O-H	C25H36N3O9PS	37.4	0	-2.12502	89.3681		http://nonlinear.com/redirect/outbound?p=hmdb&param=HMDB0015416
2.78_589.1718m/z		589.172	1	2.7771	0.0838	33	0.392425	1.38806	0.473074	100 - 68 - 66.5 - 84	79.8003	129.613	50.0576	42.8874	100.458	156.801	38.3693	124.065	76.8467	115.257	44.048	36.4113	83.5981	127.479	30.2531	113.377
4.08_200.0313m/z		200.031	1	4.07717	0.0942667	7	0.392467	0.786402	-0.346661	100 - 7.86 - 13.5	2655.66	4900.01	3475.78	3139.92	1037.16	3085.73	4253.31	2768.2	2557.36	4357.29	3058.5	2665.79	863.099	2508.7	3353.6	2529.73
4.21_874.0950m/z		874.095	1	4.21333	0.0733333	2	0.392869	2.41159	1.26998	100 - 22	4878.66	7567.93	26.5255	52.7402	7857.16	2432.77	32.6573	19884.6	4698.08	6729.71	23.341	44.7762	6538.51	1977.85	25.7493	18171.6	HMDB0001057	3-Methylglutaconyl-CoA	M-H2O-H	C27H42N7O19P3S	29.7	0	-38.0976	80.2657		http://nonlinear.com/redirect/outbound?p=hmdb&param=HMDB0001057
2.64_87.0071m/z		87.0071	1	2.6433	0.0419	7	0.392871	1.72855	0.789564	100	11.3769	7.31661	71.2036	86.0661	148.021	11.8596	59.885	84.3961	10.9558	6.50623	62.6554	73.0699	123.179	9.6419	47.2175	77.1257
1.34_314.2444n	314.244	295.227	1	1.34323	0.165233	5	0.393214	1.14849	0.199737	100 - 19.3 - 4.81 - 0.971	12129.7	11320.1	9033.72	13915.7	12986	17195	9502.2	13605.7	11680.7	10066.3	7949.19	11814.4	10806.6	13979.6	7492.19	12433.6	HMDB0004704	9,10-DHOME	M-H2O-H, M+FA-H	C18H34O4	38.5	0	-4.18275	97.2176		http://nonlinear.com/redirect/outbound?p=hmdb&param=HMDB0004704
2.16_381.0191m/z		381.019	1	2.16382	0.0523667	10	0.393226	0.347682	-1.52416	100 - 19.7	18.0738	31.5005	0	0	0	17.2361	0	0	17.4048	28.0115	0	0	0	14.013	0	0
2.80_167.0510m/z		167.051	1	2.79805	0.0733167	9	0.393287	0.775841	-0.366168	100 - 13.7	98.5365	88.6639	69.0197	101.021	69.435	64.1989	21.6864	121.842	94.8894	78.8435	60.7337	85.7665	57.7819	52.1937	17.0991	111.346
5.77_363.0460m/z		363.046	1	5.77272	0.0733167	37	0.393465	0.803425	-0.315765	100	120.467	129.639	166.665	87.8323	110.582	56.7645	156.993	81.0724	116.008	115.28	146.656	74.5693	92.023	46.1496	123.784	74.0883
1.10_771.5594m/z		771.559	1	1.10232	0.0942833	1	0.393539	1.81937	0.863442	100	26.2325	46.9136	79.6536	93.7876	182.975	34.927	9.48125	221.251	25.2616	41.7175	70.0909	79.6254	152.267	28.3956	7.47568	202.191	HMDB0031133	1-O-beta-D-Glucopyranosyl-2,3-di-O-(8-hexadecenoyl)glycerol	M+FA-H	C41H74O10	25.3	0	45.457	62.2794		http://nonlinear.com/redirect/outbound?p=hmdb&param=HMDB0031133
2.84_291.0928m/z		291.093	1	2.83995	0.157183	63	0.393612	0.830658	-0.267674	100 - 37.8	878.495	1019.22	694.486	1140.12	702.106	413.087	1075.38	909.713	845.98	906.331	611.111	967.96	584.273	335.84	847.902	831.344
1.20_607.0281m/z		607.028	1	1.19658	0.0942667	2	0.394014	0.775788	-0.366266	100 - 31.8 - 14 - 1.31	2239.9	2496	1694.27	977.019	1357.54	2282.98	1255.38	850.516	2156.99	2219.55	1490.87	829.486	1129.7	1856.06	989.825	777.247
3.77_260.0220m/z		260.022	1	3.76527	0.228067	8	0.394319	0.865583	-0.208256	100 - 48.4 - 11.9	2199.97	2607.98	2596.65	3641.36	1854.9	2075.79	3012.28	2618.22	2118.55	2319.12	2284.91	3091.5	1543.59	1687.62	2375.09	2392.67
1.14_280.2389n	280.239	279.232	1	1.14422	0.157133	12	0.394353	1.13716	0.18544	100 - 16.5 - 33.3 - 6.36	19459.7	20774.6	14094	15929	20810.5	23615.5	13850.7	21617.4	18739.4	18473.6	12402	13523.7	17317.9	19199.4	10920.8	19755.1			M-H, M+FA-H
2.47_708.4871m/z		708.487	1	2.46522	0.36425	44	0.394728	1.43804	0.524103	100 - 45.4 - 23.9 - 1.42	8486.17	11230.3	10112.4	10001	26320.9	3234.72	14422.6	13298.7	8172.07	9986.42	8898.37	8490.84	21903.5	2629.83	11371.8	12153.1
5.85_246.0302n	246.03	291.025	1	5.84605	0.1676	11	0.395089	1.2052	0.269272	100 - 34.7 - 16.7 - 8.94 - 14.1	1827.63	1620.41	1333.02	791.364	1435.06	2159.09	1210.76	1910.98	1759.98	1440.94	1172.99	671.866	1194.22	1755.34	954.645	1746.35	HMDB0015143	Busulfan	M-H, M+FA-H	C6H14O6S2	28.6	0	28.5308	68.937		http://nonlinear.com/redirect/outbound?p=hmdb&param=HMDB0015143
3.05_257.0766m/z		257.077	1	3.04723	0.0919	96	0.395198	0.592672	-0.754695	100 - 9.08	63.9185	64.3359	27.1145	98.4877	108.564	18.4098	23.4796	0	61.5527	57.2101	23.8593	83.6157	90.3442	14.9672	18.5129	0
1.25_238.0765m/z		238.076	1	1.24897	0.228083	17	0.395481	0.796647	-0.327987	4.43 - 100 - 2.55 - 3.91	13375.9	16346.3	10454.5	6648.36	9449.95	4924.74	10680.6	12247.7	12880.8	14535.7	9199.37	5644.44	7863.99	4003.82	8421.32	11192.6
2.40_512.2697m/z		512.27	1	2.40237	0.395683	3	0.39568	1.28381	0.360427	100 - 35.3 - 11.8 - 10.6 - 2.62 - 0.122	2754.71	1656.44	2200.55	1004.23	2155.17	3354.76	1296.76	2970.68	2652.75	1472.98	1936.36	852.584	1793.47	2727.43	1022.46	2714.77
2.75_863.5684m/z		863.568	1	2.74567	0.115233	1	0.395758	1.08484	0.117481	77.6 - 96.3 - 62.3 - 100	8708.07	7857.62	7449.15	8729.22	8272.97	10848.4	8718.34	7682.34	8385.76	6987.31	6554.86	7411.08	6884.53	8819.75	6874.15	7020.54	HMDB0006288	All trans decaprenyl diphosphate	M-H	C50H90O7P2	21.2	0	-46.8776	42.5746		http://nonlinear.com/redirect/outbound?p=hmdb&param=HMDB0006288
4.00_414.2344m/z		414.234	1	3.99573	0.05	1	0.396065	1.98722	0.990749	100 - 19.3	118.865	55.9019	0	0	56.8955	175.773	0	114.631	114.465	49.7102	0	0	47.3469	142.903	0	104.756
4.91_334.9996m/z		335	1	4.91042	0.06285	4	0.396165	0.908274	-0.1388	100 - 4.9	78.5598	111.061	99.0095	74.204	80.6871	76.2803	89.5725	83.0134	75.6521	98.7602	87.123	62.999	67.1456	62.016	70.6252	75.862
8.75_177.9005m/z		177.901	1	8.74757	0.10475	2	0.396247	1.06326	0.0884882	100 - 2.83	334.058	392.736	344.286	383.379	385.066	411.802	420.66	328.933	321.694	349.237	302.953	325.487	320.441	334.796	331.678	300.596
3.14_299.2577m/z		299.258	1	3.14152	0.0942833	14	0.396487	0.79893	-0.323859	100 - 14.9	976.762	541.284	588.979	525.669	455.327	779.098	554.563	314.351	940.61	481.332	518.27	446.291	378.911	633.407	437.256	287.271
3.77_175.0168m/z		175.017	1	3.76527	0.0523667	19	0.396596	2.28394	1.19153	100 - 5.2	0.759922	16.2328	65.9777	81.2159	16.4493	0	234.701	123.842	0.731795	14.4349	58.0568	68.9521	13.6887	0	185.055	113.173
2.43_579.3785m/z		579.378	1	2.4338	0.14665	10	0.397343	0.890476	-0.167352	100 - 59.2 - 2.12 - 5.81	1796.26	2108.92	2260.48	1276.32	1593.33	1637.23	1585.82	1810.52	1729.77	1875.34	1989.1	1083.59	1325.92	1331.07	1250.37	1654.55
4.69_238.9300m/z		238.93	1	4.69045	0.466633	1	0.397828	1.07792	0.108246	100	10036.9	12504.4	9996.69	10149.2	11591.7	13266.2	11167.8	9987.62	9665.39	11119.4	8796.55	8616.67	9646.25	10785.4	8805.47	9127.22
1.27_487.1094m/z		487.109	1	1.26992	0.06285	28	0.39792	0.820609	-0.285232	100 - 27.5 - 4.06	1010.93	964.473	567.911	712.389	882.286	711.159	320.428	757.788	973.514	857.648	499.731	604.816	734.214	578.173	252.648	692.507
5.86_168.0762m/z		168.076	1	5.85652	0.0838	5	0.398093	2.55242	1.35186	100 - 5.83	56.4479	50.9864	46.5699	186.955	86.8089	86.8223	55.2876	641.352	54.3586	45.3392	40.979	158.724	72.2399	70.5866	43.5926	586.101	HMDB0000001	1-Methylhistidine	M-H	C7H11N3O2	37.2	0	-9.56339	96.5324		http://nonlinear.com/redirect/outbound?p=hmdb&param=HMDB0000001
6.89_913.6358m/z		913.636	1	6.88643	0.23855	9	0.398193	1.10354	0.142134	100	238.136	336.244	329.729	304.029	266.019	335.743	393.379	338.082	229.322	299.001	290.144	258.12	221.373	272.959	310.168	308.958
1.46_621.4815m/z		621.482	1	1.4561	0.311867	61	0.398419	0.752713	-0.409828	100 - 39.7	1646.12	1091.15	902.97	454.594	1045.53	936.376	558.748	541.586	1585.2	970.299	794.565	385.949	870.062	761.275	440.556	494.93
1.38_367.1451m/z		367.145	1	1.38277	0.0919	25	0.398849	0.867786	-0.204589	100 - 13.3	515.958	526.762	449.822	446.242	426.471	229.258	498.058	528.661	496.861	468.418	395.819	378.858	354.898	186.387	392.703	483.119
8.33_885.5452m/z		885.545	1	8.33315	0.6658	28	0.399668	1.1041	0.142875	100 - 48.9 - 10.1	3289.95	4011.93	3686.83	4526.55	4383.32	3555.62	5238.4	3953.1	3168.18	3567.57	3244.21	3843.03	3647.68	2890.72	4130.32	3612.56
3.91_290.0859m/z		290.086	1	3.91192	0.115233	7	0.399968	0.79393	-0.332916	100 - 10.8	77.2425	139.171	122.387	213.999	123.011	76.0577	102.114	137.702	74.3836	123.757	107.694	181.684	102.367	61.8349	80.5135	125.839
3.10_577.2123m/z		577.212	1	3.09962	0.0419	17	0.400102	1.11551	0.157698	100 - 33.6 - 4.44	779.936	763.767	718.595	868.959	712.633	1102.5	722.652	955.153	751.069	679.172	632.325	737.744	593.033	896.332	569.789	872.87
3.15_237.0782m/z		237.078	1	3.15198	0.0838	44	0.400152	1.18884	0.249553	100 - 47.9 - 14.6	172.16	173.676	78.7467	88.122	137.456	161.504	145.25	165.313	165.787	154.439	69.2929	74.8153	114.387	131.303	114.525	151.071
1.05_251.1085m/z		251.108	1	1.04993	0.0919	20	0.400182	1.15824	0.211932	100 - 48.6	571.575	596.776	677.756	543.619	612.391	627.984	987.467	540.031	550.42	530.678	596.389	461.531	509.615	510.552	778.587	493.509
4.42_835.8767m/z		835.877	1	4.42047	0.45615	1	0.400645	1.13453	0.182091	100 - 21.4 - 2.78 - 0.638	5920.18	6954.52	9221.48	10034.1	7340.33	9461.23	8874.63	10776.5	5701.06	6184.24	8114.41	8518.93	6108.42	7691.99	6997.37	9848.14
4.32_249.0379m/z		249.038	1	4.31808	0.0523667	8	0.401099	1.24175	0.312375	100 - 7.76 - 0.763	288.489	197.091	104.891	136.384	258.602	263.732	147.014	233.226	277.811	175.262	92.2986	115.79	215.201	214.414	115.916	213.134
2.45_156.9952m/z		156.995	1	2.45475	0.332833	2	0.401155	1.35694	0.440358	100 - 7.14 - 6.41 - 0.147	552.244	527.368	1093.17	1108.71	1813.43	486.292	903.894	1249.17	531.804	468.956	961.934	941.288	1509.08	395.356	712.693	1141.56
4.58_992.3104m/z		992.31	1	4.57758	0.435217	5	0.401464	1.0668	0.0932876	100 - 54.2 - 24.4 - 12.2 - 9.37	12736	15525.6	12602.3	12707.4	14392	16176.8	13557.7	13023.3	12264.6	13806	11089.4	10788.5	11976.6	13151.7	10689.9	11901.3
2.71_944.5561m/z		944.556	1	2.71425	0.15475	4	0.401664	0.815969	-0.293414	100 - 77.4 - 93.5 - 63.2	2584.26	2591.45	5696.49	3689.32	2784.06	2795.17	3290.66	3011.86	2488.61	2304.42	5012.61	3132.22	2316.82	2272.47	2594.58	2752.4
3.11_927.5455m/z		927.546	1	3.11008	0.0838	7	0.401907	1.3457	0.428359	100 - 58.1	1717.12	2262.25	1256.65	1397.72	1628.08	3657.3	949.517	2692.15	1653.56	2011.68	1105.79	1186.66	1354.84	2973.38	748.665	2460.23
2.63_584.3374m/z		584.337	1	2.63282	0.0814333	4	0.40205	0.471128	-1.08581	100 - 34.9 - 13.5	37.3746	95.7169	15.7551	0	8.6681	32.7335	6.58764	22.1365	35.9912	85.1153	13.8636	0	7.21335	26.6124	5.19415	20.2295
2.32_405.2571m/z		405.257	1	2.32093	0.28045	19	0.402468	0.569248	-0.812872	100 - 29.5	2350.36	2564.54	8189.44	1979.92	1964.28	1012.82	497.843	5111.73	2263.36	2280.49	7206.27	1680.95	1634.62	823.426	392.534	4671.37	HMDB0000307	1b-Hydroxycholic acid	M-H2O-H	C24H40O6	35.2	0	-17.7071	93.9517		http://nonlinear.com/redirect/outbound?p=hmdb&param=HMDB0000307
4.21_943.7747m/z		943.775	1	4.21333	0.0419	270	0.402772	0.31506	-1.6663	100 - 24.4	0	0	1811.53	5009.35	0	0	2148.99	0	0	0	1594.05	4252.92	0	0	1694.41	0	HMDB0043567	TG(15:0/22:2(13Z,16Z)/22:6(4Z,7Z,10Z,13Z,16Z,19Z))	M-H	C62H104O6	32.1	0	-1.35466	62.1902		http://nonlinear.com/redirect/outbound?p=hmdb&param=HMDB0043567
1.74_192.1014m/z		192.101	1	1.73655	0.1967	17	0.402919	0.670534	-0.576618	100 - 11.6	1414.78	1117.49	436.947	236.643	446.314	797.05	541.756	364.52	1362.42	993.717	384.49	200.909	371.41	648.003	427.158	333.118
2.31_791.2310m/z		791.231	1	2.31047	0.249017	4	0.403091	0.811276	-0.301734	100 - 38	234.355	189.541	100.4	170.16	138.723	207.894	109.715	107.063	225.681	168.547	88.3467	144.465	115.442	169.018	86.5072	97.84
3.85_265.9870m/z		265.987	1	3.84907	0.10475	1	0.40314	0.861169	-0.215631	100 - 56.2 - 29.1	322.974	384.189	342.263	376.594	381.866	157.671	384.07	304.438	311.02	341.636	301.173	319.728	317.779	128.187	302.828	278.211
2.16_84.0444m/z		84.0444	1	2.16382	0.0419	16	0.403149	0.595647	-0.74747	100 - 6.44	117.746	105.664	21.1998	21.6582	11.0068	75.4455	50.2236	21.9256	113.388	93.9604	18.6547	18.3877	9.15955	61.3372	39.5997	20.0368
1.28_203.1786m/z		203.179	1	1.28038	0.06285	124	0.403846	0.747187	-0.420458	100 - 12.6	635.802	559.967	240.861	351.84	485.787	438.7	97.6855	314.149	612.269	497.945	211.945	298.711	404.259	356.663	77.022	287.086
1.04_740.4343m/z		740.434	1	1.03947	0.05	13	0.40392	1.50854	0.593155	100 - 64.9 - 31.4 - 19.7	266.651	144.974	224.163	352.376	220.823	761.674	325.133	183.057	256.782	128.916	197.252	299.167	183.763	619.242	256.357	167.287	HMDB0112326	PS(15:0/18:4(6Z,9Z,12Z,15Z))	M-H	C39H68NO10P	30.3	0	-22.21	72.673		http://nonlinear.com/redirect/outbound?p=hmdb&param=HMDB0112326
1.28_680.4608n	680.461	661.443	1	1.28038	0.228083	8	0.404054	0.69625	-0.522322	100 - 42.8 - 21.1 - 6.26 - 0.53	9605.98	7550.9	2566.96	4201.47	5961.64	6199.66	827.36	3669.34	9250.43	6714.57	2258.78	3567.04	4961.11	5040.33	652.348	3353.24			M-H2O-H, M+FA-H
2.38_180.0288m/z		180.029	1	2.38142	0.28045	9	0.404848	1.13214	0.179048	100 - 52	962.919	650.641	663.831	1086.84	810.199	908.558	1009.91	1080.1	927.279	578.576	584.136	922.722	674.225	738.658	796.282	987.055
1.11_383.3007m/z		383.301	1	1.11278	0.0314333	14	0.404995	1.65013	0.72258	100 - 37.8 - 40.8	827.73	882.151	406.394	318.116	814.332	2214.54	303.041	685.151	797.094	784.444	357.605	270.08	677.664	1800.42	238.938	626.128	HMDB0029458	Oryzarol	M-H2O-H	C26H42O3	32.2	0	12.7318	74.3855		http://nonlinear.com/redirect/outbound?p=hmdb&param=HMDB0029458
3.42_137.0341m/z		137.034	1	3.42197	0.0523833	12	0.405063	1.44484	0.530914	100 - 9.32	163.002	134.584	24.0802	34.3682	180.673	130.38	53.9933	149.367	156.969	119.677	21.1893	29.1785	150.351	105.999	42.5721	136.5
2.31_362.0446m/z		362.045	1	2.31047	0.154767	6	0.4054	0.588423	-0.765073	100 - 25.3 - 8.31 - 6.39	1063.97	345.046	348.569	116.026	288.516	443.985	228.227	141.75	1024.59	306.829	306.722	98.5061	240.095	360.96	179.95	129.539	HMDB0001397	Guanosine monophosphate	M-H	C10H14N5O8P	33.1	0	-16.8078	82.6848		http://nonlinear.com/redirect/outbound?p=hmdb&param=HMDB0001397
5.86_239.1133m/z		239.113	1	5.85652	0.2176	16	0.405552	2.63461	1.39759	100 - 8.77	485.503	487.477	477.36	1431.15	742.738	643.706	427.127	5778.04	467.533	433.484	420.051	1215.05	618.086	523.334	336.777	5280.28	HMDB0094708	Tetraethylene glycol	M+FA-H	C8H18O5	39.3	0	-1.56017	98.3959		http://nonlinear.com/redirect/outbound?p=hmdb&param=HMDB0094708
1.20_569.0720m/z		569.072	1	1.19658	0.1257	2	0.405596	0.777625	-0.362853	100 - 33.1 - 8.86 - 0.629	3213.97	3297.77	2158.45	1379.51	1881.63	3177.02	1404.23	1352.02	3095.02	2932.51	1899.32	1171.2	1565.84	2582.92	1107.19	1235.55
1.96_356.2789m/z		356.279	1	1.95668	0.133817	1	0.405858	1.46399	0.549903	100 - 14.4	427.312	455.909	101.798	183.427	376.412	718.185	124.781	491.214	411.496	405.413	89.577	155.729	313.239	583.885	98.3861	448.897
1.14_309.1744m/z		309.174	1	1.14422	0.1257	12	0.405907	1.05061	0.0712307	100 - 24	2681.93	2602.53	2211.96	2343.06	2648.35	2743.66	2342.87	2602.6	2582.66	2314.28	1946.4	1989.25	2203.88	2230.6	1847.28	2378.39	HMDB0034579	8-O-Methyloblongine	M-H2O-H	C20H26NO3+	38.5	0	3.00621	96.1403		http://nonlinear.com/redirect/outbound?p=hmdb&param=HMDB0034579
2.12_197.0792m/z		197.079	1	2.12192	0.0314167	26	0.406045	1.39015	0.475241	100	171.306	217.525	72.1732	40.5832	246.493	96.975	222.509	131.306	164.966	193.432	63.5086	34.455	205.125	78.8407	175.441	119.994
3.18_183.1080m/z		183.108	1	3.18342	0.0419	36	0.406236	3.30376	1.72411	100	13.4516	0	0	22.2136	0	0	23.4067	94.4225	12.9537	0	0	18.8593	0	0	18.4555	86.2884
1.47_271.0616m/z		271.062	1	1.46657	0.0419	85	0.406244	0.278445	-1.84454	100 - 22.4	1069.64	65.0123	100.093	28.0193	55.8437	204.197	12.7718	78.7972	1030.05	57.8115	88.0762	23.7883	46.4716	166.012	10.0701	72.0091	HMDB0127929	3,5,7-trihydroxy-2-(3-hydroxyphenyl)-5H-chromen-5-yl	M-H	C15H12O5	38.3	0	1.5378	93.3096		http://nonlinear.com/redirect/outbound?p=hmdb&param=HMDB0127929
2.01_501.1291m/z		501.129	1	2.00907	0.0919	25	0.406893	1.24779	0.319372	100 - 13.3	263.273	259.229	42.7803	202.874	227.101	279.516	220.187	231.691	253.529	230.517	37.6444	172.239	188.987	227.247	173.611	211.732
1.01_361.0642m/z		361.064	1	1.01042	0.0838	42	0.407029	0.273506	-1.87035	100 - 45.1	28.0396	57.8571	552.278	8.77011	97.444	29.0862	17.3625	33.0505	27.0018	51.4488	485.975	7.4458	81.0902	23.6471	13.6898	30.2033	HMDB0015417	Fosphenytoin	M-H	C16H15N2O6P	33.2	0	13.1139	79.8942		http://nonlinear.com/redirect/outbound?p=hmdb&param=HMDB0015417
4.30_237.0940m/z		237.094	1	4.29713	0.1757	45	0.407409	0.737291	-0.439693	100	80.1867	63.9374	201.008	193.021	55.3616	132.455	108.783	100.176	77.2188	56.8557	176.877	163.874	46.0704	107.686	85.772	91.546
1.64_421.2268m/z		421.227	1	1.64463	0.207183	19	0.407623	1.41076	0.49647	100 - 18.3 - 16.3	1057.39	1364.1	461.037	608.542	2251.02	743.462	1042.42	888.169	1018.26	1213.01	405.688	516.651	1873.23	604.435	821.912	811.656
1.04_695.5284m/z		695.528	1	1.03947	0.0604667	40	0.407711	2.14762	1.10274	100 - 37.4	208.736	101.269	51.757	91.2001	105.529	669.278	88.4833	109.502	201.01	90.0524	45.5434	77.4286	87.8182	544.123	69.7664	100.069	HMDB0012084	SM(d18:0/12:0)	M+FA-H	C35H75N2O6P	36.2	0	-9.41414	91.4809		http://nonlinear.com/redirect/outbound?p=hmdb&param=HMDB0012084
2.92_606.4069m/z		606.407	1	2.9238	0.042	1	0.407832	0.789547	-0.340903	100 - 98.5	347.362	315.388	340.261	116.334	301.309	237.425	122.822	222.219	334.505	280.456	299.411	98.7672	250.741	193.027	96.8413	203.075
2.40_867.2245m/z		867.224	1	2.40237	0.196667	4	0.408197	2.11298	1.07928	100 - 44.5 - 57.7 - 23.7 - 29.4 - 12.1	0.683899	5.96973	1.23503	2.28524	14.1624	2.38571	1.55161	3.39748	0.658586	5.30853	1.08676	1.94016	11.7856	1.93959	1.2234	3.1048
4.21_861.8106m/z		861.811	1	4.21333	0.0419	1434	0.408403	0.301042	-1.73196	100 - 32.7 - 22.9	0	28.9065	1302.5	4614.54	0	0	1746.5	43.4796	0	25.7048	1146.13	3917.73	0	0	1377.06	39.7339	HMDB0043804	TG(15:0/o-18:0/20:0)	M-H	C56H110O5	32.1	0	-20.2328	80.2436		http://nonlinear.com/redirect/outbound?p=hmdb&param=HMDB0043804
2.93_420.3205m/z		420.321	1	2.93438	0.042	3	0.408407	1.09825	0.13521	100	95.2589	128.802	93.8446	98.795	115.78	129.162	91.8424	120.858	91.7331	114.536	82.5783	83.8767	96.3491	105.009	72.4149	110.447
1.45_242.0808m/z		242.081	1	1.44562	0.157117	14	0.4088	1.13076	0.177295	25.4 - 100	647.364	915.404	563.692	639.929	851.641	845.427	581.896	849.161	623.403	814.014	496.019	543.298	708.712	687.333	458.808	776.009
3.11_892.5393m/z		892.539	1	3.11008	0.0733167	5	0.408915	0.804708	-0.313463	100 - 64.1	214.043	173.491	243.339	127.459	84.5548	202.959	106.807	215.916	206.121	154.275	214.125	108.212	70.3641	165.006	84.2139	197.315
3.47_233.0751m/z		233.075	1	3.47433	0.0733333	42	0.408936	1.58658	0.665918	100 - 77.3	16.9864	20.105	6.44165	11.8246	44.7274	9.85585	7.29437	25.9517	16.3577	17.8782	5.6683	10.039	37.2209	8.01282	5.75139	23.716
2.36_212.0014m/z		212.001	1	2.36047	0.84385	6	0.408968	0.793871	-0.333023	100 - 11.1 - 6.17 - 0.997 - 0.118	375233	801877	914462	597665	741910	671938	381674	339387	361344	713061	804678	507416	617397	546286	300938	310150
1.14_432.2014n	432.201	477.351	1	1.14422	0.10475	5	0.408974	0.901942	-0.148893	100 - 29.8	1022.18	910.423	1115.26	945.235	1004.22	1075.05	617.739	904.527	984.35	809.584	981.367	802.502	835.688	874.02	487.068	826.605	HMDB0060897	Diphenhydramine N-glucuronide	M-H, M+FA-H	C23H30NO7+	38.2	0	-1.91239	93.2101		http://nonlinear.com/redirect/outbound?p=hmdb&param=HMDB0060897
1.14_671.4576m/z		671.458	1	1.14422	0.0838	20	0.409158	0.897376	-0.156215	100 - 35.2 - 30.4 - 23.9	514.238	376.238	531.17	525.329	470.86	474.804	310.165	491.341	495.205	334.566	467.401	446.003	391.837	386.016	244.555	449.014	HMDB0115504	PA(14:0/20:2(11Z,14Z))	M-H	C37H69O8P	32.4	0	-12.0245	75.0138		http://nonlinear.com/redirect/outbound?p=hmdb&param=HMDB0115504
4.82_843.1336m/z		843.134	1	4.81615	0.06285	2	0.4092	0.719307	-0.475319	100 - 53.5 - 36.5	154.852	309.38	190.371	58.7652	168.194	101.409	164.491	79.0372	149.121	275.113	167.517	49.8915	139.966	82.4455	129.696	72.2284
2.31_132.0437m/z		132.044	1	2.31047	0.36425	18	0.409292	0.79158	-0.337193	100 - 63.3	2390.03	4994.53	5180.72	3193.58	4140.1	4251.25	1920.57	2162.48	2301.56	4441.34	4558.76	2711.34	3445.28	3456.27	1514.31	1976.19	HMDB0032609	2-(Methylamino)benzoic acid	M-H2O-H	C8H9NO2	30.8	0	-11.8048	66.565		http://nonlinear.com/redirect/outbound?p=hmdb&param=HMDB0032609
1.03_753.1546m/z		753.155	1	1.02898	0.0395167	25	0.409604	0.627534	-0.672234	100 - 21.4	29.5405	59.6229	84.7902	186.595	82.1079	68.2862	67.9421	7.92038	28.4471	53.0191	74.6108	158.419	68.3279	55.5167	53.5703	7.23807
4.07_764.2445n	764.245	809.206	1	4.06668	0.0419	1	0.410082	1.56011	0.641646	94.1 - 100 - 64.7 - 33.8 - 23 - 9.93	272.099	228.937	287.277	329.231	0	431.023	452.906	859.562	262.028	203.58	252.788	279.517	0	350.422	357.102	785.513	HMDB0060635	Etoposide glucuronide	M-H, M+FA-H	C35H40O19	22.7	0	36.8015	44.4477		http://nonlinear.com/redirect/outbound?p=hmdb&param=HMDB0060635
1.11_310.2843n	310.284	355.265	1	1.11278	0.0942833	9	0.410318	2.11466	1.08042	100 - 24.2 - 21.9 - 5.21	11815	6948.21	4727.25	5218.42	6086.25	41845	5564.53	7213.61	11377.7	6178.63	4159.72	4430.42	5064.8	34020	4387.46	6592.18	HMDB0002231	11Z-Eicosenoic acid	M-H, M+FA-H	C20H38O2	34.5	0	-9.36083	82.7453		http://nonlinear.com/redirect/outbound?p=hmdb&param=HMDB0002231
2.97_365.3393m/z		365.339	1	2.9658	0.0419	25	0.410398	0.820611	-0.285229	100 - 15.7	116.424	54.9146	63.2446	63.9864	67.648	73.1025	55.5289	48.7299	112.115	48.8322	55.6518	54.3242	56.2947	59.4324	43.7829	44.5319
1.26_277.1415m/z		277.141	1	1.25943	0.207133	56	0.410515	1.17945	0.238113	100 - 20	1741.44	1193.78	1220.51	992.147	2135.87	1351.78	1283.3	1300.7	1676.99	1061.55	1073.98	842.33	1777.41	1099	1011.84	1188.65
0.90_234.1535m/z		234.154	1	0.895183	0.0419	4	0.410982	0.774603	-0.36847	100	26.5023	24.4331	27.9608	20.4879	19.6341	36.1163	7.71186	13.5209	25.5213	21.7269	24.604	17.3941	16.339	29.3626	6.08057	12.3561
4.21_751.0746m/z		751.075	1	4.21333	0.0523667	13	0.411251	2.24706	1.16804	100 - 17.3 - 12.5 - 1.88	1516.75	2297.26	0	0	2293.88	768.92	0	5507.53	1460.61	2042.82	0	0	1908.9	625.132	0	5033.07	HMDB0126993	[(6-{5,7-dihydroxy-4-oxo-6-[3,4,5-trihydroxy-6-(hydroxymethyl)oxan-2-yl]-2-(2,4,5-trihydroxyphenyl)-4H-chromen-8-yl}-3,4,5-trihydroxyoxan-2-yl)methoxy]sulfonic acid	M+FA-H	C27H30O20S	31.1	0	-40.6232	88.7289		http://nonlinear.com/redirect/outbound?p=hmdb&param=HMDB0126993
2.62_217.0441m/z		217.044	1	2.62235	0.06285	20	0.411301	0.899267	-0.153178	100 - 6.92	222.534	198.403	245.269	229.947	146.532	257.673	216.947	184.729	214.297	176.428	215.824	195.224	121.94	209.488	171.056	168.815
4.85_163.9889m/z		163.989	1	4.84757	0.06285	1	0.411417	0.928868	-0.106455	100 - 19.9	130.606	122.475	124.1	122.102	97.2421	142.369	118.771	105.386	125.772	108.91	109.201	103.664	80.9221	115.746	93.6476	96.3074
3.94_866.5649m/z		866.565	1	3.94335	0.24905	73	0.41146	1.28832	0.365489	100 - 29.1	1236.99	1459.61	2127.97	1607.6	833.81	1959.21	2285.7	3207.96	1191.21	1297.94	1872.5	1364.84	693.874	1592.84	1802.21	2931.6
8.68_554.2609m/z		554.261	1	8.68472	0.0395333	2	0.411479	1.32136	0.402025	100 - 33.6 - 1.61	85.8275	145.997	161.243	95.5091	255.483	130.912	192.092	67.0993	82.6508	129.826	141.885	81.0869	212.606	106.431	151.459	61.3189
1.11_356.0948m/z		356.095	1	1.11278	0.0523667	11	0.411548	0.770965	-0.375264	100 - 32.4 - 9.43 - 0.707	2032.83	3827.62	1829.27	1464.55	1981.06	979.014	2255.45	1842.09	1957.59	3403.67	1609.66	1243.4	1648.58	795.939	1778.36	1683.4
2.70_292.0887m/z		292.089	1	2.70377	0.1757	20	0.411848	0.703552	-0.507272	17.7 - 100	2188.47	5380.32	1353.95	2585.87	1761.83	965.595	2788.52	2580.96	2107.47	4784.4	1191.41	2195.4	1466.15	785.029	2198.67	2358.62
3.78_272.9957m/z		272.996	1	3.77573	0.136167	23	0.412131	1.10924	0.149566	100 - 29.1 - 15.4	1047.79	1183.61	859.618	880.806	1036.43	1007.32	1388.79	973.146	1009	1052.51	756.418	747.801	862.49	818.949	1095.02	889.313
3.15_316.0933m/z		316.093	1	3.15198	0.0838	6	0.412151	0.90133	-0.149873	100 - 86 - 4.8	202.783	243.81	198.454	203.344	203.506	158.886	245.981	156.307	195.277	216.806	174.629	172.638	169.352	129.174	193.948	142.842
3.59_160.0381m/z		160.038	1	3.58957	0.06285	18	0.412508	0.267798	-1.90078	100 - 5.88	484.55	30.8187	21.6759	23.6044	20.7763	97.8317	13.9294	17.6032	466.616	27.4052	19.0736	20.04	17.2894	79.5373	10.9829	16.0868	HMDB0000714	Hippuric acid	M-H2O-H	C9H9NO3	36.3	0	-12.9694	95.0323		http://nonlinear.com/redirect/outbound?p=hmdb&param=HMDB0000714
4.54_767.3608m/z		767.361	1	4.53568	0.45615	1	0.41269	1.06243	0.0873696	100 - 15.3	4246.6	4877.28	3974.4	4249.32	4947.33	4960.49	4590.78	3932.02	4089.42	4337.07	3497.26	3607.66	4117.03	4032.88	3619.69	3593.29
2.81_313.0984m/z		313.098	1	2.80852	0.0733333	51	0.412764	1.15647	0.209731	100 - 43.5 - 39.1 - 15.3	1048.05	1203.37	1305.89	1624.5	1083.23	1542.42	1354.89	2012.08	1009.26	1070.08	1149.11	1379.2	901.43	1253.99	1068.29	1838.75
2.38_251.0198m/z		251.02	1	2.38142	0.539967	8	0.41278	1.08896	0.122953	100 - 19.1	4299.71	4678.21	3468.21	3527.82	3921.97	4651.95	3854.09	4967.01	4140.56	4160.06	3051.84	2995.11	3263.75	3782.04	3038.83	4539.12
2.96_807.5117m/z		807.512	1	2.95533	0.374833	5	0.412889	1.14456	0.194799	100 - 49.5 - 27.9	3471.75	3688.47	3548.68	3582.87	5320.83	4732.61	3613.94	2690.47	3343.25	3279.94	3122.64	3041.84	4427.85	3847.61	2849.48	2458.69
4.37_196.0580n	196.058	195.049	1	4.36808	0.207133	9	0.413204	0.628524	-0.669959	100 - 2.95	1306.78	1661.57	6181.59	6514.41	1967.84	1082.09	5008.87	1786.63	1258.42	1477.53	5439.47	5530.71	1637.58	879.74	3949.34	1632.71	HMDB0000625	Gluconic acid	M-H2O-H, M-H	C6H12O7	38.5	0	-1.67547	94.7606		http://nonlinear.com/redirect/outbound?p=hmdb&param=HMDB0000625
2.52_360.1483m/z		360.148	1	2.5176	0.2595	11	0.413418	1.21029	0.275349	100 - 73.1	2981.66	3531.02	3590.31	2938.76	5334.38	2060.77	5012.85	3376.26	2871.31	3139.92	3159.28	2495	4439.12	1675.41	3952.48	3085.41
4.32_480.9985m/z		480.999	1	4.31808	0.144267	4	0.413548	1.2671	0.341533	100 - 18.3	2218.75	1401.91	866.264	1153.02	2417.02	2213.9	1098.13	1417.33	2136.63	1246.64	762.266	978.908	2011.38	1799.91	865.841	1295.23
2.42_495.2874m/z		495.287	1	2.42332	0.833367	16	0.413686	0.87298	-0.195979	100 - 39.6 - 26.7 - 6.19	5307.52	4471.97	5938.62	3222.15	4256.98	4481.49	3107.87	4688.13	5111.08	3976.66	5225.66	2735.6	3542.54	3643.46	2450.46	4284.26
1.49_401.3365m/z		401.336	1	1.48752	0.136167	27	0.413938	0.740672	-0.433093	100 - 16.3	152.439	191.828	147.835	46.0383	167.641	104.43	57.7451	68.7686	146.797	170.581	130.087	39.0864	139.507	84.902	45.5302	62.8444
2.33_811.4812m/z		811.481	1	2.33142	0.186183	23	0.414052	1.20612	0.270379	100 - 53.4	939.436	669.608	340.815	467.08	838.872	595.804	681.327	799.126	904.665	595.442	299.899	396.549	698.086	484.389	537.205	730.284
3.94_782.5989m/z		782.599	1	3.94335	0.29095	69	0.414114	1.28106	0.35734	100 - 15.8	1160.84	1364.47	2286	1615.69	921.183	1927.15	2276.21	3108.85	1117.88	1213.34	2011.56	1371.72	766.583	1566.77	1794.72	2841.03
1.84_410.0415m/z		410.041	1	1.84147	0.251567	5	0.414394	0.481101	-1.05559	100 - 21.9 - 8.34	175.114	251.24	1430.81	277.263	47.2976	140.534	356.984	482.061	168.633	223.413	1259.04	235.396	39.3597	114.254	281.471	440.533	HMDB0060571	Carboxycelecoxib	M-H	C17H12F3N3O4S	38.7	0	-3.21261	97.2049		http://nonlinear.com/redirect/outbound?p=hmdb&param=HMDB0060571
3.43_293.1550m/z		293.155	1	3.43243	0.1257	23	0.414406	0.512788	-0.963565	100 - 17.7 - 1.67	288.873	258.259	2837.93	1261.24	265.18	307.556	1236.67	573.156	278.181	229.654	2497.23	1070.79	220.676	250.043	975.08	523.78	HMDB0035443	(E,E)-1,6-bis(4-methoxyphenyl)-1,5-hexadiene	M-H	C20H22O2	38.9	0	0.897914	95.538		http://nonlinear.com/redirect/outbound?p=hmdb&param=HMDB0035443
3.40_905.3884m/z		905.388	1	3.40102	0.0419	1	0.414408	1.34282	0.425261	100 - 37.3	34.4932	150.853	160.334	177.238	187.329	73.5107	265.588	175.754	33.2165	134.144	141.085	150.474	155.89	59.7643	209.408	160.613
2.47_589.2149m/z		589.215	1	2.46522	0.165233	4	0.414463	0.688462	-0.538552	31.4 - 35.8 - 100 - 43 - 27.9	1283.83	517.086	1324.06	792.446	768.118	264.077	213.213	1451.59	1236.32	459.814	1165.1	672.784	639.206	214.695	168.112	1326.54
2.81_459.2318m/z		459.232	1	2.80852	0.175767	6	0.414863	0.649635	-0.622299	100 - 16.7 - 46.9	1362.59	833.34	661.291	189.705	541.862	963.992	70.0649	403.467	1312.15	741.04	581.9	161.059	450.922	783.726	55.2441	368.71	HMDB0030895	(4R,5S,7R,11x)-11,12-Dihydroxy-1(10)-spirovetiven-2-one 12-glucoside	M+FA-H	C21H34O8	30.3	0	19.8246	70.795		http://nonlinear.com/redirect/outbound?p=hmdb&param=HMDB0030895
4.10_194.0464m/z		194.046	1	4.09812	0.157117	21	0.415382	0.896754	-0.157215	100 - 6.71	328.024	307.047	210.999	265.348	259.673	240.605	199.579	296.813	315.883	273.039	185.668	225.28	216.093	195.612	157.362	271.243
4.32_246.0723m/z		246.072	1	4.31808	0.144283	6	0.416059	1.17424	0.231728	100 - 79.6 - 29.4	1943.58	1155.2	904.744	1216.42	1639.42	1564.97	1151.98	1773.09	1871.64	1027.25	796.127	1032.74	1364.28	1272.32	908.299	1620.34	HMDB0014659	Albendazole	M-H2O-H	C12H15N3O2S	30.1	0	6.2802	57.7556		http://nonlinear.com/redirect/outbound?p=hmdb&param=HMDB0014659
2.66_692.4752m/z		692.475	1	2.66425	0.144283	31	0.416251	0.778283	-0.361634	85.8 - 22 - 100	1259.05	721.786	655.462	557.86	914.883	637.632	644.218	289.223	1212.44	641.841	576.772	473.622	761.34	518.395	507.946	264.307
1.53_405.2946m/z		405.295	1	1.52942	0.2095	6	0.416518	3.9447	1.97992	100 - 21 - 55.5 - 10.3	587.569	245.237	299.568	61.1068	278.923	4174.74	3.43131	250.836	565.822	218.075	263.604	51.8795	232.112	3394.06	2.70548	229.228	HMDB0011554	MG(0:0/22:4(7Z,10Z,13Z,16Z)/0:0)	M-H	C25H42O4	29.8	0	-15.8754	65.1438		http://nonlinear.com/redirect/outbound?p=hmdb&param=HMDB0011554
8.35_554.2627m/z		554.263	1	8.35173	0.05	2	0.416592	1.23109	0.299936	100 - 29.9 - 3.7	232.613	208.239	187.959	112.419	290.848	302.071	192.199	127.403	224.003	185.175	165.394	95.4437	242.035	245.584	151.543	116.427
3.11_474.2617m/z		474.262	1	3.11008	0.35395	7	0.417061	1.2672	0.34164	100 - 27	8179.63	12155.5	8909.06	9406.27	10146.3	20316	7146.75	11368.8	7876.87	10809.2	7839.49	7985.9	8443.43	16516.9	5634.99	10389.4
2.82_685.3581m/z		685.358	1	2.819	0.0733833	7	0.418174	0.463172	-1.11038	100 - 44.7 - 9.27	33.3373	32.1343	963.105	927.114	0	18.9181	634.145	252.757	32.1034	28.5751	847.48	787.117	0	15.3804	500.004	230.983	HMDB0116518	PGP(a-13:0/i-12:0)	M-H2O-H	C31H62O13P2	35.6	0	13.2434	91.9808		http://nonlinear.com/redirect/outbound?p=hmdb&param=HMDB0116518
2.14_322.0504n	322.05	321.043	1	2.14287	0.1757	14	0.418311	1.37169	0.455954	100 - 18.6 - 11.3 - 1.59	12961.1	15871.1	6059.12	7950.97	8302.74	24946.9	17088.6	8427.97	12481.3	14113.2	5331.7	6750.35	6909.31	20281.9	13473.9	7701.92			M-H, M+FA-H
2.31_522.0323n	522.032	503.014	1	2.31047	0.0814333	1	0.418375	0.392927	-1.34767	100 - 22.1 - 11.4 - 2.19	0.0135711	70.7712	46.375	0	0	42.6345	3.40054	0.000144975	0.0130688	62.9326	40.8075	0	0	34.6619	2.68122	0.000132486			M-H2O-H, M-H
1.42_137.0230m/z		137.023	1	1.42467	0.10475	15	0.418475	2.56329	1.358	100 - 19.9 - 3.88	478.015	177.464	206.897	140.266	193.371	1975.2	160.131	241.36	460.322	157.808	182.059	119.085	160.918	1605.84	126.259	220.567	HMDB0029610	Ascladiol	M-H2O-H	C7H8O4	35.6	0	-9.04641	87.9773		http://nonlinear.com/redirect/outbound?p=hmdb&param=HMDB0029610
4.62_841.3635m/z		841.363	1	4.61948	0.207133	1	0.418588	1.05155	0.072521	100 - 18.1 - 10	2486.2	2402.65	2516.4	2482.45	2393.09	3021.99	2549.45	2432.9	2394.18	2136.53	2214.29	2107.59	1991.46	2456.88	2010.16	2223.31
1.12_514.1658m/z		514.166	1	1.12327	0.0733333	16	0.4186	0.929683	-0.105189	100 - 48.1 - 27.9 - 12.8 - 9.43 - 0.364	2320.87	2240.39	1755.32	2050.14	1825.91	1795.51	1875.22	2281.75	2234.97	1992.24	1544.59	1740.56	1519.47	1459.75	1478.55	2085.19
5.84_332.0257m/z		332.026	1	5.83557	0.0733167	2	0.418649	1.46811	0.553962	100 - 38.4 - 2.85	111.628	56.035	40.233	10.097	53.8353	130.105	41.2245	94.8743	107.497	49.8286	35.4029	8.57234	44.8002	105.775	32.5043	86.7012
4.21_864.7759m/z		864.776	1	4.21333	0.06285	1	0.41888	0.371165	-1.42987	100 - 18	0	0	3742.95	6723.2	0	0	3884.67	0	0	0	3293.6	5707.98	0	0	3062.94	0	HMDB0006230	Bisdiphosphoinositol tetrakisphosphate	M+FA-H	C6H20O30P8	33.3	0	-19.9186	86.2056		http://nonlinear.com/redirect/outbound?p=hmdb&param=HMDB0006230
4.64_880.3490m/z		880.349	1	4.64043	0.228083	1	0.419288	1.06139	0.0859517	100 - 31.8	774.213	840.372	735.774	769.514	740.653	949.035	874.067	747.64	745.557	747.292	647.442	653.315	616.35	771.566	689.175	683.234
3.08_301.2152m/z		301.215	1	3.07867	0.123333	52	0.419624	1.36954	0.453687	100 - 16.9	889.07	521.899	568.441	630.188	597.827	1680.88	546.362	748.867	856.163	464.094	500.198	535.028	497.495	1366.56	430.79	684.355
4.39_725.3722m/z		725.372	1	4.38903	0.332833	2	0.419929	1.0809	0.112239	100 - 6.54	4783.27	5229.58	3967.39	3969.39	5373.54	5281.3	4471.57	4275.41	4606.23	4650.35	3491.09	3370	4471.71	4293.7	3525.7	3907.1
3.00_596.3904m/z		596.39	1	2.99723	0.154867	2	0.419946	0.874766	-0.193032	100 - 30.1 - 9.39 - 7.03 - 2.63	44482.7	23984.5	34318.7	31849.5	28333.2	34649.6	31480.3	23311.4	42836.2	21328	30198.6	27040.1	23578.1	28170.1	24821.2	21303.2
2.18_639.4834m/z		639.483	1	2.18477	0.0838	38	0.420241	0.500458	-0.99868	100 - 29	92.4067	366.875	192.696	67.5596	325.27	10.4871	0	24.3407	88.9865	326.24	169.563	57.3579	270.681	8.52603	0	22.2439	HMDB0007121	DG(16:0/22:6(4Z,7Z,10Z,13Z,16Z,19Z)/0:0)	M-H	C41H68O5	31.6	0	-25.0333	81.369		http://nonlinear.com/redirect/outbound?p=hmdb&param=HMDB0007121
2.92_287.0557m/z		287.056	1	2.9238	0.0524833	62	0.420472	0.729616	-0.454791	100 - 49.5	245.734	107.145	158.047	75.7697	130.798	34.7449	101.674	160.845	236.638	95.2773	139.073	64.3283	108.846	28.2476	80.167	146.989
4.12_191.0185m/z		191.018	1	4.11907	0.06285	17	0.42053	0.128408	-2.96119	100 - 17	4.65419	0	0	0	0	0	0.597635	0	4.48193	0	0	0	0	0	0.471217	0
4.34_440.0233m/z		440.023	1	4.33903	0.0814167	3	0.420554	0.675853	-0.565218	100 - 26.8 - 7.1	216.091	242.172	799.817	749.538	360.119	143.022	615.969	237.745	208.093	215.349	703.796	636.355	299.681	116.277	485.673	217.264
1.51_72.0565n	72.0565	117.054	1	1.50847	0.511067	7	0.420847	1.17788	0.236197	100 - 5.23 - 4.38	9246.2	19993.5	11200	17678	18933.6	16800.3	12889.6	19832.4	8903.97	17779	9855.36	15008.6	15756	13658.6	10163.1	18123.9			M-H, M+FA-H
4.59_986.7943m/z		986.794	1	4.58807	0.4771	4	0.420906	1.07047	0.0982405	100 - 28.8 - 38.8 - 11.8 - 16.1	18898.4	23629.8	19405	19123.5	21502	25048.5	20899.9	19318.2	18198.9	21012.6	17075.4	16235.8	17893.3	20364.5	16478.9	17654
1.05_687.4865m/z		687.487	1	1.04993	0.0604667	14	0.420979	5.54071	2.47007	100 - 34.4	81.4159	17.0339	67.0492	44.6628	0	1118.14	0	46.3086	78.4025	15.1472	58.9997	37.9186	0	909.047	0	42.3192	HMDB0115093	PA(20:1(11Z)/15:0)	M-H	C38H73O8P	34.2	0	-15.2618	86.8775		http://nonlinear.com/redirect/outbound?p=hmdb&param=HMDB0115093
1.22_289.1777m/z		289.178	1	1.21753	0.0419	26	0.421471	0.586724	-0.769246	100 - 14.3	332.554	62.6337	130.991	42.6741	93.508	121.653	45.5218	73.0759	320.245	55.6964	115.265	36.2302	77.8148	98.9044	35.8925	66.7807	HMDB0028910	Isoleucyl-Isoleucine	M+FA-H	C12H24N2O3	38.9	0	3.48126	98.4074		http://nonlinear.com/redirect/outbound?p=hmdb&param=HMDB0028910
2.81_543.2657m/z		543.266	1	2.80852	0.217667	6	0.421715	1.53222	0.615621	100 - 93.2 - 86.1 - 48.7	124.225	189.883	143.797	20.9579	148.606	211.294	31.5941	342.228	119.627	168.852	126.534	17.7932	123.666	171.782	24.911	312.747	HMDB0039631	Physagulin F	M-H	C30H40O9	26.4	0	10.4784	43.1628		http://nonlinear.com/redirect/outbound?p=hmdb&param=HMDB0039631
4.64_933.8671m/z		933.867	1	4.64043	0.280467	48	0.421736	1.05378	0.0755707	70.3 - 100 - 29 - 32.1 - 54.8 - 22.1 - 18.4	18682.7	22375.2	21576.1	21346.1	20168.2	23815.3	24009.8	20503	17991.2	19896.9	18985.8	18122.7	16783.4	19361.9	18931	18736.7
4.21_374.0350m/z		374.035	1	4.21333	0.06285	7	0.422179	1.987	0.990591	100 - 10.1 - 12 - 1.02	1286.49	1820.95	5.1206	45.5774	1888.08	777.553	1.2836	3608.31	1238.88	1619.26	4.50585	38.695	1571.21	632.151	1.01208	3297.46	HMDB0060413	6-Methylthioguanosine monophosphate	M-H2O-H	C11H16N5O7PS	37.2	0	5.17656	92.0692		http://nonlinear.com/redirect/outbound?p=hmdb&param=HMDB0060413
4.54_801.3559m/z		801.356	1	4.53568	0.45615	1	0.422604	1.06311	0.0882853	100 - 18.2	7022	8311.05	6825.82	7232.52	8131.03	8729.02	7670.85	6715.27	6762.09	7390.52	6006.36	6140.39	6766.42	7096.7	6048.23	6136.77
1.45_493.3839m/z		493.384	1	1.44562	0.414317	2	0.423395	0.780342	-0.357822	100 - 28.8 - 75 - 21.9	2144.33	1713.86	1628.64	730.118	1722.96	1545.6	555.243	1027.55	2064.96	1524.03	1433.12	619.868	1433.8	1256.57	437.792	939.029
2.66_366.0044m/z		366.004	1	2.66425	0.05	1	0.423915	0.68932	-0.536755	100 - 20.6	188.34	122.043	470.587	295.631	37.0664	156.738	328.889	219.429	181.369	108.526	414.091	250.99	30.8456	127.428	259.319	200.526
1.46_464.3492n	464.349	445.331	1	1.4561	0.573917	2	0.423919	0.782295	-0.354216	100 - 27.8 - 31 - 8.16 - 11.7 - 3.17	2740.08	3295.7	3148.63	1025.97	2929.75	2132.57	1073.32	1851.88	2638.66	2930.67	2770.62	871.042	2438.06	1733.78	846.282	1692.35			M-H2O-H, M-H
1.53_81.0334m/z		81.0334	1	1.52942	0.0837833	22	0.424058	0.540239	-0.888332	100	55.9344	225.116	66.1342	17.2571	64.2387	17.9805	89.1588	25.5074	53.8641	200.182	58.1946	14.6512	53.4576	14.6181	70.299	23.31
1.47_595.1664m/z		595.166	1	1.46657	0.06285	107	0.42459	1.22993	0.298582	100 - 11.3	64.5611	94.7583	33.4094	112.691	111.627	77.716	113.427	72.8769	62.1715	84.2629	29.3985	95.6741	92.8926	63.1832	89.4333	66.5988
2.12_362.9524m/z		362.952	1	2.12192	0.1257	1	0.424725	0.597938	-0.741933	100 - 48.8 - 30.4 - 28.1 - 1.35	4275.71	1521.44	751.83	866.105	429.072	1698.43	1390.42	915.835	4117.45	1352.92	661.57	735.321	357.061	1380.83	1096.3	836.939	HMDB0014786	Mitotane	M+FA-H	C14H10Cl4	27.4	0	1.83656	39.3832		http://nonlinear.com/redirect/outbound?p=hmdb&param=HMDB0014786
1.22_425.0895m/z		425.089	1	1.21753	0.0314167	21	0.424729	1.80062	0.848497	100 - 18.7	20.3144	2.75999	6.13856	0	18.6293	10.5562	0.0022723	23.4139	19.5625	2.4543	5.4016	0	15.5027	8.58218	0.00179164	21.3969
3.31_369.1144m/z		369.114	1	3.30912	0.2176	51	0.424882	1.54928	0.631601	100 - 20	11.3295	2.4089	7.40714	3.59388	10.7073	11.438	0	16.183	10.9101	2.14209	6.51789	3.05119	8.91034	9.2991	0	14.7889
1.04_835.5154m/z		835.515	1	1.03947	0.05	19	0.425077	0.570106	-0.810698	100 - 42.5 - 56.4 - 17	9.10641	16.644	17.6936	0	11.1893	0	0	13.5783	8.76935	14.8005	15.5694	0	9.31146	0	0	12.4086
3.36_293.1084m/z		293.108	1	3.35912	0.0604667	57	0.425335	0.754579	-0.406257	100 - 10.3	18.0612	9.12791	17.2449	34.8382	18.3386	9.91085	15.3331	16.2346	17.3927	8.1169	15.1745	29.5775	15.2609	8.05753	12.0897	14.836
1.52_125.0231m/z		125.023	1	1.51893	0.6344	20	0.425402	0.861393	-0.215257	100 - 5.12	927.218	995.633	568.871	598.878	635.437	780.973	734.929	510.882	892.899	885.357	500.576	508.446	528.793	634.932	579.469	466.871
1.37_171.1012m/z		171.101	1	1.3723	0.123333	39	0.425449	0.574098	-0.80063	100 - 7.56 - 0.759	513.1	412.698	2186.83	626.549	744.21	111.945	993.702	296.8	494.109	366.988	1924.3	531.938	619.311	91.0111	783.503	271.232	HMDB0062574	N(tele)-methylhistaminium	M+FA-H	C6H12N3+	39.7	0	-0.679588	99.3859		http://nonlinear.com/redirect/outbound?p=hmdb&param=HMDB0062574
3.37_227.1170m/z		227.117	1	3.36958	0.0604833	25	0.425546	2.179	1.12367	100 - 10.1	11.4198	5.94923	4.91714	0	2.01215	33.6885	8.77297	4.0881	10.9972	5.2903	4.32682	0	1.67446	27.3888	6.91722	3.73592
1.51_373.3050m/z		373.305	1	1.50847	0.136167	11	0.425698	1.47091	0.556706	100 - 10.2	261.335	235.881	190.311	94.4087	549.452	320.269	69.4155	211.019	251.663	209.755	167.463	80.1527	457.238	260.379	54.732	192.841
1.97_242.1709m/z		242.171	1	1.96717	0.29105	1	0.425907	0.85024	-0.234058	100 - 64.3 - 3.13	2150.64	2105	1239.7	2476.05	2296.48	1291.38	1798.37	1391.37	2071.04	1871.85	1090.87	2102.16	1911.06	1049.9	1417.96	1271.51
3.65_359.0959m/z		359.096	1	3.65242	0.0814167	51	0.425973	1.28149	0.357823	100 - 13.5	126.746	217.415	153.22	175.572	363.998	142.395	144.167	211.824	122.055	193.334	134.826	149.06	302.909	115.767	113.671	193.576
3.78_500.0731n	500.073	545.135	1	3.77573	0.0838	12	0.425974	1.11328	0.154815	100 - 49.1 - 44.3	809.689	1008.31	772.237	668.178	729.86	919.806	1120.11	857.754	779.72	896.633	679.528	567.281	607.369	747.803	883.171	783.862			M-H, M+FA-H
1.15_421.3522m/z		421.352	1	1.15468	0.0942833	14	0.426061	0.614121	-0.703405	100 - 17.4	191.732	655.792	254.672	115.782	382.66	155.324	118.967	91.035	184.636	583.157	224.097	98.2987	318.439	126.279	93.8017	83.1926	HMDB0001421	4,4-Dimethyl-14a-formyl-5a-cholesta-8,24-dien-3b-ol	M-H2O-H	C30H48O2	34.6	0	10.3817	84.1775		http://nonlinear.com/redirect/outbound?p=hmdb&param=HMDB0001421
1.27_225.0836m/z		225.084	1	1.26992	0.0942667	88	0.426658	1.14793	0.199032	100 - 11.3	406.09	302.579	464.758	255.463	528.463	365.296	366.8	379.703	391.059	269.065	408.962	216.887	439.773	296.986	289.211	346.993
4.93_131.0813m/z		131.081	1	4.93137	0.1338	32	0.426879	0.862511	-0.213386	100 - 6.44 - 0.271	5283.14	4631.02	4093.37	2454.62	4260.2	2929.88	3578.36	3430.33	5087.59	4118.09	3601.94	2083.96	3545.22	2381.99	2821.43	3134.82
2.91_786.5672m/z		786.567	1	2.91333	0.136333	101	0.427049	0.890775	-0.166867	100 - 87.6	3594.14	3962.46	4261.77	4989.85	4202.54	2730.78	4742.27	3296.75	3461.11	3523.58	3750.13	4236.36	3497.24	2220.13	3739.14	3012.75
2.42_871.6586m/z		871.659	1	2.42332	0.0733333	83	0.427546	1.12116	0.16499	100 - 49 - 21 - 3.35	2719.47	2512.38	2343.88	2703.65	2009.12	3146.2	2685.96	3683.53	2618.81	2234.11	2062.49	2295.39	1671.93	2557.86	2117.79	3366.21
1.28_748.4492n	748.449	729.431	1	1.28038	0.0733167	1	0.427551	0.628531	-0.669944	100 - 41.7 - 26.8	1587.05	949.806	218.55	474.158	703.792	854.755	13.6694	457.665	1528.31	844.606	192.312	402.559	585.676	694.917	10.7779	418.238	HMDB0038019	28-Glucosyl-19(29)-dehydroursolic acid 3-arabinoside	M-H2O-H, M+FA-H	C41H64O12	34.9	0	12.5476	88.0127		http://nonlinear.com/redirect/outbound?p=hmdb&param=HMDB0038019
4.92_328.1236m/z		328.124	1	4.92088	0.0628333	16	0.427603	0.845525	-0.24208	100 - 9.17	232.251	197.078	184.683	115.309	137.221	102.466	206.276	170.697	223.655	175.25	162.511	97.8968	114.192	83.3046	162.643	155.992
4.63_900.8587n	900.859	945.832	1	4.62997	0.4771	41	0.427862	1.04639	0.0654194	100 - 34.4 - 19.2 - 13.2	13192.5	15450.9	15312.2	14999	14491.9	16928.7	15898.1	14370.7	12704.2	13739.5	13473.9	12734.1	12059.8	13763	12535.2	13132.7			M-H2O-H, M+FA-H
2.57_323.1591m/z		323.159	1	2.56997	0.0942667	33	0.428332	1.15653	0.209802	100 - 8.83	232.919	182.506	161.28	220.234	283.832	180.714	290.037	167.101	224.298	162.292	141.918	186.978	236.197	146.921	228.685	152.706
1.98_268.1546m/z		268.155	1	1.97763	0.15475	9	0.428594	0.777292	-0.363472	100 - 94.8	1626.79	1234.38	922.823	471.756	1062.18	461.839	996.32	787.621	1566.58	1097.66	812.035	400.519	883.915	375.475	785.568	719.77
1.13_304.0724m/z		304.072	1	1.13373	0.0523833	7	0.42862	0.654115	-0.612384	100	14.0919	18.6042	0	17.4178	12.3401	0	10.4475	9.99266	13.5703	16.5436	0	14.7877	10.2691	0	8.23756	9.13183
4.72_432.8652m/z		432.865	1	4.72187	0.269983	1	0.428907	1.06051	0.0847539	100 - 76.9 - 75.6 - 65.2	1328.72	1672.94	1446.85	1495.88	1539.83	1657.05	1733.44	1373.74	1279.54	1487.65	1273.15	1270	1281.4	1347.19	1366.77	1255.4
4.21_499.0504m/z		499.05	1	4.21333	0.0733333	12	0.428916	2.02462	1.01765	100 - 12.5 - 19 - 2.32 - 1.47	3165.06	4439.5	0	23.6682	4523.51	1714.77	0	9205.99	3047.91	3947.78	0	20.0943	3764.34	1394.11	0	8412.92	HMDB0127916	(5-{5,7-dihydroxy-3-[(3,4,5-trihydroxyoxan-2-yl)oxy]-5H-chromen-2-yl}-2-hydroxyphenyl)oxidanesulfonic acid	M-H	C20H20O13S	34.9	0	-9.61083	85.2593		http://nonlinear.com/redirect/outbound?p=hmdb&param=HMDB0127916
1.94_394.1579n	394.158	439.243	1	1.93573	0.228083	6	0.428966	1.2615	0.335135	100 - 17.4	459.963	463.851	93.4556	234.658	320.037	359.326	458.713	441.224	442.938	412.475	82.2359	199.224	266.326	292.133	361.681	403.214			M-H2O-H, M+FA-H
2.25_220.0626m/z		220.063	1	2.24762	0.104733	9	0.429135	1.353	0.436165	100 - 8.2 - 3.5	639.883	539.514	883.294	1463.06	459.643	997.85	1435.22	1877.65	616.199	479.757	777.251	1242.14	382.502	811.253	1131.62	1715.89
4.69_190.9269m/z		190.927	1	4.69045	0.406167	1	0.429246	1.07679	0.106731	100 - 12	3038.34	3431.38	4152.7	3869.51	3684.79	3909.67	4507.48	3502.76	2925.88	3051.33	3654.16	3285.2	3066.38	3178.57	3554.01	3201.01
1.69_103.0396m/z		103.04	1	1.69465	0.364417	19	0.429661	1.22505	0.292837	100 - 3.75	1197.81	2983.93	1393.67	2053.37	3174.69	1726.23	2089.56	2355.13	1153.47	2653.43	1226.35	1743.3	2641.89	1403.43	1647.56	2152.24
1.33_78.9579m/z		78.9579	1	1.33277	0.0709667	4	0.429674	0.610991	-0.710778	100 - 68.7 - 20.9	159.283	4.70008	76.9566	58.8137	41.0463	80.6157	41.4165	20.0683	153.388	4.1795	67.7177	49.9327	34.1576	65.5406	32.6556	18.3395
1.99_283.1105m/z		283.111	1	1.98812	0.333	58	0.429779	1.16273	0.217518	100 - 33.4 - 26.8	5724.64	4975.61	2739.19	2893.02	4806.17	4579.16	5369.71	4235.22	5512.76	4424.51	2410.34	2456.17	3999.56	3722.86	4233.86	3870.37
4.02_697.2713m/z		697.271	1	4.02478	0.2595	34	0.429779	0.410631	-1.28408	100 - 11.8	78.4291	36.2752	0	0	18.4512	28.6499	0	0	75.5262	32.2574	0	0	15.3546	23.2924	0	0
2.00_237.1108m/z		237.111	1	1.99858	0.19665	34	0.429899	1.3734	0.457752	100 - 28	1136.01	961.248	331.761	474.36	854.489	1756.05	656.401	720.566	1093.96	854.781	291.932	402.73	711.082	1427.67	517.552	658.492
1.30_423.1558m/z		423.156	1	1.30133	0.115217	21	0.430288	0.742662	-0.429223	100 - 23.7 - 34 - 20.3	4082.37	1920.34	1221.17	1883.71	2068.17	2289.97	947.562	1458.15	3931.27	1707.64	1074.57	1599.26	1721.07	1861.75	747.124	1332.54
4.21_945.7669m/z		945.767	1	4.21333	0.0419	12	0.430374	0.35061	-1.51206	100 - 17.5	0	0	1313.39	3447.75	0	0	1669.3	0	0	0	1155.71	2927.13	0	0	1316.19	0	HMDB0055951	TG(22:6(4Z,7Z,10Z,13Z,16Z,19Z)/o-18:0/22:6(4Z,7Z,10Z,13Z,16Z,19Z))	M-H2O-H	C65H104O5	30.5	0	-3.76813	57.0278		http://nonlinear.com/redirect/outbound?p=hmdb&param=HMDB0055951
1.05_535.2400m/z		535.24	1	1.04993	0.06285	25	0.430546	1.12982	0.176087	100 - 64.4	99.107	77.0961	71.4779	53.7018	91.0409	78.4208	70.0834	100.962	95.4388	68.5569	62.8967	45.5926	75.7617	63.7562	55.2586	92.2642
3.94_366.1068m/z		366.107	1	3.94335	0.0733333	8	0.430561	0.332396	-1.58902	100	25.5796	0	0	8.06956	0	11.1848	0	0	24.6328	0	0	6.85103	0	9.09328	0	0
1.15_363.3111m/z		363.311	1	1.15468	0.02095	3	0.430684	0.444037	-1.17125	100 - 11.3	11.5087	216.479	198.416	7.19088	175.602	6.90584	6.65273	3.37118	11.0827	192.502	174.595	6.10503	146.131	5.61445	5.24548	3.08076	HMDB0001093	5a-Cholesta-8,24-dien-3-one	M-H2O-H	C27H42O	33.6	0	14.0019	82.6888		http://nonlinear.com/redirect/outbound?p=hmdb&param=HMDB0001093
2.26_432.0120m/z		432.012	1	2.25808	0.06285	1	0.431162	0.419847	-1.25207	100 - 90.8	260.309	347.783	15.7493	0	0.0351631	251.754	0	10.1285	250.674	309.263	13.8585	0	0.0292618	204.676	0	9.25594	HMDB0001245	dCDP	M+FA-H	C9H15N3O10P2	26.9	0	-24.5616	57.5068		http://nonlinear.com/redirect/outbound?p=hmdb&param=HMDB0001245
1.04_345.1961n	345.196	326.178	1	1.03947	0.0814333	2	0.432471	1.0899	0.124202	100 - 60.7 - 22.6 - 21.4 - 8.94	1187.74	969.908	1442.53	1497.11	1533.17	1433.92	1337.38	1251.09	1143.77	862.481	1269.35	1271.05	1275.86	1165.78	1054.48	1143.31			M-H2O-H, M+FA-H
1.34_309.0203m/z		309.02	1	1.34323	0.0395333	10	0.43256	1.48	0.565598	100 - 11.1	11.0078	41.3203	31.3783	20.9215	61.5441	0	43.9928	49.3123	10.6003	36.7437	27.6112	17.7623	51.2153	0	34.687	45.0642
3.06_214.0474m/z		214.047	1	3.05772	0.186183	5	0.432709	1.11092	0.151752	100 - 6.71	3433.07	4127.1	2922.85	3779.99	3567.12	4831.58	3076.09	4370.25	3306	3669.99	2571.95	3209.2	2968.46	3928.08	2425.4	3993.77
2.86_274.0655m/z		274.066	1	2.86095	0.0314167	2	0.432778	1.18294	0.242377	100 - 95.6	117.558	94.5843	103.967	105.601	179.567	82.2522	142.618	94.4207	113.207	84.1082	91.485	89.6547	149.431	66.8711	112.45	86.2867
3.33_717.3836m/z		717.384	1	3.33007	0.07095	8	0.432835	1.27018	0.345033	100 - 20.8	423.556	555.347	637.712	287.059	549.422	575.434	328.354	964.8	407.879	493.837	561.153	243.713	457.214	467.828	258.897	881.686
1.50_262.1413m/z		262.141	1	1.498	0.0733167	9	0.43295	2.15519	1.10781	100 - 22.8 - 17.7	401.659	143.456	117.653	63.1583	128.069	1103.9	148.987	183.553	386.792	127.566	103.528	53.6212	106.575	897.468	117.472	167.741	HMDB0028692	Alanyl-Lysine	M+FA-H	C9H19N3O3	35.5	0	2.15358	79.9722		http://nonlinear.com/redirect/outbound?p=hmdb&param=HMDB0028692
4.33_397.1137m/z		397.114	1	4.32857	0.11285	71	0.433704	1.432	0.51803	100 - 13 - 1.25	311.494	437.363	303.199	650.271	639.758	156.084	503.208	1138.68	299.964	388.921	266.799	552.078	532.388	126.897	396.764	1040.59
2.29_499.1192m/z		499.119	1	2.28952	0.186167	59	0.434087	0.706093	-0.502071	100 - 78.4 - 36.7 - 3.58	937.916	1049.17	1692.21	501.088	301.931	1478.47	361.185	810.152	903.201	932.966	1489.06	425.422	251.258	1202	284.783	740.36
3.53_284.1229m/z		284.123	1	3.52672	0.0523833	26	0.434301	2.61949	1.38928	100 - 17.9	57.6577	43.147	1.75043	0	39.6999	207.423	2.59102	18.928	55.5236	38.368	1.54029	0	33.0371	168.635	2.04294	17.2974
1.45_452.3533n	452.353	451.346	1	1.44562	0.282817	10	0.434534	0.784542	-0.350078	100 - 22.2 - 43.1 - 9.59	2073.88	1721.35	1793.62	605.362	1685.82	1510.86	678.441	984.492	1997.12	1530.69	1578.29	513.951	1402.9	1228.33	534.93	899.682			M-H, M+FA-H
2.31_194.0400n	194.04	175.022	1	2.31047	0.437567	13	0.43531	0.806918	-0.309506	100 - 13.2 - 4.39 - 0.653	20237.5	27979.3	52174	38458.9	32702.4	16371.4	28623.1	34343.5	19488.4	24880.3	45910.3	32651.5	27214	13309.9	22568.4	31384.9			M-H2O-H, M-H
1.09_225.0603m/z		225.06	1	1.09183	0.115217	62	0.435408	0.92923	-0.105892	100 - 22.1	803.227	635.401	728.681	792.075	681.466	674.144	817.461	576.878	773.498	565.024	641.2	672.469	567.097	548.08	644.543	527.181
5.95_225.0976m/z		225.098	1	5.9508	0.1338	38	0.435632	2.06754	1.04792	100 - 8.7	271.46	292.052	295.951	695.874	422.12	247.461	287.425	2258.72	261.412	259.705	260.421	590.795	351.276	201.186	226.626	2064.14	HMDB0000033	Carnosine	M-H	C9H14N4O3	37.6	0	-7.68582	96.4563		http://nonlinear.com/redirect/outbound?p=hmdb&param=HMDB0000033
4.58_856.3349m/z		856.335	1	4.57758	0.445683	7	0.43564	1.07387	0.10282	100 - 45.9 - 25.6 - 11.2 - 6.62	6882.47	8403.51	6446.13	6560.26	7777.07	8679.28	7300.11	6625.9	6627.73	7472.74	5672.25	5569.64	6471.86	7056.26	5755.91	6055.1
2.90_452.1929m/z		452.193	1	2.90285	0.0839	3	0.435727	1.58478	0.664285	100 - 55.4	14.5338	15.9655	12.5989	0.358127	34.5065	17.4834	1.77594	15.1029	13.9959	14.1971	11.0864	0.304049	28.7154	14.214	1.40027	13.8018
1.28_276.2434n	276.243	257.226	1	1.28038	0.133817	1	0.436185	0.77344	-0.370639	100 - 18.7 - 1.97	9932.13	8621.73	3776.74	5625.61	7476.97	7127.21	1881.71	5136.55	9564.51	7666.79	3323.33	4776.13	6222.13	5794.43	1483.67	4694.05	HMDB0005830	5a-Androstan-3b-ol	M-H2O-H, M-H	C19H32O	37.9	0	-7.10778	97.7477		http://nonlinear.com/redirect/outbound?p=hmdb&param=HMDB0005830
3.58_336.0699m/z		336.07	1	3.57908	0.115217	6	0.436661	0.192108	-2.38001	100	1140.53	12.3343	16.2473	10.9858	7.35617	203.606	0	15.7438	1098.31	10.9682	14.2968	9.32693	6.1216	165.532	0	14.3876	HMDB0011658	2,8-Dihydroxyquinoline-beta-D-glucuronide	M-H	C15H15NO8	34.9	0	-7.59065	83.0383		http://nonlinear.com/redirect/outbound?p=hmdb&param=HMDB0011658
3.78_336.0396n	336.04	335.032	1	3.77573	0.0838	13	0.436998	1.23475	0.304214	100 - 33.2	747.457	1051.35	482.418	353.019	561.338	976.635	986.157	728.496	719.792	934.904	424.502	299.712	467.13	794.005	777.554	665.738			M-H, M+FA-H
2.12_467.0431m/z		467.043	1	2.12192	0.0942833	5	0.437269	0.426065	-1.23086	100 - 22.9 - 11.1	2807.7	360.812	152.321	416.473	51.7218	406.276	778.945	355.392	2703.78	320.849	134.034	353.584	43.0414	330.303	614.174	324.776	HMDB0041173	1-O-Caffeoyl-(b-D-glucose 6-O-sulfate)	M+FA-H	C15H18O12S	35.2	0	-16.6644	93.0588		http://nonlinear.com/redirect/outbound?p=hmdb&param=HMDB0041173
1.50_158.0593m/z		158.059	1	1.498	0.0733167	11	0.437368	1.17947	0.23814	100 - 17.1	102.275	112.826	50.6585	84.0155	68.4343	131.569	104.019	108.527	98.4895	100.329	44.5768	71.3289	56.9491	106.966	82.0162	99.1775
1.67_385.2408m/z		385.241	1	1.66558	0.207183	11	0.43808	5.25711	2.39427	100 - 21.3 - 17.3	206.375	39.134	49.0981	0	8.25104	1511.5	0.674922	28.3552	198.737	34.7995	43.2037	0	6.86629	1228.85	0.532156	25.9125	HMDB0000447	7a,12a-Dihydroxy-3-oxo-4-cholenoic acid	M-H2O-H	C24H36O5	36	0	5.9773	87.0624		http://nonlinear.com/redirect/outbound?p=hmdb&param=HMDB0000447
3.28_135.0293m/z		135.029	1	3.27768	0.249033	23	0.43836	1.93973	0.955859	100 - 9.62 - 2.1	1462.59	836.486	879.434	970.173	5503.21	715.188	810.514	1018.44	1408.46	743.837	773.855	823.674	4579.62	581.448	639.065	930.707	HMDB0000613	Erythronic acid	M-H	C4H8O5	38	0	-4.07124	94.6277		http://nonlinear.com/redirect/outbound?p=hmdb&param=HMDB0000613
3.29_438.2042m/z		438.204	1	3.28817	0.144283	1	0.438697	1.22153	0.28869	100 - 18	366.778	324.965	297.474	232.238	251.064	550.435	239.441	451.104	353.202	288.972	261.761	197.169	208.928	447.504	188.792	412.243
2.34_408.2838n	408.284	407.277	1	2.34188	0.165233	25	0.438999	0.407611	-1.29474	100 - 25.2 - 6.91	2117.76	1178.81	15919.5	2299.32	1221.51	559.082	211.884	6777.41	2039.38	1048.24	14008.3	1952.12	1016.5	454.534	167.064	6193.56	HMDB0000312	3a,7a,12b-Trihydroxy-5b-cholanoic acid	M-H, M+FA-H	C24H40O5	37.3	0	-9.23656	96.7157		http://nonlinear.com/redirect/outbound?p=hmdb&param=HMDB0000312
2.11_435.0481m/z		435.048	1	2.11145	0.1257	6	0.43902	0.685496	-0.544781	100	377.858	369.426	84.1292	193.645	25.9901	339.768	130.096	206.819	363.872	328.509	74.0292	164.404	21.6283	276.231	102.577	189.003
3.03_585.3502m/z		585.35	1	3.02628	0.322467	1	0.439498	1.07726	0.107366	100 - 46.2 - 10.6	49085.8	40033.3	44720.3	49185.7	42303.2	59649	48065.5	47148	47269	35599.2	39351.5	41758.6	35203.6	48494.7	37898.1	43086.3
4.21_249.0204m/z		249.02	1	4.21333	0.0733333	8	0.439968	1.86572	0.899729	100 - 6.72 - 8.99 - 0.109	2478.53	3416.82	92.6005	415.571	3501.06	1473.33	101.69	6871.07	2386.79	3038.37	81.4835	352.819	2913.48	1197.82	80.1791	6279.15	HMDB0002326	Coumesterol	M-H2O-H	C15H8O5	36.4	0	3.96683	86.8014		http://nonlinear.com/redirect/outbound?p=hmdb&param=HMDB0002326
1.04_559.1246m/z		559.125	1	1.03947	0.07095	68	0.440048	0.831017	-0.26705	100 - 30.5 - 9.32 - 1.66	6921.55	5450.82	6300.23	10354.1	8914.07	4120.26	5339.28	5748.08	6665.37	4847.09	5543.86	8790.6	7418.04	3349.77	4209.86	5252.9
1.05_677.1328m/z		677.133	1	1.04993	0.06285	4	0.441221	1.08836	0.122158	100	115.196	158.133	159.44	170.77	168.244	165.478	187.181	135.965	110.932	140.618	140.298	144.983	140.008	134.534	147.586	124.252
2.31_242.0060m/z		242.006	1	2.31047	0.353767	1	0.4413	0.646041	-0.630302	100 - 82.9	9486.51	2361.1	2469.4	2506.11	3765.6	2775.5	1823.77	2503.56	9135.38	2099.58	2172.94	2127.68	3133.62	2256.48	1437.99	2287.88	HMDB0062550	2-Methoxyacetaminophen sulfate	M-H2O-H	C9H11NO6S	26.9	0	-26.1727	58.5581		http://nonlinear.com/redirect/outbound?p=hmdb&param=HMDB0062550
2.93_707.4885m/z		707.488	1	2.93438	0.0839	64	0.441309	1.17222	0.229245	100 - 97.9	397.07	454.937	433.624	500.315	746.642	310.412	560.656	475.815	382.374	404.549	381.566	424.766	621.335	252.366	442.06	434.825
5.38_340.1412m/z		340.141	1	5.37705	0.102383	21	0.441336	0.16467	-2.60235	100 - 36.4	59.3954	0	0	0	0	9.78066	0	0	57.197	0	0	0	0	7.95168	0	0
4.07_866.1812m/z		866.181	1	4.06668	0.0942667	4	0.441527	1.32648	0.407608	61.3 - 71.4 - 100	372.649	279.523	199.892	214.04	131.438	462.722	255.709	564.299	358.856	248.563	175.894	181.719	109.379	376.194	201.619	515.687
2.31_311.1682m/z		311.168	1	2.31047	1.05092	24	0.441924	1.13048	0.17694	100 - 19.3 - 7.92 - 1.39	136938	142321	136594	225726	168456	217011	183088	156740	131869	126558	120195	191641	140184	176430	144360	143238
5.77_238.0125m/z		238.013	1	5.77272	0.14665	1	0.442029	0.926494	-0.110146	100	727.814	826.081	796.027	654.364	644.477	659.309	859.472	620.195	700.875	734.585	700.461	555.553	536.316	536.019	677.667	566.767
4.42_291.9991m/z		291.999	1	4.42047	0.19665	3	0.442336	1.15576	0.208836	100 - 28.5 - 2.77	1957.94	1546.9	2641.12	3171.77	2075.2	2792.28	2594	3307.53	1885.47	1375.57	2324.05	2692.82	1726.92	2270.13	2045.29	3022.6
2.39_237.1841m/z		237.184	1	2.3919	0.0419	33	0.442513	0.167065	-2.58152	100 - 10.8	0	0	358.334	0.149142	59.89	9.49638e-06	0	0	0	0	315.315	0.126621	49.8388	7.72057e-06	0	0
3.36_111.0088m/z		111.009	1	3.35912	0.40615	13	0.442515	1.21115	0.276376	100 - 10.1 - 5.31	2782.46	2012.15	1741.21	1156.81	3279.43	2438.67	1592.57	2006.23	2679.47	1789.29	1532.17	982.126	2729.05	1982.64	1255.7	1833.4
3.03_263.2638m/z		263.264	1	3.02628	0.0500167	2	0.44256	0.572528	-0.804581	100	27.2262	0	25.5892	50.2266	26.3646	32.6298	0	0	26.2185	0	22.5171	42.6422	21.9398	26.5281	0	0
4.32_486.9984m/z		486.998	1	4.31808	0.144267	2	0.442744	1.2677	0.342213	100 - 14.2	4295.35	2595.41	1535.36	1983.51	4387.62	4213.59	1970.61	2624.47	4136.37	2307.94	1351.03	1684	3651.26	3425.65	1553.77	2398.38
1.69_346.1743m/z		346.174	1	1.69465	0.175767	11	0.442792	0.51665	-0.952741	100 - 56.8	411.288	121.414	8.59561	83.5808	57.0976	94.1658	25.538	146.042	396.065	107.966	7.56367	70.9598	47.515	76.5569	20.136	133.461	HMDB0013958	5-O-Desmethyldonepezil	M-H2O-H	C23H27NO3	31.8	0	-18.9778	78.0389		http://nonlinear.com/redirect/outbound?p=hmdb&param=HMDB0013958
2.86_796.6423n	796.642	795.635	1	2.86095	0.199183	24	0.443042	0.923003	-0.115593	100 - 54.3 - 77.7 - 27.7 - 15.9 - 8.75	40990.3	41519.2	46306.3	48301.8	43710.2	35652.4	50124.3	33993.2	39473.2	36920.5	40747.1	41008.1	36374.4	28985.5	39521.5	31064.8			M-H, M+FA-H
1.34_499.2630m/z		499.263	1	1.34323	0.0395333	11	0.443083	0.696382	-0.522049	100 - 35.1	157.133	197.26	61.5768	44.6639	118.914	101.708	21.3581	78.7962	151.317	175.412	54.1843	37.9195	98.9573	82.689	16.8402	72.0081
3.90_568.3574m/z		568.357	1	3.90143	0.301433	6	0.443114	0.811865	-0.300689	100 - 21.9	1561.64	1237.7	558.976	1179.53	1059.74	1265.9	557.128	801.344	1503.84	1100.61	491.869	1001.42	881.886	1029.18	439.278	732.311
1.33_261.1115m/z		261.111	1	1.33277	0.102383	35	0.44336	1.19383	0.255592	100 - 25.6 - 8.69 - 1.77	804.786	428.302	1237.16	606.63	978.288	846.273	1035.22	813.477	774.999	380.863	1088.64	515.027	814.104	688.021	816.237	743.399
2.80_149.0411m/z		149.041	1	2.79805	0.06285	39	0.443649	1.31274	0.392576	100 - 16.3	79.6853	45.1824	51.5485	131.281	74.9674	148.083	54.374	126.501	76.7359	40.178	45.3599	111.457	62.3858	120.391	42.8722	115.603
2.47_911.5580m/z		911.558	1	2.46522	0.0523667	24	0.443919	0.84091	-0.249976	100 - 58.2 - 27.4	663.916	977.619	1225.7	1704.92	1034.68	985.721	891.671	932.701	639.342	869.339	1078.55	1447.47	861.034	801.392	703.055	852.352
1.28_180.1501n	180.15	179.107	1	1.28038	0.0838	5	0.443931	0.753087	-0.409112	100 - 13.5 - 2.83	17229	14471.8	5576.36	8571.72	12127.6	11632.3	2594.71	8173.6	16591.3	12868.9	4906.9	7277.36	10092.2	9457.08	2045.85	7469.47			M-H2O-H, M-H
4.64_531.0377m/z		531.038	1	4.64043	0.0419	4	0.444165	1.20221	0.265685	100	295.117	229.788	372.511	257.581	174.508	429.115	325.848	459.075	284.194	204.337	327.789	218.686	145.22	348.871	256.921	419.527
4.12_379.0649m/z		379.065	1	4.11907	0.0523667	37	0.444391	1.95974	0.970665	100 - 31.5 - 71	10.119	0.551506	92.3091	53.7138	0	12.6976	151.362	143.02	9.74452	0.490421	81.2271	45.6028	0	10.3232	119.344	130.699
2.09_322.0112m/z		322.011	1	2.0905	0.0814333	3	0.444575	1.40845	0.49411	100 - 80.3	499.902	402.115	91.2057	30.9351	302.02	519.479	353.818	267.16	481.399	357.577	80.2561	26.2638	251.333	422.337	278.974	244.145
1.34_272.1978n	272.198	271.227	1	1.34323	0.154767	2	0.444599	0.820422	-0.285562	100 - 17.1 - 13.2 - 1.51	46450.1	21398	45014	26002.9	29842.4	18203	38072.2	27810.4	44730.9	19028	39609.9	22076.4	24834	14799.1	30018.7	25414.6	HMDB0035918	7(14)-Bisabolene-2,3,10,11-tetrol	M-H2O-H, M-H	C15H28O4	37.3	0	-3.43636	90.2944		http://nonlinear.com/redirect/outbound?p=hmdb&param=HMDB0035918
2.63_199.0085m/z		199.008	1	2.63282	0.144267	11	0.445411	0.936098	-0.095269	88.5 - 100	392.115	374.017	415.013	433.735	348.807	312.187	436.919	413.772	377.602	332.591	365.189	368.24	290.268	253.809	344.497	378.127
[truncated: 2,396 more rows]

## Sheet: Fig. 1d
	body weight (g)	number	week0	week3	week5	week8
	KrasLSL-G12D/+;p53R172H/+;null	137	32.3	39.3	39	39.7
		102	32.3	38.3	39.9	37.6
[truncated: 46 more rows]

## Sheet: Fig. 1e
	blood lactate (mM)	number	week0	week3	week5	week8
[truncated: 42 more rows]

[truncated: 7 more sheets: Fig. 1g, Fig. 1h, Fig. 1i, Fig. 1j, Fig. 1k,l, Fig. 1m, Fig. 1n,o]
