# Supplementary material for: Activation of GPR81 by lactate drives tumour-induced cachexia
Source: Nat Metab. 2024 Mar 18;6(4):708–23. doi: 10.1038/s42255-024-01011-0 (PMC11052724; doi:10.1038/s42255-024-01011-0)
Supplement: Supplementary file 5 — Statistical source data. [file 42255_2024_1011_MOESM5_ESM.xlsx]

## Sheet: Fig.2b
		UCP1(Area)	nuclei(Area)	UCP1/nuclei	relative UCP1 level
	PBS1	35462	7828	4.53015	1.15397
	PBS2	43181.5	13903	3.10591	0.79117
	PBS3	29988.5	15276.5	1.96305	0.500048
	PBS4	52772.3	7852.33	6.72059	1.71194
	PBS5	32300.3	9761.67	3.3089	0.842876
	Lac1	68669.5	12783	5.37194	1.3684
	Lac2	257576	45630.8	5.64479	1.4379
	Lac3	250402	19170	13.0622	3.32734
	Lac4	171189	18492.4	9.25725	2.3581
	Lac5	131878	18870.2	6.98865	1.78022
		Column B	Lactate
		vs.	vs.
		Column A	PBS
		Unpaired t test
		P value	0.0355
		P value summary	*
		Significantly different (P < 0.05)?	Yes
		One- or two-tailed P value?	Two-tailed
		t, df	t=2.525, df=8
		How big is the difference?
		Mean of column A	1
		Mean of column B	2.054
		Difference between means (B - A) ± SEM	1.054 ± 0.4176
		95% confidence interval	0.09148 to 2.017
		R squared (eta squared)	0.4435
		F test to compare variances
		F, DFn, Dfd	3.108, 4, 4
		P value	0.2978
		P value summary	ns
		Significantly different (P < 0.05)?	No
		Data analyzed
		Sample size, column A	5
		Sample size, column B	5

## Sheet: Fig.2d.
				UCP1(Area)	DAPI(Area)	UCP1/DAPI	average		UCP1/DAPI
	non-cachexia	N1-1	1	142433	5234	27.213	25.7858		non-cachexia	25.7858	16.7822	11.9512	16.3002
		N1-2	2	134851	5115	26.3638			cachexia	29.9299	24.3929	44.1876	28.5229
		N1-2-1	3	105584	5794	18.223							17.7049
		N1-3	4	148442	4736	31.3433			relative UCP1/DAPI
		N2-1	5	66943	3858	17.3517	16.7822		non-cachexia	1.45642	0.947888	0.675025	0.920664
		N2-2	6	80350	4092	19.6359			cachexia	1.69049	1.37775	2.49578	1.61102
		N2-3	7	70456	5274	13.3591
		p6-1	8	70626	4184	16.88	11.9512
		p6-2	9	49926	4437	11.2522
		p6-2-1	10	46885	3673	12.7648
		p6-2-2	11	40966	3928	10.4292
		p6-2-3	12	43164	4127	10.4589
		p6-2-4	13	38449	3875	9.92232
		p4-3	14	65898	4001	16.4704	16.3002
		p4-3-1	15	108302	3778	28.6665
		p4-3-2	16	67104	4710	14.2471
		p4-3-3	17	64830	4090	15.8509
		p4-4	18	50945	4287	11.8836
		p4-5	19	43672	4088	10.683
	cachexia	c3-3-1	1	243339	5789	42.0347	29.9299
		c3-3-2	2	252567	8953	28.2103
		c3-3-3	3	154191	4965	31.0556
		c3-4-1	4	120270	5344	22.5056
		c3-4-2	5	148703	5754	25.8434
		p5-2-1	6	172530	5836	29.5631	24.3929
		p5-2-2	7	96484	4861	19.8486
		p5-2-3	8	102128	4896	20.8595
		p5-2-4	9	101728	4795	21.2154
		p5-4-1	10	92895	4155	22.3574
		p5-4-2	11	109443	5708	19.1736
		p5-4-3	12	77821	4842	16.0721
		p5-5-1	13	167031	5370	31.1045
		p5-5-2	14	146141	5982	24.4301
		p5-5-3	15	114079	5234	21.7958
		p5-5-4	16	139280	4795	29.0469
		p5-adipose-1	17	166916	6966	23.9615
		p5-adipose-2	18	129895	5519	23.536
		p5-adipose-3	19	155380	4945	31.4216
		p5-adipose-4	20	198966	6315	31.5069
		p7-1-1	21	266200	5840	45.5822	44.1876
		p7-1-2	22	175438	4234	41.4355
		p7-1-3	23	373033	5784	64.4939
		p7-1-4	24	275207	6911	39.8216
		p7-2-1	25	377612	7967	47.397
		p7-2-2	26	198236	5411	36.6357
		p7-2-3	27	194107	6315	30.7375
		p7-2-4	28	377612	7967	47.397
		weishangji-1	29	292996	11369	25.7715	28.5229
		weishangji-2	30	196416	8365	23.4807
		weishangji-3	31	171824	5614	30.6063
		weishangji-4	32	278315	8130	34.2331
		Column B	Cachexia
		vs.	vs.
		Column A	Non-cachexia
		Unpaired t test
		P value	0.0353
		P value summary	*
		Significantly different (P < 0.05)?	Yes
		One- or two-tailed P value?	Two-tailed
		t, df	t=2.706, df=6
		How big is the difference?
		Mean of column A	1
		Mean of column B	1.794
		Difference between means (B - A) ± SEM	0.7938 ± 0.2934
		95% confidence interval	0.07587 to 1.512
		R squared (eta squared)	0.5495
		F test to compare variances
		F, DFn, Dfd	2.198, 3, 3
		P value	0.5343
		P value summary	ns
		Significantly different (P < 0.05)?	No
		Data analyzed
		Sample size, column A	4
		Sample size, column B	4

## Sheet: Fig.2e,f
			iWAT (g)	gWAT (g)	muscle (g)	initial body weight	body weight	BW%
		WT Con0	0.254	0.254	0.356	24.7	26.8	8.5
		WT Con1	0.317	0.317	0.328	24.15	26.6	10.14
		WT Con2	0.292	0.313	0.342	25.35	27.5	8.48
		WT Con3	0.303	0.281	0.375	25.05	26.8	6.99
		WT TB0	0.124	0.158	0.266	24.35	24.865	2.11
		WT TB1	0.116	0.116	0.282	23.3	22.89	-1.76
		WT TB2	0.186	0.186	0.285	24.55	24.603	0.22
		WT TB3	0.209	0.238	0.322	24.1	24.864	3.17
		ucp1 ko TB2	0.348	0.329	0.377	25.6	27.693	8.18
		ucp1 ko TB3	0.228	0.287	0.29	22.3	23.274	5.71
		ucp1 ko TB4	0.374	0.318	0.384	25.4	27.84	9.61
		ucp1 ko TB5	0.171	0.156	0.322	24.3	24.467	0.69
		Fig.2e
		iWAT
		ANOVA summary
		F	5.339
		P value	0.0296
		P value summary	*
		Significant diff. among means (P < 0.05)?	Yes
		R squared	0.5426
		Brown-Forsythe test
		F (DFn, DFd)	10.31 (2, 9)
		P value	0.0047
		P value summary	**
		Are SDs significantly different (P < 0.05)?	Yes
		Bartlett's test
		Bartlett's statistic (corrected)	4.026
		P value	0.1336
		P value summary	ns
		Are SDs significantly different (P < 0.05)?	No
		ANOVA table	SS	DF	MS	F (DFn, DFd)	P value
		Treatment (between columns)	0.04335	2	0.02167	F (2, 9) = 5.339	P=0.0296
		Residual (within columns)	0.03654	9	0.00406
		Total	0.07989	11
		Data summary
		Number of treatments (columns)	3
		Number of values (total)	12
		Tukey's multiple comparisons test	Mean Diff.	95.00% CI of diff.	Below threshold?	Summary	Adjusted P Value
		WT Con vs. WT TB	0.1328	0.006961 to 0.2585	Yes	*	0.0393	A-B
		WT Con vs. UCP1-/-TB	0.01125	-0.1145 to 0.1370	No	ns	0.9663	A-C
		WT TB vs. UCP1-/-TB	-0.1215	-0.2473 to 0.004289	No	ns	0.058	B-C
		Test details	Mean 1	Mean 2	Mean Diff.	SE of diff.	n1	n2	q	DF
		WT Con vs. WT TB	0.2915	0.1588	0.1328	0.04505	4	4	4.167	9
		WT Con vs. UCP1-/-TB	0.2915	0.2803	0.01125	0.04505	4	4	0.3531	9
		WT TB vs. UCP1-/-TB	0.1588	0.2803	-0.1215	0.04505	4	4	3.814	9
		gWAT
		ANOVA summary
		F	4.792
		P value	0.0383
		P value summary	*
		Significant diff. among means (P < 0.05)?	Yes
		R squared	0.5157
		Brown-Forsythe test
		F (DFn, DFd)	0.4454 (2, 9)
		P value	0.654
		P value summary	ns
		Are SDs significantly different (P < 0.05)?	No
		Bartlett's test
		Bartlett's statistic (corrected)	2.314
		P value	0.3144
		P value summary	ns
		Are SDs significantly different (P < 0.05)?	No
		ANOVA table	SS	DF	MS	F (DFn, DFd)	P value
		Treatment (between columns)	0.03145	2	0.01572	F (2, 9) = 4.792	P=0.0383
		Residual (within columns)	0.02953	9	0.003281
		Total	0.06098	11
		Data summary
		Number of treatments (columns)	3
		Number of values (total)	12
		Tukey's multiple comparisons test	Mean Diff.	95.00% CI of diff.	Below threshold?	Summary	Adjusted P Value
		WT Con vs. WT TB	0.1168	0.003658 to 0.2298	Yes	*	0.0434	A-B
		WT Con vs. UCP1-/-TB	0.01875	-0.09434 to 0.1318	No	ns	0.89	A-C
		WT TB vs. UCP1-/-TB	-0.098	-0.2111 to 0.01509	No	ns	0.0892	B-C
		Test details	Mean 1	Mean 2	Mean Diff.	SE of diff.	n1	n2	q	DF
		WT Con vs. WT TB	0.2913	0.1745	0.1168	0.04051	4	4	4.076	9
		WT Con vs. UCP1-/-TB	0.2913	0.2725	0.01875	0.04051	4	4	0.6546	9
		WT TB vs. UCP1-/-TB	0.1745	0.2725	-0.098	0.04051	4	4	3.422	9
		Quadriceps
		ANOVA summary
		F	4.545
		P value	0.0432
		P value summary	*
		Significant diff. among means (P < 0.05)?	Yes
		R squared	0.5025
		Brown-Forsythe test
		F (DFn, DFd)	3.127 (2, 9)
		P value	0.0931
		P value summary	ns
		Are SDs significantly different (P < 0.05)?	No
		Bartlett's test
		Bartlett's statistic (corrected)	2.018
		P value	0.3645
		P value summary	ns
		Are SDs significantly different (P < 0.05)?	No
		ANOVA table	SS	DF	MS	F (DFn, DFd)	P value
		Treatment (between columns)	0.009069	2	0.004534	F (2, 9) = 4.545	P=0.0432
		Residual (within columns)	0.008978	9	0.0009976
		Total	0.01805	11
		Data summary
		Number of treatments (columns)	3
		Number of values (total)	12
		Tukey's multiple comparisons test	Mean Diff.	95.00% CI of diff.	Below threshold?	Summary	Adjusted P Value
		WT Con vs. WT TB	0.0615	-0.0008557 to 0.1239	No	ns	0.0531	A-B
		WT Con vs. UCP1-/-TB	0.007	-0.05536 to 0.06936	No	ns	0.9476	A-C
		WT TB vs. UCP1-/-TB	-0.0545	-0.1169 to 0.007856	No	ns	0.0863	B-C
		Test details	Mean 1	Mean 2	Mean Diff.	SE of diff.	n1	n2	q	DF
		WT Con vs. WT TB	0.3503	0.2888	0.0615	0.02233	4	4	3.894	9
		WT Con vs. UCP1-/-TB	0.3503	0.3433	0.007	0.02233	4	4	0.4433	9
		WT TB vs. UCP1-/-TB	0.2888	0.3433	-0.0545	0.02233	4	4	3.451	9
		Fig.2f
		Body weight
		ANOVA summary
		F	8.28
		P value	0.0091
		P value summary	**
		Significant diff. among means (P < 0.05)?	Yes
		R squared	0.6479
		Brown-Forsythe test
		F (DFn, DFd)	1.732 (2, 9)
		P value	0.2311
		P value summary	ns
		Are SDs significantly different (P < 0.05)?	No
		Bartlett's test
		Bartlett's statistic (corrected)	3.012
		P value	0.2218
		P value summary	ns
		Are SDs significantly different (P < 0.05)?	No
		ANOVA table	SS	DF	MS	F (DFn, DFd)	P value
		Treatment (between columns)	119.9	2	59.96	F (2, 9) = 8.280	P=0.0091
		Residual (within columns)	65.17	9	7.241
		Total	185.1	11
		Data summary
		Number of treatments (columns)	3
		Number of values (total)	12
		Tukey's multiple comparisons test	Mean Diff.	95.00% CI of diff.	Below threshold?	Summary	Adjusted P Value
		WT Con vs. WT TB	7.593	2.280 to 12.91	Yes	**	0.008	A-B
		WT Con vs. UCP1-/-TB	2.48	-2.833 to 7.793	No	ns	0.4283	A-C
		WT TB vs. UCP1-/-TB	-5.113	-10.43 to 0.2002	No	ns	0.0589	B-C
		Test details	Mean 1	Mean 2	Mean Diff.	SE of diff.	n1	n2	q	DF
		WT Con vs. WT TB	8.528	0.935	7.593	1.903	4	4	5.643	9
		WT Con vs. UCP1-/-TB	8.528	6.048	2.48	1.903	4	4	1.843	9
		WT TB vs. UCP1-/-TB	0.935	6.048	-5.113	1.903	4	4	3.8	9

## Sheet: Fig.2g
WT Con0	count	count	count	count	WT Con1	count	WT Con2	count	count	count	WT Con3	count	count	count	count	WTTB0	count	count	count	count	count	count	count	WT TB1	count	count	count	WT TB2	count	count	count	WT TB4	count	count	count	count	ko tb2	count	count	count	count	count	count	count	ko tb3	count	count	count	count
>500 um2	138	141	211	169		136		108	166	166		150	178	152	149		34	26	13	37	36	6	24		13	56	18		122	85	135		176	21	62	64		118	92	178	162	164	142	111		130	112	179	222
<500 um2	45	32	105	53		121		40	75	60		49	42	42	34		95	106	90	198	99	147	89		98	194	113		95	110	68		122	95	136	109		16	11	66	31	31	37	53		39	30	54	123
totoal	183	173	316	222		257		148	241	226		199	220	194	183		129	132	103	235	135	153	113		111	250	131		217	195	203		298	116	198	173		134	103	244	193	195	179	164		169	142	233	345
>500 um2	0.754098	0.815029	0.667722	0.761261		0.529183		0.72973	0.688797	0.734513		0.753769	0.809091	0.783505	0.814208		0.263566	0.19697	0.126214	0.157447	0.266667	0.0392157	0.212389		0.117117	0.224	0.137405		0.562212	0.435897	0.665025		0.590604	0.181034	0.313131	0.369942		0.880597	0.893204	0.729508	0.839378	0.841026	0.793296	0.676829		0.769231	0.788732	0.76824	0.643478
<500 um2	0.245902	0.184971	0.332278	0.238739		0.470817		0.27027	0.311203	0.265487		0.246231	0.190909	0.216495	0.185792		0.736434	0.80303	0.873786	0.842553	0.733333	0.960784	0.787611		0.882883	0.776	0.862595		0.437788	0.564103	0.334975		0.409396	0.818966	0.686869	0.630058		0.119403	0.106796	0.270492	0.160622	0.158974	0.206704	0.323171		0.230769	0.211268	0.23176	0.356522
	WT Con0	WT Con1	WT Con2	WT Con3	WTTB0	WTTB1	WTTB2	WTTB4	ko tb2	ko tb3	ko tb4	ko tb5
>500 um2	0.749528	0.529183	0.71768	0.790143	0.180353	0.159507	0.554378	0.363678	0.807691	0.728861	0.708402	0.555827
<500 um2	0.250472	0.470817	0.28232	0.209857	0.819647	0.840493	0.445622	0.636322	0.192309	0.271139	0.291598	0.444173
	Two-way ANOVA	Ordinary
	Alpha	0.05
	Source of Variation	% of total variation	P value	P value summary	Significant?
	Interaction	62.6	<0.0001	****	Yes
	Row Factor	9.483	0.0236	*	Yes
	Column Factor	0	>0.9999	ns	No
	ANOVA table	SS	DF	MS	F (DFn, DFd)	P value
	Interaction	7861	2	3931	F (2, 18) = 20.18	P<0.0001
	Row Factor	1191	1	1191	F (1, 18) = 6.115	P=0.0236
	Column Factor	0	2	0	F (2, 18) = 0.000	P>0.9999
	Residual	3506	18	194.8
	Difference between row means
	Mean of >500	57.04
	Mean of <500	42.96
	Difference between means	14.09
	SE of difference	5.697
	95% CI of difference	2.118 to 26.06
	Data summary
	Number of columns (Column Factor)	3
	Number of rows (Row Factor)	2
	Number of values	24
	Tukey's multiple comparisons test	Mean Diff.	95.00% CI of diff.	Below threshold?	Summary	Adjusted P Value
	>500
	WT vs. WT TB	38.21	13.03 to 63.40	Yes	**	0.003
	WT vs. UCP1-/- TB	-0.3575	-25.54 to 24.83	No	ns	0.9993
	WT TB vs. UCP1-/- TB	-38.57	-63.76 to -13.38	Yes	**	0.0028
	<500
	WT vs. WT TB	-38.21	-63.40 to -13.03	Yes	**	0.003
	WT vs. UCP1-/- TB	0.3575	-24.83 to 25.54	No	ns	0.9993
	WT TB vs. UCP1-/- TB	38.57	13.38 to 63.76	Yes	**	0.0028
	Test details	Mean 1	Mean 2	Mean Diff.	SE of diff.	N1	N2	q	DF
	>500
	WT vs. WT TB	69.66	31.45	38.21	9.868	4	4	5.476	18
	WT vs. UCP1-/- TB	69.66	70.02	-0.3575	9.868	4	4	0.05123	18
	WT TB vs. UCP1-/- TB	31.45	70.02	-38.57	9.868	4	4	5.527	18
	<500
	WT vs. WT TB	30.34	68.55	-38.21	9.868	4	4	5.476	18
	WT vs. UCP1-/- TB	30.34	29.98	0.3575	9.868	4	4	0.05123	18
	WT TB vs. UCP1-/- TB	68.55	29.98	38.57	9.868	4	4	5.527	18
[truncated: 15 more columns]

## Sheet: Fig. 2h
Relative UCP1 protein level
con	1.1925	0.708364	1.09913	1.10801
lac	1.46712	3.04999	2.09818	2.33734
mct1	0.741399	1.16146	0.953318	0.723226
mct1 lac	3.00801	2.71855	1.89438	2.53
mct4	0.789783	1.24731	1.37722	1.42101
mct4 lac	2.49642	2.27615	2.28009	1.90492
132	0.803824	0.575396	1.04634	1.17756
132 lac	1.63695	1.82328	2.17914	2.04115
4	0.926149	1.04101	0.452875	1.09739
4 lac	2.78921	2.35886	1.51307	1.81599
81	0.860589	1.43365	0.609434	1.07996
81 lac	0.658804	1.64844	0.149186	0.987666
Ordinary one-way ANOVA
ANOVA summary
F	10.83
P value	<0.0001
P value summary	****
Significant diff. among means (P < 0.05)?	Yes
R squared	0.768
Brown-Forsythe test
F (DFn, DFd)	1.202 (11, 36)
P value	0.3206
P value summary	ns
Are SDs significantly different (P < 0.05)?	No
Bartlett's test
Bartlett's statistic (corrected)	10.97
P value	0.4454
P value summary	ns
Are SDs significantly different (P < 0.05)?	No
ANOVA table	SS	DF	MS	F (DFn, DFd)	P value
Treatment (between columns)	19.23	11	1.748	F (11, 36) = 10.83	P<0.0001
Residual (within columns)	5.808	36	0.1613
Total	25.04	47
Data summary
Number of treatments (columns)	12
Number of values (total)	48
Tukey's multiple comparisons test	Mean Diff.	95.00% CI of diff.	Below threshold?	Summary	Adjusted P Value
siCon vs. siCon lac	-1.211	-2.202 to -0.2198	Yes	**	0.0066	A-B
siCon vs. siMCT1	0.1322	-0.8592 to 1.123	No	ns	>0.9999	A-C
siCon vs. siMCT1 lac	-1.511	-2.502 to -0.5194	Yes	***	0.0003	A-D
siCon vs. siMCT4	-0.1818	-1.173 to 0.8095	No	ns	>0.9999	A-E
siCon vs. siMCT4 lac	-1.212	-2.204 to -0.2211	Yes	**	0.0066	A-F
siCon vs. siGPR132	0.1262	-0.8651 to 1.118	No	ns	>0.9999	A-G
siCon vs. siGPR132 lac	-0.8931	-1.884 to 0.09821	No	ns	0.1107	A-H
siCon vs. siGPR4	0.1476	-0.8437 to 1.139	No	ns	>0.9999	A-I
siCon vs. siGPR4 lac	-1.092	-2.084 to -0.1009	Yes	*	0.0205	A-J
siCon vs. siGPR81	0.03109	-0.9602 to 1.022	No	ns	>0.9999	A-K
siCon vs. siGPR81 lac	0.166	-0.8254 to 1.157	No	ns	>0.9999	A-L
siCon lac vs. siMCT1	1.343	0.3520 to 2.335	Yes	**	0.0018	B-C
siCon lac vs. siMCT1 lac	-0.2996	-1.291 to 0.6918	No	ns	0.9949	B-D
siCon lac vs. siMCT4	1.029	0.03799 to 2.021	Yes	*	0.036	B-E
siCon lac vs. siMCT4 lac	-0.001241	-0.9926 to 0.9901	No	ns	>0.9999	B-F
siCon lac vs. siGPR132	1.337	0.3460 to 2.329	Yes	**	0.0019	B-G
siCon lac vs. siGPR132 lac	0.318	-0.6733 to 1.309	No	ns	0.9916	B-H
siCon lac vs. siGPR4	1.359	0.3675 to 2.350	Yes	**	0.0015	B-I
siCon lac vs. siGPR4 lac	0.1189	-0.8725 to 1.110	No	ns	>0.9999	B-J
siCon lac vs. siGPR81	1.242	0.2509 to 2.234	Yes	**	0.0049	B-K
siCon lac vs. siGPR81 lac	1.377	0.3858 to 2.368	Yes	**	0.0013	B-L
siMCT1 vs. siMCT1 lac	-1.643	-2.634 to -0.6515	Yes	****	7.7e-05	C-D
siMCT1 vs. siMCT4	-0.314	-1.305 to 0.6774	No	ns	0.9925	C-E
siMCT1 vs. siMCT4 lac	-1.345	-2.336 to -0.3532	Yes	**	0.0018	C-F
siMCT1 vs. siGPR132	-0.005929	-0.9973 to 0.9854	No	ns	>0.9999	C-G
siMCT1 vs. siGPR132 lac	-1.025	-2.017 to -0.03394	Yes	*	0.0373	C-H
siMCT1 vs. siGPR4	0.01549	-0.9758 to 1.007	No	ns	>0.9999	C-I
siMCT1 vs. siGPR4 lac	-1.224	-2.216 to -0.2331	Yes	**	0.0058	C-J
siMCT1 vs. siGPR81	-0.1011	-1.092 to 0.8903	No	ns	>0.9999	C-K
siMCT1 vs. siGPR81 lac	0.03383	-0.9575 to 1.025	No	ns	>0.9999	C-L
siMCT1 lac vs. siMCT4	1.329	0.3376 to 2.320	Yes	**	0.0021	D-E
siMCT1 lac vs. siMCT4 lac	0.2983	-0.6930 to 1.290	No	ns	0.9951	D-F
siMCT1 lac vs. siGPR132	1.637	0.6456 to 2.628	Yes	****	<0.0001	D-G
siMCT1 lac vs. siGPR132 lac	0.6176	-0.3737 to 1.609	No	ns	0.5768	D-H
siMCT1 lac vs. siGPR4	1.658	0.6670 to 2.650	Yes	****	<0.0001	D-I
siMCT1 lac vs. siGPR4 lac	0.4185	-0.5729 to 1.410	No	ns	0.9385	D-J
siMCT1 lac vs. siGPR81	1.542	0.5505 to 2.533	Yes	***	0.0002	D-K
siMCT1 lac vs. siGPR81 lac	1.677	0.6854 to 2.668	Yes	****	<0.0001	D-L
siMCT4 vs. siMCT4 lac	-1.031	-2.022 to -0.03923	Yes	*	0.0356	E-F
siMCT4 vs. siGPR132	0.3081	-0.6833 to 1.299	No	ns	0.9936	E-G
siMCT4 vs. siGPR132 lac	-0.7113	-1.703 to 0.2800	No	ns	0.3692	E-H
siMCT4 vs. siGPR4	0.3295	-0.6619 to 1.321	No	ns	0.9889	E-I
siMCT4 vs. siGPR4 lac	-0.9105	-1.902 to 0.08089	No	ns	0.0968	E-J
siMCT4 vs. siGPR81	0.2129	-0.7784 to 1.204	No	ns	0.9998	E-K
siMCT4 vs. siGPR81 lac	0.3478	-0.6435 to 1.339	No	ns	0.9832	E-L
siMCT4 lac vs. siGPR132	1.339	0.3473 to 2.330	Yes	**	0.0019	F-G
siMCT4 lac vs. siGPR132 lac	0.3193	-0.6721 to 1.311	No	ns	0.9914	F-H
siMCT4 lac vs. siGPR4	1.36	0.3687 to 2.351	Yes	**	0.0015	F-I
siMCT4 lac vs. siGPR4 lac	0.1201	-0.8712 to 1.111	No	ns	>0.9999	F-J
siMCT4 lac vs. siGPR81	1.243	0.2522 to 2.235	Yes	**	0.0048	F-K
siMCT4 lac vs. siGPR81 lac	1.378	0.3870 to 2.370	Yes	**	0.0012	F-L
siGPR132 vs. siGPR132 lac	-1.019	-2.011 to -0.02801	Yes	*	0.0393	G-H
siGPR132 vs. siGPR4	0.02142	-0.9699 to 1.013	No	ns	>0.9999	G-I
siGPR132 vs. siGPR4 lac	-1.219	-2.210 to -0.2272	Yes	**	0.0062	G-J
siGPR132 vs. siGPR81	-0.09513	-1.086 to 0.8962	No	ns	>0.9999	G-K
siGPR132 vs. siGPR81 lac	0.03975	-0.9516 to 1.031	No	ns	>0.9999	G-L
siGPR132 lac vs. siGPR4	1.041	0.04944 to 2.032	Yes	*	0.0326	H-I
siGPR132 lac vs. siGPR4 lac	-0.1992	-1.190 to 0.7922	No	ns	0.9999	H-J
siGPR132 lac vs. siGPR81	0.9242	-0.06711 to 1.916	No	ns	0.0868	H-K
siGPR132 lac vs. siGPR81 lac	1.059	0.06777 to 2.050	Yes	*	0.0277	H-L
siGPR4 vs. siGPR4 lac	-1.24	-2.231 to -0.2486	Yes	**	0.005	I-J
siGPR4 vs. siGPR81	-0.1166	-1.108 to 0.8748	No	ns	>0.9999	I-K
siGPR4 vs. siGPR81 lac	0.01833	-0.9730 to 1.010	No	ns	>0.9999	I-L
siGPR4 lac vs. siGPR81	1.123	0.1320 to 2.115	Yes	*	0.0153	J-K
siGPR4 lac vs. siGPR81 lac	1.258	0.2669 to 2.250	Yes	**	0.0042	J-L
siGPR81 vs. siGPR81 lac	0.1349	-0.8565 to 1.126	No	ns	>0.9999	K-L
Test details	Mean 1	Mean 2	Mean Diff.	SE of diff.	n1	n2	q	DF
siCon vs. siCon lac	1.027	2.238	-1.211	0.284	4	4	6.031	36
siCon vs. siMCT1	1.027	0.8949	0.1322	0.284	4	4	0.658	36
siCon vs. siMCT1 lac	1.027	2.538	-1.511	0.284	4	4	7.522	36
siCon vs. siMCT4	1.027	1.209	-0.1818	0.284	4	4	0.9054	36
siCon vs. siMCT4 lac	1.027	2.239	-1.212	0.284	4	4	6.037	36
siCon vs. siGPR132	1.027	0.9008	0.1262	0.284	4	4	0.6285	36
siCon vs. siGPR132 lac	1.027	1.92	-0.8931	0.284	4	4	4.447	36
siCon vs. siGPR4	1.027	0.8794	0.1476	0.284	4	4	0.7352	36
siCon vs. siGPR4 lac	1.027	2.119	-1.092	0.284	4	4	5.439	36
siCon vs. siGPR81	1.027	0.9959	0.03109	0.284	4	4	0.1548	36
siCon vs. siGPR81 lac	1.027	0.861	0.166	0.284	4	4	0.8264	36
siCon lac vs. siMCT1	2.238	0.8949	1.343	0.284	4	4	6.689	36
siCon lac vs. siMCT1 lac	2.238	2.538	-0.2996	0.284	4	4	1.492	36
siCon lac vs. siMCT4	2.238	1.209	1.029	0.284	4	4	5.125	36
siCon lac vs. siMCT4 lac	2.238	2.239	-0.001241	0.284	4	4	0.006178	36
siCon lac vs. siGPR132	2.238	0.9008	1.337	0.284	4	4	6.659	36
siCon lac vs. siGPR132 lac	2.238	1.92	0.318	0.284	4	4	1.584	36
siCon lac vs. siGPR4	2.238	0.8794	1.359	0.284	4	4	6.766	36
siCon lac vs. siGPR4 lac	2.238	2.119	0.1189	0.284	4	4	0.5919	36
siCon lac vs. siGPR81	2.238	0.9959	1.242	0.284	4	4	6.185	36
siCon lac vs. siGPR81 lac	2.238	0.861	1.377	0.284	4	4	6.857	36
siMCT1 vs. siMCT1 lac	0.8949	2.538	-1.643	0.284	4	4	8.18	36
siMCT1 vs. siMCT4	0.8949	1.209	-0.314	0.284	4	4	1.563	36
siMCT1 vs. siMCT4 lac	0.8949	2.239	-1.345	0.284	4	4	6.695	36
siMCT1 vs. siGPR132	0.8949	0.9008	-0.005929	0.284	4	4	0.02952	36
siMCT1 vs. siGPR132 lac	0.8949	1.92	-1.025	0.284	4	4	5.105	36
siMCT1 vs. siGPR4	0.8949	0.8794	0.01549	0.284	4	4	0.07715	36
siMCT1 vs. siGPR4 lac	0.8949	2.119	-1.224	0.284	4	4	6.097	36
siMCT1 vs. siGPR81	0.8949	0.9959	-0.1011	0.284	4	4	0.5032	36
siMCT1 vs. siGPR81 lac	0.8949	0.861	0.03383	0.284	4	4	0.1684	36
siMCT1 lac vs. siMCT4	2.538	1.209	1.329	0.284	4	4	6.617	36
siMCT1 lac vs. siMCT4 lac	2.538	2.239	0.2983	0.284	4	4	1.485	36
siMCT1 lac vs. siGPR132	2.538	0.9008	1.637	0.284	4	4	8.151	36
siMCT1 lac vs. siGPR132 lac	2.538	1.92	0.6176	0.284	4	4	3.075	36
siMCT1 lac vs. siGPR4	2.538	0.8794	1.658	0.284	4	4	8.257	36
siMCT1 lac vs. siGPR4 lac	2.538	2.119	0.4185	0.284	4	4	2.084	36
siMCT1 lac vs. siGPR81	2.538	0.9959	1.542	0.284	4	4	7.677	36
siMCT1 lac vs. siGPR81 lac	2.538	0.861	1.677	0.284	4	4	8.349	36
siMCT4 vs. siMCT4 lac	1.209	2.239	-1.031	0.284	4	4	5.131	36
siMCT4 vs. siGPR132	1.209	0.9008	0.3081	0.284	4	4	1.534	36
siMCT4 vs. siGPR132 lac	1.209	1.92	-0.7113	0.284	4	4	3.542	36
siMCT4 vs. siGPR4	1.209	0.8794	0.3295	0.284	4	4	1.641	36
siMCT4 vs. siGPR4 lac	1.209	2.119	-0.9105	0.284	4	4	4.533	36
siMCT4 vs. siGPR81	1.209	0.9959	0.2129	0.284	4	4	1.06	36
siMCT4 vs. siGPR81 lac	1.209	0.861	0.3478	0.284	4	4	1.732	36
siMCT4 lac vs. siGPR132	2.239	0.9008	1.339	0.284	4	4	6.665	36
siMCT4 lac vs. siGPR132 lac	2.239	1.92	0.3193	0.284	4	4	1.59	36
siMCT4 lac vs. siGPR4	2.239	0.8794	1.36	0.284	4	4	6.772	36
siMCT4 lac vs. siGPR4 lac	2.239	2.119	0.1201	0.284	4	4	0.5981	36
siMCT4 lac vs. siGPR81	2.239	0.9959	1.243	0.284	4	4	6.192	36
siMCT4 lac vs. siGPR81 lac	2.239	0.861	1.378	0.284	4	4	6.863	36
siGPR132 vs. siGPR132 lac	0.9008	1.92	-1.019	0.284	4	4	5.076	36
siGPR132 vs. siGPR4	0.9008	0.8794	0.02142	0.284	4	4	0.1067	36
siGPR132 vs. siGPR4 lac	0.9008	2.119	-1.219	0.284	4	4	6.067	36
siGPR132 vs. siGPR81	0.9008	0.9959	-0.09513	0.284	4	4	0.4737	36
siGPR132 vs. siGPR81 lac	0.9008	0.861	0.03975	0.284	4	4	0.1979	36
siGPR132 lac vs. siGPR4	1.92	0.8794	1.041	0.284	4	4	5.182	36
siGPR132 lac vs. siGPR4 lac	1.92	2.119	-0.1992	0.284	4	4	0.9916	36
siGPR132 lac vs. siGPR81	1.92	0.9959	0.9242	0.284	4	4	4.602	36
siGPR132 lac vs. siGPR81 lac	1.92	0.861	1.059	0.284	4	4	5.273	36
siGPR4 vs. siGPR4 lac	0.8794	2.119	-1.24	0.284	4	4	6.174	36
siGPR4 vs. siGPR81	0.8794	0.9959	-0.1166	0.284	4	4	0.5803	36
siGPR4 vs. siGPR81 lac	0.8794	0.861	0.01833	0.284	4	4	0.09127	36
siGPR4 lac vs. siGPR81	2.119	0.9959	1.123	0.284	4	4	5.594	36
siGPR4 lac vs. siGPR81 lac	2.119	0.861	1.258	0.284	4	4	6.265	36
siGPR81 vs. siGPR81 lac	0.9959	0.861	0.1349	0.284	4	4	0.6716	36

## Sheet: Fig. 2i,j
minipump model
	group	number	body weight(g,8 days after pump implantation)	iWAT(g)	Muscle(g)	gWAT(g)	pump(g)	net body weight(g)	initial body weight(g)	body weight gain(g)	body weight change%	net body weight(g)after overnight fasted	iWAT%	Muscle%	gWAT%
	KO Con	4	34.085	0.323807	0.473781	0.337442	/	34.085	32.2	1.885	5.85	34.085	0.95	1.39	0.99
		50	34.188	0.36923	0.437606	0.608546	/	34.188	33.9	0.288	0.85	34.188	1.08	1.28	1.78
		32	33.784	0.523652	0.489868	0.503382	/	33.784	33	0.784	2.38	33.784	1.55	1.45	1.49
		14	29	0.224	0.378	0.34	/	29	27.6	1.4	5.07	24.98	1.14	1.08	2.18
		17	28.2	0.245	0.292	0.329	/	28.2	26.2	2	7.63	24.18	1.01	1.21	1.36
		20	27	0.243	0.305	0.248	/	27	26.5	0.5	1.89	23.26	1.04	1.31	1.07
		5	23.6	0.334	0.309	0.4	/	23.6	22.5	1.1	4.89	23.6	1.42	1.31	1.69
		6	25.67	0.295	0.297	0.385	/	25.67	25.4	0.27	1.06	25.67	1.15	1.16	1.5
	KO Lac	34	36.3	0.43923	0.44286	0.43923	1.562	34.738	33.2	1.538	4.63	36.3	1.21	1.22	1.21
		52	39.3	0.48339	0.4716	0.51876	1.509	37.791	35.5	2.291	6.45	39.3	1.23	1.2	1.32
		54	37.1	0.45633	0.41552	0.52682	1.542	35.558	34.7	0.858	2.47	37.1	1.23	1.12	1.42
		16	29.882	0.265	0.323	0.351	1.587	28.295	26.8	1.495	5.58	24.345	1.09	1.33	1.48
		18	31.616	0.211	0.434	0.309	1.582	30.034	28.4	1.634	5.75	25.284	0.83	1.72	1.22
		8	28.337	0.352	0.351	0.395	1.605	26.732	26	0.732	2.82	26.732	1.32	1.31	1.48
		9	28.479	0.389	0.341	0.47	1.566	26.913	26.3	0.613	2.33	26.913	1.45	1.27	1.75
		10	26.216	0.341	0.36	0.417	1.578	24.638	23.7	0.938	3.96	24.638	1.38	1.46	1.69
	WT Con	4	21.7	0.291	0.306	0.255	/	21.7	21.2	0.5	2.36	21.24	1.37	1.44	1.2
		42	39.4	0.587	0.449	0.647	/	39.4	37.8	1.6	4.23	39.4	1.49	1.14	2.15
		6	25.4	0.274	0.301	0.342	/	25.4	24.2	1.2	4.96	24.68	1.11	1.22	1.39
		7	25.8	0.348	0.359	0.322	/	25.8	24.5	1.3	5.31	24.67	1.41	1.46	1.31
		13	22.7136	0.273	0.354	0.25	/	22.7136	21.0136	1.7	8.09	22.7136	1.2	1.56	1.1
	WT Lac	61	23.55	0.182376	0.270268	0.158206	1.577	21.973	23.3	-1.327	-5.7	21.973	0.83	1.23	0.72
		3	24.05	0.17667	0.29898	0.26274	1.61	21.72	22.44	-0.72	-3.21	22.65	0.78	1.32	1.16
		5	25.85	0.133419	0.354167	0.194064	1.592	24.258	24.2	0.058	0.24	24.258	0.55	1.46	0.8
		55	32.2	0.23184	0.41538	0.28658	1.539	30.661	30.4	0.261	0.86	32.2	0.72	1.29	0.89
		2	27.18	0.156197	0.294469	0.179242	1.574	25.606	25	0.606	2.42	25.606	0.61	1.15	0.7
Fig. 2i	Body weight
	Ordinary one-way ANOVA
	ANOVA summary
	F	7.096
	P value	0.0017
	P value summary	**
	Significant diff. among means (P < 0.05)?	Yes
	R squared	0.4918
	Brown-Forsythe test
	F (DFn, DFd)	1.024 (3, 22)
	P value	0.4011
	P value summary	ns
	Are SDs significantly different (P < 0.05)?	No
	Bartlett's test
	Bartlett's statistic (corrected)	2.731
	P value	0.4349
	P value summary	ns
	Are SDs significantly different (P < 0.05)?	No
	ANOVA table	SS	DF	MS	F (DFn, DFd)	P value
	Treatment (between columns)	118.3	3	39.45	F (3, 22) = 7.096	P=0.0017
	Residual (within columns)	122.3	22	5.559
	Total	240.6	25
	Data summary
	Number of treatments (columns)	4
	Number of values (total)	26
	Tukey's multiple comparisons test	Mean Diff.	95.00% CI of diff.	Below threshold?	Summary	Adjusted P Value
	WT Control vs. WT Lac	6.068	1.927 to 10.21	Yes	**	0.0027	A-B
	WT Control vs. GPR81-/- Control	1.288	-2.445 to 5.020	No	ns	0.7742	A-C
	WT Control vs. GPR81-/- Lac	0.7413	-2.991 to 4.474	No	ns	0.9452	A-D
	WT Lac vs. GPR81-/- Control	-4.781	-8.513 to -1.048	Yes	**	0.0089	B-C
	WT Lac vs. GPR81-/- Lac	-5.327	-9.059 to -1.594	Yes	**	0.0034	B-D
	GPR81-/- Control vs. GPR81-/- Lac	-0.5463	-3.820 to 2.727	No	ns	0.9663	C-D
	Test details	Mean 1	Mean 2	Mean Diff.	SE of diff.	n1	n2	q	DF
	WT Control vs. WT Lac	4.99	-1.078	6.068	1.491	5	5	5.755	22
	WT Control vs. GPR81-/- Control	4.99	3.703	1.288	1.344	5	8	1.355	22
	WT Control vs. GPR81-/- Lac	4.99	4.249	0.7413	1.344	5	8	0.7799	22
	WT Lac vs. GPR81-/- Control	-1.078	3.703	-4.781	1.344	5	8	5.03	22
	WT Lac vs. GPR81-/- Lac	-1.078	4.249	-5.327	1.344	5	8	5.604	22
	GPR81-/- Control vs. GPR81-/- Lac	3.703	4.249	-0.5463	1.179	8	8	0.6553	22
Fig. 2j	Tissue weight
		iWAT
		ANOVA summary
		F	4.514
		P value	0.013
		P value summary	*
		Significant diff. among means (P < 0.05)?	Yes
		R squared	0.381
		Brown-Forsythe test
		F (DFn, DFd)	0.6316 (3, 22)
		P value	0.6024
		P value summary	ns
		Are SDs significantly different (P < 0.05)?	No
		Bartlett's test
		Bartlett's statistic (corrected)	4.947
		P value	0.1758
		P value summary	ns
		Are SDs significantly different (P < 0.05)?	No
		ANOVA table	SS	DF	MS	F (DFn, DFd)	P value
		Treatment (between columns)	0.1262	3	0.04206	F (3, 22) = 4.514	P=0.0130
		Residual (within columns)	0.205	22	0.009317
		Total	0.3312	25
		Data summary
		Number of treatments (columns)	4
		Number of values (total)	26
		Tukey's multiple comparisons test	Mean Diff.	95.00% CI of diff.	Below threshold?	Summary	Adjusted P Value
		WT Control vs. WT Lactate	0.1786	0.009077 to 0.3481	Yes	*	0.0365	A-B
		WT Control vs. GPR81-/- Control	0.03485	-0.1180 to 0.1877	No	ns	0.9202	A-C
		WT Control vs. GPR81-/- Lactate	-0.0124	-0.1652 to 0.1404	No	ns	0.9958	A-D
		WT Lactate vs. GPR81-/- Control	-0.1438	-0.2966 to 0.009056	No	ns	0.0701	B-C
		WT Lactate vs. GPR81-/- Lactate	-0.191	-0.3438 to -0.03819	Yes	*	0.0108	B-D
		GPR81-/- Control vs. GPR81-/- Lactate	-0.04725	-0.1813 to 0.08677	No	ns	0.7627	C-D
		Test details	Mean 1	Mean 2	Mean Diff.	SE of diff.	n1	n2	q	DF
		WT Control vs. WT Lactate	0.3546	0.176	0.1786	0.06105	5	5	4.137	22
		WT Control vs. GPR81-/- Control	0.3546	0.3198	0.03485	0.05503	5	8	0.8956	22
		WT Control vs. GPR81-/- Lactate	0.3546	0.367	-0.0124	0.05503	5	8	0.3187	22
		WT Lactate vs. GPR81-/- Control	0.176	0.3198	-0.1438	0.05503	5	8	3.694	22
		WT Lactate vs. GPR81-/- Lactate	0.176	0.367	-0.191	0.05503	5	8	4.909	22
		GPR81-/- Control vs. GPR81-/- Lactate	0.3198	0.367	-0.04725	0.04826	8	8	1.385	22
		gWAT
		ANOVA summary
		F	4.371
		P value	0.0147
		P value summary	*
		Significant diff. among means (P < 0.05)?	Yes
		R squared	0.3734
		Brown-Forsythe test
		F (DFn, DFd)	0.4936 (3, 22)
		P value	0.6904
		P value summary	ns
		Are SDs significantly different (P < 0.05)?	No
		Bartlett's test
		Bartlett's statistic (corrected)	5.132
		P value	0.1624
		P value summary	ns
		Are SDs significantly different (P < 0.05)?	No
		ANOVA table	SS	DF	MS	F (DFn, DFd)	P value
		Treatment (between columns)	0.1495	3	0.04984	F (3, 22) = 4.371	P=0.0147
		Residual (within columns)	0.2509	22	0.0114
		Total	0.4004	25
		Data summary
		Number of treatments (columns)	4
		Number of values (total)	26
		Tukey's multiple comparisons test	Mean Diff.	95.00% CI of diff.	Below threshold?	Summary	Adjusted P Value
		WT Control vs. WT Lactate	0.147	-0.04054 to 0.3345	No	ns	0.161	A-B
		WT Control vs. GPR81-/- Control	-0.03068	-0.1997 to 0.1384	No	ns	0.9573	A-C
		WT Control vs. GPR81-/- Lactate	-0.06518	-0.2342 to 0.1039	No	ns	0.7105	A-D
		WT Lactate vs. GPR81-/- Control	-0.1777	-0.3467 to -0.008628	Yes	*	0.037	B-C
		WT Lactate vs. GPR81-/- Lactate	-0.2122	-0.3812 to -0.04313	Yes	*	0.0105	B-D
		GPR81-/- Control vs. GPR81-/- Lactate	-0.0345	-0.1828 to 0.1138	No	ns	0.9158	C-D
		Test details	Mean 1	Mean 2	Mean Diff.	SE of diff.	n1	n2	q	DF
		WT Control vs. WT Lactate	0.3632	0.2162	0.147	0.06754	5	5	3.078	22
		WT Control vs. GPR81-/- Control	0.3632	0.3939	-0.03068	0.06088	5	8	0.7126	22
		WT Control vs. GPR81-/- Lactate	0.3632	0.4284	-0.06518	0.06088	5	8	1.514	22
		WT Lactate vs. GPR81-/- Control	0.2162	0.3939	-0.1777	0.06088	5	8	4.127	22
		WT Lactate vs. GPR81-/- Lactate	0.2162	0.4284	-0.2122	0.06088	5	8	4.929	22
		GPR81-/- Control vs. GPR81-/- Lactate	0.3939	0.4284	-0.0345	0.05339	8	8	0.9138	22
		quadriceps
		ANOVA summary
		F	1.087
		P value	0.3753
		P value summary	ns
		Significant diff. among means (P < 0.05)?	No
		R squared	0.1291
		Brown-Forsythe test
		F (DFn, DFd)	1.054 (3, 22)
		P value	0.3886
		P value summary	ns
		Are SDs significantly different (P < 0.05)?	No
		Bartlett's test
		Bartlett's statistic (corrected)	1.407
		P value	0.7039
		P value summary	ns
		Are SDs significantly different (P < 0.05)?	No
		ANOVA table	SS	DF	MS	F (DFn, DFd)
		Treatment (between columns)	0.01458	3	0.00486	F (3, 22) = 1.087
		Residual (within columns)	0.09836	22	0.004471
		Total	0.1129	25
		Data summary
		Number of treatments (columns)	4
		Number of values (total)	26
		Tukey's multiple comparisons test	Mean Diff.	95.00% CI of diff.	Below threshold?	Summary	Adjusted P Value
		WT Control vs. WT Lactate	0.0274	-0.09003 to 0.1448	No	ns	0.9151	A-B
		WT Control vs. GPR81-/- Control	-0.01908	-0.1249 to 0.08677	No	ns	0.9581	A-C
		WT Control vs. GPR81-/- Lactate	-0.0387	-0.1445 to 0.06715	No	ns	0.7424	A-D
		WT Lactate vs. GPR81-/- Control	-0.04648	-0.1523 to 0.05937	No	ns	0.6216	B-C
		WT Lactate vs. GPR81-/- Lactate	-0.0661	-0.1719 to 0.03975	No	ns	0.3308	B-D
		GPR81-/- Control vs. GPR81-/- Lactate	-0.01963	-0.1125 to 0.07321	No	ns	0.9349	C-D
		Test details	Mean 1	Mean 2	Mean Diff.	SE of diff.	n1	n2	q	DF
		WT Control vs. WT Lactate	0.3538	0.3264	0.0274	0.04229	5	5	0.9163	22
		WT Control vs. GPR81-/- Control	0.3538	0.3729	-0.01908	0.03812	5	8	0.7077	22
		WT Control vs. GPR81-/- Lactate	0.3538	0.3925	-0.0387	0.03812	5	8	1.436	22
		WT Lactate vs. GPR81-/- Control	0.3264	0.3729	-0.04648	0.03812	5	8	1.724	22
		WT Lactate vs. GPR81-/- Lactate	0.3264	0.3925	-0.0661	0.03812	5	8	2.452	22
		GPR81-/- Control vs. GPR81-/- Lactate	0.3729	0.3925	-0.01963	0.03343	8	8	0.8302	22

## Sheet: Fig. 2k
LLC vein tail injection model		Survival
20210126
number		0	1	2	20	22	23	24	25	26	27	28	29	30	31	32	33	39	40	days after injection
32	WL								dead	/	/	/	/	/	/	/	/	/	/
10	WL								dead	/	/	/	/	/	/	/	/	/	/
6	WL						dead	/	/	/	/	/	/	/	/	/	/	/	/
30	WL				dead	/	/	/	/	/	/	/	/	/	/	/	/	/	/
12	WL				dead	/	/	/	/	/	/	/	/	/	/	/	/	/	/
26	WL					dead	/	/	/	/	/	/	/	/	/	/	/	/	/
1	WL									dead	/	/	/	/	/	/	/	/	/
2	WL									dead	/	/	/	/	/	/	/	/	/
3	WL						dead	/	/	/	/	/	/	/	/	/	/	/	/
4	WL												dead	/	/	/	/	/	/
5	WL							dead	/	/	/	/	/	/	/	/	/	/	/
6	WL											dead	/	/	/	/	/	/	/
7	WL								dead	/	/	/	/	/	/	/	/	/	/
8	WL						dead	/	/	/	/	/	/	/	/	/	/	/	/
9	WL										dead	/	/	/	/	/	/	/	/
10	WL												dead	/	/	/	/	/	/
9	KL																dead	/	/
19	KL									dead	/	/	/	/	/	/	/	/	/
29	KL												dead	/	/	/	/	/	/
5	KL														dead	/	/	/	/
22	KL									dead	/	/	/	/	/	/	/	/	/
8	KL													dead	/	/	/	/	/
3	KL																	dead	/
24	KL							dead	/	/	/	/	/	/	/	/	/	/	/
7	KL											dead	/	/	/	/	/	/	/
18	KL																		dead
11	KL											dead	/	/	/	/	/	/	/
28	KL								dead	/	/	/	/	/	/	/	/	/	/
4	KL								dead	/	/	/	/	/	/	/	/	/	/
16	KL										dead	/	/	/	/	/	/	/	/
Comparison of Survival Curves
Log-rank (Mantel-Cox) test (recommended)
Chi square	63.7
df	3
P value	<0.0001
P value summary	****
Are the survival curves sig different?	Yes
Logrank test for trend (recommended)
Chi square	50.57
df	1
P value	<0.0001
P value summary	****
Sig. trend?	Yes
Gehan-Breslow-Wilcoxon test
Chi square	51.71
df	3
P value	<0.0001
P value summary	****
Are the survival curves sig different?	Yes
Number of rows	26	26	26	26
# of blank lines	6	0	0	0
# rows with impossible data	1	1	1	1
# censored subjects	3	11	25	25
# deaths/events	16	14	0	0
Median survival	25	29	Undefined	Undefined

## Sheet: Fig. 2l.
			Tissue weight(g)
			iWAT	gWAT	Quadriceps
	15	wc	0.336919	0.640146	0.437995
	28	wc	0.450539	0.652749	0.414913
	15	wc	0.421697	0.627529	0.420714
	7	wc	0.423375	0.727069	0.405157
	10	wc	0.468	0.568	0.464
	22	WL	0.24022	0.400015	0.305341
	13	WL	0.208639	0.362332	0.32061
	20	WL	0.239291	0.45687	0.265462
	8	WL	0.189795	0.290929	0.30614
	5	WL	0.133	0.129	0.274
	9	kc	0.301895	0.571279	0.363907
	32	kc	0.397456	0.612774	0.49241
	1	kc	0.388337	0.481396	0.41078
	12	kc	0.399529	0.691312	0.435118
	5	kc	0.397146	0.6041	0.442467
	40	kl	0.318177	0.4214	0.468879
	37	kl	0.310987	0.4687	0.446923
	10	kl	0.294413	0.3789	0.38433
	9	kl	0.465246	0.7361	0.388478
	1	kl	0.593557	0.8758	0.360767
		iWAT
		ANOVA summary
		F	8.547
		P value	0.0013
		P value summary	**
		Significant diff. among means (P < 0.05)?	Yes
		R squared	0.6158
		Brown-Forsythe test
		F (DFn, DFd)	1.109 (3, 16)
		P value	0.3744
		P value summary	ns
		Are SDs significantly different (P < 0.05)?	No
		Bartlett's test
		Bartlett's statistic (corrected)	7.315
		P value	0.0625
		P value summary	ns
		Are SDs significantly different (P < 0.05)?	No
		ANOVA table	SS	DF	MS	F (DFn, DFd)	P value
		Treatment (between columns)	0.1482	3	0.0494	F (3, 16) = 8.547	P=0.0013
		Residual (within columns)	0.09249	16	0.00578
		Total	0.2407	19
		Data summary
		Number of treatments (columns)	4
		Number of values (total)	20
		Tukey's multiple comparisons test	Mean Diff.	95.00% CI of diff.	Below threshold?	Summary	Adjusted P Value
		WT PBS vs. WT LLC	0.2179	0.08035 to 0.3555	Yes	**	0.0017	A-B
		WT PBS vs. GPR81-/- PBS	0.04323	-0.09434 to 0.1808	No	ns	0.8055	A-C
		WT PBS vs. GPR81-/- LLC	0.02362	-0.1139 to 0.1612	No	ns	0.9599	A-D
		WT LLC vs. GPR81-/- PBS	-0.1747	-0.3123 to -0.03712	Yes	*	0.0108	B-C
		WT LLC vs. GPR81-/- LLC	-0.1943	-0.3319 to -0.05672	Yes	**	0.0047	B-D
		GPR81-/- PBS vs. GPR81-/- LLC	-0.0196	-0.1572 to 0.1180	No	ns	0.9763	C-D
		Test details	Mean 1	Mean 2	Mean Diff.	SE of diff.	n1	n2	q	DF
		WT PBS vs. WT LLC	0.4201	0.2022	0.2179	0.04808	5	5	6.409	16
		WT PBS vs. GPR81-/- PBS	0.4201	0.3769	0.04323	0.04808	5	5	1.271	16
		WT PBS vs. GPR81-/- LLC	0.4201	0.3965	0.02362	0.04808	5	5	0.6948	16
		WT LLC vs. GPR81-/- PBS	0.2022	0.3769	-0.1747	0.04808	5	5	5.138	16
		WT LLC vs. GPR81-/- LLC	0.2022	0.3965	-0.1943	0.04808	5	5	5.714	16
		GPR81-/- PBS vs. GPR81-/- LLC	0.3769	0.3965	-0.0196	0.04808	5	5	0.5766	16
		gWAT
		ANOVA summary
		F	5.48
		P value	0.0088
		P value summary	**
		Significant diff. among means (P < 0.05)?	Yes
		R squared	0.5068
		Brown-Forsythe test
		F (DFn, DFd)	1.536 (3, 16)
		P value	0.2436
		P value summary	ns
		Are SDs significantly different (P < 0.05)?	No
		Bartlett's test
		Bartlett's statistic (corrected)	7.32
		P value	0.0624
		P value summary	ns
		Are SDs significantly different (P < 0.05)?	No
		ANOVA table	SS	DF	MS	F (DFn, DFd)
		Treatment (between columns)	0.2978	3	0.09928	F (3, 16) = 5.480
		Residual (within columns)	0.2899	16	0.01812
		Total	0.5877	19
		Data summary
		Number of treatments (columns)	4
		Number of values (total)	20
		Tukey's multiple comparisons test	Mean Diff.	95.00% CI of diff.	Below threshold?	Summary	Adjusted P Value
		WT PBS vs. WT LLC	0.3153	0.07171 to 0.5588	Yes	**	0.0094	A-B
		WT PBS vs. GPR81-/- PBS	0.05091	-0.1926 to 0.2945	No	ns	0.9312	A-C
		WT PBS vs. GPR81-/- LLC	0.0669	-0.1767 to 0.3105	No	ns	0.8598	A-D
		WT LLC vs. GPR81-/- PBS	-0.2644	-0.5079 to -0.02080	Yes	*	0.0311	B-C
		WT LLC vs. GPR81-/- LLC	-0.2484	-0.4919 to -0.004807	Yes	*	0.0449	B-D
		GPR81-/- PBS vs. GPR81-/- LLC	0.01599	-0.2276 to 0.2595	No	ns	0.9975	C-D
		Test details	Mean 1	Mean 2	Mean Diff.	SE of diff.	n1	n2	q	DF
		WT PBS vs. WT LLC	0.6431	0.3278	0.3153	0.08513	5	5	5.237	16
		WT PBS vs. GPR81-/- PBS	0.6431	0.5922	0.05091	0.08513	5	5	0.8457	16
		WT PBS vs. GPR81-/- LLC	0.6431	0.5762	0.0669	0.08513	5	5	1.111	16
		WT LLC vs. GPR81-/- PBS	0.3278	0.5922	-0.2644	0.08513	5	5	4.392	16
		WT LLC vs. GPR81-/- LLC	0.3278	0.5762	-0.2484	0.08513	5	5	4.126	16
		GPR81-/- PBS vs. GPR81-/- LLC	0.5922	0.5762	0.01599	0.08513	5	5	0.2657	16
		Quadriceps
		ANOVA summary
		F	15.56
		P value	<0.0001
		P value summary	****
		Significant diff. among means (P < 0.05)?	Yes
		R squared	0.7447
		Brown-Forsythe test
		F (DFn, DFd)	0.6362 (3, 16)
		P value	0.6025
		P value summary	ns
		Are SDs significantly different (P < 0.05)?	No
		Bartlett's test
		Bartlett's statistic (corrected)	3.2
		P value	0.3619
		P value summary	ns
		Are SDs significantly different (P < 0.05)?	No
		ANOVA table	SS	DF	MS	F (DFn, DFd)
		Treatment (between columns)	0.06278	3	0.02093	F (3, 16) = 15.56
		Residual (within columns)	0.02152	16	0.001345
		Total	0.0843	19
		Data summary
		Number of treatments (columns)	4
		Number of values (total)	20
		Tukey's multiple comparisons test	Mean Diff.	95.00% CI of diff.	Below threshold?	Summary	Adjusted P Value
		WT PBS vs. WT LLC	0.1343	0.06790 to 0.2006	Yes	***	0.0001	A-B
		WT PBS vs. GPR81-/- PBS	-0.0003765	-0.06673 to 0.06598	No	ns	>0.9999	A-C
		WT PBS vs. GPR81-/- LLC	0.01868	-0.04767 to 0.08504	No	ns	0.8508	A-D
		WT LLC vs. GPR81-/- PBS	-0.1346	-0.2010 to -0.06828	Yes	***	0.0001	B-C
		WT LLC vs. GPR81-/- LLC	-0.1156	-0.1819 to -0.04922	Yes	***	0.0007	B-D
		GPR81-/- PBS vs. GPR81-/- LLC	0.01906	-0.04730 to 0.08542	No	ns	0.8433	C-D
		Test details	Mean 1	Mean 2	Mean Diff.	SE of diff.	n1	n2	q	DF
		WT PBS vs. WT LLC	0.4286	0.2943	0.1343	0.02319	5	5	8.186	16
		WT PBS vs. GPR81-/- PBS	0.4286	0.4289	-0.0003765	0.02319	5	5	0.02296	16
		WT PBS vs. GPR81-/- LLC	0.4286	0.4099	0.01868	0.02319	5	5	1.139	16
		WT LLC vs. GPR81-/- PBS	0.2943	0.4289	-0.1346	0.02319	5	5	8.209	16
		WT LLC vs. GPR81-/- LLC	0.2943	0.4099	-0.1156	0.02319	5	5	7.047	16
		GPR81-/- PBS vs. GPR81-/- LLC	0.4289	0.4099	0.01906	0.02319	5	5	1.162	16

## Sheet: Fig. 2f,g,h
LLC subcutaneous injection model
	group	number	iWAT(g)	Muscle(g)	gWAT(g)	BAT(g)	lactate(mM)	net body weight(g)	initial body weight(g)	body weight gain(g)	body weight gain%
	WT Con	37	0.134	0.32	0.248	0.061	0.5	27.7	24.8	2.9	0.116935
		14	0.171	0.323	0.254	0.054	1.5	28.5	24.7	3.8	0.153846
		30	0.168	0.316	0.286	0.055	1.4	28.3	25.8	2.5	0.0968992
		301	0.229	0.315	0.338	0.073	0.9	26.9	24.5	2.4	0.0979592
		21	0.191	0.351	0.35	0.06	0.9	27.4	25.2	2.2	0.0873016
		4	0.198	0.311	0.297	0.091	0.8	27.7	25.3	2.4	0.0948617
		9	0.158	0.301	0.366	0.071	0.5	28.4	23.9	4.5	0.188285
		10	0.179	0.3	0.274	0.056	0.9	28.4	24.1	4.3	0.178423
		11	0.139	0.338	0.292	0.07	1.3	28.6	24.6	4	0.162602
		12	0.164	0.315	0.241	0.074	1.2	27.6	22.9	4.7	0.20524
		42	0.207	0.271	0.442	0.062	1	26.7	21.9	4.8	0.219178
		11	0.188	0.286	0.33	0.081	1.1	29	25	4	0.16
		13	0.204	0.305	0.251	0.055	1.3	30	26.8	3.2	0.119403
		14	0.275	0.39	0.415	0.104	0.7	30.6	27.2	3.4	0.125
		15	0.274	0.352	0.378	0.1	0.8	31.1	27.1	4	0.147601
		17	0.238	0.382	0.33	0.086	1.1	29.8	25.5	4.3	0.168627
		18	0.191	0.328	0.281	0.066	1	30.83	27.5	3.33	0.121091
	WT TB	55	0.144	0.287	0.328	0.056	1.4	25.536	24.2	1.336	0.0552066
		3	0.083	0.269	0.157	0.043	2.9	22.975	23.3	-0.325	-0.0139485
		23	0.094	0.289	0.223	0.04	2.5	24.21	25	-0.79	-0.0316
		8	0.132	0.291	0.206	0.048	1	25.965	25.5	0.465	0.0182353
		22	0.122	0.244	0.233	0.047	2.3	23.871	23.4	0.471	0.0201282
		1	0.111	0.312	0.17	0.038	1.5	24.606	23.6	1.006	0.0426271
		2	0.178	0.25	0.279	0.059	1.8	26.311	23.4	2.911	0.124402
		333	0.143	0.247	0.182	0.05	1.5	24.441	23.1	1.341	0.0580519
		6	0.149	0.28	0.183	0.051	1.5	26.609	24.6	2.009	0.0816667
		7	0.152	0.22	0.161	0.041	2	25.665	23.6	2.065	0.0875
		8	0.156	0.251	0.213	0.05	1.6	26.426	24	2.426	0.101083
		35	0.119	0.223	0.238	0.048	2	24.493	22.2	2.293	0.103288
		39	0.166	0.294	0.351	0.057	1.7	27.214	24.5	2.714	0.110776
		44	0.182	0.262	0.169	0	2.5	27.533	26.4	1.133	0.0429167
		38	0.129	0.243	0.212	0.053	1.3	26.754	24.6	2.154	0.087561
		30	0.169	0.275	0.269	0.06	1.8	27.585	26	1.585	0.0609615
		1	0.114	0.231	0.23	0.061	1.6	28.801	26.6	2.201	0.0827444
		2	0.126	0.278	0.339	0.06	1.5	27.575	26.3	1.275	0.0484791
		3	0.148	0.334	0.209	0.062	2.2	31.118	27.8	3.318	0.119353
		4	0.193	0.267	0.257	0	1.7	28.123	26.7	1.423	0.0532959
		5	0.13	0.26	0.23	0.052	1.4	26.116	25.6	0.516	0.0201562
		12	0.093	0.305	0.162	0.055	1.6	26.581	26.2	0.381	0.014542
		16	0.086	0.26	0.085	0.054	1.7	29.836	27.2	2.636	0.0969118
		19	0.142	0.305	0.183	0.064	2	28.802	26	2.802	0.107769
	KO Con	28	0.174	0.311	0.332	0.068	0.9	30	27	3	0.111111
		34	0.187	0.334	0.336	0.064	0.8	33.3	27.8	5.5	0.197842
		35	0.314	0.312	0.492	0.09	0.8	30	25.2	4.8	0.190476
		11	0.134	0.359	0.248	0.063	0.6	28.2	26	2.2	0.0846154
		20	0.176	0.26	0.327	0.064	0.9	26.2	23.8	2.4	0.10084
		31	0.216	0.354	0.456	0.066	0.7	29.3	25.4	3.9	0.153543
		40	0.237	0.308	0.442	0.063	1.4	29.4	24.8	4.6	0.185484
		7	0.207	0.301	0.356	0.062	0.6	27.4	24.9	2.5	0.100402
		17	0.19	0.355	0.316	0.062	0.8	27.8	26.3	1.5	0.0570342
		28a	0.121	0.282	0.186	0.063	1.3	27.7	23.4	4.3	0.183761
		32	0.208	0.303	0.37	0.075	1	30.8	27.3	3.5	0.128205
		46	0.224	0.313	0.438	0.06	1.1	30.4	26.8	3.6	0.134328
		35	0.212	0.272	0.424	0.08	1.2	28.7	24.6	4.1	0.166667
		20	0.117	0.349	0.264	0.067	1.3	30.78	26.7	4.08	0.152809
		17	0.217	0.323	0.675	0.079	1.2	30.4	25.4	5	0.19685
		19	0.295	0.321	0.476	0.087	1.5	29.28	26.3	2.98	0.113308
		36	0.178	0.352	0.197	0.064	0.8	29.4	26.2	3.2	0.122137
		38	0.161	0.374	0.156	0	0.6	28.2	24.6	3.6	0.146341
	KO TB	56	0.186	0.312	0.34	0.058	1.6	22.314	21.5	0.814	0.0378605
		4	0.173	0.393	0.302	0	1.6	29.25	27.1	2.15	0.0793358
		19	0.17	0.342	0.375	0.063	1.5	28.125	24.9	3.225	0.129518
		91	0.152	0.341	0.36	0.061	1.7	28.498	24.7	3.798	0.153765
		5	0.14	0.354	0.258	0	1.7	28.682	27.6	1.082	0.0392029
		191	0.163	0.334	0.283	0.057	1.9	26.03	23.5	2.53	0.10766
		54	0.169	0.306	0.245	0.054	1.5	27.975	26.2	1.775	0.0677481
		60	0.149	0.285	0.398	0	2	27.108	25.4	1.708	0.0672441
		181	0.161	0.264	0.367	0	2.3	28.077	23.7	4.377	0.184684
		8	0.169	0.268	0.325	0	1.6	26.36	23.2	3.16	0.136207
		3	0.179	0.316	0.393	0.056	1.7	28.168	24	4.168	0.173667
		3	0.208	0.34	0.332	0	2.1	31.969	29.4	2.569	0.087381
		9	0.175	0.344	0.284	0	2.8	28.828	27.1	1.728	0.0637638
		6	0.195	0.311	0.385	0.064	2.1	29.529	28.1	1.429	0.0508541
		23	0.196	0.341	0.382	0.061	3	30.767	27	3.767	0.139519
		34	0.249	0.311	0.354	0.057	1.6	26.489	22.3	4.189	0.187848
		36	0.173	0.304	0.438	0.07	1.7	26.803	24.5	2.303	0.094
		42	0.201	0.342	0.246	0.058	1.7	30.138	26.3	3.838	0.145932
Fig. 2m	Body weight
	ANOVA summary
	F	15.91
	P value	<0.0001
	P value summary	****
	Significant diff. among means (P < 0.05)?	Yes
	R squared	0.3953
	Brown-Forsythe test
	F (DFn, DFd)	0.6418 (3, 73)
	P value	0.5906
	P value summary	ns
	Are SDs significantly different (P < 0.05)?	No
	Bartlett's test
	Bartlett's statistic (corrected)	0.9023
	P value	0.8249
	P value summary	ns
	Are SDs significantly different (P < 0.05)?	No
	ANOVA table	SS	DF	MS	F (DFn, DFd)	P value
	Treatment (between columns)	907.6	3	302.5	F (3, 73) = 15.91	P<0.0001
	Residual (within columns)	1388	73	19.02
	Total	2296	76
	Data summary
	Number of treatments (columns)	4
	Number of values (total)	77
	Tukey's multiple comparisons test	Mean Diff.	95.00% CI of diff.	Below threshold?	Summary	Adjusted P Value
	WT Con vs. WT LLC	8.154	4.519 to 11.79	Yes	****	6.285e-07	A-B
	WT Con vs. GPR81-/- Con	0.3407	-3.537 to 4.218	No	ns	0.99562	A-C
	WT Con vs. GPR81-/- LLC	3.56	-0.3179 to 7.437	No	ns	0.0834218	A-D
	WT LLC vs. GPR81-/- Con	-7.813	-11.39 to -4.238	Yes	****	1.1689e-06	B-C
	WT LLC vs. GPR81-/- LLC	-4.594	-8.169 to -1.019	Yes	**	0.00629833	B-D
	GPR81-/- Con vs. GPR81-/- LLC	3.219	-0.6028 to 7.041	No	ns	0.128927	C-D
	Test details	Mean 1	Mean 2	Mean Diff.	SE of diff.	n1	n2	q	DF
	WT Con vs. WT LLC	14.37	6.218	8.154	1.382	17	24	8.342	73
	WT Con vs. GPR81-/- Con	14.37	14.03	0.3407	1.475	17	18	0.3267	73
	WT Con vs. GPR81-/- LLC	14.37	10.81	3.56	1.475	17	18	3.413	73
	WT LLC vs. GPR81-/- Con	6.218	14.03	-7.813	1.36	24	18	8.127	73
	WT LLC vs. GPR81-/- LLC	6.218	10.81	-4.594	1.36	24	18	4.779	73
	GPR81-/- Con vs. GPR81-/- LLC	14.03	10.81	3.219	1.454	18	18	3.132	73
Fig. 2n	Tissue
	Ordinary one-way ANOVA
	iWAT
	ANOVA summary
	F	12.35
	P value	<0.0001
	P value summary	****
	Significant diff. among means (P < 0.05)?	Yes
	R squared	0.3367
	Brown-Forsythe test
	F (DFn, DFd)	2.435 (3, 73)
	P value	0.0716
	P value summary	ns
	Are SDs significantly different (P < 0.05)?	No
	Bartlett's test
	Bartlett's statistic (corrected)	10.47
	P value	0.015
	P value summary	*
	Are SDs significantly different (P < 0.05)?	Yes
	ANOVA table	SS	DF	MS	F (DFn, DFd)	P value
	Treatment (between columns)	0.05294	3	0.01765	F (3, 73) = 12.35	P<0.0001
	Residual (within columns)	0.1043	73	0.001429
	Total	0.1572	76
	Data summary
	Number of treatments (columns)	4
	Number of values (total)	77
	Tukey's multiple comparisons test	Mean Diff.	95.00% CI of diff.	Below threshold?	Summary	Adjusted P Value
	WT Control vs. WT TB	0.05871	0.02721 to 0.09022	Yes	****	3.27589e-05	A-B
	WT Control vs. GPR81-/- Control	-0.003634	-0.03724 to 0.02998	No	ns	0.991921	A-C
	WT Control vs. GPR81-/- TB	0.01637	-0.01724 to 0.04998	No	ns	0.578309	A-D
	WT TB vs. GPR81-/- Control	-0.06235	-0.09333 to -0.03136	Yes	****	7.2399e-06	B-C
	WT TB vs. GPR81-/- TB	-0.04235	-0.07333 to -0.01136	Yes	**	0.003239	B-D
	GPR81-/- Control vs. GPR81-/- TB	0.02	-0.01313 to 0.05313	No	ns	0.392096	C-D
	Test details	Mean 1	Mean 2	Mean Diff.	SE of diff.	n1	n2	q	DF
	WT Control vs. WT TB	0.1946	0.1359	0.05871	0.01198	17	24	6.93	73
	WT Control vs. GPR81-/- Control	0.1946	0.1982	-0.003634	0.01278	17	18	0.402	73
	WT Control vs. GPR81-/- TB	0.1946	0.1782	0.01637	0.01278	17	18	1.811	73
	WT TB vs. GPR81-/- Control	0.1359	0.1982	-0.06235	0.01179	24	18	7.482	73
	WT TB vs. GPR81-/- TB	0.1359	0.1782	-0.04235	0.01179	24	18	5.082	73
	GPR81-/- Control vs. GPR81-/- TB	0.1982	0.1782	0.02	0.0126	18	18	2.245	73
	gWAT
	ANOVA summary
	F	12.63
	P value	<0.0001
	P value summary	****
	Significant diff. among means (P < 0.05)?	Yes
	R squared	0.3417
	Brown-Forsythe test
	F (DFn, DFd)	4.593 (3, 73)
	P value	0.0053
	P value summary	**
	Are SDs significantly different (P < 0.05)?	Yes
	Bartlett's test
	Bartlett's statistic (corrected)	18.21
	P value	0.0004
	P value summary	***
	Are SDs significantly different (P < 0.05)?	Yes
	ANOVA table	SS	DF	MS	F (DFn, DFd)	P value
	Treatment (between columns)	0.2505	3	0.08349	F (3, 73) = 12.63	P<0.0001
	Residual (within columns)	0.4825	73	0.006609
	Total	0.7329	76
	Data summary
	Number of treatments (columns)	4
	Number of values (total)	77
	Tukey's multiple comparisons test	Mean Diff.	95.00% CI of diff.	Below threshold?	Summary	Adjusted P Value
	WT Control vs. WT TB	0.09652	0.02876 to 0.1643	Yes	**	0.00198705	A-B
	WT Control vs. GPR81-/- Control	-0.04455	-0.1168 to 0.02774	No	ns	0.373712	A-C
	WT Control vs. GPR81-/- TB	-0.021	-0.09329 to 0.05129	No	ns	0.870494	A-D
	WT TB vs. GPR81-/- Control	-0.1411	-0.2077 to -0.07442	Yes	****	2.4296e-06	B-C
	WT TB vs. GPR81-/- TB	-0.1175	-0.1842 to -0.05087	Yes	****	8.83772e-05	B-D
	GPR81-/- Control vs. GPR81-/- TB	0.02356	-0.04769 to 0.09481	No	ns	0.820684	C-D
	Test details	Mean 1	Mean 2	Mean Diff.	SE of diff.	n1	n2	q	DF
	WT Control vs. WT TB	0.3161	0.2195	0.09652	0.02577	17	24	5.296	73
	WT Control vs. GPR81-/- Control	0.3161	0.3606	-0.04455	0.0275	17	18	2.292	73
	WT Control vs. GPR81-/- TB	0.3161	0.3371	-0.021	0.0275	17	18	1.08	73
	WT TB vs. GPR81-/- Control	0.2195	0.3606	-0.1411	0.02535	24	18	7.87	73
	WT TB vs. GPR81-/- TB	0.2195	0.3371	-0.1175	0.02535	24	18	6.556	73
	GPR81-/- Control vs. GPR81-/- TB	0.3606	0.3371	0.02356	0.0271	18	18	1.229	73
	Bat
	ANOVA summary
	F	10.74
	P value	<0.0001
	P value summary	****
	Significant diff. among means (P < 0.05)?	Yes
	R squared	0.3063
	Brown-Forsythe test
	F (DFn, DFd)	3.034 (3, 73)
	P value	0.0345
	P value summary	*
	Are SDs significantly different (P < 0.05)?	Yes
	Bartlett's test
	Bartlett's statistic (corrected)	10.61
	P value	0.0141
	P value summary	*
	Are SDs significantly different (P < 0.05)?	Yes
	ANOVA table	SS	DF	MS	F (DFn, DFd)	P value
	Treatment (between columns)	0.01398	3	0.00466	F (3, 73) = 10.74	P<0.0001
	Residual (within columns)	0.03166	73	0.0004337
	Total	0.04564	76
	Data summary
	Number of treatments (columns)	4
	Number of values (total)	77
	Tukey's multiple comparisons test	Mean Diff.	95.00% CI of diff.	Below threshold?	Summary	Adjusted P Value
	WT Control vs. WT TB	0.02383	0.006473 to 0.04119	Yes	**	0.00307317	A-B
	WT Control vs. GPR81-/- Control	0.006317	-0.01220 to 0.02484	No	ns	0.806466	A-C
	WT Control vs. GPR81-/- TB	0.03509	0.01658 to 0.05361	Yes	****	2.39039e-05	A-D
	WT TB vs. GPR81-/- Control	-0.01751	-0.03459 to -0.0004410	Yes	*	0.0422013	B-C
	WT TB vs. GPR81-/- TB	0.01126	-0.005809 to 0.02834	No	ns	0.313471	B-D
	GPR81-/- Control vs. GPR81-/- TB	0.02878	0.01053 to 0.04703	Yes	***	0.00051468	C-D
	Test details	Mean 1	Mean 2	Mean Diff.	SE of diff.	n1	n2	q	DF
	WT Control vs. WT TB	0.07171	0.04788	0.02383	0.006602	17	24	5.105	73
	WT Control vs. GPR81-/- Control	0.07171	0.06539	0.006317	0.007043	17	18	1.268	73
	WT Control vs. GPR81-/- TB	0.07171	0.03661	0.03509	0.007043	17	18	7.047	73
	WT TB vs. GPR81-/- Control	0.04788	0.06539	-0.01751	0.006494	24	18	3.814	73
	WT TB vs. GPR81-/- TB	0.04788	0.03661	0.01126	0.006494	24	18	2.453	73
	GPR81-/- Control vs. GPR81-/- TB	0.06539	0.03661	0.02878	0.006942	18	18	5.863	73
	Quadriceps
	ANOVA summary
	F	16.12
	P value	<0.0001
	P value summary	****
	Significant diff. among means (P < 0.05)?	Yes
	R squared	0.3985
	Brown-Forsythe test
	F (DFn, DFd)	0.1144 (3, 73)
	P value	0.9514
	P value summary	ns
	Are SDs significantly different (P < 0.05)?	No
	Bartlett's test
	Bartlett's statistic (corrected)	0.2254
	P value	0.9734
	P value summary	ns
	Are SDs significantly different (P < 0.05)?	No
	ANOVA table	SS	DF	MS	F (DFn, DFd)	P value
	Treatment (between columns)	0.04589	3	0.0153	F (3, 73) = 16.12	P<0.0001
	Residual (within columns)	0.06927	73	0.0009489
	Total	0.1152	76
	Data summary
	Number of treatments (columns)	4
	Number of values (total)	77
	Tukey's multiple comparisons test	Mean Diff.	95.00% CI of diff.	Below threshold?	Summary	Adjusted P Value
	WT Control vs. WT TB	0.05389	0.02821 to 0.07956	Yes	****	2.9273e-06	A-B
	WT Control vs. GPR81-/- Control	0.002487	-0.02490 to 0.02988	No	ns	0.995173	A-C
	WT Control vs. GPR81-/- TB	0.001098	-0.02629 to 0.02849	No	ns	0.999577	A-D
	WT TB vs. GPR81-/- Control	-0.0514	-0.07666 to -0.02615	Yes	****	5.6849e-06	B-C
	WT TB vs. GPR81-/- TB	-0.05279	-0.07805 to -0.02754	Yes	****	3.2006e-06	B-D
	GPR81-/- Control vs. GPR81-/- TB	-0.001389	-0.02839 to 0.02561	No	ns	0.999108	C-D
	Test details	Mean 1	Mean 2	Mean Diff.	SE of diff.	n1	n2	q	DF
	WT Control vs. WT TB	0.3238	0.2699	0.05389	0.009765	17	24	7.804	73
	WT Control vs. GPR81-/- Control	0.3238	0.3213	0.002487	0.01042	17	18	0.3376	73
	WT Control vs. GPR81-/- TB	0.3238	0.3227	0.001098	0.01042	17	18	0.1491	73
	WT TB vs. GPR81-/- Control	0.2699	0.3213	-0.0514	0.009605	24	18	7.568	73
	WT TB vs. GPR81-/- TB	0.2699	0.3227	-0.05279	0.009605	24	18	7.773	73
	GPR81-/- Control vs. GPR81-/- TB	0.3213	0.3227	-0.001389	0.01027	18	18	0.1913	73
Fig. 2o	Lactate
	ANOVA summary
	F	32.9
	P value	<0.0001
	P value summary	****
	Significant diff. among means (P < 0.05)?	Yes
	R squared	0.5749
	Brown-Forsythe test
	F (DFn, DFd)	0.5379 (3, 73)
	P value	0.6578
	P value summary	ns
	Are SDs significantly different (P < 0.05)?	No
	Bartlett's test
	Bartlett's statistic (corrected)	5.607
	P value	0.1323
	P value summary	ns
	Are SDs significantly different (P < 0.05)?	No
	ANOVA table	SS	DF	MS	F (DFn, DFd)	P value
	Treatment (between columns)	14	3	4.666	F (3, 73) = 32.90	P<0.0001
	Residual (within columns)	10.35	73	0.1418
	Total	24.35	76
	Data summary
	Number of treatments (columns)	4
	Number of values (total)	77
	Tukey's multiple comparisons test	Mean Diff.	95.00% CI of diff.	Significant?	Summary	Adjusted P Value
	WT Con vs. WT TB	-0.7975	-1.111 to -0.4837	Yes	****	2.41e-08	A-B
	WT Con vs. GPR81-/- Con	0.0219	-0.3130 to 0.3568	No	ns	0.998178	A-C
	WT Con vs. GPR81-/- TB	-0.9003	-1.235 to -0.5655	Yes	****	4.5e-09	A-D
	WT TB vs. GPR81-/- Con	0.8194	0.5107 to 1.128	Yes	****	6.7e-09	B-C
	WT TB vs. GPR81-/- TB	-0.1028	-0.4115 to 0.2060	No	ns	0.817621	B-D
	GPR81-/- Con vs. GPR81-/- TB	-0.9222	-1.252 to -0.5922	Yes	****	1.3e-09	C-D
	Test details	Mean 1	Mean 2	Mean Diff.	SE of diff.	n1	n2	q	DF
	WT Con vs. WT TB	0.9941	1.792	-0.7975	0.1194	17	24	9.448	73
	WT Con vs. GPR81-/- Con	0.9941	0.9722	0.0219	0.1274	17	18	0.2431	73
	WT Con vs. GPR81-/- TB	0.9941	1.894	-0.9003	0.1274	17	18	9.997	73
	WT TB vs. GPR81-/- Con	1.792	0.9722	0.8194	0.1174	24	18	9.869	73
	WT TB vs. GPR81-/- TB	1.792	1.894	-0.1028	0.1174	24	18	1.238	73
	GPR81-/- Con vs. GPR81-/- TB	0.9722	1.894	-0.9222	0.1255	18	18	10.39	73

## Sheet: Fig. 2p
LLC subcutaneous injection model
	birthday 2020.10.15		injection2020.12.12
	24days after injection
	group	number	temperature ℃
	WT Con	37	35.6
		41	36.5
		14	37.9
		30	38
		301	37.7
		21	38.5
		4	35.5
		5	35.6
		9	37.7
		10	36.7
		11	38
		12	36.5
		42	37.5
		21	37.7
	WT TB	55	38.4
		40	38.8
		3	37.7
		8	38.2
		23	38.4
		22	38.9
		1	38
		2	38.3
		3	37.9
		6	38
		7	38.2
		8	37.9
		43	37.2
		39	38.1
	KO Con	28	37
		34	36.6
		35	37
		20	36.2
		31	37.6
		40	38
		7	38.1
		17	37.6
		11	35.9
		16	37.8
		34	38
		28	38
	KO TB	56	38.1
		4	38.4
		9	37.6
		15	37.4
		18	37.5
		19	37.7
		91	37.2
		5	37.6
		191	36.7
		3	38
		18	36.9
		8	36.2
Ordinary on-way ANOVA
ANOVA summary
F	5.126
P value	0.0037
P value summary	**
Significant diff. among means (P < 0.05)?	Yes
R squared	0.2427
Brown-Forsythe test
F (DFn, DFd)	2.420 (3, 48)
P value	0.0775
P value summary	ns
Are SDs significantly different (P < 0.05)?	No
Bartlett's test
Bartlett's statistic (corrected)	9.029
P value	0.0289
P value summary	*
Are SDs significantly different (P < 0.05)?	Yes
ANOVA table	SS	DF	MS	F (DFn, DFd)	P value
Treatment (between columns)	8.465	3	2.822	F (3, 48) = 5.126	P=0.0037
Residual (within columns)	26.42	48	0.5504
Total	34.89	51
Data summary
Number of treatments (columns)	4
Number of values (total)	52
Tukey's multiple comparisons test	Mean Diff.	95.00% CI of diff.	Below threshold?	Summary	Adjusted P Value
WT Con vs. WT TB	-1.043	-1.789 to -0.2966	Yes	**	0.0029	A-B
WT Con vs. GPR81-/- Con	-0.2167	-0.9934 to 0.5601	No	ns	0.8794	A-C
WT Con vs. GPR81-/- TB	-0.3417	-1.118 to 0.4351	No	ns	0.648	A-D
WT TB vs. GPR81-/- Con	0.8262	0.04943 to 1.603	Yes	*	0.0331	B-C
WT TB vs. GPR81-/- TB	0.7012	-0.07557 to 1.478	No	ns	0.0902	B-D
GPR81-/- Con vs. GPR81-/- TB	-0.125	-0.9311 to 0.6811	No	ns	0.976	C-D
Test details	Mean 1	Mean 2	Mean Diff.	SE of diff.	n1	n2	q	DF
WT Con vs. WT TB	37.1	38.14	-1.043	0.2804	14	14	5.259	48
WT Con vs. GPR81-/- Con	37.1	37.32	-0.2167	0.2919	14	12	1.05	48
WT Con vs. GPR81-/- TB	37.1	37.44	-0.3417	0.2919	14	12	1.656	48
WT TB vs. GPR81-/- Con	38.14	37.32	0.8262	0.2919	14	12	4.003	48
WT TB vs. GPR81-/- TB	38.14	37.44	0.7012	0.2919	14	12	3.398	48
GPR81-/- Con vs. GPR81-/- TB	37.32	37.44	-0.125	0.3029	12	12	0.5837	48

[truncated: 1 more sheets: Fig. 2q]
