# Supplementary material for: Activation of GPR81 by lactate drives tumour-induced cachexia
Source: Nat Metab. 2024 Mar 18;6(4):708–23. doi: 10.1038/s42255-024-01011-0 (PMC11052724; doi:10.1038/s42255-024-01011-0)
Supplement: Supplementary file 7 — Statistical source data. [file 42255_2024_1011_MOESM7_ESM.xlsx]

## Sheet: Fig. 3a
List of genes differentiallly expressed in WT_TB Muscle															Enrichment
ensID	geneName	MUSCLE_WT_control_1	MUSCLE_WT_control_2	MUSCLE_WT_control_4	MUSCLE_WT_LLC_2	MUSCLE_WT_LLC_3	MUSCLE_WT_LLC_4	MUSCLE_KO_control_1	MUSCLE_KO_control_2	MUSCLE_KO_control_3	MUSCLE_KO_LLC_2	MUSCLE_KO_LLC_3	MUSCLE_KO_LLC_4		Category	Term	Description	LogP	Log(q-value)	InTerm_InList	Genes	Symbols
ENSMUSG00000000901	Mmp11	3.83107	2.24169	2.35297	6.63095	7.15659	7.36425	3.16201	5.13893	4.81122	3.49351	3.34798	2.60997		GO Biological Processes	GO:0061061	muscle structure development	-7.55508	-3.28807	10/529	11364,11472,12955,14199,17927,22160,22437,59006,68760,320502,11931,13057,13614	Acadm,Actn2,Cryab,Fhl1,Myod1,Twist1,Xirp1,Myoz2,Synpo2l,Lmod3,Atp1b1,Cyba,Edn1
ENSMUSG00000020473	Aebp1	20.973	30.5955	26.404	45.1105	46.6825	49.5499	45.167	30.5615	27.3955	24.0765	22.222	17.1068		GO Biological Processes	GO:0030239	myofibril assembly	-6.98032	-3.15568	5/63	11472,22437,59006,68760,320502,11364,17927,11568,12721,12955,13614,17385,50706,22160	Actn2,Xirp1,Myoz2,Synpo2l,Lmod3,Acadm,Myod1,Aebp1,Coro1a,Cryab,Edn1,Mmp11,Postn,Twist1
ENSMUSG00000024481	Lvrn	4.75361	1.98444	3.71429	14.7656	16.7136	28.28	7.07411	6.26115	3.76356	7.7683	5.3666	3.51549		Reactome Gene Sets	R-MMU-1428517	The citric acid (TCA) cycle and respiratory electron transport	-4.85428	-1.97079	5/169	13063,16832,66052,67680,210582,11364,11931,11727,13057	Cycs,Ldhb,Sdhc,Sdhb,Coq10a,Acadm,Atp1b1,Ang,Cyba
ENSMUSG00000033825	Tpsb2	2.84454	4.34762	5.95997	9.14526	12.9374	15.1309	2.65112	2.72444	5.69778	3.38785	1.78861	2.52663		GO Biological Processes	GO:0006954	inflammatory response	-4.46088	-1.71239	7/509	12259,12475,13057,16803,17229,22361,71660	C1qa,Cd14,Cyba,Lbp,Tpsb2,Vnn1,Rarres2
ENSMUSG00000009281	Rarres2	44.0608	30.8168	77.4834	71.6718	81.9244	81.2004	57.9891	56.1739	41.5441	55.4024	41.1223	53.225		KEGG Pathway	mmu04514	Cell adhesion molecules	-2.398	-0.217352	3/174	14964,14972,74048	H2-D1,H2-K1,Vsir
ENSMUSG00000016024	Lbp	16.9707	20.4084	17.4376	22.8975	27.8151	29.1807	18.8256	13.6943	10.9853	17.0536	4.60871	4.58493
ENSMUSG00000017493	Igfbp4	27.767	36.3927	48.2417	57.1359	56.6796	92.0858	65.9904	46.25	45.4463	44.9366	23.0261	43.2612
ENSMUSG00000036887	C1qa	26.1417	82.4238	169.986	106.094	146.995	154.209	74.191	85.0856	47.2717	40.684	43.0012	30.8196
ENSMUSG00000036896	C1qc	23.7253	129.702	65.0404	64.9375	90.5422	76.6945	53.8077	56.6988	34.4926	24.4835	15.0295	25.0602
ENSMUSG00000037440	Vnn1	0.262067	0.171637	1.02431	4.53933	1.89057	3.89478	2.66851	0.726346	0.599094	1.59426	0.334674	0.936637
ENSMUSG00000072115	Ang	6.60245	9.07482	10.0272	14.4016	7.18072	4.48967	2.01845	7.71805	7.78122	6.80199	5.69806	4.57421
ENSMUSG00000006519	Cyba	17.5274	19.6817	72.7482	27.4651	34.5647	28.6459	24.9006	24.0499	22.2374	18.8873	11.3742	14.4423
ENSMUSG00000051439	Cd14	5.49682	7.18541	17.7344	12.4406	9.95893	22.8373	5.53346	5.11035	3.83105	4.42015	2.36439	4.96074
ENSMUSG00000061232	H2-K1	94.8343	179.251	111.634	107.47	108.356	122.564	125.281	108.383	88.3249	142.69	65.1468	76.3366
ENSMUSG00000073411	H2-D1	112.494	268.078	139.678	171.247	187.928	220.518	151.977	199.769	125.946	136.911	85.158	101.341
ENSMUSG00000030707	Coro1a	5.25158	6.39316	26.0421	10.9478	12.8125	9.50876	10.3994	7.1074	11.2231	8.20236	3.23608	5.06245
ENSMUSG00000020101	Vsir	7.32572	18.5682	7.55609	10.8465	13.9047	12.9047	7.84304	8.88133	8.51557	4.84088	4.238	6.97185
ENSMUSG00000021367	Edn1	4.32651	4.06063	2.86142	6.19624	8.88446	13.3961	4.87529	4.07984	3.22269	2.44252	2.75945	2.69787
ENSMUSG00000027750	Postn	79.9616	228.457	8.14265	2.32501	3.29565	7.41275	9.81207	21.9112	4.17878	1.85516	0.466085	1.12328
ENSMUSG00000001768	Rin2	1.21812	1.54963	2.67094	1.92753	2.00184	2.87822	1.41728	1.1898	1.09691	1.39039	0.82328	1.54134
ENSMUSG00000035799	Twist1	3.99536	4.68635	5.62152	7.08054	6.99521	7.77586	4.22167	6.13847	5.2507	3.69974	2.41851	4.31922
ENSMUSG00000009471	Myod1	6.957	50.9183	8.15251	2.03822	1.0652	2.9879	6.78013	10.422	10.4698	3.45673	1.78192	6.36989
ENSMUSG00000018893	Mb	35.1242	313.853	595.97	65.561	232.781	147.317	177.161	766.99	181.941	470.195	433.956	293.367
ENSMUSG00000028116	Myoz2	1.44495	37.3143	33.0448	0.043802	0.16064	0.711574	32.3291	7.90922	0.174449	2.53804	2.80582	2.51685
ENSMUSG00000032060	Cryab	858.794	709.729	748.823	155.971	212.424	196.333	457.755	704.07	369.637	397.956	382.814	489.886
ENSMUSG00000039376	Synpo2l	24.5043	24.1263	27.4734	5.02113	5.33655	2.7438	16.4854	30.9672	17.6108	12.4216	4.59796	14.3668
ENSMUSG00000044086	Lmod3	39.3198	38.0966	39.0995	13.5855	17.1199	11.2698	37.9002	36.9724	19.8531	27.3736	21.6763	19.3028
ENSMUSG00000052374	Actn2	113.563	257.744	138.728	34.8051	56.9564	50.9657	49.6773	171.862	315.026	60.6233	101.524	73.1475
ENSMUSG00000079243	Xirp1	34.0181	15.0202	32.175	10.4334	11.3309	13.4641	22.8494	21.2736	10.2186	14.2532	29.7954	17.9006
ENSMUSG00000023092	Fhl1	1022.38	231.571	571.321	31.5926	33.8134	41.0014	449.845	126.58	48.5858	83.45	125.481	153.913
ENSMUSG00000038764	Ptpn3	3.86669	4.9654	4.48233	1.81994	1.79249	1.41608	3.11395	8.48181	5.09342	4.06694	1.95694	3.52004
ENSMUSG00000026576	Atp1b1	32.5712	44.681	40.1512	3.94438	9.39356	2.59339	8.91304	40.0121	24.9368	19.8593	14.0909	15.0527
ENSMUSG00000030246	Ldhb	14.6775	42.1232	119.644	3.60761	8.62888	8.7357	9.80373	52.0259	40.9367	19.2551	18.626	51.495
ENSMUSG00000063694	Cycs	92.5556	68.4569	93.165	44.1819	42.8084	40.8064	74.8808	77.4373	54.8932	58.902	57.9273	70.242
ENSMUSG00000009863	Sdhb	199.282	174.3	253.822	104.078	105.607	97.239	135.197	237.955	259.023	143.872	133.786	183.612
ENSMUSG00000039914	Coq10a	132.615	83.3464	72.4936	91.9747	56.4213	54.649	158.701	134.044	144.156	128.162	105.025	90.5273
ENSMUSG00000058076	Sdhc	63.746	54.5634	74.6163	39.8937	44.9024	39.0689	44.603	62.6288	67.5097	56.976	55.0767	64.2426
ENSMUSG00000062908	Acadm	136.172	73.3144	103.477	56.327	54.0424	60.1115	66.1148	123.303	89.9618	90.0064	72.7509	106.095

## Sheet: Fig. 3c
LLC subcutaneous injection model
	group	number	grip strength (N)				average
	WT Con	17	291.8	313	340	292.9	309.425
		18	402.4	369.9	369.3	360.6	375.55
		11	271.3	202.9	253.8	208.6	234.15
		13	249.9	235	216.4	220.3	230.4
		14	283.7	212	247.7	233	244.1
		15	268.1	261	239.1	267.2	258.85
		37	344.4	339.3	317.9	378.6	345.05
		41	305.9	296	411.4	361.1	343.6
		14	470.4	393	278.3	320.6	365.575
		30	391.3	312	336.3	282.2	330.45
		301	250.7	254.4	391.3	286.5	295.725
		21	357	233.5	288.7	376.7	313.975
	WT TB	1	269.9	226.3	190.7	217.1	226
		2	194.9	199	230.4	187	202.825
		3	244.6	342.9	160.7	140.2	222.1
		4	208.2	149.7	182.7	234.7	193.825
		5	280.2	244.4	280	221	256.4
		12	232.2	201.2	170.9	231	208.825
		16	212.2	192	166	250.2	205.1
		19	162.2	173	152.4	177.8	166.35
		55	176.5	188.5	143.5	130.7	159.8
		40	123.8	231.8	122	163.7	160.325
		3	118.1	291.4	145.7	148.4	175.9
		8	259.7	196.4	240	233.7	232.45
		23	159.4	178.4	196.4	139.7	168.475
		22	215.2	212.8	220	188.4	209.1
	KO Con	20	370.3	309.4	322.1	360.4	340.55
		17	405.2	343.7	384.4	353.7	371.75
		18	293.4	355.8	384.3	329.4	340.725
		38	401.2	420.4	369.8	390	395.35
		36	235.4	307.7	312.4	369.5	306.25
		32	327	366.1	200.5	238	282.9
		36	207.2	206	293.2	212.8	229.8
		35	233.5	197.3	317.1	342	272.475
		28	255.2	435.2	339.2	354.2	345.95
		34	491.5	220.7	263	424	349.8
		35	312.3	236	373.9	373	323.8
		11	437.8	338.2	328.9	315.9	355.2
		20	317.3	314.5	374	341.4	336.8
		31	285.9	216.9	254.8	284.8	260.6
		40	313.5	234.6	340.3	424.6	328.25
		7	458.6	324.9	335.2	342.7	365.35
		17	306.4	445.7	352.4	289.2	348.425
	KO TB	6	247.5	233.1	288.8	327	274.1
		23	199.7	225.1	273.6	230	232.1
		34	252.6	253.8	263.5	298.6	267.125
		42	203.6	216.3	256.2	172	212.025
		36	316.7	361.2	137	131	236.475
		3	245	210.9	317.3	315.2	272.1
		9	307	362.9	328.1	375.4	343.35
		16	270	309	191.4	287.1	264.375
		15	266.1	422.9	256.9	170.2	279.025
		18	318.5	147	225.4	196.5	221.85
		19	276.9	358.7	303.4	255.2	298.55
		91	243.3	434.3	219.7	250	286.825
		191	259.6	179.6	172.6	187.1	199.725
		54	284	181.5	163	177.3	201.45
Ordinary one-way ANOVA
ANOVA summary
F	26.93
P value	<0.0001
P value summary	****
Significant diff. among means (P < 0.05)?	Yes
R squared	0.6039
Brown-Forsythe test
F (DFn, DFd)	0.9896 (3, 53)
P value	0.4048
P value summary	ns
Are SDs significantly different (P < 0.05)?	No
Bartlett's test
Bartlett's statistic (corrected)	3.428
P value	0.3302
P value summary	ns
Are SDs significantly different (P < 0.05)?	No
ANOVA table	SS	DF	MS	F (DFn, DFd)	P value
Treatment (between columns)	140808	3	46936	F (3, 53) = 26.93	P<0.0001
Residual (within columns)	92357	53	1743
Total	233165	56
Data summary
Number of treatments (columns)	4
Number of values (total)	57
Tukey's multiple comparisons test	Mean Diff.	95.00% CI of diff.	Below threshold?	Summary	Adjusted P Value
WT Control vs. WT TB	104.8	61.24 to 148.4	Yes	****	<0.0001	A-B
WT Control vs. GPR81-/- Control	-22.8	-64.55 to 18.95	No	ns	0.4754	A-C
WT Control vs. GPR81-/- TB	47.54	3.983 to 91.10	Yes	*	0.0273	A-D
WT TB vs. GPR81-/- Control	-127.6	-167.6 to -87.64	Yes	****	<0.0001	B-C
WT TB vs. GPR81-/- TB	-57.26	-99.11 to -15.41	Yes	**	0.0035	B-D
GPR81-/- Control vs. GPR81-/- TB	70.34	30.38 to 110.3	Yes	***	0.0001	C-D
Test details	Mean 1	Mean 2	Mean Diff.	SE of diff.	n1	n2	q	DF
WT Control vs. WT TB	303.9	199.1	104.8	16.42	12	14	9.025	53
WT Control vs. GPR81-/- Control	303.9	326.7	-22.8	15.74	12	17	2.049	53
WT Control vs. GPR81-/- TB	303.9	256.4	47.54	16.42	12	14	4.094	53
WT TB vs. GPR81-/- Control	199.1	326.7	-127.6	15.07	14	17	11.98	53
WT TB vs. GPR81-/- TB	199.1	256.4	-57.26	15.78	14	14	5.132	53
GPR81-/- Control vs. GPR81-/- TB	326.7	256.4	70.34	15.07	17	14	6.603	53

## Sheet: Fig. 3e
LLC subcutaneous injection model
iWAT																						WT_Con	total,<5000,>200	178	196	166	36	54
Adipocyte Area (um2)																							<5000, >500	138	138	138	28	40
WT_Con1	WT_Con2	WT_Con3	WT_Con4	WT_Con5	WT_TB1	WT_TB2	WT_TB3	WT_TB4	WT_TB5	KO_Con1	KO_Con2	KO_Con3	KO_Con4	KO_Con5	KO_TB1	KO_TB2	KO_TB3	KO_TB4	KO_TB5				<500, >200	40	58	28	8	14
7341.58	7060.46	5309.57	5824.55	3901.9	3966.06	778.387	2385.01	1673.03	1838.94	3845.39	4419.3	4685.42	3901.88	4774.79	3704	7705.56	4053.79	2537.75	2610.65			WT_TB	total,<5000,>200	140	111	59	76	151
7290.94	6723.09	4877.04	4948.15	3769.42	1160.38	619.472	1778.37	837.821	1616.88	3657.25	4356.32	4256.78	3369.84	4728.62	3261.97	4131.18	3157.99	2376.78	2480.01				<5000, >500	22	7	6	6	33
6073.34	5401.91	4596.81	3819.07	3314.23	983.829	577.347	1491.56	701.16	1393.41	3406.6	4011.82	3077.08	3226.69	4720.5	2489.06	2121.76	2547.24	2279.73	2107.88				<500, >200	118	104	53	70	118
5526.79	5001.53	4222.32	3644.44	3156.97	800.608	540.809	891.633	589.722	1357.84	3284.64	3842.63	2569.46	3190.61	4518.07	2372.81	1969.84	2291.74	2206.89	1641.15			KO_Con	total,<5000,>200	186	169	215	245	178
5311.99	4914.41	4050.76	3328.94	3123.8	766.789	538.256	633.234	542.079	1267.36	3272.01	3645.46	2406.36	2819.11	4157.49	2163.71	1883.39	1957.49	2204.97	1548.85				<5000, >500	142	141	178	177	157
5078.7	4669.13	3971.56	3166.67	2783.59	723.364	502.331	600.196	533.686	1236.57	3239.15	3567.93	2382.96	2653.77	4114.77	2115.07	1690.18	1706.76	2126.61	1388.66				<500, >200	44	28	37	68	21
4886.99	4383.16	3949.36	3109.6	2135.66	708.542	502.039	495.548	494.565	1082.03	2978.42	3138.75	2378.84	2608.85	3965.1	2033.62	1681.56	1687.72	1727.79	1360.35			KO_TB	total,<5000,>200	172	91	77	132	76
4374.23	4319.77	3813.65	3027.71	1957.55	651.957	470.533	491.387	458.883	1081.8	2971.22	3008.56	2354.26	2454.52	3793.51	1907.71	1532.29	1524.42	1697.21	1347.71				<5000, >500	100	61	47	87	36
4240.94	4250.26	3659.44	3004.11	1919.85	644.589	467.237	466.02	455.647	883.009	2968.02	2905.08	2282.32	2287.64	3722.5	1895.84	1295.13	1284.12	1691.9	1276.41				<500, >200	72	30	30	45	40
4230.36	4161.22	3626.28	2918.38	1817.05	638.608	439.611	418.073	447.254	838.37	2959.6	2638.53	2271.38	2059.49	3691.6	1693.79	1229.49	1260.27	1649.86	1040.92
4207.4	4126.4	3506.63	2767.76	1785.28	629.565	430.042	411.803	436.607	824.343	2917.26	2508.46	2254.14	2008.02	3420.59	1684.88	1142.07	1040.87	1467.65	1023.41			Percentage
4188.78	4123.6	3503.95	2657.48	1634.15	610.756	427.417	406.227	422.797	804.566	2707.21	2430.01	2149.96	1998.49	3375.44	1659.5	1109.23	1037.34	1447.47	974.746			WT_Con	<5000, >500	0.779661	0.805128	0.79918	0.777778	0.740741
3993.49	3944.26	3483.8	2516.46	1384	580.448	423.989	393.601	420.586	772.842	2294.26	2401.82	2003.08	1953.17	3213.42	1653.39	1105.91	1021.25	1431.33	947.494				<500, >200	0.220339	0.194872	0.20082	0.222222	0.259259
3987.88	3927.55	3460.33	2495.47	1340.86	580.145	417.804	369.013	416.339	726.369	2253.77	2385.93	1977.63	1928.26	3199.11	1648.66	1100.08	985.618	1397.57	897.23
3975	3831.89	3337.24	2296.43	1335.54	577.732	394.744	349.569	416.209	715.346	2210.74	2372.3	1949.86	1927.45	3172.48	1590.67	1044.73	951.762	1383.13	862.545			WT_TB	<5000, >500	0.157143	0.0630631	0.101695	0.0789474	0.218543
3953.06	3809.44	3311.99	2203.7	1254.86	565.121	387.64	343.155	404.999	680.271	2205.69	2340.2	1941.02	1825.44	3042.23	1545.68	1016.65	918.975	1347.02	814.801				<500, >200	0.842857	0.936937	0.898305	0.921053	0.781457
3783.42	3687.12	3281.38	2197.12	1153.96	563.676	380.989	339.211	390.827	670.058	2184.34	2278.95	1934.79	1789.79	2852.91	1530.58	947.349	883.446	1232.77	794.981
3737.37	3679.21	3152.93	2119.34	1136.43	545.719	365.149	310.506	390.365	660.35	1955.07	2186.61	1915.67	1752.55	2723.51	1529.29	899.08	861.161	1230.22	761.22			KO_Con	<5000, >500	0.763441	0.83432	0.827907	0.722449	0.882022
3732.01	3569.39	3148.98	1932.51	1115.13	545.271	364.696	309.38	387.375	629.637	1931.04	2126.72	1862.63	1721.24	2678.18	1423.88	898.073	859.808	1171.19	759.33				<500, >200	0.236559	0.16568	0.172093	0.277551	0.117978
3726.28	3528.7	3120.28	1886.01	1015.21	529.222	348.929	303.919	367.468	629.579	1911.99	2053.99	1808.86	1639.18	2645.61	1398.84	889.419	774.404	1165.88	720.908
3673.98	3492.86	3021.17	1838.13	914.598	523.212	347.908	297.722	362.527	609.124	1903.88	2053.43	1774.36	1627.38	2640.78	1398.72	887.205	773.087	1140.39	719.733			KO_TB	<5000, >500	0.581395	0.67033	0.61039	0.659091	0.473684
3654.34	3435.84	2970.15	1546.78	888.215	506.137	336.341	297.375	335.397	587.122	1900.71	2050.51	1739.64	1626.6	2628.84	1392.49	860.303	771.698	1104.5	712.804				<500, >200	0.418605	0.32967	0.38961	0.340909	0.526316
3639.41	3339.03	2939.03	1497.26	845.822	465.76	334.474	293.792	331.179	584.074	1880.07	2024.75	1729.1	1621.98	2596.43	1319.65	840.31	767.462	1098.35	706.589
3601.53	3322.7	2886.1	1405.62	840.925	461.541	333.438	293.749	322.367	583.655	1850.99	1980.36	1724.83	1560.42	2594.31	1317.4	830.18	751.442	1062.03	699.619
3589.29	3320.92	2859.06	1351.44	831.463	437.618	328.815	291.481	314.97	555.095	1835.42	1979.84	1707.13	1550.43	2569.59	1294.85	786.204	745.034	1049.5	645.03
3584.18	3246.56	2731.76	1069.41	799.185	431.19	324.38	287.176	311.864	554.835	1815.44	1967.99	1692.65	1492.12	2551.31	1288.81	780.602	675.222	1032.3	639.697
3557.14	3243.24	2661.48	650.617	771.952	412.858	323.301	275.316	311.792	553.289	1777.96	1951.71	1661.53	1467.06	2463.96	1271.86	772.686	669.847	1032.09	619.121
3534.57	3160.08	2633.16	594.787	762.514	412.453	320.136	274.608	310.694	535.015	1777.1	1934.01	1655.83	1445.2	2452.2	1263.96	770.438	649.555	988.978	613.914
3480.36	3138.52	2628.7	570.508	762.011	404.06	317.919	271.588	295.222	528.326	1767.54	1929.79	1655.73	1437.34	2435.43	1263.23	753.264	646.28	988.554	607.406
3430.87	3084.44	2584.57	438.409	739.604	399.914	317.773	262.299	290.094	526.289	1751.62	1873.13	1596.38	1429.5	2431.06	1245.79	748.4	644.571	961.371	606.062
3374.49	3061.48	2563.78	433.471	676.596	398.614	317.408	259.511	285.616	519.774	1748.37	1840.57	1569.54	1348.06	2369.31	1210.16	745.918	633.855	945.868	566.338
3346.81	3044.13	2543.24	260.631	658.59	395.638	315.264	257.084	283.925	516.668	1723.35	1822.9	1569.19	1337.92	2352.91	1198.63	722.638	631.969	935.675	561.341
3308.93	2968.24	2526.53	180.658	653.325	395.407	312.493	256.478	282.481	512.695	1723.3	1817.94	1566.28	1336.86	2337.34	1194.86	719.787	619.046	883.646	560.501
3293.49	2938.39	2496.56	168.45	630.391	390.163	309.138	255.929	282.336	488.931	1707.24	1728.22	1564.17	1334.2	2318.53	1181.25	719.485	600.498	879.399	550.381
3183.93	2926.66	2474.49	116.187	598.381	389.209	309.036	253.632	270.765	475.236	1704.25	1724.84	1523.48	1322.53	2302.83	1127.36	712.307	593.485	872.178	532.451
3152.68	2904.85	2466.45	97.668	596.157	384.601	308.788	250.266	269.364	469.443	1646.31	1710.28	1499.76	1320.25	2263.37	1125.16	706.369	582.342	867.294	504.023
3150.26	2855.49	2463.52	88.477	577.499	383.633	307.038	245.932	264.582	434.094	1613.81	1707.6	1497.72	1304.45	2241.4	1073.19	700.835	571.769	866.02	492.349
3147.07	2826.28	2397.19		562.173	376.858	299.278	245.152	263.022	434.079	1613.17	1705.79	1443.88	1242.24	2235.83	1058.03	686.209	571.734	839.262	490.837
3131.76	2815.94	2373.47		536.536	375.745	296.667	245.08	261.765	433.949	1564.24	1681.47	1442.64	1234.56	2214.84	1025.47	680.473	568.921	827.794	483.363
3121.94	2804.21	2331.51		510.176	364.853	296.258	240.977	259.468	431.854	1553.79	1660.88	1436.9	1233.28	2208.16	996.501	679.534	561.908	825.671	478.198
3118.62	2785.33	2272.7		488.791	364.781	295.412	240.905	257.908	424.545	1540.96	1657.37	1379.07	1193.17	2135.46	971.802	675.777	555.109	799.762	473.915
3088.78	2766.58	2266.84		478.692	363.466	295.281	240.211	249.24	420.673	1539.41	1655.31	1354.86	1184.31	2126.01	971.802	672.255	551.442	795.727	473.201
3085.97	2751.66	2204.34		478.032	360.664	294.931	238.03	247.521	419.893	1508.02	1645.68	1294.48	1156.59	2116.77	969.769	670.377	543.076	790.843	469.674
2962.88	2737.76	2176.15		475.289	358.843	292.816	236.354	242.017	414.736	1483.66	1631.46	1287.82	1149.97	2110.96	960.549	667.592	527.625	787.02	466.944
2957.14	2733.8	2127.04		460.741	354.986	291.212	236.34	241.771	411.976	1480.54	1621.91	1284.19	1120.35	2100.68	960.373	630.392	525.988	756.015	431.63
2921.17	2652.55	2093.88		431.788	354.827	288.834	235.343	240.471	409.131	1460.25	1592.34	1271.91	1119.66	2085.2	958.06	599.029	522.428	747.945	404.545
2910.33	2623.72	2093.49		407.212	352.762	288.644	234.346	240.457	403.02	1450.16	1539.73	1257.19	1100.49	2071.9	927.912	596.714	518.583	745.397	403.579
2879.34	2620.79	2080.1		406.049	352.747	288.294	229.709	240.139	396.115	1405.13	1482.09	1238.66	1073.12	2047	915.437	596.345	499.288	731.169	393.501
2878.7	2588.26	1993.88		395.234	349.858	284.006	222.515	238.073	395.941	1351.7	1445.71	1210.63	1068.28	2028.04	910.047	592.756	492.239	726.072	379.182
2867.09	2559.69	1980.99		367.656	346.969	283.262	222.385	237.597	386.898	1340.47	1407.76	1209.33	1055.92	2017.02	909.914	591.682	480.42	724.373	366.753
2783.55	2554.85	1975.13		366.289	346.839	273.344	221.995	235.906	381.105	1331.16	1406.49	1182.06	1049.86	2003.36	909.517	588.898	477.287	715.878	363.058
2767.09	2548.21	1954.85		366.045	340.251	271.302	219.206	235.545	379.675	1319.27	1397.26	1154.07	1043.65	1989.2	899.708	583.229	456.426	705.26	358.9
2753.7	2486.22	1936.73		350.853	336.437	266.371	216.967	232.786	378.924	1304.44	1361.22	1150.94	1043.06	1987.72	858.779	579.036	438.946	698.252	345.337
2753.19	2485.46	1909.82		304.782	335.961	264.621	216.707	231.775	376.569	1274.52	1360.7	1140.03	1038.03	1987.16	844.109	577.996	433.713	696.978	340.424
2742.22	2471.05	1868.24			331.107	262.842	216.057	225.548	375.139	1237.07	1355.06	1133.49	1014.87	1981.56	799.145	548.545	433.713	675.742	333.958
2722.32	2394.64	1846.17			320.489	260.085	210.062	223.743	372.206	1230.83	1348.48	1125.74	1013.31	1919.42	794.564	544.855	432.681	668.734	325.181
2713.65	2336.86	1840.43			319.795	257.736	207.996	223.121	370.646	1214.68	1341.49	1107.36	1002.6	1873.84	774.799	536.503	431.897	664.911	322.452
2712.24	2324.24	1817.47			319.636	257.109	205.627	221.027	367.901	1201.77	1334.78	1097.81	1000.57	1863.04	767.479	533.484	431.648	662.575	322.41
2701.66	2321.17	1802.04			314.017	256.686	200.239	219.727	364.651	1194.6	1282.92	1097.13	995.268	1855.31	764.357	527.949	426.059	661.938	320.562
2684.69	2297.07	1781.63			313.107	255.417	198.606	218.686	364.477	1165.41	1263.5	1089.29	985.685	1845.46	762.516	524.058	420.612	661.513	305.865
2654.59	2284.44	1741.2			310.752	251.829	196.309	214.743	364.174	1152.13	1259.74	1076.76	984.498	1820.07	751.44	515.001	417.729	659.602	291.672
2637.63	2281.76	1728.44			305.811	250.56	195.934	213.746	359.667	1151.77	1247.21	1075.24	963.865	1819.73	749.32	505.24	415.878	650.046	280.796
2623.34	2240.82	1720.66			303.659	247.191	191.383	213.587	359.262	1142.62	1243.4	1063.5	959.401	1804.83	727.743	495.612	412.709	646.648	270.635
2544.77	2239.92	1718.75			303.384	247.059	191.369	212.027	359.118	1141.96	1208.31	1055.38	955.219	1761.9	727.684	495.445	411.428	645.161	265.932
2531.12	2226.66	1711.73			301.954	246.491	189.621	211.507	355.737	1138.36	1200.18	1053.61	953.939	1749.09	711.262	487.964	401.282	643.038	265.26
2502.04	2211.48	1695.54			298.819	245.645	187.555	210.178	354.625	1133.26	1193.54	1051.47	952.784	1737.89	708.67	483.872	397.401	639.852	264.126
2486.22	2206.51	1695.15			296.681	243.034	186.399	209.47	354.481	1126.36	1163.62	1027.64	951.91	1737.27	706.461	482.966	396.547	639.64	257.995
2466.2	2180.36	1683.67			295.612	242.684	184.073	209.412	348.702	1113.69	1162.97	1027.64	949.974	1719.39	671.968	475.52	388.181	616.705	251.99
2401.91	2172.19	1680.87			289.646	240.029	183.25	208.704	347.185	1109.63	1155.68	1014.74	946.853	1719.14	670.642	471.494	383.019	613.307	243.256
2165.94	2158.93	1669.26			287.349	239.766	183.134	208.473	343.993	1099.89	1149.89	1013.72	940.703	1718.78	667.888	468.207	375.863	608.422	242.122
2080.49	2143.62	1664.03			281.47	239.008	179.089	207.404	343.747	1097.59	1147.55	1013.5	933.992	1715.33	658.845	467.67	369.206	605.025	241.619
2062.76	2070.92	1663.01			280.646	238.76	178.064	206.479	340.901	1087.52	1120.53	987.93	930.621	1672.88	650.848	453.615	364.329	595.893	237.923
1965.94	2043.49	1642.09			278.479	238.177	175.897	204.804	338.98	1076.54	1111.33	979.561	911.018	1663.56	649.92	449.02	344.179	588.035	211.091
1960.46	1999.23	1602.17			278.075	237.403	175.507	202.666	338.763	1049.38	1088.55	974.478	901.091	1629.61	647.342	448.383	339.124	583.363	209.411
1883.67	1940.05	1580.1			277.829	234.982	173.542	201.799	335.975	1040.13	1075.84	964.311	886.888	1626.78	630.906	446.471	333.749	574.869	206.43
1883.42	1914.67	1574.49			275.417	232.036	173.253	200.398	332.811	1021.95	1037.58	950.332	885.765	1619.05	622.069	446.034	328.159	568.923	206.136
1880.74	1896.56	1559.31			274.665	227.908	172.95	198.043	332.031	1010.74	1037.06	948.875	883.548	1612.31	621.112	427.317	322.677	564.675
1868.11	1868.24	1535.71			274.246	226.449	172.733	197.176	327.929	1005.57	1016.71	946.985	862.509	1601.79	620.714	404.239		548.323
1792.35	1867.6	1495.28			272.802	226.055	170.451	195.052	325.285	1000.52	1006.03	944.102	856.391	1600.52	616.148	403.098		543.651
1763.01	1846.56	1494.9			271.097	225.545	168.327	194.764	319.911	990.684	995.168	940.259	852.052	1599.35	613.674	375.089		534.095
1633.93	1845.15	1488.39			268.786	225.034	166.738	194.72	317.672	984.827	967.251	934.09	837.88	1587.5	612.231	360.363		528.149
1629.21	1834.31	1472.7			268.627	224.714	164.831	190.184	317.513	983.787	963.589	929.782	832.667	1582.15	612.128	359.491		520.716
1614.41	1818.75	1457.14			267.428	224.305	163.646	187.887	316.718	975.166	962.696	928.79	831.263	1576.88	606.03	359.021		520.291
1579.46	1813.14	1440.69			266.055	223.022	163.069	187.569	311.749	957.189	957.002	911.959	826.643	1569.22	599.373	354.594		516.681
1570.03	1811.35	1425.89			264.726	222.54	162.549	186.038	306.779	955.769	954.663	910.689	825.769	1559.16	594.012	335.91		515.832
1551.4	1806.25	1407.78			263.643	222.321	162.39	185.316	306.057	953.259	950.723	903.219	823.428	1546.97	589.167	335.004		515.619
1532.14	1791.07	1404.97			262.184	221.884	161.451	184.666	300.105	946.666	950.385	901.855	818.215	1532.44	588.681	331.415		507.55
1530.1	1768.37	1390.94			261.563	221.227	161.277	184.521	298.762	942.939	948.969	900.088	815.874	1523.64	573.702	330.744		492.684
1514.16	1735.2	1377.04			260.855	220.629	161.118	183.842	297.028	910.23	936.257	896.028	813.532	1494.28	573.29	330.308		490.773
1499.87	1707.53	1349.74			259.945	219.944	160.671	183.467	295.901	895.32	929.117	888.093	807.196	1486.55	568.43	327.624		490.348
1478.7	1642.73	1332.65			256.16	219.346	159.645	181.589	295.627	894.661	922.807	886.853	806.072	1474.48	551.316	319.943		478.456
1423.34	1641.07	1331.12			245.946	219.054	157.435	180.187	293.272	870.598	921.145	881.924	805.229	1474.08	545.792	303.036		473.996
1376.02	1554.21	1298.34			245.556	218.792	154.791	177.775	288.303	852.773	919.114	870.239	802.545	1465.37	545.115			471.448
1361.35	1553.7	1282.65			244.964	218.398	153.303	177.746	285.139	850.795	914.712	868.131	801.671	1464.7	539.356			458.281
1348.6	1544.77	1254.85			243.866	218.091	151.613	177.601	284.243	844.355	910.742	859.05	785.907	1434.66	536.352			444.69
1342.35	1501.53	1251.91			242.985	217.391	149.908	177.471	282.784	837.179	910.219	853.749	772.797	1395.41	535.998			442.566
1339.03	1501.02	1242.22			240.139	216.881	148.319	172.719	280.502	822.853	890.736	835.679	771.485	1373.38	535.763			441.929
1323.47	1478.7	1239.54			238.001	216.443	147.004	172.459	275.778	820.393	874.361	835.493	768.926	1350.54	533.877			439.593
1310.84	1461.35	1237.37			236.701	215.378	146.99	171.953	275.214	816.996	874.361	832.858	760.56	1348.94	511.476			439.593
1301.53	1417.22	1229.72			235.271	215.349	144.447	171.592	268.8	811.747	873.376	829.356	756.752	1334.75	510.489			439.381
1295.79	1403.19	1222.7			233.739	213.497	143.899	164.831	268.309	811.24	855.74	808.991	752.288	1333.73	495.437			437.469
1270.03	1375.64	1208.67			233.494	211.746	143.783	164.354	268.179	797.548	850.2	802.854	746.763	1330.1	495.04			436.408
1252.04	1360.59	1196.68			232.266	211.076	143.48	163.863	267.63	794.175	845.953	796.872	744.141	1316.5	491.917			417.507
1244.39	1285.71	1191.84			230.099	209.529	140.258	163.459	264.322	777.973	844.814	796.5	742.549	1297.88	489.944			407.526
1235.97	1276.4	1186.86			229.102	209.442	137.802	161.898	263.051	769.58	843.306	790.084	739.24	1294.64	476.173			402.005
1223.47	1254.59	1185.71			228.019	208.596	136.358	160.555	259.988	766.689	833.857	784.784	708.774	1287.81	466.143			397.333
1190.31	1232.78	1183.67			227.744	207.779	135.953	159.486	256.983	765.548	827.485	784.412	700.315	1279.41	465.907			395.846
1184.18	1218.24	1177.55			226.328	205.445	135.939	158.287	256.29	762.049	822.438	783.482	699.222	1254.08	461.872			395.421
1177.55	1217.86	1162.24			226.285	205.241	132.919	157.088	255.235	750.36	817.267	776.694	699.066	1239.4	445.951			393.935
1089.29	1216.71	1159.44			225.664	204.293	132.804	151.439	255.163	724.218	814.866	774.028	688.859	1155.56	438.955			392.873
1084.18	1150.38	1115.18			224.393	202.368	132.732	150.775	255.105	723.711	800.985	772.881	688.453	1148.2	430.221			392.024
1080.48	1116.2	1103.19			223.15	198.707	132.659	150.746	255.033	722.798	792.428	757.91	675.998	1133.43	414.757			390.112
998.087	1105.99	1072.32			222.731	198.429	132.414	150.645	251.653	704.719	773.253	750.068	675.561	1106.92	414.109			383.529
978.699	1091.33	1058.8			222.5	198.065	132.327	148.435	249.052	694.323	770.299	749.262	671.69	1105.79	406.553			376.733
973.852	1076.53	1052.17			222.471	196.796	131.778	146.99	248.46	691.027	751.031	747.929	665.947	1103.51	402.886			376.521
936.224	1057.78	1047.7			221.893	194.797	130.666	146.167	247.03	683.116	730.625	745.667	642.223	1086.52	400.559			366.752
925.128	1021.56	1044.26			220.983	194.564	128.947	145.271	246.625	673.734	713.635	737.67	638.883	1085.29	397.952			363.992
922.449	1016.96	1038.01			220.434	194.549	128.687	145.126	245.643	669.119	693.444	731.192	638.54	1083.84	383.298			358.895
915.561	1016.45	1036.22			220.348	193.193	127.993	144.563	245.282	662.02	676.147	720.312	637.478	1072.88	382.458			355.922
903.189	997.704	1013.9			219.654	191.151	127.791	143.595	244.646	656.264	673.284	719.227	637.073	1062.57	373.474			351.887
888.648	997.577	1012.12			216.924	191.049	127.675	143.393	244.545	654.337	671.93	719.072	633.92	1059.06	370.956			343.392
826.403	986.352	1006.5			215.147	190.48	127.358	139.334	244.401	651.243	666.605	718.545	633.42	1054.6	369.615			342.755
816.071	983.546	1001.02			214.873	188.846	126.505	138.871	243.909	646.527	665.774	717.678	632.484	1018.04	367.966			341.056
806.122	979.592	994.26			214.598	188.817	125.942	138.351	242.797	638.87	638.196	717.337	631.984	1003.91	364.637			337.021
771.429	963.648	986.352			213.096	186.979	125.927	137.051	233.552	631.136	636.719	717.027	630.424	974.885	363.989			334.261
767.73	933.036	985.587			211.709	186.381	125.364	135.578	232.67	630.705	636.165	711.602	628.426	955.125	360.307			333.624
744.898	911.097	982.27			211.507	186.046	124.281	132.443	225.361	621.45	629.978	709.619	623.15	942.321	356.051			332.774
723.469	906.505	977.934			209.658	184.631	124.165	132.183	224.884	604.056	626.1	705.186	619.967	920.529	355.02			320.882
723.342	900.128	973.724			209.542	181.378	120.308	130.55	223.497	601.47	606.956	701.529	618.375	914.497	345.417			314.511
683.291	894.005	964.413			209.426	180.984	120.091	130.16	219.77	597.489	606.679	699.793	618.125	898.984	344.769			311.962
676.276	884.184	961.735			209.311	180.736	119.6	127.647	219.308	594.877	599.323	689.254	616.002	891.659	336.551			311.538
672.066	878.571	958.163			205.93	180.43	119.47	127.56	219.048	585.419	595.352	680.452	606.669	887.812	332.972			301.981
648.087	877.296	956.122			205.786	179.73	119.354	124.57	216.837	580.652	565.189	679.026	602.205	850.262	328.465
602.551	868.24	947.449			205.772	178.826	118.907	124.208	216.736	573.654	557.679	678.158	601.799	842.413	328.215
589.541	858.546	946.684			205.035	177.207	118.748	124.122	216.216	571.955	537.581	678.096	600.145	809.234	321.16
581.76	828.444	943.878			204.847	176.681	117.895	121.435	214.324	567.848	534.564	674.872	599.489	806.925	318.936
579.464	802.296	941.199			204.226	176.361	115.252	121.059	213.269	564.247	534.534	673.168	594.901	799.077	314.223
577.423	780.612	938.52			203.186	175.194	113.952	121.001	211.059	557.857	514.651	669.417	592.997	781.748	309.599
568.878	778.316	936.99			200.614	174.654	112.565	119.903	209.874	546.168	504.586	663.869	592.778	710.034	300.85
568.622	722.321	927.551			200.239	174.129	112.521	119.817	208.459	541.756	502.647	653.547	592.435	704.063	298.611
558.929	702.296	895.026			197.783	173.721	112.16	118.95	207.707	522.79	501.262	649.394	587.097	674.054	295.843
527.041	695.791	891.709			197.118	173.706	109.907	118.387	207.216	514.321	499.477	642.885	584.787	671.53	293.692
502.423	691.327	884.184			196.15	172.889	109.661	118.17	206.147	487.748	494.829	641.366	581.728	661.096	288.508
501.658	674.745	877.423			195.428	172.875	109.545	116.985	206.118	486.227	491.29	637.739	581.728	638.319	287.3
497.194	674.362	873.597			194.836	172.116	108.679	116.133	205.916	471.951	490.243	635.291	580.698	638.319	284.826
490.816	657.781	853.444			194.677	171.926	107.74	116.075	203.706	469.238	488.704	633.524	579.824	625.177	284.075
476.02	654.592	846.429			194.417	171.606	106.512	115.151	203.431	468.351	472.669	632.377	575.547	617.452	279.553
467.857	630.74	846.301			194.373	171.43	106.497	115.035	203.243	468.173	469.56	619.762	575.454	612.865	275.429
465.179	621.046	837.372			193.391	170.789	106.468	113.735	202.261	465.739	461.157	618.181	571.083	592.398	271.32
457.908	617.857	816.837			191.398	170.57	106.454	113.46	200.6	458.665	460.172	613.965	569.211	591.167	271.129
446.046	608.673	813.01			189.852	170.322	106.31	113.085	200.398	457.245	459.926	611.92	566.214	589.566	271.055
441.199	587.372	809.566			189.231	170.191	105.298	112.189	197.783	456.154	451.062	604.791	565.465	582.856	270.878
399.235	575.128	807.398			188.118	170.045	104.908	110.99	196.844	451.793	422.438	587.247	562.249	547.738	267.403
387.245	566.327	801.02			186.269	169.068	104.475	110.369	193.362	451.134	415.082	585.697	562.031	544.598	266.49
383.546	560.714	792.474			185.85	169.068	103.955	110.094	193.203	448.243	412.958	576.863	561.219	540.997	263.603
370.153	547.449	777.423			185.489	168.965	103.854	109.733	192.611	445.809	408.864	576.616	558.379	507.664	261.6
367.602	538.265	777.041			185.301	168.236	103.362	108.982	192.351	444.998	408.649	576.399	555.819	505.756	254.251
358.929	534.184	766.964			182.629	168.207	103.247	108.823	191.138	441.017	407.818	572.679	549.795	493.998	253.838
355.74	533.929	760.077			180.404	166.909	103.175	108.621	188.321	427.73	404.186	563.752	547.266	492.398	251.32
342.857	524.617	758.673			180.202	166.267	103.001	107.927	186.659	416.345	403.478	558.545	545.393	487.996	246.99
326.786	505.74	757.015			180	165.421	102.207	107.769	186.356	410.793	403.263	557.088	543.271	483.934	243.661
325.128	497.959	744.77			179.234	165.363	102.077	106.931	186.269	402.628	402.339	556.313	536.372	479.809	239.36
308.801	496.939	740.561			179.176	164.75	100.589	106.584	185.894	392.08	402.185	554.484	533.219	472.453	238.005
292.092	478.189	733.673			178.873	164.473	100.343	104.143	185.879	392.029	393.198	552.594	530.909	464.358	235.649
291.582	476.148	726.531			178.512	164.4	97.96	103.839	185.865	376.384	384.703	548.037	530.785	464.297	230.907
289.668	473.724	710.332			177.746	163.685	97.728	103.637	185.475	374.711	382.179	547.758	524.292	454.94	228.255
285.842	462.883	701.403			177.284	162.752	97.627	103.232	182.99	370.908	369.344	546.054	524.011	446.106	225.722
273.214	461.097	700.765			176.98	162.664	97.627	103.045	181.762	369.285	368.76	543.264	523.199	436.38	225.06
271.556	448.98	694.388			175.608	160.856	97.396	102.684	181.285	366.597	364.481	532.508	522.575	430.194	211.804
264.031	442.857	688.393			175.102	160.841	96.501	102.135	181.126	355.795		529.905	520.608	426.562	208.697
263.393	441.199	673.214			174.857	158.215	95.634	101.484	175.117	354.477		527.146	519.89	411.48	205.736
263.138	417.474	669.77			174.756	157.486	95.605	100.878	172.849	349.735		526.495	517.737	411.111	204.72
261.352	415.816	666.964			173.383	157.107	95.07	100.502	172.155	347.859		524.914	513.866	402.647	199.786
257.015	408.673	643.75			172.791	157.005	94.521	99.78	172.069	341.14		514.996	513.647	401.754	194.219
256.505	392.219	641.199			171.722	156.757	93.972	99.245	170.826	337.767		510.284	508.06	395.906	193.262
234.184	372.959	626.276			170.393	156.494	93.048	99.101	169.642	330.668		508.301	503.596	391.967	185.176
229.719	346.429	624.745			170.032	156.217	92.961	99	169.439	317.204		508.239	500.287	372.761	172.215
228.699	344.898	606.633			169.974	156.115	92.903	98.769	168.645	316.95		500.645	499.288	364.666	164.174
224.617	341.837	605.23			169.844	155.853	92.716	97.208	168.024	316.088		496.801	498.196		157.178
224.362	337.883	590.689			168.587	155.677	92.658	96.948	167.547	316.037		495.127	497.322		149.549
222.449	336.862	578.444			168.139	155.371	88.974	96.515	164.571	315.657		493.857	497.103		147.737
218.878	328.827	574.235			166.406	155.196	88.497	95.157	164.239	314.11		484.062	496.541		146.986
210.077	327.806	565.051			166.261	154.102	88.021	93.525	163.56	313.755		482.791	492.452		145.012
189.413	325.638	564.796			164.918	152.658	87.833	93.019	161.552	302.7		478.111	491.765		138.37
185.842	311.862	564.413			164.817	152.541	87.053	91.242	160.916	302.396		476.251	491.484		135.469
	308.291	561.99			163.704	151.054	86.302	90.563	159.385	301.255		475.414	487.239		130.785
	290.306	559.439			162.707	148.778	86.215	88.801	159.24			474.794	482.682		130.55
	284.439	553.699			162.202	148.662	85.579	87.558	159.24			468.502	481.402		128.002
	272.066	542.347			160.569	147.889	85.507	87.269	157.449			467.541	480.309		125.837
	250.638	534.439			160.179	147.232	84.77	87.241	156.539			466.239	479.092		122.361
	248.724	524.745			159.732	144.475	84.568	86.85	156.394			459.823	476.033		122.228
	246.046	519.643			158.041	144.359	84.438	85.651	153.462			458.335	475.752		121.521
	238.903	518.24			157.276	144.009	83.687	85.305	153.317			449.44	472.662		118.178
	230.867	510.587			156.293	143.834	82.921	84.712	152.595			448.479	468.541		116.087
	223.214	508.418			156.192	143.192	82.632	83.976	152.465			447.704	467.886		112.463
	220.663	502.679			156.12	143.177	82.546	82.921	149.995			441.753	466.481		107.044
	210.969	490.561			156.019	143.163	82.444	82.286	149.923			438.064	464.421		104.893
	209.949	489.158			155.499	142.462	82.155	81.477	148.348			435.584	464.296
	201.658	465.434			154.921	142.317	80.928	79.945	147.626			433.291	463.36
	196.811	458.801			154.56	141.85	80.61	78.847	145.646			415.003	463.235
	188.903	453.189			153.13	141.354	80.509	78.818	144.809			412.4	461.455
	175.638	453.061			152.321	141.31	79.367	78.703	144.144			398.172	460.925
	175.255	447.194			151.829	140.61	78.269	77.692	143.35			394.205	458.303
	172.066	446.939			150.804	140.479	78.082	77.417	143.176			389.897	453.308
	168.495	445.281			150.659	140.42	77.894	76.391	141.746			389.68	452.871
	160.969	435.714			148.42	139.429	77.692	75.467	141.587			384.906	452.59
	155.867	433.929			147.871	139.093	75.886	75.25	141.24			384.596	451.654
	154.719	422.066			145.632	138.86	75.741	75.25	140.041			379.761	451.56
	151.531	410.332			143.711	138.437	74.831	74.918	139.377			378.676	449.094
	150.128	405.357			141.5	138.32	74.47	74.745	139.189			373.996	444.349
	149.617	389.668			140.951	137.839	74.08	74.311	138.106			372.818	442.914
	148.852	380.74			140.923	137.678	73.849	73.517	137.86			371.361	442.508
	143.367	372.832			140.59	137.562	73.531	72.491	137.022			370.369	437.513
	141.199	352.551			140.59	137.124	72.823	72.303	136.632			368.293	435.921
	139.796	343.622			139.001	136.03	72.751	72.26	135.635			366.991	435.266
	139.668	340.434			138.64	133.857	72.491	70.483	135.332				431.582
	137.883	330.612			138.062	133.842	72.332	70.18	134.971				429.834
	129.974	325.638			137.701	133.477	71.436	70.136	134.61				425.308
	126.913	320.663			137.167	133.463	71.147	69.573	134.508				420.876
	121.429	309.821			136.618	132.15	71.147	69.515	134.133				419.564
	119.388	305.23			134.48	131.421	71.075	68.836	134.017				418.784
	114.923	301.403			132.515	131.421	71.046	68.822	133.902				412.541
	114.541	295.536			132.472	130.896	70.772	67.449	133.541				409.732
	113.265	288.265			132.11	130.779	69.761	67.319	133.338				408.202
	113.138	284.184			131.446	126.885	69.746	67.074	133.309				407.016
	111.735	279.974			131.359	126.228	69.255	66.64	133.281				406.423
	109.694	279.847			131.33	126.097	68.619	66.106	133.093				403.208
	109.439	279.337			131.301	125.936	68.273	65.672	132.703				401.99
	108.801	277.551			131.186	125.659	68.186	65.629	132.5				394.998
	107.781	271.301			130.955	125.149	68.114	65.456	130.926				393.25
	104.592	267.857			130.391	124.595	67.68	64.733	130.406				392.688
	103.189	266.582			130.001	124.201	66.626	64.358	129.799				392.376
	101.02	264.413			129.698	123.194	66.308	64.358	128.831				392.282
		263.776			129.337	122.713	66.12	63.924	128.557				391.939
		262.372			128.99	121.809	65.658	63.722	128.412				387.132
		260.204			128.224	121.736	65.586	63.708	127.979				386.258
		256.25			128.195	121.692	65.571	63.404	127.358				383.917
		243.878			127.618	120.977	65.152	63.289	126.996				378.298
		224.235			126.448	120.481	65.066	62.711	126.043				376.643
		218.367			125.725	120.102	65.008	62.451	125.191				376.238
		216.071			125.436	119.854	64.488	62.379	124.396				375.208
		211.48			125.321	119.533	63.679	61.469	124.281				373.116
		204.464			124.96	119.066	63.462	61.382	124.006				372.492
		202.423			123.659	118.658	62.956	61.266	123.327				372.211
		201.913			123.414	118.585	62.942	60.385	122.865				369.776
		196.556			123.399	117.301	62.899	60.327	120.077
		194.898			122.72	117.272	62.668	59.836	119.759
		194.515			122.677	116.062	61.555	59.648	119.037
		190.816			121.998	114.953	61.252	58.883	118.979
		183.546			121.984	114.253	59.894	58.666	117.881
		181.888			121.911	113.961	59.778	58.565	114.948
		180.102			121.117	113.422	59.446	57.583	114.226
		176.403			121.117	113.217	59.374	57.149	114.067
		176.403			120.611	111.73	59.316	56.745	113.229
		175.638			120.192	111.511	59.316	56.037	113.215
		156.378			117.953	111.423	59.128	55.993	112.825
		153.699			117.303	111.379	57.713	55.878	112.68
		152.423			116.35	111.234	57.64	55.733	112.68
		151.786			116.147	110.986	57.351	55.531	112.204
		150.765			115.96	110.125	57.164	53.827	112.16
		150			114.746	109.877	55.936	53.61	111.684
		147.704			112.796	109.41	55.444	53.249	111.091
		147.577			112.507	108.885	55.358	53.133	110.398
		147.066			112.377	108.258	54.693	53.09	110.297
		146.811			111.005	108.229	54.087	52.974	109.329
		143.878			110.369	107.529	53.162	52.57	108.953
		141.454			109.632	107.208	53.003	52.541	108.159
		139.286			108.708	106.931	52.627	52.425	107.696
		138.648			108.318	105.326	52.209	52.209	107.523
		135.204			108.26	105.21	51.616	51.992	106.887
		133.418			108.058	105.195	51.313	51.457	105.688
		122.577			107.971	105.151	51.082	51.371	105.645
		122.449			107.942	105.151	50.504	50.605	105.269
		121.939			107.465	104.261	50.432	50.244	104.952
		120.918			107.379	104.13	48.611	49.984	104.417
		111.607			107.191	104.043	48.453	49.94	104.316
		111.097			107.046	103.605	48.453	49.738	103.406
		109.949			107.032	103.065	48.424	49.536	103.232
		109.821			105.992	102.701	48.034	49.522	102.626
		102.041			105.501	102.278	47.701	49.42	101.932
		100.638			105.284	100.921	47.485	48.77	101.499
					105.096	100.907	47.297	48.727	101.224
					103.536	100.863	47.239	48.611	101.051
					103.319	100.717	47.167	48.51	100.372
					101.427	100.455	46.43	48.294	99.115
					101.051	99.798	46.314	47.34	97.902
					100.589	98.631	46.112	47.253	97.858
					100.358	98.602	45.997	47.037	97.107
					98.956	98.398	45.968	46.69	97.05
					98.913	98.296	45.867	46.473	96.876
					98.465	98.296	45.737	45.664	96.804
					97.83	97.96	45.491	45.303	96.009
					97.786	97.566	45.448	45.231	95.85
					97.714	96.895	45.274	44.552	95.07
					96.082	96.793	44.581	44.292	94.868
					95.923	96.72	44.552	44.205	94.738
					95.518	96.37	44.465	44.133	94.695
					94.348	96.297	44.379	43.873	94.16
Two-way ANOVA	Ordinary
Alpha	0.05
Source of Variation	% of total variation	P value	P value summary	Significant?
Interaction	68.71	<0.0001	****	Yes
Row Factor	27.02	<0.0001	****	Yes
Column Factor	0	>0.9999	ns	No
ANOVA table	SS	DF	MS	F (DFn, DFd)	P value
Interaction	17366	3	5789	F (3, 32) = 171.8	P<0.0001
Row Factor	6828	1	6828	F (1, 32) = 202.6	P<0.0001
Column Factor	0	3	0	F (3, 32) = 0.000	P>0.9999
Residual	1078	32	33.7
Difference between row means
Mean of >500	63.07
Mean of <500	36.93
Difference between means	26.13
SE of difference	1.836
95% CI of difference	22.39 to 29.87
Data summary
Number of columns (Column Factor)	4
Number of rows (Row Factor)	2
Number of values	40
Tukey's multiple comparisons test	Mean Diff.	95.00% CI of diff.	Below threshold?	Summary	Adjusted P Value
>500
WT Con vs. WT TB	49.63	39.68 to 59.57	Yes	****	<0.0001
WT Con vs. GPR81-/-Con	-2.553	-12.50 to 7.395	No	ns	0.8981
WT Con vs. GPR81-/-TB	12.87	2.918 to 22.81	Yes	**	0.0072
WT TB vs. GPR81-/-Con	-52.18	-62.13 to -42.23	Yes	****	<0.0001
WT TB vs. GPR81-/-TB	-36.76	-46.71 to -26.81	Yes	****	<0.0001
GPR81-/-Con vs. GPR81-/-TB	15.42	5.470 to 25.37	Yes	**	0.0011
<500
WT Con vs. WT TB	-49.63	-59.57 to -39.68	Yes	****	<0.0001
WT Con vs. GPR81-/-Con	2.553	-7.395 to 12.50	No	ns	0.8981
WT Con vs. GPR81-/-TB	-12.87	-22.81 to -2.918	Yes	**	0.0072
WT TB vs. GPR81-/-Con	52.18	42.23 to 62.13	Yes	****	<0.0001
WT TB vs. GPR81-/-TB	36.76	26.81 to 46.71	Yes	****	<0.0001
GPR81-/-Con vs. GPR81-/-TB	-15.42	-25.37 to -5.470	Yes	**	0.0011
Test details	Mean 1	Mean 2	Mean Diff.	SE of diff.	N1	N2	q	DF
>500
WT Con vs. WT TB	78.05	28.42	49.63	3.672	5	5	19.11	32
WT Con vs. GPR81-/-Con	78.05	80.6	-2.553	3.672	5	5	0.9833	32
WT Con vs. GPR81-/-TB	78.05	65.18	12.87	3.672	5	5	4.955	32
WT TB vs. GPR81-/-Con	28.42	80.6	-52.18	3.672	5	5	20.1	32
WT TB vs. GPR81-/-TB	28.42	65.18	-36.76	3.672	5	5	14.16	32
GPR81-/-Con vs. GPR81-/-TB	80.6	65.18	15.42	3.672	5	5	5.939	32
<500
WT Con vs. WT TB	21.95	71.58	-49.63	3.672	5	5	19.11	32
WT Con vs. GPR81-/-Con	21.95	19.4	2.553	3.672	5	5	0.9833	32
WT Con vs. GPR81-/-TB	21.95	34.82	-12.87	3.672	5	5	4.955	32
WT TB vs. GPR81-/-Con	71.58	19.4	52.18	3.672	5	5	20.1	32
WT TB vs. GPR81-/-TB	71.58	34.82	36.76	3.672	5	5	14.16	32
GPR81-/-Con vs. GPR81-/-TB	19.4	34.82	-15.42	3.672	5	5	5.939	32
gWAT
Adipocyte Area (um2)																						total
WT_Con1	WT_Con2	WT_Con3	WT_Con4	WT_Con5	WT_TB1	WT_TB2	WT_TB3	WT_TB4	WT_TB5	KO_Con1	KO_Con2	KO_Con3	KO_Con4	KO_Con5	KO_TB1	KO_TB2	KO_TB3	KO_TB4	KO_TB5		WT con	445	393	418	352	433
94.1358	96.9136	92.5926	93.5185	93.2099	92.9012	93.5185	93.5185	93.2099	94.4444	93.8272	92.9012	92.9012	94.1358	93.5185	93.8272	93.2099	94.1358	93.2099	94.1358		WT TB	438	522	312	689	494
95.3704	96.9136	96.2963	94.1358	94.1358	92.9012	95.9877	93.5185	93.8272	94.7531	94.1358	93.8272	94.1358	94.4444	95.3704	95.679	93.5185	94.7531	96.2963	94.4444		KO con	392	416	381	298	391
96.2963	97.5309	98.7654	96.2963	95.0617	93.2099	96.2963	95.3704	94.4444	95.0617	96.2963	93.8272	95.3704	97.2222	97.8395	96.9136	94.4444	98.4568	97.8395	95.3704		KO TB	314	393	381	405	317
101.235	98.1481	105.556	98.4568	95.0617	93.2099	96.2963	100.309	94.7531	96.6049	96.9136	95.0617	96.6049	99.0741	97.8395	96.9136	94.7531	100	98.7654	100.617
102.16	100.309	105.864	99.6914	95.9877	94.1358	97.5309	100.617	96.6049	97.5309	97.5309	97.5309	96.9136	100.617	98.4568	97.2222	94.7531	100.617	100.309	109.877			<500
106.173	101.543	106.481	104.321	102.778	95.0617	97.5309	100.617	96.9136	98.1481	98.1481	97.8395	96.9136	104.012	99.0741	98.4568	95.0617	100.617	101.235	110.494		WT con	139	133	110	87	118
106.173	106.481	107.407	104.63	103.704	95.3704	100	100.926	97.5309	98.7654	98.1481	98.7654	98.4568	106.79	101.235	100	98.4568	101.543	103.086	111.111		WT TB	174	235	160	337	170
107.099	107.407	107.716	110.185	104.321	95.3704	100	102.778	97.5309	101.235	104.012	100.926	105.247	112.346	101.543	103.086	101.235	101.852	103.704	112.037		KO con	143	112	122	88	138
107.099	108.642	109.568	110.494	105.864	95.9877	101.852	103.086	98.1481	102.16	105.864	101.543	109.259	113.58	101.852	105.556	104.012	102.16	105.556	112.037		KO TB	63	100	111	134	64
108.333	114.506	112.037	114.506	105.864	96.2963	103.086	103.395	99.6914	102.16	106.173	104.938	110.494	114.198	104.012	109.259	106.173	106.173	105.556	114.815
108.642	114.506	113.272	120.37	106.173	99.0741	104.63	105.556	100	106.79	107.407	105.247	112.346	115.741	104.938	110.185	106.481	108.333	106.481	116.667			>500
109.568	114.506	113.58	121.605	111.42	100.926	105.556	107.099	100.617	108.025	107.407	110.185	113.58	116.975	105.556	120.679	106.79	108.951	107.716	118.21		WT con	306	260	308	265	315
112.963	121.914	115.741	123.457	111.728	103.704	105.556	108.642	100.617	108.642	108.642	111.111	115.123	119.753	105.556	131.79	111.42	108.951	108.951	127.16		WT TB	264	287	152	352	324
113.272	122.222	120.062	125.617	115.741	104.938	107.099	109.568	100.617	108.951	109.259	112.963	115.432	120.988	105.864	133.333	112.654	109.568	110.802	141.667		KO con	249	304	259	210	253
115.123	123.148	120.679	125.926	118.519	106.79	107.407	111.42	100.926	108.951	109.877	113.889	116.358	122.222	106.79	137.346	114.815	110.802	111.111	155.247		KO TB	251	293	270	271	253
115.123	124.691	124.074	132.099	119.136	106.79	107.407	112.654	101.852	109.259	111.42	114.506	119.753	125	108.025	140.123	115.741	111.111	116.049	159.568
116.358	124.691	126.543	136.42	124.383	107.407	108.025	112.654	104.63	111.111	112.346	115.741	121.605	130.556	108.951	140.432	116.358	114.506	120.37	164.506
116.667	131.79	126.543	138.889	131.481	108.642	108.333	112.654	105.556	111.42	112.654	117.593	124.691	137.654	109.259	149.074	117.901	115.123	120.679	166.667			<500
116.975	133.025	127.469	144.444	132.099	110.494	108.333	112.963	105.864	115.123	112.963	120.062	125	139.506	111.111	154.012	118.827	116.667	120.679	169.444		WT con	0.31236	0.338422	0.263158	0.247159	0.272517
118.827	135.185	143.827	153.395	132.407	110.802	110.185	113.272	106.481	115.123	115.741	124.383	125.617	144.444	112.654	158.333	119.444	119.444	121.605	189.815		WT TB	0.39726	0.450192	0.512821	0.489115	0.34413
120.37	138.58	146.914	156.481	143.827	111.111	110.494	114.198	107.716	115.741	116.358	132.099	126.852	146.296	116.049	163.272	119.444	120.062	123.457	207.099		KO con	0.364796	0.269231	0.32021	0.295302	0.352941
122.84	139.198	147.531	157.099	144.444	119.444	110.802	115.432	109.259	119.753	116.975	135.802	130.247	150.617	117.284	167.901	122.531	120.062	125.309	215.432		KO TB	0.200637	0.254453	0.291339	0.330864	0.201893
123.765	143.519	148.148	158.025	151.235	120.679	111.728	116.049	112.963	120.062	117.284	137.654	132.716	152.469	120.679	173.765	124.074	121.914	126.852	216.667
128.086	146.605	148.457	158.951	151.235	120.988	115.123	117.284	113.889	121.605	119.444	139.198	138.58	157.407	122.531	174.074	124.691	122.531	129.321	217.901			>500
129.63	150.926	150	160.185	151.235	122.531	115.123	120.679	113.889	124.691	120.37	140.123	139.198	162.037	123.765	175.926	130.864	125.926	129.63	219.444		WT con	0.68764	0.661578	0.736842	0.752841	0.727483
132.407	152.778	153.704	161.728	154.938	124.691	115.123	121.296	114.815	126.543	121.296	142.284	139.506	162.037	124.383	180.247	133.025	125.926	131.173	220.062		WT TB	0.60274	0.549808	0.487179	0.510885	0.65587
134.568	156.481	155.556	162.037	155.864	125.617	115.741	121.296	115.123	127.16	121.914	146.605	140.741	166.049	126.235	180.247	135.185	126.543	133.951	221.296		KO con	0.635204	0.730769	0.67979	0.704698	0.647059
135.494	159.877	158.951	162.037	156.481	126.852	117.284	123.148	115.123	129.321	125.926	152.778	141.358	173.765	126.543	185.494	141.358	128.704	136.111	222.84		KO TB	0.799363	0.745547	0.708661	0.669136	0.798107
135.802	163.58	171.914	170.679	159.568	129.321	119.136	123.457	115.741	132.716	126.852	157.716	149.383	175.926	127.778	189.198	144.136	130.556	140.123	229.012
140.432	163.889	172.84	172.84	160.494	130.556	119.444	124.074	116.358	133.642	132.099	158.951	150.926	185.185	128.704	196.914	151.543	131.481	141.667	242.901
145.062	165.123	173.765	175.926	160.494	130.556	120.062	124.383	116.975	135.185	134.568	161.728	152.778	190.432	128.704	198.148	153.086	134.259	142.593	246.914
145.37	166.358	174.691	178.395	161.728	130.864	120.37	125.617	117.284	136.111	136.728	161.728	155.864	191.358	129.63	212.346	156.79	143.21	142.593	264.815
158.333	166.975	180.247	178.704	165.432	131.173	120.988	126.235	117.593	137.346	142.284	162.963	162.037	198.148	130.864	214.815	164.815	144.136	144.444	286.42
160.802	175	183.333	185.494	166.358	131.481	121.296	130.247	118.21	145.062	144.444	163.272	163.272	199.691	132.716	241.667	169.136	148.457	150	287.963
165.123	175.309	187.963	201.235	167.901	132.716	123.765	130.864	119.753	145.679	144.753	163.889	165.123	209.877	133.025	243.21	169.753	149.074	151.543	288.272
165.741	175.926	190.123	202.469	168.519	133.025	127.469	132.099	120.679	145.988	144.753	164.506	166.358	213.58	133.333	243.827	171.605	151.543	155.556	288.272
168.827	178.395	191.667	219.136	170.37	133.642	128.086	133.333	120.988	148.148	145.988	167.593	168.827	213.58	136.111	297.222	171.914	153.395	156.173	301.235
169.753	187.037	191.667	221.605	173.457	135.494	129.321	135.185	121.296	149.383	146.605	168.827	170.062	224.691	139.198	297.222	172.222	154.321	156.481	308.333
170.062	187.654	193.21	222.84	193.827	136.111	129.63	137.963	121.605	149.383	147.531	174.383	170.988	227.778	140.123	297.84	174.691	154.938	163.889	320.679
170.988	189.198	194.444	222.84	200.926	137.654	130.247	140.741	122.222	151.543	147.84	175.617	170.988	231.79	148.148	299.691	175.617	155.864	164.198	324.383
171.605	190.741	195.679	223.457	205.864	141.358	130.247	145.37	122.84	152.469	148.148	179.63	171.914	237.654	157.099	303.395	175.617	156.79	168.21	325.309
171.914	191.667	197.531	224.691	209.877	141.358	130.864	145.679	123.765	152.469	150.926	179.938	177.778	238.889	162.963	310.185	180.247	157.407	168.21	331.79
171.914	192.593	204.63	225.309	215.741	141.667	134.568	146.914	124.383	156.481	151.543	184.259	178.395	240.741	167.593	312.037	184.259	158.333	177.16	338.58
174.074	193.827	205.247	238.58	218.519	143.827	135.185	148.148	125.309	156.79	152.469	186.42	189.506	241.049	170.37	323.148	188.272	159.877	178.395	350.926
174.074	194.444	208.642	246.296	219.444	146.914	136.111	150.309	125.617	161.111	153.086	187.037	196.914	251.235	178.704	323.457	191.049	161.111	178.704	358.951
174.383	195.37	209.568	248.457	219.753	147.531	136.42	150.309	126.235	162.346	155.864	189.198	200	267.901	180.864	347.531	193.519	163.272	179.63	358.951
174.691	195.679	211.728	250.926	222.222	150.309	137.037	153.086	127.469	162.963	157.716	189.815	201.235	272.222	182.716	354.321	197.531	166.975	183.025	368.21
180.247	200	212.654	251.235	228.395	151.235	137.963	161.42	128.395	163.58	158.951	191.358	201.852	273.765	183.642	356.79	212.654	167.284	184.877	375.617
186.111	204.938	221.296	258.333	230.864	154.012	138.272	162.037	128.704	166.975	164.506	192.901	204.012	276.235	184.259	358.025	213.58	167.593	189.506	388.272
186.42	205.247	221.605	261.111	255.556	154.012	138.58	164.198	129.321	177.16	165.741	193.827	210.802	279.321	184.877	373.457	215.123	168.21	191.358	393.827
187.037	205.864	223.457	262.037	258.642	156.79	139.815	169.136	130.247	182.716	166.049	194.136	221.296	283.951	188.272	373.765	219.136	169.136	193.519	400
188.58	210.185	227.16	265.432	260.185	162.963	140.123	171.296	131.173	183.642	169.753	204.012	223.765	292.901	190.123	383.642	221.914	174.383	198.148	406.173
193.519	213.272	238.272	267.593	262.037	164.506	140.741	171.605	131.481	183.951	179.321	209.568	224.691	293.519	191.358	390.123	223.148	179.938	200.309	414.815
200.617	215.741	245.679	272.531	262.654	165.123	141.667	172.222	132.716	184.877	180.556	217.284	226.852	304.938	191.358	395.062	225.926	186.728	202.16	423.765
201.235	219.136	247.531	283.951	270.37	166.049	141.975	172.222	136.42	187.654	183.025	225	227.778	306.173	192.901	398.457	229.938	188.58	204.012	424.691
202.778	219.136	254.63	294.136	276.543	170.988	142.901	172.84	137.037	188.272	186.42	226.852	229.63	348.148	194.753	399.074	231.481	193.21	207.099	430.864
207.099	223.457	263.272	297.531	278.086	171.605	142.901	174.383	137.963	190.432	187.963	236.111	231.173	348.457	195.679	399.383	244.136	196.296	209.259	443.827
212.963	224.383	268.827	298.765	278.086	176.235	145.062	177.16	138.272	191.667	189.506	240.432	241.358	351.852	203.704	401.852	245.37	198.148	210.185	445.988
217.284	225.926	269.753	302.778	280.247	177.778	149.691	177.469	140.432	192.593	189.815	244.444	242.593	363.889	204.938	421.296	250.617	200.309	212.654	449.383
218.21	226.235	270.988	312.346	281.173	179.321	151.543	177.469	142.901	199.383	189.815	245.37	250.309	370.062	205.247	441.358	263.272	204.63	214.506	461.42
220.062	231.481	273.148	312.654	288.58	180.556	153.704	179.63	143.21	204.012	191.667	251.235	250.617	370.988	210.802	448.148	266.975	204.938	217.901	466.975
220.679	233.025	278.395	313.58	289.506	182.099	154.012	180.556	144.444	205.864	206.79	252.778	251.852	373.148	214.815	480.247	270.679	206.79	219.136	480.247
225	235.185	278.704	321.296	291.358	184.259	154.63	183.025	145.988	212.654	209.568	253.395	254.321	377.469	218.519	490.123	274.074	212.963	220.679	487.037
225.926	240.741	290.123	325	291.667	185.185	155.864	186.728	146.605	212.963	209.877	254.012	258.025	383.333	219.753	502.778	275.309	215.741	225.617	494.753
225.926	242.284	293.827	332.099	291.975	187.037	157.407	187.654	147.531	217.284	210.802	255.247	258.642	388.58	228.704	507.099	276.852	218.21	227.469	511.111
230.864	242.284	298.765	336.728	292.901	187.346	157.716	190.123	149.074	218.21	210.802	257.407	259.259	389.506	230.556	515.432	281.481	221.296	234.568	524.383
233.642	244.753	312.346	354.012	295.679	187.654	158.642	191.975	149.383	223.148	216.667	260.494	262.037	405.864	232.099	538.889	284.259	222.531	235.185	535.494
237.346	246.914	326.852	361.728	297.222	189.506	163.58	192.284	149.383	223.457	217.593	260.494	263.58	408.025	233.333	544.753	285.802	227.469	243.827	541.975
245.062	249.074	332.407	368.21	301.543	191.358	163.58	195.679	149.691	223.765	218.519	261.42	266.358	428.704	233.951	560.494	288.58	230.864	245.062	574.383
252.469	253.704	336.728	368.21	308.333	192.593	165.432	195.679	149.691	224.383	220.37	280.556	272.222	431.173	235.802	565.741	290.123	234.259	245.37	585.802
256.481	255.864	337.346	374.383	309.877	195.37	166.667	197.222	150.309	227.778	221.296	281.173	278.395	432.099	236.728	571.296	297.531	241.049	245.37	586.728
260.494	259.877	341.049	374.691	316.667	197.84	167.593	198.148	150.926	227.778	225.309	287.963	288.58	433.025	244.136	575.617	321.914	243.519	249.074	590.123
263.272	262.963	350.926	375.309	320.679	200	168.21	202.16	152.469	227.778	226.543	288.58	294.753	434.568	244.444	583.025	333.025	250	250.617	598.457
264.815	262.963	359.877	383.951	326.235	200.309	168.827	205.556	154.321	230.556	229.63	293.519	298.457	437.037	249.074	584.877	338.272	252.16	252.469	602.469
266.049	264.815	362.037	388.58	326.543	200.617	169.444	206.481	154.63	233.642	233.025	298.457	300.617	440.741	249.691	596.296	340.123	253.086	255.247	603.086
268.827	274.691	363.58	413.272	334.259	200.926	171.605	207.099	155.556	238.889	233.025	301.852	301.543	443.519	252.469	625.617	360.494	257.716	259.877	605.247
270.062	276.543	370.37	422.84	335.802	202.469	172.531	207.716	155.864	239.198	236.42	312.654	302.778	446.914	257.716	626.852	373.148	262.346	260.494	612.346
270.988	279.938	370.37	433.951	337.346	208.951	177.469	210.802	159.259	240.123	238.889	316.667	304.321	447.84	262.037	630.864	381.173	265.123	265.432	631.79
273.765	286.42	370.679	440.741	342.593	209.259	177.778	212.963	159.259	240.741	245.37	321.296	306.79	452.469	266.667	643.21	383.025	271.605	267.593	646.914
276.852	286.728	393.21	441.049	351.235	211.111	177.778	221.605	159.877	241.975	245.679	323.457	307.407	458.333	270.679	653.704	391.049	277.16	268.827	649.074
277.16	288.272	393.519	452.778	353.086	211.111	179.63	221.605	160.185	243.21	248.765	334.568	308.025	469.753	276.543	653.704	394.753	280.864	269.753	664.815
278.395	288.889	395.988	459.568	356.79	212.037	180.556	221.914	160.494	243.519	250.309	341.975	309.877	475.309	288.272	657.099	406.79	285.802	274.691	666.975
279.321	289.198	410.494	463.889	361.111	216.358	181.481	222.531	162.346	249.691	251.852	347.222	312.654	483.025	292.593	696.914	407.407	292.284	280.556	680.864
285.185	289.506	411.42	475.309	361.728	223.457	182.716	223.148	162.654	250.926	252.16	354.938	320.679	483.025	295.679	710.185	408.642	294.136	282.099	683.333
290.123	304.938	415.741	491.049	365.741	223.765	183.951	223.765	162.963	252.16	255.247	362.654	325.926	488.272	295.679	715.123	410.802	300	285.802	686.728
293.21	308.642	418.519	493.827	365.741	226.235	186.42	233.333	163.58	257.407	256.481	366.049	326.235	491.667	297.531	735.802	419.444	303.395	287.037	691.975
297.222	310.185	423.457	494.753	373.148	229.012	188.272	233.642	163.889	258.642	256.79	366.358	338.889	492.284	309.568	744.136	420.988	307.407	287.346	693.827
300.617	320.988	426.852	501.852	380.247	230.247	189.815	236.42	164.198	261.111	263.889	370.679	339.506	495.37	311.111	754.321	433.642	308.951	293.519	699.074
301.543	327.778	427.16	503.395	380.864	234.259	190.432	237.037	164.506	262.963	265.123	371.605	350.926	503.704	316.049	760.185	443.827	309.568	296.605	722.531
307.716	329.012	429.63	522.84	381.173	234.568	196.605	243.519	164.815	263.889	267.901	380.247	375	508.333	317.593	766.358	445.679	314.815	300.617	738.272
308.642	334.877	431.173	523.457	384.259	234.877	197.222	250.617	165.432	270.37	268.519	384.259	375	511.728	318.21	769.753	447.84	321.296	300.926	738.58
309.259	343.519	435.185	529.938	387.346	236.728	198.148	251.852	165.432	270.988	272.531	386.111	376.852	512.963	329.63	781.79	454.938	334.568	305.247	770.679
309.877	350.309	439.198	545.679	387.654	236.728	198.148	253.395	168.519	272.222	273.148	387.037	388.272	513.272	329.938	794.753	461.728	346.296	306.481	787.346
312.654	352.16	444.136	555.247	388.272	237.654	198.457	261.728	169.136	275.309	275	393.827	390.741	526.543	332.099	806.173	462.654	346.296	323.148	787.346
316.667	352.778	446.914	560.185	400.926	237.654	198.765	262.963	171.914	276.235	275.617	394.136	391.975	530.556	339.198	808.333	469.136	352.16	327.469	788.889
329.321	358.025	447.222	566.358	401.235	238.58	200.617	264.198	172.531	276.543	277.16	395.37	398.765	543.21	339.506	811.111	471.605	369.136	333.642	789.506
330.864	359.568	447.222	567.593	407.099	240.432	200.617	268.21	173.765	283.951	284.259	397.531	401.852	551.543	339.506	815.741	474.691	384.877	341.358	798.765
334.877	359.877	451.543	570.37	413.58	243.519	200.926	282.099	174.383	284.568	290.123	415.741	406.481	560.185	345.679	836.728	487.346	388.272	345.679	825.926
338.272	374.691	455.247	571.605	414.198	245.062	202.469	282.716	175.617	294.444	292.593	417.284	407.407	566.049	348.765	851.543	488.272	393.519	349.074	835.802
338.58	376.852	456.481	578.086	421.296	245.062	208.025	285.185	177.16	298.148	300	418.21	409.568	566.667	351.852	857.099	491.358	394.753	354.63	854.321
343.827	379.63	458.333	583.333	424.691	245.679	210.802	291.358	177.469	299.691	307.407	418.827	413.58	567.593	352.16	858.025	502.16	401.235	356.481	858.642
345.679	387.346	465.123	585.185	425	246.296	211.42	297.531	179.012	301.543	307.716	424.383	418.21	571.605	357.099	871.605	504.938	408.025	359.568	866.667
348.765	390.432	468.827	587.963	425.309	253.086	213.889	300	180.864	305.247	311.42	426.852	424.074	572.531	358.642	879.63	508.642	409.259	363.58	878.086
351.852	395.062	469.136	589.198	426.852	260.802	214.506	308.642	181.481	305.864	312.037	429.63	427.778	619.444	369.753	893.519	511.728	431.173	365.123	884.259
354.012	396.605	472.531	593.827	436.42	265.123	216.975	309.259	183.642	307.716	321.914	433.333	429.938	620.988	386.728	899.691	522.531	432.716	372.531	893.519
356.173	404.63	473.457	594.444	440.123	268.827	219.753	310.185	183.951	308.951	324.383	442.284	431.79	625.926	391.975	917.593	537.963	442.593	377.16	913.272
361.728	410.494	476.235	596.605	450.926	269.136	221.296	310.494	184.259	313.58	327.16	455.556	433.025	630.247	394.753	922.222	538.58	454.938	381.173	926.235
367.284	410.802	481.481	597.84	452.16	270.062	222.222	312.037	184.877	318.519	340.741	464.506	438.272	634.877	401.235	925.926	563.58	464.198	382.407	940.432
369.136	415.741	489.506	600.926	460.185	275.309	223.457	313.272	186.42	320.988	343.21	471.296	443.21	650	402.469	966.049	575.617	479.938	384.259	947.222
373.148	420.679	490.123	607.407	468.827	279.321	223.457	313.272	186.42	323.457	354.63	479.321	445.062	662.346	405.247	978.395	581.173	479.938	384.568	947.84
376.235	421.296	501.852	612.963	469.753	282.099	225	327.469	187.346	323.765	354.938	494.753	447.531	675	406.173	1000	584.259	493.21	388.272	950
395.679	428.086	502.778	620.062	473.148	284.259	226.235	332.099	187.654	327.16	355.247	495.679	452.778	678.704	407.099	1002.78	590.432	509.568	391.667	957.716
396.605	428.395	507.716	624.383	484.568	295.062	226.852	339.815	188.58	328.395	355.247	503.086	454.321	687.963	409.877	1008.95	603.395	518.827	400.309	963.58
400.309	430.247	508.333	626.852	488.889	295.679	234.877	346.296	189.198	332.716	357.716	526.852	458.025	690.123	411.42	1010.8	605.247	529.63	409.568	966.975
400.926	431.173	517.901	627.16	491.667	299.074	236.42	351.543	190.123	339.506	357.716	529.63	460.494	700.309	414.198	1012.96	608.025	534.877	410.802	970.062
402.778	436.42	529.938	629.63	492.593	300.309	237.037	352.16	190.432	340.741	358.642	543.519	464.198	701.852	417.901	1018.52	624.383	534.877	411.728	973.148
404.321	437.654	533.642	639.815	495.679	310.802	243.21	352.778	190.741	340.741	359.877	562.963	473.457	727.778	417.901	1023.77	628.704	537.037	414.506	980.864
404.321	438.889	535.494	654.63	496.605	311.111	243.519	360.802	191.667	341.975	362.037	573.457	486.728	732.407	418.21	1029.63	631.173	546.605	419.753	988.58
404.938	439.815	540.432	657.099	501.235	320.062	245.988	361.728	192.901	345.062	364.198	584.568	488.272	739.815	420.988	1034.26	633.333	552.778	432.099	1009.88
406.481	442.284	542.284	662.346	512.654	325	245.988	363.889	196.914	355.247	366.975	587.346	489.815	747.531	422.222	1036.42	654.63	554.938	432.099	1034.26
414.815	444.444	546.296	662.963	515.123	328.704	248.765	365.432	196.914	355.247	371.296	588.889	491.667	764.815	422.84	1043.83	657.099	555.247	432.716	1037.96
416.975	446.296	549.691	667.284	525.309	337.654	248.765	365.741	199.074	358.642	372.531	604.012	491.667	769.753	426.235	1045.68	659.259	558.642	433.333	1038.27
425.309	450	552.778	668.827	525.617	337.963	249.074	366.049	199.691	364.506	374.383	607.716	501.852	815.432	428.086	1078.4	669.444	564.198	435.802	1038.89
431.173	456.173	558.951	678.704	533.333	339.506	249.074	366.049	200	366.667	378.395	608.025	502.469	823.765	431.79	1090.12	703.704	571.914	438.889	1042.28
431.79	459.259	561.42	679.012	534.259	339.815	249.383	366.049	201.235	367.284	389.506	613.58	511.42	827.16	434.877	1118.52	736.111	587.963	438.889	1044.75
439.815	460.494	569.753	680.247	538.889	341.667	249.691	367.901	203.086	367.284	391.667	617.593	512.037	828.395	440.432	1126.54	742.284	592.593	440.432	1053.7
442.593	467.593	574.074	682.407	550	345.37	254.63	370.988	204.63	370.062	401.235	619.753	512.963	850	441.667	1128.7	742.593	618.519	446.296	1063.58
444.444	468.21	581.481	688.58	566.049	352.16	254.938	374.383	207.407	373.765	403.395	623.457	519.136	905.556	449.691	1135.8	748.765	640.741	449.691	1066.67
450.926	469.136	596.914	691.975	571.914	353.086	256.79	387.346	207.716	374.383	408.025	626.235	522.531	907.716	454.63	1141.98	749.383	642.901	453.395	1070.68
453.086	475	597.84	695.062	574.383	354.321	260.494	392.593	208.025	377.469	416.049	629.938	525.926	912.037	454.938	1142.28	759.877	668.827	457.099	1099.69
466.975	479.012	604.63	699.383	576.235	356.173	261.42	397.222	208.025	378.704	427.16	632.716	537.037	916.667	456.481	1148.15	761.42	669.753	474.383	1100.62
470.062	492.901	611.111	707.716	594.444	357.716	264.815	401.852	209.877	381.173	433.951	646.914	537.654	918.519	467.901	1154.63	786.111	670.988	479.938	1111.11
472.531	494.753	614.815	716.975	597.84	359.877	266.358	408.025	211.111	381.79	437.346	648.765	542.593	935.802	472.531	1160.49	790.123	680.864	484.877	1116.05
474.383	506.481	615.123	725.309	598.765	365.741	268.827	410.494	211.111	387.346	455.247	659.568	551.852	940.741	475.926	1174.69	801.235	714.506	494.136	1118.83
483.642	518.827	616.358	727.778	608.333	367.593	271.605	411.42	211.728	388.58	461.728	660.802	557.716	945.062	484.259	1183.95	804.938	718.21	503.395	1122.53
485.185	525.309	619.753	730.247	617.284	372.531	271.914	415.432	212.346	388.889	464.815	665.123	588.272	1028.4	487.037	1187.96	806.79	733.025	515.123	1125
492.284	526.852	640.432	736.111	621.605	377.16	274.691	420.679	212.346	390.123	469.444	674.074	615.123	1041.98	487.346	1190.12	822.531	735.802	516.049	1132.72
494.753	534.877	644.136	757.099	634.259	379.938	275.309	431.481	212.654	390.741	474.074	680.247	624.691	1063.89	490.123	1215.12	835.494	754.63	516.358	1139.51
496.296	545.988	650	759.259	636.111	382.716	280.247	431.79	215.123	391.975	478.086	680.247	633.025	1065.12	504.321	1232.41	855.247	771.605	521.605	1175.93
511.728	553.086	656.79	762.654	638.272	385.802	281.481	432.716	215.432	415.123	486.42	682.099	634.259	1086.73	507.407	1232.72	856.79	773.765	531.79	1186.42
530.864	554.012	670.062	763.272	638.58	386.728	285.802	437.037	216.049	416.667	488.272	688.272	637.037	1088.89	508.333	1238.58	871.605	780.556	540.123	1202.16
532.407	555.556	696.914	765.741	640.123	392.284	289.198	438.272	217.901	417.593	493.827	697.531	653.086	1105.25	510.802	1262.96	871.914	781.173	545.988	1204.32
532.716	558.642	697.531	771.605	643.827	392.593	289.506	443.21	218.21	419.444	497.222	699.074	653.704	1119.14	514.815	1285.49	876.852	785.494	553.704	1204.94
533.333	560.494	697.84	777.778	650	396.296	295.062	446.605	218.519	425	502.778	700	655.247	1125.93	515.123	1288.27	903.086	791.358	563.272	1213.27
534.259	569.136	703.395	794.753	650.617	398.765	295.062	448.765	219.753	428.395	504.938	726.852	657.716	1145.99	517.284	1289.2	908.025	791.975	567.284	1221.3
535.802	573.148	704.938	796.914	650.926	400.617	298.457	448.765	220.988	429.938	505.556	743.21	658.025	1157.72	523.148	1293.21	909.877	798.148	573.765	1224.07
537.654	576.852	705.864	804.012	660.185	400.926	299.691	449.691	222.531	432.716	507.716	745.062	664.198	1177.16	534.568	1307.72	913.889	798.457	585.185	1233.95
553.704	580.864	706.79	815.432	672.222	405.864	299.691	449.691	222.531	434.259	508.025	751.235	666.667	1177.47	542.284	1310.19	919.136	798.765	585.185	1235.19
562.346	585.185	728.704	831.173	681.79	406.173	300	456.79	223.148	434.877	508.642	755.556	667.901	1178.4	551.852	1346.6	920.37	804.321	587.654	1248.77
564.815	587.346	734.259	838.58	683.333	409.568	303.395	462.654	223.148	437.346	508.642	760.185	672.84	1181.48	556.481	1347.53	924.691	804.938	592.901	1271.91
564.815	591.049	737.037	850.617	692.593	413.272	309.259	463.272	224.074	438.58	518.519	762.963	680.556	1195.68	558.333	1360.8	925	806.481	593.827	1299.07
566.358	591.975	745.062	875.309	694.753	414.506	311.111	470.988	224.383	442.593	531.173	764.506	685.494	1197.22	560.802	1373.46	931.79	817.901	603.704	1300.62
577.469	593.827	746.605	883.333	695.37	415.741	311.728	478.395	227.469	451.235	531.79	765.432	686.728	1228.09	565.123	1379.01	937.963	817.901	617.284	1315.43
582.407	597.531	749.691	884.568	700	428.395	312.037	481.79	230.556	451.852	533.951	770.062	693.21	1244.14	566.358	1382.1	939.198	827.469	623.148	1316.67
590.741	604.938	760.494	892.901	704.63	437.963	313.889	481.79	231.173	453.704	542.284	775.926	701.235	1248.77	568.519	1383.64	992.593	828.395	630.247	1323.46
594.753	607.407	760.802	894.444	723.148	439.815	316.358	484.568	232.407	453.704	543.519	790.741	702.778	1271.3	574.691	1393.83	1000	836.728	638.272	1326.54
596.296	612.037	761.111	903.086	731.173	444.753	328.395	487.654	232.407	455.556	544.136	791.358	714.198	1276.85	575	1406.48	1002.16	854.321	642.284	1334.26
596.605	626.852	772.222	907.716	737.963	449.691	328.704	494.136	232.407	461.42	545.37	791.667	720.679	1292.9	575.617	1418.21	1012.04	896.605	645.988	1347.22
600.309	629.012	773.148	908.951	754.938	455.864	329.321	495.062	233.333	466.049	556.481	794.136	727.778	1324.69	578.704	1447.53	1012.96	916.358	656.173	1349.69
604.938	637.654	778.704	912.037	757.099	462.654	329.938	497.531	234.877	467.901	560.185	811.42	729.321	1329.63	586.42	1451.85	1028.09	917.593	659.568	1394.14
606.481	641.358	778.704	920.062	769.444	462.654	333.333	501.235	235.185	471.296	561.42	822.531	741.049	1337.96	601.235	1468.52	1028.7	928.086	672.531	1401.54
611.42	641.358	787.346	925	771.296	468.827	334.877	501.235	235.802	472.531	576.852	826.852	754.63	1343.52	604.012	1472.53	1045.99	940.741	687.346	1406.17
623.457	648.457	791.667	925.926	779.321	474.691	338.58	502.778	235.802	474.691	580.556	833.025	786.111	1354.01	607.407	1481.17	1089.2	955.247	691.049	1406.17
627.469	650	794.136	927.16	787.963	475.926	345.37	503.704	236.111	475.309	585.802	833.642	789.198	1362.65	607.716	1490.74	1100.62	974.074	699.074	1407.41
628.086	653.086	797.531	943.827	791.049	476.543	349.691	503.704	237.346	476.543	586.111	839.815	797.531	1406.17	610.185	1494.75	1109.57	995.679	707.716	1429.94
637.963	653.395	802.16	947.531	796.605	478.704	350	511.42	237.346	482.407	587.654	849.074	814.198	1407.1	612.963	1499.38	1129.94	998.765	708.951	1440.12
640.741	690.432	805.864	949.383	797.531	478.704	351.543	512.654	237.654	490.123	588.889	860.802	816.975	1419.14	614.815	1532.72	1158.64	1000	713.889	1441.36
650.926	691.049	806.481	968.827	800.926	480.864	353.704	520.062	239.506	490.432	592.284	872.84	817.901	1420.68	621.914	1535.8	1160.19	1018.52	715.432	1446.6
658.025	695.988	806.79	969.444	804.321	480.864	354.63	532.407	240.432	493.519	592.901	882.407	819.136	1432.1	621.914	1550.93	1166.05	1058.02	721.914	1449.69
665.123	696.296	810.185	970.679	812.654	483.333	361.111	537.654	240.432	495.37	601.235	883.951	819.753	1437.35	626.543	1559.57	1186.73	1091.36	733.642	1452.78
671.296	699.074	813.58	972.84	817.284	486.42	361.111	546.296	240.432	501.235	604.63	895.062	819.753	1446.91	627.469	1567.59	1196.91	1094.14	737.037	1453.7
674.074	699.383	832.716	999.383	825.309	487.346	361.42	547.222	242.593	504.012	606.173	899.074	835.185	1456.79	628.395	1576.54	1201.54	1094.75	742.284	1454.32
679.63	704.63	834.877	1004.32	829.63	493.519	363.889	554.012	242.901	507.407	607.716	911.111	838.889	1473.46	633.025	1579.63	1218.83	1099.07	743.21	1473.77
684.259	705.864	838.58	1006.48	831.79	496.914	363.889	558.951	243.21	509.259	619.753	914.506	844.753	1474.69	635.494	1595.68	1220.37	1103.7	747.222	1485.49
685.185	709.568	843.21	1007.72	837.654	501.852	368.827	563.58	243.827	511.111	623.457	918.519	845.988	1475.93	638.58	1612.35	1227.47	1113.58	755.864	1509.57
685.494	710.494	869.136	1011.73	841.049	510.802	369.753	572.222	243.827	517.901	623.765	919.136	847.84	1480.25	638.889	1619.75	1245.99	1115.12	764.506	1513.89
685.802	720.062	875.926	1012.35	860.185	510.802	373.457	577.16	245.679	519.136	629.321	937.346	849.074	1494.44	639.815	1627.47	1247.84	1132.72	769.753	1516.05
686.111	721.914	882.099	1021.3	864.506	518.827	380.864	579.321	250	520.062	629.63	941.975	867.593	1511.42	641.667	1634.57	1252.47	1133.95	770.062	1520.99
690.432	724.074	886.42	1031.48	886.42	524.383	382.407	583.333	250.926	521.605	635.802	952.16	886.42	1511.42	647.84	1638.27	1255.56	1140.74	771.914	1523.15
691.358	734.259	887.346	1039.51	898.457	525.617	383.642	583.333	251.235	522.84	640.741	953.395	887.963	1511.73	650.617	1643.83	1277.16	1154.32	773.148	1526.85
696.296	735.802	914.198	1050.62	919.136	527.16	384.568	587.963	252.469	525.926	665.432	954.938	904.938	1519.14	652.778	1657.72	1289.51	1185.49	775.617	1526.85
703.704	744.444	925.926	1062.65	919.136	528.395	385.185	591.358	254.321	530.864	671.296	966.049	904.938	1528.09	653.395	1687.65	1294.75	1204.32	776.235	1532.72
705.247	745.062	929.012	1068.52	930.247	534.568	386.111	592.593	256.79	533.333	697.531	969.753	919.444	1529.01	659.568	1728.7	1295.68	1208.33	777.16	1541.67
708.951	749.074	929.321	1070.99	942.284	539.506	390.741	594.444	257.099	537.037	698.148	972.222	929.938	1530.56	661.111	1750.31	1302.78	1237.04	778.086	1547.53
714.198	751.235	930.556	1072.84	945.37	545.679	393.827	604.321	257.407	537.346	710.802	975	935.185	1536.11	664.506	1761.11	1307.72	1239.51	779.63	1548.77
714.506	751.543	936.42	1073.15	949.691	548.457	398.148	608.025	257.716	541.049	710.802	990.741	938.889	1538.58	666.358	1779.32	1312.65	1245.06	796.914	1551.23
716.667	751.852	938.272	1075.31	949.691	552.778	398.457	618.21	258.025	549.691	713.58	995.062	949.691	1557.1	668.21	1783.64	1327.16	1251.85	823.457	1551.85
733.333	764.506	948.765	1082.1	960.802	553.086	402.778	624.383	258.333	561.111	719.753	998.457	966.667	1559.88	670.062	1788.58	1348.15	1301.23	824.691	1556.17
735.185	769.136	951.235	1084.88	968.519	557.716	404.321	630.247	259.259	562.963	721.914	1012.65	969.444	1560.19	678.086	1834.26	1359.88	1301.85	829.63	1564.2
745.37	769.444	954.938	1095.99	969.444	562.037	405.864	637.037	262.346	568.519	722.222	1025	970.988	1566.36	678.704	1841.67	1369.44	1312.65	843.519	1570.68
750.926	770.679	971.296	1096.3	970.679	566.358	408.642	637.346	262.963	572.222	724.691	1034.26	980.247	1574.38	694.753	1852.47	1370.06	1320.68	859.568	1577.78
755.247	773.765	976.235	1096.91	974.383	570.37	411.42	646.605	264.198	573.765	745.062	1040.43	985.185	1576.54	700.926	1861.73	1390.12	1323.46	862.346	1579.63
757.407	781.79	991.049	1110.49	980.556	571.605	411.42	649.074	267.284	574.074	753.395	1064.51	990.741	1606.48	708.951	1869.44	1407.1	1353.7	870.37	1579.63
762.346	797.84	993.827	1114.81	984.259	572.531	411.42	653.086	268.519	575.926	756.79	1067.28	991.049	1606.79	714.198	1875.62	1411.73	1371.3	874.383	1587.35
762.654	798.765	995.988	1116.36	992.593	572.531	412.654	654.63	268.827	585.802	761.42	1070.37	1011.11	1620.68	717.284	1909.88	1426.54	1374.69	878.395	1592.59
763.58	800.309	998.148	1121.91	995.062	573.457	414.198	671.605	271.605	586.111	763.58	1077.16	1034.57	1622.53	721.296	1915.74	1444.14	1392.28	882.716	1593.52
772.84	802.469	998.457	1132.1	1000	578.395	416.358	677.778	271.914	586.728	767.901	1077.78	1036.42	1646.3	725.926	1920.37	1449.07	1427.78	883.642	1594.44
773.457	809.568	1000	1134.26	1004.63	579.63	420.062	683.333	274.383	593.21	777.469	1078.09	1039.51	1652.16	745.37	1975.31	1461.42	1428.09	889.506	1602.16
783.333	810.494	1000	1140.12	1014.2	582.407	420.988	684.259	275.617	598.765	786.111	1081.79	1061.73	1652.78	749.074	1984.88	1467.59	1439.51	894.136	1642.28
785.185	816.975	1011.73	1142.28	1019.14	590.432	422.84	689.198	276.235	601.235	788.58	1090.12	1081.17	1660.49	750.926	1989.2	1476.54	1448.15	902.469	1652.78
788.889	819.753	1016.36	1150.62	1023.15	594.753	423.457	690.741	276.543	601.235	803.704	1090.74	1088.89	1665.74	750.926	1989.51	1486.11	1462.04	906.79	1654.63
793.21	821.914	1019.44	1153.4	1023.77	601.852	425	700.617	276.852	609.568	805.247	1099.69	1099.69	1666.36	756.173	2001.23	1488.89	1466.36	912.346	1693.52
805.864	822.84	1022.22	1156.17	1049.07	603.704	429.63	703.395	278.395	610.802	809.568	1125.31	1100.62	1674.69	756.79	2008.95	1492.9	1470.99	913.58	1698.15
818.21	827.469	1024.07	1157.41	1050.93	609.259	431.173	705.556	278.395	611.42	810.185	1126.23	1130.86	1704.32	764.506	2029.01	1501.23	1474.38	941.358	1714.51
819.136	829.63	1030.25	1162.35	1052.78	615.741	435.185	706.79	280.556	613.272	814.506	1128.4	1142.28	1728.09	771.914	2035.19	1503.4	1496.6	943.21	1739.81
827.16	850.926	1038.58	1163.89	1055.86	618.827	436.111	712.963	281.173	622.222	815.741	1171.6	1148.15	1741.36	775.617	2050.93	1505.25	1520.68	944.753	1804.63
837.037	852.16	1049.07	1167.59	1061.42	619.136	437.963	720.679	283.951	639.815	817.901	1175.62	1166.36	1745.99	779.012	2065.12	1509.88	1521.6	952.469	1805.86
844.136	859.259	1053.09	1169.44	1070.99	623.457	438.272	722.84	284.259	642.593	822.84	1195.06	1168.52	1749.07	783.333	2079.63	1532.72	1523.77	953.395	1819.14
856.173	868.21	1059.26	1169.44	1076.23	633.333	439.815	739.198	284.568	643.21	830.556	1201.85	1184.26	1750.62	788.889	2081.17	1540.12	1552.16	953.704	1852.16
866.667	873.148	1060.8	1180.86	1078.4	638.889	443.827	739.506	285.185	645.062	836.728	1206.79	1203.09	1753.4	790.123	2083.95	1549.07	1554.32	960.802	1891.67
872.531	882.099	1072.84	1183.02	1079.32	643.519	448.457	746.914	288.889	645.062	841.667	1231.48	1209.26	1771.3	790.741	2117.9	1569.14	1574.07	972.531	1911.11
873.148	891.975	1077.16	1183.95	1086.73	643.519	453.395	749.074	289.815	646.296	843.827	1231.79	1211.11	1779.01	803.086	2131.79	1575.62	1632.72	977.469	1928.7
878.704	892.284	1081.79	1184.57	1088.27	645.679	453.395	753.086	292.901	646.605	845.062	1245.37	1221.91	1795.99	803.704	2141.98	1587.96	1633.02	987.346	1941.05
884.877	893.21	1085.8	1189.51	1090.43	645.988	456.481	771.914	293.827	647.84	861.42	1254.63	1244.14	1836.42	808.025	2142.59	1597.84	1676.23	990.123	1956.17
898.457	899.383	1087.04	1216.67	1100.93	646.296	463.272	779.63	294.753	654.321	868.827	1266.67	1248.77	1838.27	816.049	2156.17	1599.69	1684.57	995.37	1959.88
903.086	905.864	1091.05	1220.37	1104.32	650.926	464.506	795.679	296.914	655.556	870.988	1275.62	1254.94	1841.05	833.025	2162.35	1602.16	1686.42	1004.01	1983.64
911.111	919.753	1093.52	1225	1106.79	653.086	466.358	808.025	297.531	657.407	890.432	1280.56	1254.94	1847.53	838.58	2179.63	1624.07	1710.8	1020.06	1994.75
912.346	925.309	1099.07	1245.68	1115.43	658.642	468.827	810.802	298.148	660.185	893.519	1289.2	1255.86	1861.73	843.21	2193.21	1626.54	1719.75	1026.23	2000.93
943.21	932.407	1100.31	1252.16	1121.3	658.951	470.988	814.815	298.148	662.346	901.235	1293.21	1258.64	1872.53	858.333	2220.06	1640.12	1747.84	1038.89	2000.93
944.136	933.025	1103.4	1253.4	1123.15	659.259	473.457	824.074	298.765	669.136	902.469	1304.01	1261.73	1875	865.741	2226.23	1654.94	1756.79	1042.9	2022.22
945.37	936.728	1103.7	1267.59	1123.77	661.42	473.765	825	299.383	670.37	911.728	1304.32	1263.27	1897.84	870.988	2233.95	1676.54	1800.62	1045.68	2068.83
945.988	937.037	1118.21	1288.27	1128.7	662.963	476.235	832.099	300.617	681.79	921.914	1309.57	1269.75	1919.75	871.605	2238.27	1706.17	1805.86	1046.6	2069.44
966.975	950.926	1129.63	1294.14	1137.65	663.272	476.852	833.642	301.852	682.407	922.84	1310.8	1294.44	1922.53	878.395	2246.3	1716.98	1806.79	1059.57	2074.69
990.123	960.494	1129.94	1308.33	1142.9	663.58	477.778	834.259	304.321	692.593	938.58	1316.98	1302.47	1927.16	888.889	2253.09	1721.6	1812.96	1061.73	2075
991.049	965.741	1140.74	1309.88	1142.9	664.815	480.556	850.617	306.173	695.062	949.074	1326.23	1310.19	1932.1	895.679	2293.83	1739.51	1813.89	1067.59	2076.85
992.284	974.691	1148.77	1325.93	1146.3	670.062	481.481	852.469	306.79	695.37	950.617	1331.17	1328.09	1933.33	898.148	2305.56	1746.6	1831.79	1069.44	2087.04
995.679	975.617	1150.31	1328.09	1147.22	676.852	487.346	853.086	311.111	697.84	952.469	1334.26	1334.26	1935.8	899.074	2322.84	1753.7	1833.33	1087.04	2097.22
1001.85	989.815	1154.94	1329.01	1147.53	687.963	487.654	853.086	311.42	701.235	956.173	1347.84	1344.44	1968.21	906.173	2327.16	1756.17	1841.36	1091.67	2111.11
1002.78	998.765	1163.89	1336.11	1154.32	688.889	488.272	855.556	313.272	712.346	958.333	1365.43	1345.37	1970.06	907.099	2329.32	1785.19	1851.85	1109.88	2114.81
1004.94	1001.54	1173.46	1336.42	1186.11	691.975	488.272	859.259	314.198	721.296	968.519	1375	1349.38	1971.6	909.259	2339.51	1785.49	1887.35	1124.07	2115.74
1005.25	1003.7	1177.16	1337.65	1190.43	695.988	489.506	873.765	316.667	726.543	988.889	1395.06	1354.63	2011.42	913.889	2344.14	1786.73	1936.42	1128.7	2118.21
1007.41	1011.73	1181.17	1362.65	1190.74	696.605	491.975	884.259	317.901	727.469	997.222	1400.62	1402.16	2034.88	926.852	2370.06	1800.31	1937.65	1148.77	2145.99
1012.65	1021.6	1187.35	1363.58	1220.06	704.321	493.827	888.889	318.21	732.716	1002.78	1408.95	1405.25	2071.3	929.321	2396.6	1812.96	1947.53	1149.07	2154.32
1017.9	1023.77	1202.78	1398.77	1221.6	704.938	493.827	889.198	319.136	733.025	1008.02	1412.35	1445.06	2092.9	940.123	2399.07	1815.43	1963.58	1150.93	2157.72
1024.07	1024.07	1203.4	1402.16	1229.32	708.025	499.074	891.975	321.605	733.642	1010.8	1431.79	1445.37	2096.3	945.988	2412.35	1821.91	1969.14	1152.78	2166.36
1032.1	1032.72	1210.49	1406.79	1233.64	709.877	502.16	896.605	322.84	734.877	1016.98	1437.65	1447.53	2097.22	947.222	2415.12	1853.09	1975.62	1154.94	2191.05
1046.91	1042.9	1212.65	1444.44	1233.95	716.667	503.704	941.667	324.074	737.963	1058.64	1437.96	1475	2097.53	962.037	2444.44	1854.01	1981.79	1161.73	2192.59
1051.54	1047.84	1224.07	1457.72	1234.26	719.444	504.63	957.099	324.383	739.815	1062.65	1441.67	1493.21	2129.32	975.926	2470.68	1854.32	1992.28	1162.35	2205.25
1051.54	1054.63	1247.84	1460.49	1234.88	719.444	505.556	959.259	325.926	741.049	1072.22	1443.21	1521.3	2160.19	976.543	2481.48	1881.17	2028.09	1180.56	2251.23
1068.83	1067.28	1248.46	1464.2	1238.27	719.753	508.333	972.222	326.852	759.877	1077.16	1446.3	1521.91	2197.22	977.469	2531.48	1890.43	2040.12	1182.72	2258.02
1085.49	1079.01	1260.8	1486.73	1253.7	726.543	510.185	975.926	330.247	761.111	1092.9	1446.3	1528.4	2252.78	979.938	2549.07	1925.31	2043.83	1186.73	2279.01
1094.75	1086.42	1260.8	1487.96	1262.65	726.852	514.506	981.79	330.247	763.889	1098.77	1451.54	1532.72	2273.46	986.728	2560.49	1935.19	2058.64	1198.46	2281.79
1112.04	1087.65	1261.11	1501.23	1265.43	738.58	516.975	996.914	331.173	765.123	1110.49	1461.42	1539.51	2273.77	995.988	2562.65	1947.53	2063.27	1210.19	2300.93
1120.06	1088.27	1266.67	1504.94	1284.57	738.58	519.444	1011.73	332.099	772.222	1131.79	1475.93	1541.67	2285.49	996.296	2568.52	1972.53	2064.51	1211.42	2322.53
1120.99	1089.2	1291.98	1512.04	1290.43	752.778	525.309	1012.65	332.716	775	1133.02	1479.94	1544.14	2290.43	997.531	2625.62	1977.78	2067.59	1228.4	2350
1121.91	1103.7	1291.98	1526.54	1296.91	755.864	525.617	1017.59	334.259	777.469	1216.98	1482.41	1544.75	2290.43	1002.78	2633.02	1981.17	2077.47	1249.69	2387.04
1123.77	1115.43	1308.02	1529.63	1304.63	761.728	533.025	1029.63	337.037	782.099	1219.14	1486.42	1551.23	2290.74	1012.04	2639.81	1988.89	2099.38	1251.23	2412.04
1132.72	1127.78	1309.57	1542.9	1304.63	762.037	536.111	1061.42	337.346	783.642	1223.46	1494.14	1572.53	2296.3	1013.27	2672.84	1998.77	2100.31	1266.05	2465.43
1136.11	1134.57	1313.27	1547.53	1313.58	763.889	537.346	1073.15	337.654	784.877	1223.77	1496.6	1575	2301.23	1026.23	2679.32	2003.7	2113.27	1274.07	2476.85
1137.04	1154.94	1313.58	1551.23	1314.51	772.222	538.272	1077.16	341.358	791.358	1231.17	1504.63	1579.63	2314.2	1029.32	2681.17	2004.01	2115.43	1283.64	2479.01
1158.02	1164.51	1316.36	1552.78	1319.75	774.383	539.198	1081.17	342.284	791.975	1249.07	1504.63	1583.33	2345.37	1031.48	2710.8	2049.69	2121.6	1297.84	2480.86
1162.35	1165.43	1345.06	1553.09	1330.56	780.556	543.21	1088.89	342.593	797.222	1253.09	1506.17	1585.49	2395.06	1034.88	2717.28	2054.94	2123.15	1297.84	2521.6
1166.36	1165.74	1348.15	1558.02	1330.56	780.864	546.296	1094.14	345.37	798.457	1253.7	1516.98	1587.35	2417.28	1037.65	2780.56	2086.11	2161.11	1300	2529.63
1180.86	1183.64	1357.1	1558.33	1344.14	787.654	546.605	1123.77	346.914	807.407	1256.17	1519.44	1601.54	2470.06	1037.96	2781.79	2093.21	2173.46	1307.72	2540.74
1205.86	1193.83	1360.19	1563.89	1350.93	788.58	553.395	1146.91	347.84	822.531	1277.78	1543.83	1608.64	2479.32	1040.74	2823.15	2097.22	2174.07	1319.75	2554.63
1216.98	1198.15	1366.98	1569.44	1351.23	798.148	553.395	1149.38	350	823.765	1292.59	1549.69	1609.88	2513.27	1066.05	2835.49	2115.12	2185.49	1326.23	2595.06
1217.9	1200.93	1381.17	1569.75	1364.51	802.469	553.704	1152.47	353.704	825.309	1297.53	1561.42	1612.35	2523.46	1071.6	2835.8	2169.75	2199.07	1350	2633.95
1218.83	1208.64	1383.95	1573.46	1365.43	811.728	557.716	1155.56	356.79	833.951	1300	1562.65	1622.22	2546.91	1075.31	2857.72	2189.51	2208.64	1352.78	2635.8
1235.8	1214.81	1390.43	1577.16	1371.3	812.346	559.877	1156.17	357.099	836.111	1309.26	1563.58	1624.07	2550.93	1077.47	2866.67	2199.69	2211.73	1359.88	2654.01
1240.43	1219.75	1391.05	1579.63	1374.07	815.123	561.111	1172.53	362.654	839.815	1309.88	1571.3	1638.58	2552.47	1078.7	2881.48	2201.23	2217.28	1366.05	2666.36
1240.74	1236.73	1399.69	1581.79	1376.23	817.593	568.21	1173.15	365.123	840.432	1315.12	1571.3	1671.3	2563.27	1079.01	2894.14	2211.11	2223.15	1396.91	2680.25
1250	1252.78	1400.93	1592.59	1379.94	822.531	574.074	1217.28	365.123	842.593	1319.75	1576.23	1672.53	2564.81	1080.56	2915.74	2225.31	2228.7	1411.73	2691.36
1254.63	1256.79	1401.85	1595.06	1389.81	827.16	578.395	1226.54	366.358	844.753	1329.01	1580.25	1672.84	2582.1	1091.98	2956.79	2227.47	2237.65	1415.74	2696.6
1256.17	1270.68	1409.26	1610.19	1393.21	827.16	579.012	1260.8	367.284	852.16	1345.06	1582.72	1694.75	2586.11	1105.25	2977.16	2239.2	2242.9	1433.33	2713.58
1259.26	1275.62	1411.73	1610.8	1397.53	828.395	583.025	1345.99	368.21	861.111	1348.46	1586.11	1699.07	2592.28	1116.05	2984.88	2257.72	2248.15	1458.64	2720.06
1259.57	1280.56	1429.01	1616.98	1397.84	834.259	588.889	1375	368.827	871.296	1352.16	1586.42	1714.81	2595.99	1120.68	2994.75	2292.9	2269.14	1461.11	2725.93
1266.05	1280.86	1430.25	1637.96	1401.23	837.963	596.296	1380.25	370.37	879.63	1370.99	1586.42	1716.67	2633.02	1137.04	3013.89	2315.74	2281.79	1467.9	2727.16
1274.69	1284.57	1432.41	1664.2	1405.86	840.432	597.531	1398.77	370.679	888.889	1393.83	1590.74	1745.68	2695.06	1139.51	3028.7	2342.28	2284.26	1472.53	2749.38
1278.4	1292.28	1448.77	1674.07	1406.79	842.901	597.84	1406.48	372.531	893.21	1401.85	1596.6	1757.1	2696.91	1151.23	3069.14	2343.83	2300.62	1482.41	2757.1
1296.3	1297.22	1468.52	1682.41	1410.49	866.358	599.383	1434.88	373.765	901.235	1409.88	1603.09	1773.77	2767.28	1162.35	3070.37	2370.37	2317.9	1492.9	2758.33
1303.4	1297.53	1473.77	1685.8	1414.2	868.519	600.617	1455.56	375.309	922.222	1420.06	1621.6	1786.42	2775.31	1165.12	3072.84	2422.84	2324.69	1502.78	2765.74
1305.25	1310.49	1476.85	1708.02	1419.44	874.691	605.556	1468.52	379.321	930.556	1433.02	1630.56	1787.65	2791.67	1166.05	3098.46	2438.27	2327.47	1506.17	2771.91
1313.27	1313.89	1478.4	1711.73	1425	882.407	607.099	1500	381.173	932.716	1437.04	1651.54	1797.22	2818.52	1174.07	3099.38	2465.43	2334.26	1519.75	2826.23
1320.99	1335.8	1487.04	1776.85	1438.27	885.185	612.654	1529.32	381.79	932.716	1444.44	1653.4	1799.07	2842.59	1209.88	3104.63	2470.37	2346.3	1526.23	2844.44
1328.4	1343.52	1495.06	1784.57	1442.59	895.062	613.58	1543.21	383.025	933.951	1450	1659.57	1804.01	2850.62	1225	3187.35	2481.17	2359.57	1542.59	2893.21
1330.86	1349.69	1500.62	1837.35	1444.44	895.062	613.889	1560.19	383.642	935.185	1455.25	1662.65	1806.79	2954.94	1243.83	3246.91	2493.21	2382.1	1548.46	2895.68
1367.28	1356.48	1514.81	1839.51	1444.44	897.222	616.975	1587.35	384.568	946.914	1465.74	1675	1833.33	2965.43	1251.85	3261.42	2519.14	2395.99	1554.32	2922.22
1375	1358.33	1522.22	1841.98	1452.47	904.012	617.593	1594.14	386.728	950.617	1472.53	1689.51	1855.86	2982.72	1260.49	3310.8	2523.46	2413.27	1561.42	3004.32
1379.63	1362.04	1526.85	1853.4	1490.12	909.259	617.901	1633.95	387.654	969.753	1473.46	1699.38	1857.72	2991.98	1270.06	3336.42	2528.09	2426.54	1569.14	3010.19
1380.56	1369.44	1538.58	1881.17	1503.09	911.728	618.21	1694.75	388.272	971.296	1497.84	1718.52	1885.19	3045.68	1280.86	3343.21	2533.02	2427.78	1570.99	3051.23
1387.96	1377.47	1541.36	1881.48	1504.94	912.346	620.679	1724.69	390.432	971.605	1556.79	1718.83	1887.65	3046.91	1281.79	3347.53	2533.95	2429.63	1571.91	3077.78
1391.98	1386.73	1558.95	1889.81	1508.95	918.21	627.16	1796.91	391.667	975.926	1557.41	1728.4	1891.98	3204.94	1283.33	3390.12	2534.88	2451.85	1575.62	3114.51
1399.38	1401.23	1562.96	1891.67	1519.75	920.062	627.778	1824.38	396.914	978.086	1577.47	1735.8	1900.93	3240.43	1298.46	3401.54	2548.77	2468.21	1578.09	3148.77
1400.62	1402.47	1567.59	1896.6	1522.84	923.765	630.864	1833.02	397.222	979.63	1586.11	1749.38	1921.6	3247.22	1300.93	3402.78	2551.54	2470.99	1596.91	3150.31
1405.25	1409.57	1579.01	1921.6	1531.17	931.481	630.864	1849.69	400	986.42	1593.21	1753.7	1929.63	3268.21	1304.94	3404.01	2561.73	2478.7	1600	3165.74
1408.02	1443.52	1588.89	1943.83	1537.04	932.716	631.79	1869.75	404.012	990.741	1618.83	1761.73	1930.86	3282.1	1311.42	3406.79	2562.96	2524.07	1608.02	3190.74
1424.69	1451.85	1605.56	1946.3	1553.4	937.963	633.642	1879.32	406.481	992.284	1619.75	1762.96	1937.35	3365.74	1314.81	3414.2	2562.96	2525.93	1608.02	3212.65
1428.7	1456.79	1608.64	1961.42	1555.86	943.21	638.889	1886.73	406.79	994.136	1631.79	1791.05	1946.6	3374.38	1335.8	3481.17	2565.12	2531.17	1629.63	3253.09
1434.88	1457.41	1610.19	1988.58	1556.48	944.136	640.123	1974.07	407.099	1008.33	1636.73	1798.15	1959.26	3457.41	1357.72	3481.79	2591.05	2532.41	1647.22	3285.49
1436.42	1467.28	1612.65	1991.67	1556.79	945.679	641.975	1982.1	408.333	1013.58	1637.96	1813.89	1966.98	3541.05	1357.72	3515.74	2595.99	2539.81	1651.23	3339.81
1458.33	1467.59	1615.74	2002.47	1569.75	946.605	644.444	2009.26	409.259	1015.74	1670.06	1826.85	1978.4	3544.75	1359.57	3533.64	2598.15	2544.44	1663.27	3377.78
1460.49	1471.3	1626.54	2006.17	1571.91	953.704	646.605	2011.73	412.037	1016.67	1704.63	1829.32	1988.89	3958.02	1361.73	3575.93	2643.83	2572.53	1668.21	3408.02
1478.4	1489.51	1650.93	2059.26	1572.84	961.728	651.235	2126.23	412.346	1020.99	1713.89	1832.72	1997.22	4041.36	1384.88	3615.43	2648.15	2577.78	1675.31	3541.05
1480.86	1490.74	1668.21	2067.9	1598.46	962.037	652.469	2189.51	414.506	1027.47	1720.37	1850.31	1998.15	4099.38	1405.25	3641.67	2658.64	2604.01	1676.85	3556.79
1483.64	1499.07	1679.32	2080.25	1601.85	962.654	660.802	2189.51	420.988	1037.04	1721.3	1853.7	2065.43	4330.86	1435.49	3686.42	2661.11	2617.9	1685.8	3582.1
1491.98	1508.95	1696.3	2101.54	1612.35	964.815	665.123	2251.85	421.605	1052.47	1748.46	1857.1	2083.64	4577.16	1438.89	3739.81	2682.1	2620.06	1713.27	3600.93
1494.75	1515.74	1723.46	2105.56	1625	966.975	666.358	2303.09	421.914	1057.1	1752.78	1860.8	2087.35	4918.52	1448.46	3745.06	2703.7	2651.54	1751.54	3602.78
1503.09	1538.89	1734.57	2106.79	1637.65	970.988	666.667	2378.7	424.691	1068.21	1753.09	1863.58	2108.95	5000	1457.72	3809.26	2708.33	2659.26	1759.57	3652.47
1511.11	1546.91	1738.89	2154.63	1641.98	972.531	668.21	2429.01	428.704	1069.75	1756.79	1883.02	2116.05		1463.89	3821.3	2735.8	2690.12	1766.98	3664.2
1512.35	1566.67	1745.06	2156.17	1642.28	976.852	668.519	2600.31	431.173	1071.6	1764.2	1884.26	2117.9		1465.43	3835.49	2740.43	2700.93	1783.64	3716.05
1519.14	1577.16	1750.62	2162.35	1646.6	984.568	673.148	2652.47	431.481	1073.77	1774.69	1891.98	2129.01		1481.79	3882.72	2740.43	2709.26	1784.26	3759.26
1530.25	1584.57	1767.28	2198.77	1653.09	989.506	675	2876.23	432.407	1082.41	1775	1901.23	2138.27		1484.88	3903.7	2743.21	2710.49	1785.49	3829.01
1542.59	1602.78	1767.9	2217.59	1667.28	994.136	685.802	3015.43	432.407	1096.6	1775.93	1911.11	2151.85		1490.43	3939.51	2770.68	2724.38	1791.98	3886.42
1545.68	1603.4	1767.9	2232.72	1668.83	995.988	690.432	3050.62	433.025	1102.16	1795.37	1922.53	2167.28		1492.9	3958.33	2777.47	2760.49	1804.32	3899.38
1554.32	1639.2	1771.91	2234.88	1673.46	998.148	702.778	3091.05	435.185	1102.16	1806.48	1929.63	2167.28		1503.09	4112.65	2800.93	2766.05	1812.65	3922.22
1555.56	1644.14	1778.7	2237.35	1683.02	999.383	703.395	3242.9	439.815	1105.56	1830.86	1942.59	2172.53		1511.11	4178.4	2805.25	2770.99	1823.46	3962.65
1558.64	1684.26	1782.1	2242.9	1697.53	1001.23	715.741	3444.14	446.914	1113.27	1837.96	1949.69	2186.73		1522.22	4294.75	2817.28	2773.46	1830.25	4135.19
1575	1690.74	1782.72	2253.09	1703.7	1018.21	716.975	3672.84	448.765	1115.74	1844.14	1952.16	2193.52		1534.26	4384.88	2834.57	2778.09	1830.56	4147.22
1582.1	1692.28	1791.67	2254.94	1706.79	1037.96	720.062	3698.46	451.235	1122.53	1855.25	1958.64	2201.85		1535.19	4481.17	2838.27	2784.26	1840.43	4154.01
1597.53	1693.52	1797.53	2268.21	1708.64	1050.31	725.617	3757.1	452.778	1126.85	1883.33	1973.15	2278.09		1550	4592.9	2842.9	2791.05	1845.99	4249.07
1603.09	1707.41	1812.65	2290.43	1711.11	1053.7	728.086	3951.54	453.395	1127.78	1895.06	1974.07	2312.35		1554.01	4616.36	2851.23	2809.88	1871.6	4285.49
1610.49	1726.85	1816.05	2297.22	1713.89	1059.88	730.247	3996.91	455.556	1129.63	1911.11	1990.74	2335.49		1569.44	4685.8	2857.41	2819.14	1873.15	4321.3
1616.98	1739.81	1834.57	2340.74	1718.83	1095.37	733.642		456.79	1130.86	1926.54	2000.62	2338.89		1595.37	4717.28	2886.11	2844.75	1907.1	4408.95
1618.21	1774.69	1844.14	2369.75	1732.41	1101.85	733.951		456.79	1131.79	1927.47	2005.86	2348.46		1608.64	4819.14	2899.07	2846.91	1917.9	4508.64
1650.31	1789.81	1845.06	2427.16	1738.27	1106.48	743.21		458.025	1135.8	1945.68	2019.75	2353.7		1612.35		2903.7	2888.89	1928.7	4516.67
1662.65	1794.14	1849.07	2428.4	1739.51	1119.14	748.457		458.025	1136.73	1950.31	2039.2	2372.53		1626.54		2905.86	2917.9	1931.17	4593.21
1664.51	1795.99	1853.7	2472.84	1740.74	1119.75	749.691		460.802	1137.35	1962.35	2041.67	2377.47		1634.57		2915.12	2931.48	1941.05	4987.65
1669.14	1817.28	1874.69	2477.16	1740.74	1122.22	750.926		463.889	1142.28	1966.98	2063.27	2382.1		1635.19		2941.36	2970.68	1963.89
1670.68	1829.01	1881.48	2480.56	1743.21	1125.93	755.247		464.198	1149.38	1977.47	2067.28	2408.33		1641.67		2956.17	3005.25	1991.36
1670.99	1860.8	1884.57	2486.11	1770.99	1129.63	758.951		465.432	1150.93	1981.79	2074.69	2409.57		1646.91		2961.11	3023.46	2002.78
1684.88	1864.2	1892.59	2487.04	1785.8	1143.83	767.593		466.667	1158.64	1984.26	2089.2	2415.12		1658.33		2965.12	3026.54	2017.28
1687.35	1892.28	1900.31	2530.86	1788.58	1145.37	767.901		467.284	1173.46	1989.2	2089.2	2467.59		1693.83		2974.07	3081.17	2028.09
1691.67	1925.93	1915.12	2579.01	1798.77	1148.77	780.247		474.074	1190.12	2004.63	2090.43	2469.14		1708.02		2976.54	3090.74	2036.42
1706.79	1934.26	1925.93	2595.99	1800.62	1154.32	780.864		476.235	1203.7	2015.74	2092.28	2475.93		1716.05		2978.4	3091.98	2053.4
1718.52	1965.43	1984.26	2621.6	1812.65	1157.41	784.568		478.086	1206.79	2020.99	2119.75	2505.25		1721.91		2990.43	3094.14	2078.4
1732.41	2027.47	2010.8	2626.85	1834.26	1164.2	790.432		478.704	1210.49	2051.23	2138.58	2531.17		1740.12		3001.85	3119.75	2079.01
1743.52	2035.19	2041.05	2665.12	1839.51	1170.37	792.593		481.79	1216.36	2075.31	2143.52	2567.9		1773.77		3034.57	3126.23	2088.27
1754.94	2035.8	2043.83	2691.98	1850.31	1170.68	798.457		483.951	1218.52	2087.96	2151.54	2581.48		1775		3038.58	3129.32	2097.53
1761.42	2073.15	2046.3	2714.2	1850.31	1176.23	800.309		487.654	1224.07	2104.63	2154.94	2586.73		1775.93		3049.69	3161.73	2122.53
1783.02	2078.7	2054.63	2859.88	1880.86	1178.4	806.481		488.272	1225.93	2112.96	2156.17	2588.58		1780.25		3050.93	3165.12	2153.7
1795.99	2079.01	2056.17	2875.31	1893.21	1185.19	807.716		488.58	1227.47	2129.63	2157.72	2593.52		1790.74		3081.48	3216.36	2173.77
1802.47	2084.26	2061.73	2875.93	1895.06	1199.07	808.642		489.198	1232.1	2163.89	2186.42	2635.8		1798.77		3090.43	3230.56	2184.88
1832.72	2090.43	2080.25	2954.01	1899.07	1213.58	811.111		492.284	1237.96	2184.57	2211.73	2661.73		1800		3102.47	3241.36	2199.38
1843.83	2158.33	2082.1	3089.51	1905.86	1225.62	812.037		496.605	1247.22	2296.91	2222.22	2670.37		1812.65		3116.05	3263.27	2280.25
1856.79	2164.81	2112.35	3096.6	1907.72	1226.85	813.889		499.383	1260.8	2300.62	2230.86	2676.23		1812.96		3146.3	3270.68	2286.42
1861.11	2182.41	2120.06	3112.65	1911.42	1241.36	817.593		499.691	1264.81	2321.3	2238.89	2676.23		1818.21		3150.93	3271.91	2291.98
1870.06	2184.88	2142.28	3116.36	1938.89	1243.21	821.605		499.691	1270.06	2348.77	2243.21	2676.54		1842.28		3152.78	3275.31	2305.56
1888.27	2195.68	2149.07	3140.12	1941.98	1254.01	829.012		500	1270.99	2384.88	2258.02	2742.59		1846.91		3162.35	3297.53	2325.93
1896.91	2236.11	2166.67	3195.68	1950.62	1258.33	831.79		501.235	1274.07	2406.17	2273.46	2747.84		1860.8		3163.89	3319.75	2328.09
1902.78	2277.78	2177.78	3237.35	1983.95	1269.44	836.42		502.16	1282.41	2425.31	2280.25	2780.25		1890.43		3179.63	3334.26	2342.28
1909.57	2280.56	2181.17	3254.63	1986.11	1274.38	837.037		508.333	1285.49	2433.02	2284.26	2780.56		1906.79		3184.57	3344.75	2384.88
1927.16	2299.69	2191.67	3619.14	2002.78	1285.8	838.272		508.951	1289.51	2472.84	2303.7	2793.52		1908.33		3196.91	3346.3	2395.37
1934.57	2313.89	2191.67	3811.42	2018.52	1291.98	842.901		510.185	1289.81	2491.36	2304.32	2810.49		1926.85		3216.98	3350.62	2429.63
1966.05	2331.17	2209.57	3845.68	2030.56	1315.74	845.37		510.802	1297.53	2513.58	2312.04	2826.85		1955.56		3230.25	3375.62	2430.86
1970.06	2335.19	2209.57	3883.95	2035.19	1316.05	850.617		512.654	1301.85	2521.91	2316.05	2835.8		1956.79		3232.1	3421.3	2433.33
1999.07	2365.12	2213.27	3967.59	2054.63	1318.83	852.16		514.506	1305.25	2548.15	2318.21	2852.47		1957.72		3242.59	3433.64	2440.74
2032.1	2373.77	2216.36	4041.67	2056.79	1319.44	854.938		520.988	1313.89	2562.04	2369.14	2857.1		1959.88		3253.4	3441.05	2466.05
2040.74	2383.33	2224.07	4251.54	2060.49	1322.84	854.938		521.914	1318.21	2596.6	2377.78	2876.54		1979.01		3256.17	3453.4	2470.37
2051.85	2387.35	2231.79	4331.79	2072.84	1335.8	857.407		522.84	1322.84	2638.89	2384.88	2898.46		2025.93		3267.28	3463.27	2470.99
2060.8	2391.67	2255.56	4387.04	2092.59	1342.59	860.185		522.84	1331.17	2704.94	2386.73	2911.73		2040.43		3279.01	3464.51	2487.35
2063.58	2396.91	2258.02	4617.59	2108.02	1356.79	862.037		526.235	1338.27	2712.65	2393.52	2915.74		2045.37		3282.41	3487.04	2525.93
2064.2	2412.35	2259.57	4645.68	2120.68	1357.72	862.654		528.395	1341.98	2734.88	2400.31	2976.54		2047.22		3299.38	3495.06	2536.42
2082.72	2431.17	2259.88		2124.69	1371.3	865.123		530.864	1351.85	2763.27	2428.7	3016.98		2059.88		3300	3544.14	2551.23
2112.96	2447.84	2265.74		2145.99	1377.16	871.914		531.173	1356.79	2763.58	2430.25	3034.88		2073.77		3320.68	3558.02	2576.23
2118.21	2478.09	2310.49		2146.6	1399.69	872.222		532.407	1364.2	2785.19	2451.85	3057.41		2075.62		3347.84	3629.63	2613.27
2125.31	2478.7	2345.37		2153.4	1410.8	874.074		534.568	1372.22	2796.3	2456.48	3092.59		2083.64		3419.75	3662.35	2623.77
2149.69	2487.35	2390.43		2161.73	1421.3	875.617		535.494	1382.1	2840.74	2458.02	3143.21		2098.46		3436.11	3684.57	2648.77
2151.54	2513.89	2396.3		2163.27	1427.78	875.926		539.815	1383.33	2882.72	2462.35	3218.83		2100.93		3443.83	3687.96	2698.77
2155.86	2515.12	2413.58		2170.68	1435.19	876.852		539.815	1391.36	2920.68	2505.56	3220.68		2109.26		3524.38	3812.35	2700.62
2233.33	2543.21	2418.21		2187.96	1447.22	877.469		544.136	1395.37	2942.9	2515.12	3368.52		2113.27		3549.69	3824.69	2705.86
2233.64	2571.91	2425.62		2238.27	1469.75	882.407		544.444	1404.94	2959.88	2518.21	3398.77		2121.6		3557.72	3869.14	2708.64
2235.19	2626.54	2438.27		2270.06	1471.91	882.716		545.37	1409.57	3023.46	2523.77	3413.27		2131.17		3572.22	3870.99	2719.44
2249.07	2629.01	2442.9		2294.14	1486.11	889.198		553.704	1431.79	3027.16	2525	3507.1		2161.11		3576.85	3876.85	2813.27
2267.59	2631.79	2463.27		2325	1509.88	890.741		555.864	1432.41	3095.99	2530.56	3580.25		2206.17		3583.33	3910.49	2813.89
2268.21	2651.85	2467.28		2341.98	1526.23	893.827		559.568	1437.65	3120.99	2548.15	3640.43		2313.58		3591.98	3923.46	2855.25
2282.72	2664.51	2533.64		2348.77	1527.78	899.691		560.494	1445.37	3164.51	2549.38	3726.54		2322.53		3607.72	4006.17	2860.19
2287.96	2679.63	2548.77		2380.25	1530.25	903.704		561.728	1445.37	3190.43	2606.79	3741.05		2346.6		3640.74	4009.57	2947.53
2295.37	2719.14	2580.25		2416.05	1531.17	908.333		562.037	1454.32	3269.75	2615.43	3830.56		2347.22		3712.35	4126.23	2948.77
2298.77	2754.32	2590.74		2421.6	1532.41	908.642		564.506	1458.33	3290.12	2620.06	3862.65		2358.95		3723.15	4165.74	2972.84
2316.05	2845.68	2593.52		2447.84	1534.57	909.568		565.741	1462.04	3322.22	2627.16	3905.56		2362.96		3748.77	4190.43	2991.67
2344.44	2883.95	2612.96		2471.91	1543.83	912.037		566.358	1465.43	3367.59	2628.09	3913.27		2456.17		3751.85	4251.85	3006.48
2355.86	2929.94	2619.75		2473.77	1548.15	915.432		567.901	1466.67	3429.01	2667.9	3921.3		2473.15		3756.17	4331.17	3050
2373.46	2944.44	2627.47		2494.14	1548.46	922.531		567.901	1498.46	3448.77	2671.3	3965.74		2499.38		3795.06	4358.33	3070.06
2419.75	2975	2641.36		2504.94	1550.31	925.617		569.444	1500	3458.64	2694.14	3980.86		2506.17		3831.17	4388.27	3082.1
2425	3022.53	2657.1		2509.26	1551.54	931.481		570.679	1511.42	3463.27	2698.77	3988.27		2556.79		3840.43	4406.79	3097.22
2442.9	3112.35	2681.17		2544.75	1577.16	933.951		572.222	1514.81	3478.09	2705.25	4003.4		2571.91		3875.31	4482.1	3133.95
2458.33	3157.41	2708.64		2545.37	1583.33	935.494		572.84	1528.09	3534.57	2739.2	4199.38		2672.22		3887.35	4483.33	3157.41
2464.51	3240.43	2714.81		2573.46	1604.01	936.42		574.691	1528.4	3574.07	2772.22	4255.25		2702.78		3901.23	4629.01	3171.91
2490.43	3277.16	2717.28		2577.47	1610.19	941.667		575.617	1529.01	3583.64	2779.94	4355.86		2759.26		3985.8	4885.49	3182.41
2498.77	3333.02	2742.28		2587.35	1642.59	941.975		576.543	1541.98	3595.68	2783.95	4363.27		2777.47		4067.59	4885.49	3282.41
2503.4	3337.65	2756.17		2587.96	1661.11	945.679		579.63	1546.6	3658.33	2785.19	4640.74		2803.7		4158.64	4962.04	3389.51
2517.28	3341.05	2786.73		2595.37	1661.42	946.914		582.716	1559.26	3701.23	2801.23			2850.31		4184.88		3559.88
2540.12	3469.75	2827.16		2629.32	1668.21	952.778		584.877	1573.77	3733.02	2872.53			2900.62		4201.23		3740.43
2558.95	3482.41	2897.53		2710.49	1671.91	963.58		586.111	1594.75	3761.42	2877.16			3025		4293.83		3798.15
2562.65	3539.2	2899.69		2728.7	1710.8	967.901		589.198	1599.07	3804.32	2894.14			3041.98		4375.62		3808.95
2564.2	3638.89	2922.53		2731.17	1715.43	971.914		589.198	1603.4	3809.57	2914.2			3204.94		4432.72		3870.68
2588.58	3681.17	2937.04		2772.22	1731.79	973.148		594.136	1608.64	3878.7	2929.32			3411.11		4686.73		3902.16
2595.68	3721.91	3009.57		2784.26	1744.14	978.086		597.84	1611.42	4234.26	3087.04			3413.89		4713.89		3927.47
2614.2	3771.6	3033.33		2868.52	1848.46	981.481		608.333	1614.2	4498.77	3115.12			3479.63		4823.77		3987.04
2618.83	3869.75	3117.59		2955.25	1849.69	982.716		610.802	1623.46	4606.48	3152.78			4322.22		4864.81		4003.09
2677.47	3939.81	3122.53		2970.37	1885.49	983.951		611.111	1625.93	4804.63	3192.59			4623.77		4894.14		4070.68
2693.52	3998.77	3130.56		2991.05	1945.99	986.111		612.963	1629.32	4984.88	3193.21					4912.35		4107.72
2719.44	4168.83	3193.52		3015.74	1956.79	986.111		614.506	1642.28		3219.75					4957.41		4129.63
2735.19		3229.94		3065.74	1962.04	987.037		616.975	1664.2		3237.96							4147.22
2739.2		3264.2		3079.01	1976.23	992.284		617.901	1674.07		3252.47							4172.53
2750.93		3271.6		3089.51	1995.37	998.457		621.296	1679.63		3288.89							4358.02
2766.67		3322.22		3099.69	1996.3	1008.95		623.148	1697.22		3309.88							4361.73
2783.02		3326.54		3100.31	2014.81	1016.98		623.457	1698.77		3340.43							4406.48
2785.49		3362.65		3172.53	2058.95	1023.15		625.309	1717.28		3342.59							4424.07
2814.81		3391.67		3182.1	2115.74	1027.78		625.309	1730.86		3423.46							4492.28
2825.31		3393.52		3190.43	2117.28	1034.88		628.086	1747.84		3431.79							4590.12
2865.43		3470.68		3215.74	2129.63	1038.58		630.556	1770.68		3484.57							4651.54
2900.93		3522.84		3279.32	2137.35	1051.85		632.716	1779.94		3541.05							4668.83
2930.86		3540.43		3297.22	2175.62	1056.17		633.333	1785.19		3594.44							4889.81
2955.86		3639.51		3337.35	2204.32	1063.27		636.42	1785.49		3698.77							4971.91
2994.14		3641.36		3345.37	2206.17	1064.81		636.728	1793.21		3709.88
2999.07		3715.12		3353.4	2208.95	1065.12		637.346	1793.52		3820.06
3001.54		3720.37		3362.35	2215.12	1070.68		649.691	1815.74		3848.77
3083.64		3738.58		3424.07	2227.78	1071.6		651.543	1832.72		3871.91
3172.53		3743.52		3557.41	2245.68	1098.77		657.407	1836.73		3904.01
3179.63		3865.12		3606.48	2252.16	1105.25		658.642	1857.72		4170.06
3217.28		4053.4		3701.85	2278.09	1116.05		658.951	1865.43		4197.53
3231.48		4240.74		3763.27	2497.22	1116.36		659.877	1884.26		4216.36
3273.77		4308.33		3829.94	2512.65	1118.21		661.728	1885.19		4228.7
3295.37		4518.21		3876.23	2516.67	1120.37		663.889	1915.12		4268.52
3405.25		4560.19		3935.8	2537.35	1132.1		664.506	1916.05		4687.04
3405.86		4588.89		3962.35	2553.09	1176.85		664.815	1921.3
3408.95		4977.47		4004.32	2576.23	1177.47		665.123	1943.83
3443.52				4057.1	2613.27	1185.8		666.667	1956.17
3482.72				4081.48	2616.98	1192.28		682.407	1956.48
3489.51				4109.88	2660.19	1196.3		686.42	1965.12
3500.31				4155.86	2724.69	1203.09		687.346	1971.3
3501.23				4188.27	2835.49	1204.63		687.963	1987.96
3599.38				4223.46	2941.98	1215.74		689.815	1988.27
3768.21				4349.38	2982.41	1219.75		695.37	2000.62
3930.25				4356.17	3046.6	1223.15		696.605	2020.68
3966.36				4419.14	3047.22	1237.96		697.531	2023.46
3971.6				4459.57	3175.93	1238.58		706.481	2030.25
4178.7				4495.99	3354.32	1240.74		707.716	2050
4363.89				4518.52	3394.14	1242.28		712.037	2059.26
4984.26				4590.43	3462.65	1247.22		712.654	2087.04
5049.07				4744.75	3600.93	1247.53		715.432	2094.44
5562.96				4955.86	3782.72	1258.33		720.988	2095.37
7106.48					3868.52	1262.65		721.605	2119.75
7187.04					4430.25	1266.36		725.309	2120.99
8222.53					4470.99	1296.3		726.852	2131.79
8745.99					4479.94	1297.53		729.938	2175.62
8954.01					4788.58	1300		730.556	2177.16
14616.4						1300.31		734.568	2194.14
16138.6						1306.48		735.494	2194.44
22174.7						1311.42		739.198	2194.75
28264.5						1333.02		740.432	2212.04
29663.6						1346.3		745.37	2237.35
42430.6						1351.54		746.914	2245.99
44542.9						1377.16		747.222	2254.94
						1379.94		747.84	2280.25
						1390.43		748.148	2320.06
						1406.48		757.407	2331.79
						1416.36		771.914	2332.41
						1443.52		772.531	2341.36
						1463.27		775.617	2376.85
						1470.06		779.938	2391.67
						1475.62		784.259	2409.88
						1476.54		785.494	2415.43
						1477.78		787.346	2437.96
						1479.94		792.284	2441.05
						1481.17		792.901	2441.98
						1483.95		796.296	2442.9
						1520.68		796.914	2459.88
						1523.77		800.309	2460.8
						1537.96		801.235	2488.89
						1556.48		809.259	2513.27
						1571.3		810.185	2520.37
						1575.62		812.963	2543.52
						1593.21		814.815	2584.26
						1597.53		816.358	2591.05
						1620.99		818.519	2612.04
						1621.3		829.63	2614.51
						1637.96		831.481	2671.91
						1665.43		837.346	2689.81
						1674.38		838.889	2691.05
						1682.41		847.222	2741.98
						1717.59		848.148	2772.84
						1739.81		850	2776.54
						1742.28		858.333	2780.56
						1780.25		860.802	2791.67
						1782.41		862.346	3025.31
						1842.28		862.963	3032.72
						1855.25		864.506	3105.25
						1878.7		867.901	3106.48
						1927.47		868.519	3157.72
						1961.11		868.827	3365.12
						1964.81		873.457	3393.21
						1965.74		874.383	3401.85
						1975.31		877.778	3575.31
						2038.89		886.111	3756.79
						2090.12		887.654	3799.38
						2109.88		888.272	4028.4
						2136.11		899.074	4246.91
						2152.47		909.259	4347.53
						2214.51		912.346	4405.25
						2240.12		912.963	4549.69
						2273.15		914.198	4949.69
						2323.46		914.506	4997.53
						2354.01		918.519
						2392.59		922.84
						2433.02		932.407
						2441.98		933.025
						2580.86		937.654
						2587.65		939.506
						2665.12		939.815
						2683.95		939.815
						2690.12		940.123
						2771.3		941.358
						3104.63		947.531
						3111.11		950.617
						3173.46		952.16
						3215.43		955.247
						3287.04		958.642
						3334.57		965.123
						3413.89		967.284
						3419.44		967.593
						3516.98		967.901
						3554.01		971.914
						3789.51		982.407
						3875.31		991.358
						3920.06		991.667
						3933.02		991.667
						4049.07		994.753
						4330.25		1003.09
						4344.44		1014.2
						4920.68		1017.28
								1017.59
								1018.52
								1019.14
								1020.37
								1021.3
								1023.15
								1023.77
								1030.56
								1031.17
								1037.04
								1045.37
								1046.3
								1057.72
								1063.89
								1067.59
								1070.37
								1070.99
								1079.01
								1080.25
								1091.36
								1093.83
								1107.1
								1108.95
								1111.73
								1115.74
								1118.83
								1119.14
								1124.07
								1130.25
								1130.25
								1131.48
								1131.79
								1142.59
								1145.06
								1148.15
								1156.48
								1160.49
								1167.59
								1168.21
								1170.99
								1171.6
								1174.38
								1178.7
								1187.35
								1189.81
								1201.23
								1207.72
								1209.26
								1217.9
								1218.21
								1221.91
								1221.91
								1222.53
								1223.77
								1232.41
								1236.11
								1241.67
								1244.14
								1254.63
								1266.98
								1271.91
								1279.94
								1282.41
								1284.88
								1287.04
								1292.59
								1296.91
								1300.31
								1302.47
								1312.96
								1318.21
								1325.31
								1333.64
								1353.4
								1357.41
								1373.15
								1376.23
								1378.09
								1379.94
								1387.04
								1387.35
								1394.75
								1402.78
								1409.57
								1409.88
								1421.3
								1428.09
								1447.22
								1469.14
								1489.81
								1501.23
								1542.9
								1546.6
								1547.53
								1549.07
								1550.93
								1552.47
								1562.35
								1562.96
								1569.75
								1575
								1575
								1581.17
								1581.48
								1583.64
								1591.36
								1598.77
								1601.54
								1654.01
								1662.96
								1675.31
								1675.31
								1698.15
								1702.47
								1704.94
								1727.47
								1733.95
								1746.91
								1774.38
								1798.46
								1807.41
								1809.26
								1817.28
								1858.33
								1862.04
								1891.67
								1938.27
								1956.17
								1963.27
								1978.7
								1980.86
								2032.1
								2064.2
								2121.3
								2146.3
								2146.91
								2250.62
								2251.23
								2271.91
								2428.09
								2454.32
								2454.32
								2490.74
								2501.23
								2508.64
								2533.33
								2537.65
								2567.28
								2594.44
								2598.46
								2704.94
								2725.93
								2767.59
								2798.15
								2877.47
								2917.28
								2965.74
								3016.98
								3100
								3112.04
								3230.86
								3761.73
								3991.05
								4041.67
								4141.05
								4344.14
								4498.46
Two-way ANOVA	Ordinary
Alpha	0.05
Source of Variation	% of total variation	P value	P value summary	Significant?
Interaction	68.71	<0.000000000000001	****	Yes
Row Factor	27.02	2e-15	****	Yes
Column Factor	0	>0.999999999999999	ns	No
ANOVA table	SS	DF	MS	F (DFn, DFd)	P value
Interaction	17366	3	5789	F (3, 32) = 23.48	P<0.0001
Row Factor	6828	1	6828	F (1, 32) = 447.2	P<0.0001
Column Factor	0	3	0	F (3, 32) = 0.000	P>0.9999
Residual	1078	32	33.7
Difference between row means
Mean of >500	63.07
Mean of <500	36.93
Difference between means	26.13
SE of difference	1.836
95% CI of difference	22.39 to 29.87
Data summary
Number of columns (Column Factor)	4
Number of rows (Row Factor)	2
Number of values	40
Šídák's multiple comparisons test	Mean Diff.	95.00% CI of diff.	Below threshold?	Summary	Adjusted P Value
>500
WT Con vs. WT TB	15.2	5.939 to 24.45	Yes	***	0.0004
WT Con vs. GPR81-/- Con	3.374	-5.883 to 12.63	No	ns	0.8962
WT Con vs. GPR81-/- TB	-3.09	-12.35 to 6.167	No	ns	0.9289
WT TB vs. GPR81-/- Con	-11.82	-21.08 to -2.565	Yes	**	0.0067
WT TB vs. GPR81-/- TB	-18.29	-27.54 to -9.029	Yes	****	<0.0001
GPR81-/- Con vs. GPR81-/- TB	-6.464	-15.72 to 2.793	No	ns	0.3058
<500
WT Con vs. WT TB	-15.2	-24.45 to -5.939	Yes	***	0.0004
WT Con vs. GPR81-/- Con	-3.374	-12.63 to 5.883	No	ns	0.8962
WT Con vs. GPR81-/- TB	3.09	-6.167 to 12.35	No	ns	0.9289
WT TB vs. GPR81-/- Con	11.82	2.565 to 21.08	Yes	**	0.0067
WT TB vs. GPR81-/- TB	18.29	9.029 to 27.54	Yes	****	<0.0001
GPR81-/- Con vs. GPR81-/- TB	6.464	-2.793 to 15.72	No	ns	0.3058
Test details	Mean 1	Mean 2	Mean Diff.	SE of diff.	N1	N2	t	DF
>500
WT Con vs. WT TB	71.33	56.13	15.2	3.302	5	5	4.602	32
WT Con vs. GPR81-/- Con	71.33	67.95	3.374	3.302	5	5	1.022	32
WT Con vs. GPR81-/- TB	71.33	74.42	-3.09	3.302	5	5	0.9359	32
WT TB vs. GPR81-/- Con	56.13	67.95	-11.82	3.302	5	5	3.58	32
WT TB vs. GPR81-/- TB	56.13	74.42	-18.29	3.302	5	5	5.538	32
GPR81-/- Con vs. GPR81-/- TB	67.95	74.42	-6.464	3.302	5	5	1.958	32
<500
WT Con vs. WT TB	28.67	43.87	-15.2	3.302	5	5	4.602	32
WT Con vs. GPR81-/- Con	28.67	32.05	-3.374	3.302	5	5	1.022	32
WT Con vs. GPR81-/- TB	28.67	25.58	3.09	3.302	5	5	0.9359	32
WT TB vs. GPR81-/- Con	43.87	32.05	11.82	3.302	5	5	3.58	32
WT TB vs. GPR81-/- TB	43.87	25.58	18.29	3.302	5	5	5.538	32
GPR81-/- Con vs. GPR81-/- TB	32.05	25.58	6.464	3.302	5	5	1.958	32

## Sheet: Fig. 3f
List of genes differentiallly expressed in WT_TB iWAT																			Enrichment
ensID	geneName	IWAT_WT_control_1	IWAT_WT_control_2	IWAT_WT_control_3	IWAT_WT_LLC_2	IWAT_WT_LLC_3	IWAT_WT_LLC_4	IWAT_KO_control_1	IWAT_KO_control_2	IWAT_KO_control_3	IWAT_KO_LLC_1	IWAT_KO_LLC_2	IWAT_KO_LLC_4	pvalue.WT_con vs WT_LLC	pvalue.WT_LLC vs KO_LLC	pvalue.WT_con vs KO_con	pvalue.KO_con vs KO_LLC		Category	Term	Description	LogP	Log(q-value)	InTerm_InList	Genes
ENSMUSG00000038754	Elovl3	0.13627	0	0.177657	3.06258	2.61314	0.88017	0.12907	0.024318	0.32101	0.052826	0.336087	0.132032	0.0356264	0.0399623	0.628074	0.904238		GO Biological Processes	GO:0010896	regulation of triglyceride catabolic process	-3.91088	0	3/17	Apoc2,Apoc3,Pnpla2,Apoc4,Ap2b1,Ncor1,Washc5,Cidea,Esyt1,Prelid2,Atp11c,Anxa8,Arhgap6,Erbb4,Fgf1
ENSMUSG00000031710	Ucp1	1.12166	0.497419	2.48716	4.64092	8.8401	5.70499	0.997217	0.087577	4.04992	0.765164	0.151215	1.32997	0.0224626	0.0123977	0.809945	0.482722		GO Biological Processes	GO:0050994	regulation of lipid catabolic process	-3.17784	0	4/68	Apoc2,Apoc3,Cidea,Pnpla2
ENSMUSG00000038227	Hoxa9	4.70772	1.41948	4.15267	13.5705	13.1058	13.639	4.87702	5.02835	9.92916	4.90762	4.80327	7.05217	0.000627176	0.00047502	0.177027	0.602632		KEGG Pathway	mmu04714	Thermogenesis	-3.32747	-0.507621	7/231	Ucp1,Cox7b,Uqcrh,Pnpla2,Frs2,Cidea,Elovl3
ENSMUSG00000021950	Anxa8	2.93899	1.43687	6.54499	15.4476	14.7496	23.035	7.17583	6.1014	5.51377	2.35089	5.95944	2.86003	0.00991237	0.00825813	0.174707	0.10743		GO Biological Processes	GO:0060760	positive regulation of response to cytokine stimulus	-3.35754	0	4/61	Ube2k,Ifih1,Crebrf,Rnf185,Usp25,Socs5,Wac
ENSMUSG00000025464	Paox	5.33088	3.76017	6.07067	11.6664	20.7122	17.2609	7.15264	3.92241	10.9308	5.50992	5.89978	7.47406	0.0134585	0.0192256	0.345807	0.648058		GO Biological Processes	GO:1901605	alpha-amino acid metabolic process	-3.25138	0	6/175	Hsd17b10,Pah,Mccc2,Aspg,Gls2,Kyat3,Psma6,Paox
ENSMUSG00000032081	Apoc3	3.16829	0.809377	1.51578	95.3518	63.6737	28.1913	2.49442	0.74924	6.73516	3.4712	3.98175	3.61458	0.0355025	0.0389006	0.477467	0.84872
ENSMUSG00000024526	Cidea	22.1386	4.20379	31.0861	43.8286	95.8487	117.279	6.87482	7.40171	50.8566	10.5013	6.06353	27.514	0.0455916	0.0356353	0.884395	0.683079
ENSMUSG00000021646	Mccc2	27.6546	11.6576	36.375	58.6546	57.0114	72.1351	25.586	30.629	52.1943	31.6157	37.4133	32.0138	0.0125893	0.00491771	0.373893	0.783864
ENSMUSG00000022490	Ppp1r1a	31.148	11.9738	45.73	93.9962	29.305803102.057808	156.951	20.3959	28.6172	81.696	45.5437	51.9288	44.5465	0.0368093	0.0456099	0.552699	0.855015
ENSMUSG00000025260	Hsd17b10	87.5278	45.5507	85.0769	175.812	188.591	307.157	58.7407	63.6723	131.906	65.7447	85.2279	81.5118	0.0263633	0.0257002	0.681064	0.779931
ENSMUSG00000025509	Pnpla2	562.029	174.447	1110.67	1453.7	1560.95	1732.02	863.506	1041.58	1266.14	1220.11	600.039	723.672	0.0270255	0.0235208	0.209603	0.400314
ENSMUSG00000030353	Tead4	2.42769	0.73538	1.42405	14.2941	5.81022	5.78332	2.42002	3.35815	3.70897	1.48654	1.62939	1.08312	0.035	0.0321	0.0589662	0.013518
ENSMUSG00000040213	Kyat3	7.93694	5.47633	15.1617	46.5201	30.7217	22.6541	9.50544	10.0176	23.9728	11.6147	18.1021	8.95009	0.0350779	0.0266312	0.42157	0.782937
ENSMUSG00000037686	Aspg	0.59951	0.491643	0.61415	5.00326	17.2636	4.39816	0.390537	0.21417	0.547992	0.518864	0.129712	0.496248	0.059064	0.37286	0.150836	0.987599
ENSMUSG00000042540	Acot5	0.117233	0	0.709708	12.1466	7.92913	2.19734	0.285476	0	0.092077	0.234742	0.384394	0	0.0343886	0.0318	0.55884	0.595883
ENSMUSG00000072949	Acot1	0.944512	0.876424	0.758949	10.2134	3.57604	4.66579	1.47062	1.4287	1.80899	0.570258	1.16435	0.210745	0.0308546	0.0235	0.00579243	0.0384147
ENSMUSG00000063600	Egfem1	0	0.00019	0	0.000806	0.000407	0.001102	0	0.001079	0.000363	0	0	0	0.0284196	0.0185826	0.26625	0.20402
ENSMUSG00000048029	Eno4	0	0.034282	0	0.039352	0.083709	0.107454	0.019771	0.018814	0	0	0	0	0.0466645	0.0183003	0.918182	0.116361
ENSMUSG00000085702	Mecomos	0.008427	0.01777	0.00305	0.074437	0.070053	0.076401	0	0	0.04454	0.024111	0	0	0.000168501	0.00135733	0.758101	0.707316
ENSMUSG00000036912	Piwil4	0.062382	0.061749	0.043766	0.012737	0.006424	0.008734	0.083937	0.030446	0.010967	0.02259	0.043501	0.032585	0.00185295	0.0201759	0.565198	0.714485
ENSMUSG00000095969	Rnu1a1	0	0	0	0.088686	0.153959	0.133881	0	0	0.117764	0	0	0	0.00288616	0.00288616	0.373901	0.373901
ENSMUSG00000055945	Prr18	0.02354	0.055737	0.036876	0.013313	0.01343	0.006086	0.013378	0.11478	0.041132	0.068441	0.038974	0.082482	0.0451025	0.0159631	0.605738	0.844629
ENSMUSG00000062209	Erbb4	0.035802	0.031141	0.0482	0.020256	0.017878	0.023169	0.007614	0.045967	0.133308	0.098933	0.134495	0.14097	0.0278808	0.00136731	0.558707	0.188028
ENSMUSG00000047844	Bex4	0	0.057225	0	0.121234	0.244593	0.110656	0.182328	0	0	0	0.058955	0	0.0410883	0.0422085	0.548423	0.554741
ENSMUSG00000020051	Pah	0.022668	0	0.019075	0.313172	0.225669	0.209572	0.135729	0.045968	0.023565	0.12529	0.044912	0	0.00202501	0.0167975	0.194228	0.827257
ENSMUSG00000112388	AI463170	0.011407	0.052351	0	0.416599	0.288794	0.439075	0	0	0.072256	0.153809	0	0	0.00188346	0.00892477	0.926526	0.656358
ENSMUSG00000022388	Ttll8	0.099446	0.009533	0.086321	0.214313	0.258991	0.316238	0.106041	0.093168	0.093687	0.106422	0.093928	0.024396	0.00823757	0.00847949	0.315203	0.429308
ENSMUSG00000044433	Camsap3	0.20487	0.168207	0.153053	0.098644	0.116324	0.097503	0.241985	0.319536	0.115732	0.165957	0.158323	0.151692	0.0125982	0.00177018	0.457709	0.322775
ENSMUSG00000044005	Gls2	0.103165	0.082725	0.094347	0.177106	0.19162	0.159519	0.2035	1.00134	0.112846	0.060064	0.057007	0.041167	0.00168227	0.000357027	0.287828	0.242868
ENSMUSG00000089722	Cd300ld5	0.569293	0.514333	0.266117	0.113145	0.042851	0.080397	0.475719	0.14349	0.46104	0.21797	0.325228	0.510384	0.0177156	0.036118	0.563909	0.951727
ENSMUSG00000098470	C1rb	0.191007	0.393853	0.334803	0.101724	0.09524	0.15596	0.413697	0.366762	1.98995	0.20968	0.372264	0.240411	0.0404432	0.0429305	0.314501	0.292183
ENSMUSG00000019235	Rps6kl1	0.515777	0.500776	0.469183	1.06808	0.785381	0.775474	0.542371	0.772127	0.845156	0.364115	0.402164	0.635549	0.017069	0.0330936	0.0715925	0.112523
ENSMUSG00000024173	Tpsab1	0.565513	0.229425	0.464055	1.24709	0.921129	0.828791	2.09458	0.776042	0.200603	0.384809	0.555556	0.145538	0.0229064	0.0215145	0.348515	0.312467
ENSMUSG00000026207	Speg	0.644482	0.826898	0.722303	1.48074	1.10646	1.25948	1.02739	1.26785	0.422572	0.401485	0.470095	0.753043	0.0103331	0.00837435	0.533853	0.253589
ENSMUSG00000081984	Dnajb3	0.179536	0.045726	1.04656	2.82084	1.55848	1.97773	0.871865	0.415278	1.01631	0.248173	0.892699	0.378105	0.0251718	0.0184831	0.396213	0.383596
ENSMUSG00000038122	Tbc1d32	1.30273	0.785693	1.43053	0.536418	0.602152	0.683317	0.984801	1.21605	1.26055	1.52268	1.37813	1.37338	0.0485517	0.000227996	0.933145	0.0513705
ENSMUSG00000074336	Apoc4	0.619291	0.057615	0.254489	4.92056	4.22439	3.2674	1.36258	0.277241	0.316664	0.14767	0.018345	0.072288	0.00164621	0.00107822	0.432184	0.184275
ENSMUSG00000031355	Arhgap6	2.23239	1.96785	1.45667	0.044027	0.033959	0.068841	3.77818	2.65972	0.032767	1.63471	2.49602	0.869819	0.00128744	0.0262078	0.822579	0.705149
ENSMUSG00000056671	Prelid2	1.91227	2.13693	2.33807	1.22757	1.4771	0.974084	0.693799	1.428	2.18838	2.06954	2.38328	2.33157	0.00900681	0.00406304	0.197653	0.135643
ENSMUSG00000034574	Daam1	1.96315	1.9673	1.96122	1.22862	1.25098	1.64253	2.00704	2.91515	2.00944	2.35437	2.44227	1.89446	0.0117965	0.0167688	0.315439	0.828487
ENSMUSG00000029838	Ptn	2.97183	2.4633	3.44428	1.15477	0.782101	0.198627	2.53962	2.75205	1.10618	1.59845	2.92831	2.13769	0.00479778	0.0338022	0.233144	0.897106
ENSMUSG00000036585	Fgf1	2.46099	1.73688	3.90262	0.656355	0.071508	0.894457	2.54092	8.28614	1.03622	1.50433	2.25534	1.93296	0.0339596	0.0143068	0.61434	0.406552
ENSMUSG00000040740	Slc25a34	0.202662	0.431859	0.2461	7.14758	4.84904	8.4192	1.26349	1.10811	4.41594	0.614529	1.21415	0.647432	0.00340345	0.00490572	0.142341	0.259636
ENSMUSG00000030509	Asb7	2.89314	3.67983	3.23935	2.41929	2.09552	2.61639	2.89005	2.6673	2.96332	3.30501	2.83632	3.41767	0.0309024	0.0258433	0.152951	0.157009
ENSMUSG00000042473	Tbc1d8b	3.76968	3.69792	3.67543	2.18455	2.19927	1.19851	3.50116	2.91508	2.19115	2.83698	3.35224	3.76839	0.00506807	0.0268684	0.0901439	0.387782
ENSMUSG00000015882	Lcorl	2.96126	3.18209	2.87184	2.5096	1.3394	0.883429	2.22583	3.17184	4.23717	6.398	4.91582	3.24666	0.0443062	0.0336214	0.743202	0.203029
ENSMUSG00000031925	Maml2	5.12898	5.335	3.74723	2.61698	2.85321	2.36353	2.76812	3.95439	2.86294	3.69092	3.34696	3.87289	0.0148192	0.00802879	0.069801	0.342586
ENSMUSG00000031732	Phlpp2	3.84133	4.04673	4.49179	2.60985	2.54697	2.66914	4.37595	4.18153	3.70738	3.8297	4.0918	3.8851	0.00147391	0.000108803	0.896329	0.514729
ENSMUSG00000022636	Alcam	4.62071	4.12123	4.46542	3.33131	2.77461	2.74171	4.39935	4.79254	2.92209	5.13313	7.08603	5.74888	0.00384725	0.00746065	0.569057	0.0736819
ENSMUSG00000032092	Mpzl2	1.88448	1.82333	4.10551	13.4721	8.80116	8.8992	1.62751	1.46773	5.54723	5.08381	2.40165	2.59656	0.0104758	0.0163992	0.865496	0.777719
ENSMUSG00000031639	Tlr3	6.10251	4.7953	5.52608	2.37175	2.33345	2.76177	6.94571	5.01528	5.5882	7.15946	6.32143	4.45697	0.00175825	0.0125724	0.613635	0.901467
ENSMUSG00000050271	Prag1	6.43348	6.12434	7.55344	3.98715	2.57803	3.05352	3.1388	7.02547	8.43499	5.1465	5.20834	5.67539	0.00430958	0.00871901	0.774211	0.619265
ENSMUSG00000026896	Ifih1	4.67868	5.47339	5.48326	3.85152	2.97966	2.79168	9.69134	7.30762	4.73499	6.49834	7.67626	5.28337	0.00893831	0.0127391	0.235082	0.657985
ENSMUSG00000034723	Tmx4	6.82372	5.31396	6.5388	4.66692	3.77952	4.23523	5.27258	5.69814	6.28796	7.41709	6.55136	5.32763	0.0195113	0.0285542	0.437698	0.370536
ENSMUSG00000027475	Kif3b	7.71265	8.01169	5.97247	5.1353	3.39727	3.47355	7.78502	6.09281	3.63475	5.38557	5.85028	6.56954	0.0192411	0.0435172	0.363804	0.941658
ENSMUSG00000010290	AI597479	5.7968	6.06067	5.76867	4.61025	5.3791	5.32645	5.27701	5.14332	6.67863	7.20528	6.2534	6.0494	0.043772	0.0322863	0.742854	0.256144
ENSMUSG00000029502	Golga3	6.76451	7.17788	5.90737	4.03932	3.24186	4.27577	9.15289	5.21739	4.99497	6.9567	5.61376	7.49198	0.00477709	0.0114378	0.913801	0.881358
ENSMUSG00000003810	Mast2	5.05936	6.73393	6.91476	4.80313	3.8772	4.57195	8.20989	8.46451	3.85542	6.2448	7.25948	5.59995	0.049543	0.0249087	0.724898	0.777471
ENSMUSG00000025170	Rab40b	3.89962	1.45986	6.367	14.9052	10.8947	9.76719	3.45825	2.94676	6.70469	4.81501	4.94491	2.83548	0.0195625	0.0108302	0.814632	0.905792
ENSMUSG00000020422	Tns3	7.43473	8.48671	5.54909	3.93182	3.50993	3.47163	12.244	9.33713	3.2815	4.6361	6.49837	5.59269	0.0156536	0.0254425	0.704663	0.371092
ENSMUSG00000021254	Gpatch2l	7.42363	9.17987	7.97013	4.62083	3.46751	5.61829	5.42846	7.15783	4.23984	6.6949	6.05744	7.10309	0.0110377	0.0414625	0.0600766	0.324739
ENSMUSG00000020170	Frs2	7.05143	6.42595	7.03711	5.55021	5.78903	5.11426	6.76835	6.73586	5.06756	7.75498	7.06868	6.42016	0.00902966	0.0210706	0.339934	0.261069
ENSMUSG00000014074	Rnf168	6.71017	8.32416	7.48193	5.63345	5.96671	4.90196	5.93301	6.5202	5.55847	6.86369	6.62219	6.58404	0.0234666	0.0218981	0.0507483	0.0794208
ENSMUSG00000002992	Apoc2	4.70223	5.24787	1.69847	17.5127	12.5853	10.8453	10.6213	4.60307	1.66262	2.90859	2.97942	1.80953	0.0128438	0.00549571	0.574253	0.314219
ENSMUSG00000074825	Itpripl1	9.37844	8.23026	7.15501	6.13176	4.54158	4.5312	6.33294	8.42817	7.43276	6.95478	8.69558	6.61343	0.0187407	0.0480471	0.386528	0.980233
ENSMUSG00000029763	Exoc4	8.15236	9.584	8.69713	5.18905	5.83308	5.76205	9.19154	6.89438	5.17501	6.90646	7.53855	7.21806	0.00228013	0.0040184	0.235497	0.914864
ENSMUSG00000020380	Rad50	9.17261	10.6026	7.91261	3.55573	7.06943	3.38538	7.01874	9.15789	4.5702	9.24024	8.06366	9.22829	0.0332848	0.0297609	0.206543	0.235263
ENSMUSG00000075595	Zfp652	8.94039	8.64529	7.95537	7.36466	6.84228	5.95788	7.55649	7.59239	4.48532	9.01095	7.86227	9.35856	0.0236369	0.0296141	0.139665	0.122187
ENSMUSG00000022008	Gpalpp1	8.99785	9.30834	7.47861	7.16399	6.07211	6.39027	7.74179	7.92485	6.97701	7.72431	8.44519	7.52024	0.0345139	0.0342147	0.174773	0.436446
ENSMUSG00000021065	Fut8	8.07096	10.1244	9.68818	5.38975	5.15662	3.96306	11.6415	9.83284	8.19956	10.8933	6.83225	8.25324	0.00432157	0.0394641	0.637975	0.471416
ENSMUSG00000062949	Atp11c	9.72199	9.15739	9.18413	6.20814	5.89749	4.25013	6.75931	8.23425	9.06125	9.94769	11.6483	8.47801	0.00355022	0.0141429	0.128057	0.15233
ENSMUSG00000040423	Rc3h1	10.699	9.74457	8.75898	7.39936	5.61712	4.96273	9.33694	9.12395	8.86993	9.18617	9.98899	8.13874	0.0151884	0.0262372	0.339732	0.992341
ENSMUSG00000022292	Rrm2b	10.583	9.7665	9.15682	6.60657	7.32333	7.65749	6.28184	8.3011	9.17131	12.5421	10.057	10.1491	0.00693197	0.0129132	0.11381	0.0640444
ENSMUSG00000030982	Vps35l	10.2714	9.31299	9.62481	6.91201	8.27706	7.06592	10.3997	9.6323	8.35059	9.70711	9.54449	9.30618	0.010867	0.00931385	0.698173	0.928209
ENSMUSG00000037104	Socs5	10.65	9.3044	9.63977	8.49138	7.47469	6.22133	8.91763	9.27432	8.02411	9.3482	11.3152	11.3585	0.032837	0.0245951	0.109722	0.0635796
ENSMUSG00000016918	Sulf1	8.91129	11.8346	10.7213	1.66314	4.05323	6.01938	14.405	18.2308	6.72956	7.93891	10.9166	9.38518	0.012393	0.0226019	0.492286	0.347783
ENSMUSG00000026621	Mtarc1	2.80649	0.408398	8.8044	33.8731	27.4643	17.2691	2.81928	4.99256	2.27603	8.56049	1.93707	2.74724	0.0151087	0.0144015	0.818742	0.663659
ENSMUSG00000042055	Wdr11	11.3395	10.6794	10.9148	8.4028	7.83013	8.9676	9.45973	10.0247	10.7245	9.49316	9.31993	9.64457	0.00248875	0.0335576	0.0931002	0.19704
ENSMUSG00000040720	Virma	12.4493	13.774	10.1515	8.27243	8.68052	7.05462	10.0022	9.42232	8.42246	10.1472	11.4165	11.1161	0.0240758	0.00960619	0.0695123	0.0548502
ENSMUSG00000039530	Tusc3	10.9079	9.02795	13.1487	7.83297	6.92243	7.98126	14.0814	11.8667	7.70322	11.2823	15.0502	12.7528	0.0493031	0.00891594	0.936175	0.450334
ENSMUSG00000038412	Higd1a	7.72462	7.57724	7.70742	17.6323	16.4157	15.7981	5.94748	8.41013	13.57	8.91315	9.77288	9.76457	7.82325e-05	0.000305319	0.505943	0.942315
ENSMUSG00000020114	Cand1	11.0231	11.8019	11.1078	10.4788	8.68381	8.41996	10.7611	10.0944	10.9544	12.6204	12.6352	10.8011	0.0377433	0.0335445	0.119833	0.0993768
ENSMUSG00000022350	Washc5	10.9945	13.9501	11.7441	9.49689	9.44583	7.32616	15.5472	11.472	8.80612	10.8636	13.4671	11.9408	0.0380993	0.0327311	0.900055	0.946943
ENSMUSG00000026028	Trak2	13.0673	13.6458	12.2632	10.6448	8.78627	7.52009	13.9579	13.5048	9.12723	12.3434	12.7265	11.8649	0.0155958	0.024089	0.643465	0.944797
ENSMUSG00000022361	Zhx1	11.7505	14.2887	14.9569	9.36126	7.1956	7.68169	11.1393	12.9151	6.47289	15.4158	14.8499	13.4507	0.0089867	0.00178626	0.180711	0.09374
ENSMUSG00000039047	Pigk	11.1673	12.4334	12.1347	9.02932	8.75264	10.0301	13.2139	13.1162	11.0275	12.0939	13.7565	12.815	0.00834031	0.00425496	0.540478	0.639002
ENSMUSG00000012535	Tnpo3	13.7279	17.7104	17.1645	4.48963	3.39942	8.18146	12.7889	4.00965	12.3582	17.4624	15.2481	15.3481	0.00474794	0.00274025	0.106109	0.0993276
ENSMUSG00000024070	Prkd3	13.7392	13.36	12.6402	10.0363	4.19161	8.18686	14.2518	16.5243	10.2185	15.5066	14.7849	11.3889	0.0301777	0.039994	0.834064	0.92359
ENSMUSG00000032560	Dnajc13	13.1886	13.0824	12.723	10.5852	10.1506	8.22743	17.6005	12.7605	8.67079	13.6292	16.4086	12.5549	0.0105725	0.0286629	0.996345	0.69592
ENSMUSG00000021699	Pde4d	4.88242	6.34921	14.1048	30.4604	22.1094	16.7234	12.7861	4.39557	9.28693	7.04668	14.7449	7.41588	0.0406901	0.0472267	0.924796	0.806743
ENSMUSG00000026833	Olfm1	15.1708	12.3891	13.4426	8.25452	7.28451	11.3578	15.8691	16.9971	7.02048	17.4753	18.6357	12.8544	0.0330753	0.0267842	0.91458	0.449614
ENSMUSG00000029203	Ube2k	9.65171	13.0713	13.9726	19.6237	17.6278	15.1789	12.2856	11.4964	14.7049	10.4627	11.5283	12.2056	0.0463418	0.0117043	0.733017	0.2599
ENSMUSG00000027076	Timm10	10.4968	12.2872	9.32179	20.0994	16.853	20.7101	11.012	8.56182	18.4696	12.0236	9.29569	13.151	0.00446451	0.00953155	0.558095	0.727952
ENSMUSG00000028228	Cpne3	15.7151	12.5465	15.218	12.0996	7.08087	9.41607	17.2889	15.6806	14.5633	17.8352	20.9341	13.4048	0.0472844	0.0400513	0.344803	0.541959
ENSMUSG00000035847	Ids	14.9014	12.2955	16.5261	11.5232	9.56235	8.84025	16.0443	18.2481	13.3802	15.7089	21.6051	14.0891	0.0352281	0.0416419	0.520355	0.667067
ENSMUSG00000020448	Rnf185	12.5925	13.3612	13.5835	20.1192	15.4512	17.6297	16.2533	11.6299	13.9268	11.9095	14.1357	12.173	0.0300307	0.0303691	0.609206	0.471696
ENSMUSG00000042082	Arsb	15.5132	14.1153	16.624	7.27493	7.58179	12.4451	14.6947	16.6128	18.825	13.4923	16.9528	19.5152	0.0257916	0.0354293	0.406861	0.979644
ENSMUSG00000021870	Slmap	13.4429	14.0265	16.524	12.5686	10.3367	9.06962	14.2995	15.2717	16.943	16.7806	19.0168	17.0036	0.0451476	0.0050812	0.528896	0.116565
ENSMUSG00000026116	Tmem131	15.0226	19.8835	15.5051	12.6553	11.4736	11.3212	15.5641	17.3942	13.406	15.6457	17.5226	15.4714	0.0358077	0.00488259	0.522775	0.598076
ENSMUSG00000021196	Pfkp	17.1363	18.0193	11.8411	9.20941	9.40408	9.94862	21.4556	21.8779	13.9156	17.1701	17.7213	16.1826	0.0340364	0.000116241	0.349268	0.476862
ENSMUSG00000008153	Clstn3	1.26272	2.17624	5.50965	54.7733	48.3862	21.4044	6.18391	6.43223	11.3955	5.80104	10.5731	12.6062	0.0201387	0.0377761	0.0781074	0.563889
ENSMUSG00000022808	Snx4	17.4919	20.0712	15.6247	12.642	14.4106	11.856	16.3767	14.4302	13.0971	17.2152	16.5259	18.1939	0.0333547	0.00839979	0.125684	0.0663277
ENSMUSG00000010453	Kansl3	19.7324	16.6296	17.4272	10.781	13.0569	12.946	19.6438	18.1457	15.6874	17.3885	15.0429	16.2884	0.00886301	0.0166356	0.947367	0.301438
ENSMUSG00000048249	Crebrf	19.4491	15.157	20.6955	12.4851	13.1818	7.86602	13.9676	15.2387	19.1135	21.3599	19.9757	17.3262	0.0373874	0.0149046	0.365527	0.151525
ENSMUSG00000039262	Prrc2b	21.4513	20.7605	16.0413	13.5608	14.2214	12.3283	17.9385	21.2765	13.6883	19.1271	18.558	18.5204	0.0277344	0.000802858	0.555708	0.643777
ENSMUSG00000053819	Camk2d	20.9153	19.0214	19.0505	7.00528	15.4839	7.98353	23.0162	18.6283	10.6037	23.0068	25.2315	19.2038	0.0259173	0.018373	0.575329	0.278023
ENSMUSG00000036646	Man1b1	20.0495	20.8004	19.644	13.6766	12.5013	14.103	22.4204	25.1819	16.8942	14.8303	17.1351	16.0794	0.000327982	0.0343678	0.616367	0.0956904
ENSMUSG00000031835	Mbtps1	23.5739	18.4196	24.7419	16.8278	10.7808	11.7586	13.2028	14.1245	24.8952	18.7197	24.2632	19.5427	0.0277836	0.0388195	0.316169	0.452578
ENSMUSG00000022867	Usp25	19.3745	23.5145	19.7762	17.5179	15.4032	13.7434	19.0721	17.0401	15.4651	18.2486	21.8352	21.9569	0.0356776	0.035007	0.0928622	0.0951827
ENSMUSG00000003166	Dgcr2	23.836	19.2313	21.3882	14.8371	9.81161	15.3393	19.1558	20.3191	21.7282	18.9004	21.6267	21.8742	0.0210101	0.0203815	0.516148	0.757648
ENSMUSG00000073725	Lmbrd1	20.486	18.1696	20.5004	13.432	16.9898	15.6599	18.7833	19.0576	18.3113	24.1158	25.0212	18.1537	0.0281706	0.041697	0.281303	0.161531
ENSMUSG00000023845	Lnpep	24.6926	26.4364	22.0738	15.0699	15.7791	14.7956	20.8272	24.5015	21.9997	22.8136	24.6599	22.2545	0.00212344	0.000511712	0.305472	0.572966
ENSMUSG00000028015	Ctso	24.5686	26.2334	23.7672	14.7057	20.0675	15.6267	24.2165	20.4108	19.483	23.2565	28.9911	22.4992	0.0111863	0.0369088	0.0977754	0.230574
ENSMUSG00000035152	Ap2b1	26.869	29.3654	22.3606	13.3724	21.2736	14.7794	31.8106	24.979	17.334	21.8598	25.1038	26.243	0.0378035	0.045611	0.764926	0.947747
ENSMUSG00000038127	Ccdc50	24.1895	33.7621	23.6529	11.6021	14.863	19.1683	27.2909	24.1369	25.7285	24.3743	29.1615	25.7059	0.0385078	0.0127998	0.685939	0.702308
ENSMUSG00000085438	Oip5os1	31.8552	34.4131	28.7598	22.3293	22.6196	16.9144	20.7124	27.3765	28.3842	31.776	26.5595	31.8875	0.0110646	0.0208551	0.100678	0.198922
ENSMUSG00000052934	Fbxo31	20.0054	11.5041	24.7941	60.3241	37.9651	46.59	20.5708	17.9009	31.2563	26.6348	16.9943	10.873	0.017629	0.0193933	0.471565	0.454898
ENSMUSG00000024283	Wac	29.5573	31.8683	29.3388	26.1467	26.8869	23.571	25.3204	28.7111	21.8098	29.3974	32.0295	32.5431	0.0216144	0.0144287	0.0817419	0.0527295
ENSMUSG00000022747	St3gal6	17.7249	19.9114	22.0784	81.4484	42.2725	43.9349	7.89554	13.1142	49.2386	14.6608	14.7045	25.2209	0.0488337	0.0467978	0.801331	0.717971
ENSMUSG00000018501	Ncor1	29.5922	29.8397	34.4991	25.2443	23.0625	23.1521	29.4165	34.1753	44.917	31.2757	42.1001	33.3756	0.012792	0.025574	0.373455	0.922509
ENSMUSG00000063787	Chchd1	30.2277	31.3212	34.1057	39.6962	36.8881	43.2626	31.267	28.2845	42.8199	31.0365	35.7676	27.7991	0.0207264	0.0466912	0.65056	0.631869
ENSMUSG00000037204	Atg101	20.0425	23.5999	27.7696	76.0608	53.4224	42.0688	28.6719	24.4578	40.7593	33.7723	20.9668	22.7854	0.0310664	0.0435786	0.235534	0.436356
ENSMUSG00000058254	Tspan7	46.9559	41.72	50.3026	38.1747	26.5659	33.9334	35.1828	40.9884	52.1782	49.8154	43.9788	46.3045	0.0332228	0.0219383	0.559824	0.498524
ENSMUSG00000025366	Esyt1	67.7216	62.9011	63.2536	32.4488	35.0466	46.8748	60.2776	72.6785	57.2577	61.533	59.487	67.5099	0.00487948	0.00807269	0.817934	0.920709
ENSMUSG00000006205	Htra1	57.1315	51.8158	75.2344	37.2649	29.5688	32.2686	140.949	74.6333	34.3782	48.8739	71.7191	52.8355	0.018896	0.0286209	0.529252	0.468144
ENSMUSG00000024387	Csnk2b	50.0075	57.3908	56.3866	70.0324	78.6177	73.3262	52.7058	49.1357	58.2681	57.4136	59.4771	59.5705	0.00469486	0.0042854	0.745502	0.118408
ENSMUSG00000031231	Cox7b	65.3597	49.5314	79.2935	108.22	95.5097	107.714	59.2632	56.6249	146.815	83.4452	85.5221	86.8686	0.0149342	0.0122694	0.500265	0.942172
ENSMUSG00000021024	Psma6	74.7995	74.8384	99.0672	173.072	125.846	130.605	75.7565	53.7128	98.8026	98.6739	88.1289	79.1192	0.0241191	0.0272826	0.679664	0.426453
ENSMUSG00000063882	Uqcrh	269.147	312.395	232.648	339.83	375.969	392.71	188.956	191.933	374.258	283.138	276.61	293.533	0.0243449	0.0065197	0.778687	0.622834

## Sheet: Fig. 3g
LLC subcutaneous injection model
iWAT	relative mRNA expression
	WT_Con								WT_TB								KO_Con								KO_TB
UCP1	0.490101	0.503879	0.960029	1.19016	1.89362	0.871245	1.0165	1.07446	2.89016	2.11572	2.05787	3.55821	2.15004	7.0585	4.26246	4.23302	0.688319	0.889552	1.0876	3.60788	0.356296	0.543801	0.466889	1.00813	0.0261173	1.36713	1.9068	1.37664	1.61457	0.17953	1.89513	1.02221
Cidea	0.574978	0.722756	1.16198	1.32554	1.47588	0.470276	1.15395	1.11464	3.69758	0.821641	3.30942	1.73698	0.485176	0.478496	0.607763	2.42481	0.298661	0.674355	1.05818	0.263629	0.529088	1.09549	0.159086	1.87628	0.287489	0.927603	1.56545	0.308123	1.70714	0.815965	0.672625	0.906183
Dio2	0.983826	1.95406	0.801889	0.710287	0.899051	1.15787	0.457383	1.03563	2.11058	3.84098	2.91092	3.60869	2.01062	2.67859	2.64171	1.07287	1.49638	0.115541	1.49638	0.28253	0.782669	0.886422	1.42017	0.541887	0.399557	0.804673	0.288466	2.10888	1.84226	0.68116	0.930492	0.464624
HSL	0.689712	1.93062	0.900668	0.948728	0.471087	1.30955	0.852084	0.897552	0.504899	4.09558	5.32975	3.74267	0.820211	3.08243	2.19477	2.83641	0.593441	0.887105	0.26928	1.88842	0.465604	1.1074	0.273039	1.08461	0.331522	0.705724	0.513052	1.82409	0.485377	0.343213	0.205495	2.12458
Acsl1	0.955412	0.770675	1.45821	0.916493	1.08237	0.879158	0.982272	0.955412	8.84091	0.398927	0.929286	3.12573	0.393434	1.09748	0.190016	2.61617	0.948813	0.471129	1.28716	3.49234	0.849211	0.522751	1.20932	3.35008	0.820284	0.885273	0.867055	0.652566	0.729103	0.765352	0.915388	0.896549
Acox1	0.544244	1.15055	0.274015	2.03119	1.13447	1.01537	1.60995	0.415239	1.59364	4.11909	7.73996	2.60632	2.88188	8.06689	3.60839	1.11845	1.16661	0.120937	0.540485	0.950667	0.567233	1.19915	0.772182	0.429882	3.66122	0.0797885	1.56084	0.0533756	0.498966	1.21589	0.262796	0.343174
UCP1
ANOVA summary
F	10.35
P value	<0.0001
P value summary	****
Significant diff. among means (P < 0.05)?	Yes
R squared	0.5257
Brown-Forsythe test
F (DFn, DFd)	2.191 (3, 28)
P value	0.1113
P value summary	ns
Are SDs significantly different (P < 0.05)?	No
Bartlett's test
Bartlett's statistic (corrected)	11.62
P value	0.0088
P value summary	**
Are SDs significantly different (P < 0.05)?	Yes
ANOVA table	SS	DF	MS	F (DFn, DFd)	P value
Treatment (between columns)	36.31	3	12.1	F (3, 28) = 10.35	P<0.0001
Residual (within columns)	32.76	28	1.17
Total	69.07	31
Data summary
Number of treatments (columns)	4
Number of values (total)	32
Tukey's multiple comparisons test	Mean Diff.	95.00% CI of diff.	Below threshold?	Summary	Adjusted P Value
WT Con vs. WT TB	-2.541	-4.017 to -1.064	Yes	***	0.0004	A-B
WT Con vs. GPR81-/- Con	-0.08106	-1.558 to 1.396	No	ns	0.9988	A-C
WT Con vs. GPR81-/- TB	-0.1735	-1.650 to 1.303	No	ns	0.9883	A-D
WT TB vs. GPR81-/- Con	2.46	0.9831 to 3.936	Yes	***	0.0005	B-C
WT TB vs. GPR81-/- TB	2.367	0.8906 to 3.844	Yes	***	0.0008	B-D
GPR81-/- Con vs. GPR81-/- TB	-0.09246	-1.569 to 1.384	No	ns	0.9982	C-D
Test details	Mean 1	Mean 2	Mean Diff.	SE of diff.	n1	n2	q	DF
WT Con vs. WT TB	1	3.541	-2.541	0.5408	8	8	6.644	28
WT Con vs. GPR81-/- Con	1	1.081	-0.08106	0.5408	8	8	0.212	28
WT Con vs. GPR81-/- TB	1	1.174	-0.1735	0.5408	8	8	0.4537	28
WT TB vs. GPR81-/- Con	3.541	1.081	2.46	0.5408	8	8	6.432	28
WT TB vs. GPR81-/- TB	3.541	1.174	2.367	0.5408	8	8	6.19	28
GPR81-/- Con vs. GPR81-/- TB	1.081	1.174	-0.09246	0.5408	8	8	0.2418	28
Cidea
ANOVA summary
F	2.305
P value	0.0985
P value summary	ns
Significant diff. among means (P < 0.05)?	No
R squared	0.1981
Brown-Forsythe test
F (DFn, DFd)	5.179 (3, 28)
P value	0.0057
P value summary	**
Are SDs significantly different (P < 0.05)?	Yes
Bartlett's test
Bartlett's statistic (corrected)	12.78
P value	0.0051
P value summary	**
Are SDs significantly different (P < 0.05)?	Yes
ANOVA table	SS	DF	MS	F (DFn, DFd)	P value
Treatment (between columns)	4.243	3	1.414	F (3, 28) = 2.305	P=0.0985
Residual (within columns)	17.18	28	0.6135
Total	21.42	31
Data summary
Number of treatments (columns)	4
Number of values (total)	32
Tukey's multiple comparisons test	Mean Diff.	95.00% CI of diff.	Below threshold?	Summary	Adjusted P Value
WT Con vs. WT TB	-0.6952	-1.765 to 0.3741	No	ns	0.306	A-B
WT Con vs. GPR81-/- Con	0.2557	-0.8137 to 1.325	No	ns	0.9137	A-C
WT Con vs. GPR81-/- TB	0.1012	-0.9681 to 1.170	No	ns	0.9938	A-D
WT TB vs. GPR81-/- Con	0.9509	-0.1184 to 2.020	No	ns	0.0948	B-C
WT TB vs. GPR81-/- TB	0.7964	-0.2729 to 1.866	No	ns	0.2001	B-D
GPR81-/- Con vs. GPR81-/- TB	-0.1545	-1.224 to 0.9148	No	ns	0.9788	C-D
Test details	Mean 1	Mean 2	Mean Diff.	SE of diff.	n1	n2	q	DF
WT Con vs. WT TB	1	1.695	-0.6952	0.3916	8	8	2.51	28
WT Con vs. GPR81-/- Con	1	0.7443	0.2557	0.3916	8	8	0.9232	28
WT Con vs. GPR81-/- TB	1	0.8988	0.1012	0.3916	8	8	0.3654	28
WT TB vs. GPR81-/- Con	1.695	0.7443	0.9509	0.3916	8	8	3.434	28
WT TB vs. GPR81-/- TB	1.695	0.8988	0.7964	0.3916	8	8	2.876	28
GPR81-/- Con vs. GPR81-/- TB	0.7443	0.8988	-0.1545	0.3916	8	8	0.5578	28
Dio2
ANOVA summary
F	12.78
P value	<0.0001
P value summary	****
Significant diff. among means (P < 0.05)?	Yes
R squared	0.5779
Brown-Forsythe test
F (DFn, DFd)	0.9853 (3, 28)
P value	0.4139
P value summary	ns
Are SDs significantly different (P < 0.05)?	No
Bartlett's test
Bartlett's statistic (corrected)	3.553
P value	0.314
P value summary	ns
Are SDs significantly different (P < 0.05)?	No
ANOVA table	SS	DF	MS	F (DFn, DFd)	P value
Treatment (between columns)	16.8	3	5.599	F (3, 28) = 12.78	P<0.0001
Residual (within columns)	12.27	28	0.4382
Total	29.07	31
Data summary
Number of treatments (columns)	4
Number of values (total)	32
Tukey's multiple comparisons test	Mean Diff.	95.00% CI of diff.	Below threshold?	Summary	Adjusted P Value
WT Con vs. WT TB	-1.609	-2.513 to -0.7057	Yes	***	0.0002	A-B
WT Con vs. GPR81-/- Con	0.1223	-0.7814 to 1.026	No	ns	0.9824	A-C
WT Con vs. GPR81-/- TB	0.05999	-0.8437 to 0.9637	No	ns	0.9978	A-D
WT TB vs. GPR81-/- Con	1.732	0.8279 to 2.635	Yes	****	<0.0001	B-C
WT TB vs. GPR81-/- TB	1.669	0.7657 to 2.573	Yes	***	0.0001	B-D
GPR81-/- Con vs. GPR81-/- TB	-0.06227	-0.9660 to 0.8414	No	ns	0.9976	C-D
Test details	Mean 1	Mean 2	Mean Diff.	SE of diff.	n1	n2	q	DF
WT Con vs. WT TB	1	2.609	-1.609	0.331	8	8	6.876	28
WT Con vs. GPR81-/- Con	1	0.8777	0.1223	0.331	8	8	0.5223	28
WT Con vs. GPR81-/- TB	1	0.94	0.05999	0.331	8	8	0.2563	28
WT TB vs. GPR81-/- Con	2.609	0.8777	1.732	0.331	8	8	7.399	28
WT TB vs. GPR81-/- TB	2.609	0.94	1.669	0.331	8	8	7.133	28
GPR81-/- Con vs. GPR81-/- TB	0.8777	0.94	-0.06227	0.331	8	8	0.266	28
HSL
ANOVA summary
F	8.279
P value	0.0004
P value summary	***
Significant diff. among means (P < 0.05)?	Yes
R squared	0.4701
Brown-Forsythe test
F (DFn, DFd)	3.854 (3, 28)
P value	0.0199
P value summary	*
Are SDs significantly different (P < 0.05)?	Yes
Bartlett's test
Bartlett's statistic (corrected)	14.24
P value	0.0026
P value summary	**
Are SDs significantly different (P < 0.05)?	Yes
ANOVA table	SS	DF	MS	F (DFn, DFd)	P value
Treatment (between columns)	22.91	3	7.637	F (3, 28) = 8.279	P=0.0004
Residual (within columns)	25.83	28	0.9225
Total	48.74	31
Data summary
Number of treatments (columns)	4
Number of values (total)	32
Tukey's multiple comparisons test	Mean Diff.	95.00% CI of diff.	Below threshold?	Summary	Adjusted P Value
WT Con vs. WT TB	-1.826	-3.137 to -0.5147	Yes	**	0.0038	A-B
WT Con vs. GPR81-/- Con	0.1789	-1.132 to 1.490	No	ns	0.982	A-C
WT Con vs. GPR81-/- TB	0.1834	-1.128 to 1.495	No	ns	0.9807	A-D
WT TB vs. GPR81-/- Con	2.005	0.6935 to 3.316	Yes	**	0.0014	B-C
WT TB vs. GPR81-/- TB	2.009	0.6980 to 3.320	Yes	**	0.0014	B-D
GPR81-/- Con vs. GPR81-/- TB	0.00448	-1.307 to 1.316	No	ns	>0.9999	C-D
Test details	Mean 1	Mean 2	Mean Diff.	SE of diff.	n1	n2	q	DF
WT Con vs. WT TB	1	2.826	-1.826	0.4802	8	8	5.377	28
WT Con vs. GPR81-/- Con	1	0.8211	0.1789	0.4802	8	8	0.5268	28
WT Con vs. GPR81-/- TB	1	0.8166	0.1834	0.4802	8	8	0.54	28
WT TB vs. GPR81-/- Con	2.826	0.8211	2.005	0.4802	8	8	5.904	28
WT TB vs. GPR81-/- TB	2.826	0.8166	2.009	0.4802	8	8	5.917	28
GPR81-/- Con vs. GPR81-/- TB	0.8211	0.8166	0.00448	0.4802	8	8	0.01319	28
Acsl1
ANOVA summary
F	1.244
P value	0.3127
P value summary	ns
Significant diff. among means (P < 0.05)?	No
R squared	0.1176
Brown-Forsythe test
F (DFn, DFd)	2.526 (3, 28)
P value	0.0777
P value summary	ns
Are SDs significantly different (P < 0.05)?	No
Bartlett's test
Bartlett's statistic (corrected)	59.62
P value	<0.0001
P value summary	****
Are SDs significantly different (P < 0.05)?	Yes
ANOVA table	SS	DF	MS	F (DFn, DFd)	P value
Treatment (between columns)	9.21	3	3.07	F (3, 28) = 1.244	P=0.3127
Residual (within columns)	69.13	28	2.469
Total	78.34	31
Data summary
Number of treatments (columns)	4
Number of values (total)	32
Tukey's multiple comparisons test	Mean Diff.	95.00% CI of diff.	Below threshold?	Summary	Adjusted P Value
WT Con vs. WT TB	-1.199	-3.344 to 0.9460	No	ns	0.4359	A-B
WT Con vs. GPR81-/- Con	-0.5164	-2.661 to 1.629	No	ns	0.9121	A-C
WT Con vs. GPR81-/- TB	0.1836	-1.961 to 2.329	No	ns	0.9954	A-D
WT TB vs. GPR81-/- Con	0.6826	-1.462 to 2.828	No	ns	0.8207	B-C
WT TB vs. GPR81-/- TB	1.383	-0.7624 to 3.528	No	ns	0.3133	B-D
GPR81-/- Con vs. GPR81-/- TB	0.6999	-1.445 to 2.845	No	ns	0.8096	C-D
Test details	Mean 1	Mean 2	Mean Diff.	SE of diff.	n1	n2	q	DF
WT Con vs. WT TB	1	2.199	-1.199	0.7856	8	8	2.158	28
WT Con vs. GPR81-/- Con	1	1.516	-0.5164	0.7856	8	8	0.9295	28
WT Con vs. GPR81-/- TB	1	0.8164	0.1836	0.7856	8	8	0.3304	28
WT TB vs. GPR81-/- Con	2.199	1.516	0.6826	0.7856	8	8	1.229	28
WT TB vs. GPR81-/- TB	2.199	0.8164	1.383	0.7856	8	8	2.489	28
GPR81-/- Con vs. GPR81-/- TB	1.516	0.8164	0.6999	0.7856	8	8	1.26	28
Acox1
ANOVA summary
F	8.571
P value	0.0003
P value summary	***
Significant diff. among means (P < 0.05)?	Yes
R squared	0.4787
Brown-Forsythe test
F (DFn, DFd)	3.741 (3, 28)
P value	0.0223
P value summary	*
Are SDs significantly different (P < 0.05)?	Yes
Bartlett's test
Bartlett's statistic (corrected)	25.27
P value	<0.0001
P value summary	****
Are SDs significantly different (P < 0.05)?	Yes
ANOVA table	SS	DF	MS	F (DFn, DFd)	P value
Treatment (between columns)	56.85	3	18.95	F (3, 28) = 8.571	P=0.0003
Residual (within columns)	61.9	28	2.211
Total	118.8	31
Data summary
Number of treatments (columns)	4
Number of values (total)	32
Tukey's multiple comparisons test	Mean Diff.	95.00% CI of diff.	Below threshold?	Summary	Adjusted P Value
WT Con vs. WT TB	-2.945	-4.975 to -0.9151	Yes	**	0.0025	A-B
WT Con vs. GPR81-/- Con	0.3035	-1.726 to 2.333	No	ns	0.9766	A-C
WT Con vs. GPR81-/- TB	0.06237	-1.967 to 2.092	No	ns	0.9998	A-D
WT TB vs. GPR81-/- Con	3.248	1.219 to 5.278	Yes	***	0.0008	B-C
WT TB vs. GPR81-/- TB	3.007	0.9775 to 5.037	Yes	**	0.002	B-D
GPR81-/- Con vs. GPR81-/- TB	-0.2411	-2.271 to 1.789	No	ns	0.988	C-D
Test details	Mean 1	Mean 2	Mean Diff.	SE of diff.	n1	n2	q	DF
WT Con vs. WT TB	1.022	3.967	-2.945	0.7434	8	8	5.602	28
WT Con vs. GPR81-/- Con	1.022	0.7184	0.3035	0.7434	8	8	0.5773	28
WT Con vs. GPR81-/- TB	1.022	0.9595	0.06237	0.7434	8	8	0.1186	28
WT TB vs. GPR81-/- Con	3.967	0.7184	3.248	0.7434	8	8	6.179	28
WT TB vs. GPR81-/- TB	3.967	0.9595	3.007	0.7434	8	8	5.721	28
GPR81-/- Con vs. GPR81-/- TB	0.7184	0.9595	-0.2411	0.7434	8	8	0.4587	28

## Sheet: Fig. 3h
	WT Con				WT TB				GPR81-/-Con				GPR81-/-TB
UCP1 (% DAPI)	2.02535	2.05074	3.16186	3.63789	8.36802	11.1931	5.65657	5.75478	2.83929	3.06574	3.59079	4.45305	2.44249	2.77788	2.18426	4.04254
relative UCP1 (% DAPI)	0.7449	0.754235	1.16289	1.33797	3.07765	4.11668	2.08042	2.11654	1.04426	1.12754	1.32065	1.63778	0.898317	1.02167	0.803344	1.4868
ordinary one-way ANOVA
ANOVA summary
F	12.93
P value	0.0006
P value summary	***
Significant diff. among means (P < 0.05)?	Yes
R squared	0.7791
Brown-Forsythe test
F (DFn, DFd)	1.999 (3, 11)
P value	0.1727
P value summary	ns
Are SDs significantly different (P < 0.05)?	No
Bartlett's test
Bartlett's statistic (corrected)
P value
P value summary
Are SDs significantly different (P < 0.05)?
ANOVA table	SS	DF	MS	F (DFn, DFd)	P value
Treatment (between columns)	71.73	3	23.91	F (3, 11) = 12.93	P=0.0006
Residual (within columns)	20.34	11	1.849
Total	92.07	14
Data summary
Number of treatments (columns)	4
Number of values (total)	15
Tukey's multiple comparisons test	Mean Diff.	95.00% CI of diff.	Below threshold?	Summary	Adjusted P Value
WT Con vs. WT TB	-5.72	-8.845 to -2.594	Yes	***	0.0009	A-B
WT Con vs. GPR81-/-Con	-0.7683	-3.662 to 2.126	No	ns	0.8535	A-C
WT Con vs. GPR81-/-TB	-0.1428	-3.037 to 2.751	No	ns	0.9988	A-D
WT TB vs. GPR81-/-Con	4.951	1.826 to 8.077	Yes	**	0.0028	B-C
WT TB vs. GPR81-/-TB	5.577	2.451 to 8.703	Yes	**	0.0011	B-D
GPR81-/-Con vs. GPR81-/-TB	0.6254	-2.268 to 3.519	No	ns	0.9132	C-D
Test details	Mean 1	Mean 2	Mean Diff.	SE of diff.	n1	n2		q	DF
WT Con vs. WT TB	2.719	8.439	-5.72	1.039	4	3		7.788	11
WT Con vs. GPR81-/-Con	2.719	3.487	-0.7683	0.9615	4	4		1.13	11
WT Con vs. GPR81-/-TB	2.719	2.862	-0.1428	0.9615	4	4		0.2101	11
WT TB vs. GPR81-/-Con	8.439	3.487	4.951	1.039	3	4		6.742	11
WT TB vs. GPR81-/-TB	8.439	2.862	5.577	1.039	3	4		7.594	11
GPR81-/-Con vs. GPR81-/-TB	3.487	2.862	0.6254	0.9615	4	4		0.9199	11

## Sheet: Fig. 3i,j
LLC subcutaneous injection model
	group	number	NEFA（mM）	Glycerol（μmol/L）
	WC	21	1.09	508.93
		301	1.15	579.78
		41	1.03	443.53
		11	1.25	579.78
		13	1.36	451.052
		14	1.05	323.148
		15	1.07	332.284
		17	1.16	333.72
		18	1.09	256.402
	WL	8	1.35	639.73
		22	1.5	661.53
		1	2.22	966.73
		2	3.79	781.43
		3	3.08	510.436
		4	3.91	881.392
		5	3.84	533.459
		12	2.03	655.88
		16	2.76	527.016
	KC	35	0.95	307.28
		40	1.36	617.93
		7	1.34	503.48
		11	1.24	563.43
		17	0.79	496.732
		32	1.25	501.243
		46	1.24	404.595
		35	1.23	507.686
		20	1.41	301.504
	KL	9	1.27	557.98
		15	0.85	634.28
		18	1	623.38
		54	1.24	525.28
		9	1.88	492.164
		191	1.43	208.948
		3	0.94	382.532
		9	0.96	451.052
		6	0.69	373.396
FFA	ANOVA summary
	F	18.48
	P value	<0.0001
	P value summary	****
	Significant diff. among means (P < 0.05)?	Yes
	R squared	0.6341
	Brown-Forsythe test
	F (DFn, DFd)	13.45 (3, 32)
	P value	<0.0001
	P value summary	****
	Are SDs significantly different (P < 0.05)?	Yes
	Bartlett's test
	Bartlett's statistic (corrected)	36.89
	P value	<0.0001
	P value summary	****
	Are SDs significantly different (P < 0.05)?	Yes
	ANOVA table	SS	DF	MS	F (DFn, DFd)	P value
	Treatment (between columns)	16.45	3	5.483	F (3, 32) = 18.48	P<0.0001
	Residual (within columns)	9.493	32	0.2966
	Total	25.94	35
	Data summary
	Number of treatments (columns)	4
	Number of values (total)	36
	Tukey's multiple comparisons test	Mean Diff.	95.00% CI of diff.	Below threshold?	Summary	Adjusted P Value
	WT Con vs. WT TB	-1.581	-2.277 to -0.8855	Yes	****	3.9841e-06	A-B
	WT Con vs. GPR81-/-Con	-0.06222	-0.7579 to 0.6334	No	ns	0.994893	A-C
	WT Con vs. GPR81-/-TB	-0.001111	-0.6967 to 0.6945	No	ns	1	A-D
	WT TB vs. GPR81-/-Con	1.519	0.8233 to 2.215	Yes	****	8.0011e-06	B-C
	WT TB vs. GPR81-/-TB	1.58	0.8844 to 2.276	Yes	****	4.0339e-06	B-D
	GPR81-/-Con vs. GPR81-/-TB	0.06111	-0.6345 to 0.7567	No	ns	0.995158	C-D
	Test details	Mean 1	Mean 2	Mean Diff.	SE of diff.	n1	n2	q	DF
	WT Con vs. WT TB	1.139	2.72	-1.581	0.2568	9	9	8.709	32
	WT Con vs. GPR81-/-Con	1.139	1.201	-0.06222	0.2568	9	9	0.3427	32
	WT Con vs. GPR81-/-TB	1.139	1.14	-0.001111	0.2568	9	9	0.00612	32
	WT TB vs. GPR81-/-Con	2.72	1.201	1.519	0.2568	9	9	8.366	32
	WT TB vs. GPR81-/-TB	2.72	1.14	1.58	0.2568	9	9	8.703	32
	GPR81-/-Con vs. GPR81-/-TB	1.201	1.14	0.06111	0.2568	9	9	0.3366	32
Glycerol	ANOVA summary
	F	7.029
	P value	0.0009
	P value summary	***
	Significant diff. among means (P < 0.05)?	Yes
	R squared	0.3972
	Brown-Forsythe test
	F (DFn, DFd)	0.4247 (3, 32)
	P value	0.7366
	P value summary	ns
	Are SDs significantly different (P < 0.05)?	No
	Bartlett's test
	Bartlett's statistic (corrected)	1.425
	P value	0.6997
	P value summary	ns
	Are SDs significantly different (P < 0.05)?	No
	ANOVA table	SS	DF	MS	F (DFn, DFd)	P value
	Treatment (between columns)	370268	3	123423	F (3, 32) = 7.029	P=0.0009
	Residual (within columns)	561922	32	17560
	Total	932190	35
	Data summary
	Number of treatments (columns)	4
	Number of values (total)	36
	Tukey's multiple comparisons test	Mean Diff.	95.00% CI of diff.	Below threshold?	Summary	Adjusted P Value
	WT Con vs. WT TB	-261	-430.2 to -91.75	Yes	**	0.0012	A-B
	WT Con vs. GPR81-/-Con	-43.92	-213.2 to 125.3	No	ns	0.8951	A-C
	WT Con vs. GPR81-/-TB	-48.93	-218.2 to 120.3	No	ns	0.8615	A-D
	WT TB vs. GPR81-/-Con	217.1	47.83 to 386.3	Yes	**	0.0077	B-C
	WT TB vs. GPR81-/-TB	212.1	42.82 to 381.3	Yes	**	0.0095	B-D
	GPR81-/-Con vs. GPR81-/-TB	-5.015	-174.3 to 164.2	No	ns	0.9998	C-D
	Test details	Mean 1	Mean 2	Mean Diff.	SE of diff.	n1	n2	q	DF
	WT Con vs. WT TB	423.2	684.2	-261	62.47	9	9	5.909	32
	WT Con vs. GPR81-/-Con	423.2	467.1	-43.92	62.47	9	9	0.9942	32
	WT Con vs. GPR81-/-TB	423.2	472.1	-48.93	62.47	9	9	1.108	32
	WT TB vs. GPR81-/-Con	684.2	467.1	217.1	62.47	9	9	4.914	32
	WT TB vs. GPR81-/-TB	684.2	472.1	212.1	62.47	9	9	4.801	32
	GPR81-/-Con vs. GPR81-/-TB	467.1	472.1	-5.015	62.47	9	9	0.1135	32
