# Supplementary material for: Activation of GPR81 by lactate drives tumour-induced cachexia
Source: Nat Metab. 2024 Mar 18;6(4):708–23. doi: 10.1038/s42255-024-01011-0 (PMC11052724; doi:10.1038/s42255-024-01011-0)
Supplement: Supplementary file 8 — Statistical source data. [file 42255_2024_1011_MOESM8_ESM.xlsx]

## Sheet: Fig. 4a
			lactate in iWAT iWAT interstitial fluid(mM)	protein concentration of iWAT interstitial fluid	lactate level(mmol/g)
	KrasLSL-G12D/+;p53R172H/+;null	137	0.0333333	2.36604	0.014088
		102	0.0333333	2.52426	0.013205
		123	0.137333	2.26056	0.060752
		121	0.0333333	1.39035	0.023975
		5	0.164667	3.8955	0.042271
	KrasLSL-G12D/+;p53R172H/+;cre	88	0.199	3.26262	0.060994
		6	0.492	6.24243	0.078815
		49	0.298	4.26468	0.069876
		94	0.332	5.76777	0.057561
	Column B	cre
	vs.	vs.
	Column A	null
	Unpaired t test
	P value	0.0146
	P value summary	*
	Significantly different (P < 0.05)?	Yes
	One- or two-tailed P value?	Two-tailed
	t, df	t=3.222, df=7
	How big is the difference?
	Mean of column A	0.03086
	Mean of column B	0.06681
	Difference between means (B - A) ± SEM	0.03595 ± 0.01116
	95% confidence interval	0.009566 to 0.06234
	R squared (eta squared)	0.5973
	F test to compare variances
	F, DFn, Dfd	4.574, 4, 3
	P value	0.242
	P value summary	ns
	Significantly different (P < 0.05)?	No
	Data analyzed
	Sample size, column A	5
	Sample size, column B	4

## Sheet: Fig. 4b
	KrasLSL-G12D/+;p53R172H/+
		iwat weight (g)	lactate level(mmol/g)
		0.8623	0.014088
		0.8151	0.013205
		0.4001	0.060752
		0.6379	0.023975
		0.5389	0.042271
		0.3536	0.060994
		0.1123	0.078815
		0.3594	0.069876
		0.286	0.057561
	Best-fit values
	Slope	-0.09507
	Y-intercept	0.09295
	X-intercept	0.9777
	1/slope	-10.52
	Std. Error
	Slope	0.009651
	Y-intercept	0.005201
	95% Confidence Intervals
	Slope	-0.1179 to -0.07225
	Y-intercept	0.08065 to 0.1052
	X-intercept	0.8696 to 1.146
	Goodness of Fit
	R squared	0.9327
	Sy.x	0.006799
	Is slope significantly non-zero?
	F	97.04
	DFn, DFd	1, 7
	P value	<0.0001
	Deviation from zero?	Significant
	Equation	Y = -0.09507*X + 0.09295
	Data
	Number of X values	9
	Maximum number of Y replicates	1
	Total number of values	9
	Number of missing values	0
	Pearson r
	r	-0.9658
	95% confidence interval	-0.9930 to -0.8412
	R squared	0.9327
	P value
	P (two-tailed)	<0.0001
	P value summary	****
	Significant? (alpha = 0.05)	Yes
	Number of XY Pairs	9

## Sheet: Fig. 4c
		fat percentage
group	number	0	14	22
WT Con	37	0.0830729	0.0695304	0.0762153
	14	0.109437	0.0651685	0.094198
	30	0.110013	0.112274	0.063171
	301	0.0696845	0.0709302	0.0952555
	21	0.0986169	0.0702983	0.0792115
	4	0.0722222	0.073256	0.0583908
	9	0.10524	0.0950556	0.0487778
	10	0.0492063	0.114226	0.0896514
	11	0.0844898	0.0836071	0.106967
	12	0.0583685	0.0917243	0.0779642
	42	0.075657	0.0787289	0.0611958
	11	0.0683908	0.0814681	0.0695304
	13	0.0758226	0.126596	0.0753567
	14	0.0922975	0.144023	0.126129
	15	0.112769	0.126129	0.1052
WT TB	55	0.115072	0.0749608	0.0496667
	3	0.104293	0.0841111	0.0469627
	23	0.0828374	0.0807817	0.0587503
	8	0.0956923	0.0912143	0.0735263
	22	0.0665632	0.0750717	0.0584717
	1	0.051498	0.0601623	0.055963
	2	0.0931361	0.0685515	0.039731
	333	0.0849107	0.0697925	0.047845
	6	0.0552222	0.0635882	0.0421561
	7	0.0931395	0.0657717	0.0558297
	8	0.0931377	0.0709851	0.0415582
	35	0.0791219	0.0432237	0.0317255
	39	0.118506	0.0982569	0.0660556
	44	0.050563	0.0537235	0.051845
KO Con	28	0.0666667	0.0535948	0.0877996
	34	0.121171	0.126457	0.134642
	35	0.0621891	0.120805	0.12415
	11	0.0917663	0.0553922	0.0646283
	20	0.0706944	0.0893939	0.0910584
	31	0.0662602	0.0782338	0.0777778
	40	0.0771642	0.0921053	0.0722416
	7	0.0658052	0.0884281	0.11077
	17	0.106982	0.119649	0.0619048
	28a	0.096185	0.0981563	0.0753289
	32	0.0788295	0.105084	0.0568551
	46	0.0774797	0.082716	0.0473923
KO TB	56	0.0815752	0.0831528	0.0589172
	4	0.0998611	0.092944	0.0962633
	19	0.0682367	0.0594915	0.0456869
	91	0.0841398	0.0704955	0.076773
	5	0.0612943	0.113619	0.0770979
	191	0.10436	0.101587	0.108861
	54	0.103091	0.063242	0.10276
	60	0.0850962	0.116949	0.0993796
	181	0.0847107	0.0823427	0.0676849
	8	0.0591353	0.0793796	0.0613703
	3	0.073587	0.0925342	0.0663492
	3	0.082381	0.107212	0.0756152
	9	0.0783041	0.097068	0.0691511
	6	0.0709524	0.0931432	0.0642019
	23	0.10209	0.0714103	0.100904
Two-way ANOVA	Ordinary
Alpha	0.05
Source of Variation	% of total variation	P value	P value summary	Significant?
Interaction	6.858	0.035	*	Yes
Row Factor	6.035	0.0027	**	Yes
Column Factor	10.41	0.0002	***	Yes
ANOVA table	SS (Type III)	DF	MS	F (DFn, DFd)	P value
Interaction	55.15	6	9.192	F (6, 156) = 2.330	P=0.0350
Row Factor	48.53	2	24.26	F (2, 156) = 6.151	P=0.0027
Column Factor	83.72	3	27.91	F (3, 156) = 7.074	P=0.0002
Residual	615.4	156	3.945
Data summary
Number of columns (Column Factor)	4
Number of rows (Row Factor)	3
Number of values	168
Tukey's multiple comparisons test	Predicted (LS) mean diff.	95.00% CI of diff.	Below threshold?	Summary	Adjusted P Value
0
WT Con vs. WT TB	-0.0197	-1.936 to 1.897	No	ns	>0.9999
WT Con vs. GPR81-/- Con	0.2586	-1.739 to 2.256	No	ns	0.9869
WT Con vs. GPR81-/- TB	0.1765	-1.707 to 2.060	No	ns	0.9949
WT TB vs. GPR81-/- Con	0.2783	-1.751 to 2.307	No	ns	0.9845
WT TB vs. GPR81-/- TB	0.1962	-1.721 to 2.113	No	ns	0.9934
GPR81-/- Con vs. GPR81-/- TB	-0.08216	-2.080 to 1.916	No	ns	0.9996
14
WT Con vs. WT TB	2.209	0.2924 to 4.126	Yes	*	0.0168
WT Con vs. GPR81-/- Con	0.1033	-1.894 to 2.101	No	ns	0.9991
WT Con vs. GPR81-/- TB	0.523	-1.360 to 2.406	No	ns	0.8886
WT TB vs. GPR81-/- Con	-2.106	-4.135 to -0.07672	Yes	*	0.0387
WT TB vs. GPR81-/- TB	-1.686	-3.603 to 0.2306	No	ns	0.1061
GPR81-/- Con vs. GPR81-/- TB	0.4196	-1.578 to 2.417	No	ns	0.9476
22
WT Con vs. WT TB	3.038	1.121 to 4.955	Yes	***	0.0004
WT Con vs. GPR81-/- Con	-0.1898	-2.187 to 1.808	No	ns	0.9947
WT Con vs. GPR81-/- TB	0.3747	-1.509 to 2.258	No	ns	0.955
WT TB vs. GPR81-/- Con	-3.228	-5.257 to -1.199	Yes	***	0.0003
WT TB vs. GPR81-/- TB	-2.663	-4.580 to -0.7465	Yes	**	0.0023
GPR81-/- Con vs. GPR81-/- TB	0.5645	-1.433 to 2.562	No	ns	0.8834
Test details	Predicted (LS) mean 1	Predicted (LS) mean 2	Predicted (LS) mean diff.	SE of diff.	N1	N2	q	DF
0
WT Con vs. WT TB	8.435	8.455	-0.0197	0.7381	15	14	0.03774	156
WT Con vs. GPR81-/- Con	8.435	8.177	0.2586	0.7693	15	12	0.4755	156
WT Con vs. GPR81-/- TB	8.435	8.259	0.1765	0.7253	15	15	0.3441	156
WT TB vs. GPR81-/- Con	8.455	8.177	0.2783	0.7814	14	12	0.5038	156
WT TB vs. GPR81-/- TB	8.455	8.259	0.1962	0.7381	14	15	0.3759	156
GPR81-/- Con vs. GPR81-/- TB	8.177	8.259	-0.08216	0.7693	12	15	0.151	156
14
WT Con vs. WT TB	9.353	7.144	2.209	0.7381	15	14	4.233	156
WT Con vs. GPR81-/- Con	9.353	9.25	0.1033	0.7693	15	12	0.1899	156
WT Con vs. GPR81-/- TB	9.353	8.83	0.523	0.7253	15	15	1.02	156
WT TB vs. GPR81-/- Con	7.144	9.25	-2.106	0.7814	14	12	3.811	156
WT TB vs. GPR81-/- TB	7.144	8.83	-1.686	0.7381	14	15	3.231	156
GPR81-/- Con vs. GPR81-/- TB	9.25	8.83	0.4196	0.7693	12	15	0.7715	156
22
WT Con vs. WT TB	8.181	5.143	3.038	0.7381	15	14	5.821	156
WT Con vs. GPR81-/- Con	8.181	8.371	-0.1898	0.7693	15	12	0.3489	156
WT Con vs. GPR81-/- TB	8.181	7.807	0.3747	0.7253	15	15	0.7306	156
WT TB vs. GPR81-/- Con	5.143	8.371	-3.228	0.7814	14	12	5.842	156
WT TB vs. GPR81-/- TB	5.143	7.807	-2.663	0.7381	14	15	5.103	156
GPR81-/- Con vs. GPR81-/- TB	8.371	7.807	0.5645	0.7693	12	15	1.038	156

## Sheet: Fig. 4d
	relative gray value
	GPR81fl/fl				GPR81fl/fl Adipocre
GPR81	1.18618	0.697081	1.0511	1.06564	0.343369	0.289528	0.327531	0.189591
											GPR81	Tubulin	GPR81/Tubulin	Relative GPR81/tubulin
										GPR81fl/fl	5309.96	19668.6	0.269971	1.18618
										GPR81fl/fl	3266.43	20588.3	0.158654	0.697081
	Protein									GPR81fl/fl	4593.72	19202.2	0.239229	1.0511
	Column B	GPR81fl/fl Adipoqcre								GPR81fl/fl	4516.72	18622.7	0.242538	1.06564
	vs.	vs.								GPR81fl/fl Adipocre	1499.06	19181.8	0.0781501	0.343369
	Column A	GPR81fl/fl								GPR81fl/fl Adipocre	1205.23	18290	0.0658959	0.289528
										GPR81fl/fl Adipocre	1508.77	20239.6	0.0745454	0.327531
	Unpaired t test									GPR81fl/fl Adipocre	921.163	21347.6	0.0431506	0.189591
	P value	0.0007
	P value summary	***
	Significantly different (P < 0.05)?	Yes
	One- or two-tailed P value?	Two-tailed
	t, df	t=6.423, df=6
	How big is the difference?
	Mean of column A	1
	Mean of column B	0.2875
	Difference between means (B - A) ± SEM	-0.7125 ± 0.1109
	95% confidence interval	-0.9839 to -0.4411
	R squared (eta squared)	0.873
	F test to compare variances
	F, DFn, Dfd	9.315, 3, 3
	P value	0.0994
	P value summary	ns
	Significantly different (P < 0.05)?	No
	Data analyzed
	Sample size, column A	4
	Sample size, column B	4

## Sheet: Fig.4e,f,g
	group	number	body weight(g,24 days after LLC injection)	iWAT(g)	Muscle(g)	gWAT(g)	tumor(g)	lactate(mM)	net body weight(g)	initial body weight(g)	body weight gain(g)	body weight gain%
	GPR81fl/fl Con	211228-A8	28	0.3658	0.4123	0.4236	0	1.3	28	26	2	0.0769
		211228-A10	24.8	0.2257	0.3348	0.3894	0	0.6	24.8	27	2.2	0.0887
		211228-A21	20.3	0.2659	0.1929	0.3228	0	1.5	20.3	22.5	2.2	0.1084
		220126-D5	24.2	0.3292	0.3711	0.4878	0	0.5	25.2	23.88	1.32	0.0553
		220126-D6	19.94	0.2576	0.3197	0.3504	0	0.5	20.94	20.22	0.72	0.0356
		220215-E1	22.77	0.1719	0.3622	0.3284	0	0.7	22.77	22.7	0.07	0.0771
		220504-G15	22.82	0.2755	0.3144	0.3518	0	1	22.82	20.2	2.62	0.1297
		230304-H4	24.98	0.2607	0.3245	0.3295	0	1.2	24.98	22.7	2.28	0.1004
		230304-H1	24.68	0.2621	0.3328	0.3623	0	1.3	24.68	20.9	3.78	0.1809
		230304-H11	26.45	0.2623	0.3225	0.3001	0	1.3	26.45	22.4	4.05	0.1808
	GPR81fl/fl TB	211228-A23	26	0.1672	0.2011	0.3513	1.7702	2.2	24.2298	23.4	0.8298	0.0355
		211228-A2	25.2	0.159	0.184	0.2772	2.481	2.4	22.719	22.1	0.619	0.028
		211228-A19	19.9	0.0694	0.153	0.1565	2.1141	2.8	17.7859	17.8	-0.0141	-0.0008
		220126-D1	29	0.257	0.1764	0.1942	2.494	1.3	26.506	26.6	-0.094	-0.0035
		220215-E2	27.6	0.153	0.1529	0.325	2.472	1.5	25.128	25.4	-0.272	-0.0107
		220215-E9	25.8	0.1992	0.14	0.344	0.521	2.1	25.279	26.2	-0.921	-0.0352
		220504-G5	25.04	0.2508	0.3218	0.2834	0.4083	1.5	24.6317	25.04	-0.4083	-0.0163
		230304-H2	25.54	0.1464	0.2409	0.1647	2.6894	1.7	22.8506	21.4	1.4506	0.0678
		230304-H8	25.23	0.2897	0.3321	0.3646	1.171	1.9	24.059	23	1.059	0.046
		230304-H10	27.38	0.225	0.2905	0.2371	2.1059	2.1	25.2741	24.1	1.1741	0.0487
	GPR81fl/flAdipocre Con	211228-B20	24.9	0.2465	0.3312	0.381	0	1.6	24.9	22.8	2.1	0.0921
		211228-B3	28.5	0.3392	0.4247	0.3506	0	1.4	28.5	26.1	2.4	0.092
		211228-C4	26.8	0.2439	0.2868	0.3913	0	1.7	26.8	22.4	4.4	0.1164
		220215-F14	24.49	0.2293	0.3727	0.3286	0	0.5	24.49	22.93	1.56	0.068
		220215-F19	21.28	0.212	0.3142	0.1938	0	0.7	21.28	19.77	1.51	0.0764
		220504-G10	23.82	0.2345	0.314	0.3429	0	1.3	23.82	21.5	2.32	0.1079
		220504-G13	26.2	0.2486	0.3312	0.3596	0	0.8	26.2	23.4	2.8	0.1197
		230304-I6	22.19	0.28935	0.3196	0.3383	0	1.2	22.19	20.6	1.59	0.0772
		230304-I7	23.59	0.27495	0.3703	0.3758	0	1	23.59	21.2	2.39	0.1127
		230304-I8	22.64	0.2912	0.3274	0.3023	0	1.7	22.64	21.3	1.34	0.0629
	GPR81fl/flAdipocre TB	211228-B12	25.5	0.2314	0.2571	0.3506	2.125	2.6	23.375	22.06	1.315	0.0596
		211228-B2	28.3	0.2208	0.213	0.376	2.009	1.9	26.291	25.31	0.981	0.0388
		211228-C24	25.9	0.2383	0.2524	0.3762	2.533	1.9	23.367	22.69	0.677	0.0298
		211228-C9	27.9	0.2471	0.2626	0.4041	2.159	1.9	25.741	23.89	1.851	0.0775
		220215-F7	26.06	0.2819	0.4208	0.2191	1.4203	1.2	24.6397	22.89	1.7497	0.0764
		220215-F5	24.67	0.1916	0.372	0.3932	2.0006	2	22.6694	22.71	-0.0406	-0.0018
		220504-G11	24	0.2614	0.3253	0.2915	0.4688	1.6	23.5312	22.6	0.9312	0.0412
		230304-I9	27.98	0.229	0.2587	0.334	2.1132	2.2	25.8668	22.3	3.5668	0.1599
		230304-I12	25.6	0.1645	0.2994	0.2766	2.9784	1.8	22.6216	20.7	1.9216	0.0928
		230304-I13	23	0.1889	0.3084	0.1906	2.0987	2.4	20.9013	18.9	2.0013	0.1059
Fig. 4e	Lactate
	Ordinary one-way ANOVA
	ANOVA summary
	F	14.5
	P value	<0.0001
	P value summary	****
	Significant diff. among means (P < 0.05)?	Yes
	R squared	0.5471
	Brown-Forsythe test
	F (DFn, DFd)	0.3226 (3, 36)
	P value	0.809
	P value summary	ns
	Are SDs significantly different (P < 0.05)?	No
	Bartlett's test
	Bartlett's statistic (corrected)	0.3871
	P value	0.9429
	P value summary	ns
	Are SDs significantly different (P < 0.05)?	No
	ANOVA table	SS	DF	MS	F (DFn, DFd)	P value
	Treatment (between columns)	7.596	3	2.532	F (3, 36) = 14.50	P<0.0001
	Residual (within columns)	6.288	36	0.1747
	Total	13.88	39
	Data summary
	Number of treatments (columns)	4
	Number of values (total)	40
	Tukey's multiple comparisons test	Mean Diff.	95.00% CI of diff.	Below threshold?	Summary	Adjusted P Value
	GPR81fl/fl Conrol vs. GPR81fl/fl TB	-0.96	-1.463 to -0.4566	Yes	****	<0.0001	A-B
	GPR81fl/fl Conrol vs. GPR81fl/flAdipoqcre Control	-0.2	-0.7034 to 0.3034	No	ns	0.7097	A-C
	GPR81fl/fl Conrol vs. GPR81fl/flAdipoqcre TB	-0.96	-1.463 to -0.4566	Yes	****	<0.0001	A-D
	GPR81fl/fl TB vs. GPR81fl/flAdipoqcre Control	0.76	0.2566 to 1.263	Yes	**	0.0014	B-C
	GPR81fl/fl TB vs. GPR81fl/flAdipoqcre TB	0	-0.5034 to 0.5034	No	ns	>0.9999	B-D
	GPR81fl/flAdipoqcre Control vs. GPR81fl/flAdipoqcre TB	-0.76	-1.263 to -0.2566	Yes	**	0.0014	C-D
	Test details	Mean 1	Mean 2	Mean Diff.	SE of diff.	n1	n2	q	DF
	GPR81fl/fl Conrol vs. GPR81fl/fl TB	0.99	1.95	-0.96	0.1869	10	10	7.264	36
	GPR81fl/fl Conrol vs. GPR81fl/flAdipoqcre Control	0.99	1.19	-0.2	0.1869	10	10	1.513	36
	GPR81fl/fl Conrol vs. GPR81fl/flAdipoqcre TB	0.99	1.95	-0.96	0.1869	10	10	7.264	36
	GPR81fl/fl TB vs. GPR81fl/flAdipoqcre Control	1.95	1.19	0.76	0.1869	10	10	5.751	36
	GPR81fl/fl TB vs. GPR81fl/flAdipoqcre TB	1.95	1.95	0	0.1869	10	10	0	36
	GPR81fl/flAdipoqcre Control vs. GPR81fl/flAdipoqcre TB	1.19	1.95	-0.76	0.1869	10	10	5.751	36
Fig. 4f	Body weight
	Ordinary one-way ANOVA
	ANOVA summary
	F	10.1
	P value	<0.0001
	P value summary	****
	Significant diff. among means (P < 0.05)?	Yes
	R squared	0.4571
	Brown-Forsythe test
	F (DFn, DFd)	1.512 (3, 36)
	P value	0.2279
	P value summary	ns
	Are SDs significantly different (P < 0.05)?	No
	Bartlett's test
	Bartlett's statistic (corrected)	6.36
	P value	0.0953
	P value summary	ns
	Are SDs significantly different (P < 0.05)?	No
	ANOVA table	SS	DF	MS	F (DFn, DFd)	P value
	Treatment (between columns)	454.7	3	151.6	F (3, 36) = 10.10	P<0.0001
	Residual (within columns)	540.2	36	15
	Total	994.9	39
	Data summary
	Number of treatments (columns)	4
	Number of values (total)	40
	Tukey's multiple comparisons test	Mean Diff.	95.00% CI of diff.	Below threshold?	Summary	Adjusted P Value
	GPR81fl/flCon vs. GPR81fl/flTB	8.743	4.077 to 13.41	Yes	****	<0.0001	A-B
	GPR81fl/flCon vs. GPR81fl/flAdipocre Con	1.085	-3.581 to 5.751	No	ns	0.9229	A-C
	GPR81fl/flCon vs. GPR81fl/flAdipocre TB	3.537	-1.129 to 8.203	No	ns	0.192	A-D
	GPR81fl/flTB vs. GPR81fl/flAdipocre Con	-7.658	-12.32 to -2.992	Yes	***	0.0005	B-C
	GPR81fl/flTB vs. GPR81fl/flAdipocre TB	-5.206	-9.872 to -0.5405	Yes	*	0.0238	B-D
	GPR81fl/flAdipocre Con vs. GPR81fl/flAdipocre TB	2.452	-2.214 to 7.118	No	ns	0.4982	C-D
	Test details	Mean 1	Mean 2	Mean Diff.	SE of diff.	n1	n2	q	DF
	GPR81fl/flCon vs. GPR81fl/flTB	10.34	1.595	8.743	1.732	10	10	7.138	36
	GPR81fl/flCon vs. GPR81fl/flAdipocre Con	10.34	9.253	1.085	1.732	10	10	0.8858	36
	GPR81fl/flCon vs. GPR81fl/flAdipocre TB	10.34	6.801	3.537	1.732	10	10	2.887	36
	GPR81fl/flTB vs. GPR81fl/flAdipocre Con	1.595	9.253	-7.658	1.732	10	10	6.252	36
	GPR81fl/flTB vs. GPR81fl/flAdipocre TB	1.595	6.801	-5.206	1.732	10	10	4.25	36
	GPR81fl/flAdipocre Con vs. GPR81fl/flAdipocre TB	9.253	6.801	2.452	1.732	10	10	2.002	36
Fig. 4g
iWAT
ANOVA summary
F	5.075
P value	0.0049
P value summary	**
Significant diff. among means (P < 0.05)?	Yes
R squared	0.2972
Brown-Forsythe test
F (DFn, DFd)	1.415 (3, 36)
P value	0.2544
P value summary	ns
Are SDs significantly different (P < 0.05)?	No
Bartlett's test
Bartlett's statistic (corrected)	4.31
P value	0.2298
P value summary	ns
Are SDs significantly different (P < 0.05)?	No
ANOVA table	SS	DF	MS	F (DFn, DFd)	P value
Treatment (between columns)	0.037	3	0.01233	F (3, 36) = 5.075	P=0.0049
Residual (within columns)	0.08749	36	0.00243
Total	0.1245	39
Data summary
Number of treatments (columns)	4
Number of values (total)	40
Tukey's multiple comparisons test	Mean Diff.	95.00% CI of diff.	Below threshold?	Summary	Adjusted P Value
GPR81fl/fl Control vs. GPR81fl/fl TB	0.076	0.01662 to 0.1354	Yes	**	0.0076	A-B
GPR81fl/fl Control vs. GPR81fl/flAdipoqcre Control	0.00672	-0.05266 to 0.06610	No	ns	0.99	A-C
GPR81fl/fl Control vs. GPR81fl/flAdipoqcre TB	0.04218	-0.01720 to 0.1016	No	ns	0.2406	A-D
GPR81fl/fl TB vs. GPR81fl/flAdipoqcre Control	-0.06928	-0.1287 to -0.009902	Yes	*	0.0169	B-C
GPR81fl/fl TB vs. GPR81fl/flAdipoqcre TB	-0.03382	-0.09320 to 0.02556	No	ns	0.4284	B-D
GPR81fl/flAdipoqcre Control vs. GPR81fl/flAdipoqcre TB	0.03546	-0.02392 to 0.09484	No	ns	0.3868	C-D
Test details	Mean 1	Mean 2	Mean Diff.	SE of diff.	n1	n2	q	DF
GPR81fl/fl Control vs. GPR81fl/fl TB	0.2677	0.1917	0.076	0.02205	10	10	4.875	36
GPR81fl/fl Control vs. GPR81fl/flAdipoqcre Control	0.2677	0.261	0.00672	0.02205	10	10	0.4311	36
GPR81fl/fl Control vs. GPR81fl/flAdipoqcre TB	0.2677	0.2255	0.04218	0.02205	10	10	2.706	36
GPR81fl/fl TB vs. GPR81fl/flAdipoqcre Control	0.1917	0.261	-0.06928	0.02205	10	10	4.444	36
GPR81fl/fl TB vs. GPR81fl/flAdipoqcre TB	0.1917	0.2255	-0.03382	0.02205	10	10	2.169	36
GPR81fl/flAdipoqcre Control vs. GPR81fl/flAdipoqcre TB	0.261	0.2255	0.03546	0.02205	10	10	2.275	36
gWAT
ANOVA summary
F	3.525
P value	0.0245
P value summary	*
Significant diff. among means (P < 0.05)?	Yes
R squared	0.227
Brown-Forsythe test
F (DFn, DFd)	1.102 (3, 36)
P value	0.3608
P value summary	ns
Are SDs significantly different (P < 0.05)?	No
Bartlett's test
Bartlett's statistic (corrected)	1.586
P value	0.6625
P value summary	ns
Are SDs significantly different (P < 0.05)?	No
ANOVA table	SS	DF	MS	F (DFn, DFd)	P value
Treatment (between columns)	0.04745	3	0.01582	F (3, 36) = 3.525	P=0.0245
Residual (within columns)	0.1615	36	0.004487
Total	0.209	39
Data summary
Number of treatments (columns)	4
Number of values (total)	40
Tukey's multiple comparisons test	Mean Diff.	95.00% CI of diff.	Below threshold?	Summary	Adjusted P Value
GPR81fl/fl Control vs. GPR81fl/fl TB	0.09481	0.01413 to 0.1755	Yes	*	0.0159	A-B
GPR81fl/fl Control vs. GPR81fl/flAdipoqcre Control	0.02819	-0.05249 to 0.1089	No	ns	0.7831	A-C
GPR81fl/fl Control vs. GPR81fl/flAdipoqcre TB	0.04342	-0.03726 to 0.1241	No	ns	0.4779	A-D
GPR81fl/fl TB vs. GPR81fl/flAdipoqcre Control	-0.06662	-0.1473 to 0.01406	No	ns	0.1361	B-C
GPR81fl/fl TB vs. GPR81fl/flAdipoqcre TB	-0.05139	-0.1321 to 0.02929	No	ns	0.3308	B-D
GPR81fl/flAdipoqcre Control vs. GPR81fl/flAdipoqcre TB	0.01523	-0.06545 to 0.09591	No	ns	0.9566	C-D
Test details	Mean 1	Mean 2	Mean Diff.	SE of diff.	n1	n2	q	DF
GPR81fl/fl Control vs. GPR81fl/fl TB	0.3646	0.2698	0.09481	0.02996	10	10	4.476	36
GPR81fl/fl Control vs. GPR81fl/flAdipoqcre Control	0.3646	0.3364	0.02819	0.02996	10	10	1.331	36
GPR81fl/fl Control vs. GPR81fl/flAdipoqcre TB	0.3646	0.3212	0.04342	0.02996	10	10	2.05	36
GPR81fl/fl TB vs. GPR81fl/flAdipoqcre Control	0.2698	0.3364	-0.06662	0.02996	10	10	3.145	36
GPR81fl/fl TB vs. GPR81fl/flAdipoqcre TB	0.2698	0.3212	-0.05139	0.02996	10	10	2.426	36
GPR81fl/flAdipoqcre Control vs. GPR81fl/flAdipoqcre TB	0.3364	0.3212	0.01523	0.02996	10	10	0.719	36
Quadriceps
ANOVA summary
F	8.456
P value	0.0002
P value summary	***
Significant diff. among means (P < 0.05)?	Yes
R squared	0.4134
Brown-Forsythe test
F (DFn, DFd)	1.175 (3, 36)
P value	0.3329
P value summary	ns
Are SDs significantly different (P < 0.05)?	No
Bartlett's test
Bartlett's statistic (corrected)	3.082
P value	0.3792
P value summary	ns
Are SDs significantly different (P < 0.05)?	No
ANOVA table	SS	DF	MS	F (DFn, DFd)	P value
Treatment (between columns)	0.08826	3	0.02942	F (3, 36) = 8.456	P=0.0002
Residual (within columns)	0.1253	36	0.003479
Total	0.2135	39
Data summary
Number of treatments (columns)	4
Number of values (total)	40
Tukey's multiple comparisons test	Mean Diff.	95.00% CI of diff.	Below threshold?	Summary	Adjusted P Value
GPR81fl/fl Control vs. GPR81fl/fl TB	0.1095	0.03840 to 0.1805	Yes	**	0.0011	A-B
GPR81fl/fl Control vs. GPR81fl/flAdipoqcre Control	-0.01049	-0.08154 to 0.06056	No	ns	0.9784	A-C
GPR81fl/fl Control vs. GPR81fl/flAdipoqcre TB	0.03175	-0.03930 to 0.1028	No	ns	0.6286	A-D
GPR81fl/fl TB vs. GPR81fl/flAdipoqcre Control	-0.1199	-0.1910 to -0.04889	Yes	***	0.0003	B-C
GPR81fl/fl TB vs. GPR81fl/flAdipoqcre TB	-0.0777	-0.1487 to -0.006655	Yes	*	0.0275	B-D
GPR81fl/flAdipoqcre Control vs. GPR81fl/flAdipoqcre TB	0.04224	-0.02881 to 0.1133	No	ns	0.3907	C-D
Test details	Mean 1	Mean 2	Mean Diff.	SE of diff.	n1	n2	q	DF
GPR81fl/fl Control vs. GPR81fl/fl TB	0.3287	0.2193	0.1095	0.02638	10	10	5.868	36
GPR81fl/fl Control vs. GPR81fl/flAdipoqcre Control	0.3287	0.3392	-0.01049	0.02638	10	10	0.5624	36
GPR81fl/fl Control vs. GPR81fl/flAdipoqcre TB	0.3287	0.297	0.03175	0.02638	10	10	1.702	36
GPR81fl/fl TB vs. GPR81fl/flAdipoqcre Control	0.2193	0.3392	-0.1199	0.02638	10	10	6.43	36
GPR81fl/fl TB vs. GPR81fl/flAdipoqcre TB	0.2193	0.297	-0.0777	0.02638	10	10	4.166	36
GPR81fl/flAdipoqcre Control vs. GPR81fl/flAdipoqcre TB	0.3392	0.297	0.04224	0.02638	10	10	2.265	36

## Sheet: Fig. 4i
	GPR81fl/flCon								GPR81fl/fl TB								GPR81fl/flAdipocreCon								GPR81fl/flAdipocreTB
Relative UCP1/DAPI	1.53025	2.46556	0.707987	0.346969	0.582064	0.291242	1.62868	1.97193	3.04556	3.91036	4.0921	3.2771	3.27512	4.21989	3.24811	4.28782	0.141941	0.523398	0.245396	0.984702	2.25623	1.25172	1.98397	0.21262	1.75283	1.47688	0.812068	0.541298	0.720304	0.788582	0.605324	1.15571
ANOVA summary
F	31.04
P value	<0.0001
P value summary	****
Significant diff. among means (P < 0.05)?	Yes
R squared	0.7688
Brown-Forsythe test
F (DFn, DFd)	2.421 (3, 28)
P value	0.087
P value summary	ns
Are SDs significantly different (P < 0.05)?	No
Bartlett's test
Bartlett's statistic (corrected)	3.94
P value	0.268
P value summary	ns
Are SDs significantly different (P < 0.05)?	No
ANOVA table	SS	DF	MS	F (DFn, DFd)	P value
Treatment (between columns)	41.74	3	13.91	F (3, 28) = 31.04	P<0.0001
Residual (within columns)	12.55	28	0.4481
Total	54.28	31
Data summary
Number of treatments (columns)	4
Number of values (total)	32
Tukey's multiple comparisons test	Mean Diff.	95.00% CI of diff.	Below threshold?	Summary	Adjusted P Value
GPR81fl/flCon vs. GPR81fl/fl TB	-2.479	-3.393 to -1.565	Yes	****	2.667e-07	A-B
GPR81fl/flCon vs. GPR81fl/flAdipocreCon	0.2406	-0.6733 to 1.154	No	ns	0.888788	A-C
GPR81fl/flCon vs. GPR81fl/flAdipocreTB	0.209	-0.7049 to 1.123	No	ns	0.923408	A-D
GPR81fl/fl TB vs. GPR81fl/flAdipocreCon	2.72	1.806 to 3.633	Yes	****	4.45e-08	B-C
GPR81fl/fl TB vs. GPR81fl/flAdipocreTB	2.688	1.774 to 3.602	Yes	****	5.61e-08	B-D
GPR81fl/flAdipocreCon vs. GPR81fl/flAdipocreTB	-0.03163	-0.9455 to 0.8823	No	ns	0.99969	C-D
Test details	Mean 1	Mean 2	Mean Diff.	SE of diff.	n1	n2	q	DF
GPR81fl/flCon vs. GPR81fl/fl TB	1.191	3.67	-2.479	0.3347	8	8	10.47	28
GPR81fl/flCon vs. GPR81fl/flAdipocreCon	1.191	0.95	0.2406	0.3347	8	8	1.016	28
GPR81fl/flCon vs. GPR81fl/flAdipocreTB	1.191	0.9816	0.209	0.3347	8	8	0.8829	28
GPR81fl/fl TB vs. GPR81fl/flAdipocreCon	3.67	0.95	2.72	0.3347	8	8	11.49	28
GPR81fl/fl TB vs. GPR81fl/flAdipocreTB	3.67	0.9816	2.688	0.3347	8	8	11.36	28
GPR81fl/flAdipocreCon vs. GPR81fl/flAdipocreTB	0.95	0.9816	-0.03163	0.3347	8	8	0.1336	28

## Sheet: Fig. 4j
flox con					flox TB					flox cre con					floxcre TB
201.08	208.3	206.18	200.12	208.292	201.56	210.52	206.2	200.28	202.095	213.08	210.84	218.68	200.6	201.406	202.82	200.12	202.5	219	202.095			total
207.64	213.08	217.08	209.88	212.423	205.72	213.45	209.88	201.88	202.611	231.64	211.48	220.92	200.76	201.923	207.96	200.76	206.2	232.92	202.783		flox con	106	77	119	110	161
209.24	228.28	222.36	215.8	212.423	208.92	216.76	211	206.66	204.333	232.26	220.6	224.76	202.84	202.611	208.92	207.48	212.92	234.52	206.226		flox TB	116	91	53	52	247
210.52	264.12	241.56	222.2	215.178	209.88	217.72	212.14	210.98	205.71	246.2	227.8	226.84	204.6	203.128	223.32	208.44	216.44	244.12	209.669		flox cre con	95	67	75	120	214
215.64	282.04	250.04	234.2	215.694	213.08	222.2	213.24	212.43	205.882	248.12	239.64	246.34	208.44	206.054	226.2	209.56	219.48	248.6	211.907		flox cre TB	100	117	107	87	255
221.24	296.12	281.38	239.8	222.752	215.48	227.64	220.28	215	206.743	248.12	244.76	317.22	212.28	226.883	232.26	212.44	221.24	259.96	213.8
223	305.24	287.64	249.56	223.957	221.08	231	240.6	224.27	207.948	248.76	264.76	345.38	217.08	228.26	237.72	213.08	227.32	263.48	215.178			<500
225.08	327.8	322.36	254.98	239.966	221.24	231.64	248.44	233.08	208.808	261.24	276.44	363.8	219.64	239.105	244.92	216.92	232.92	263.64	215.178		flox con	55	19	26	35	47
228.6	361.54	327.32	272.6	239.966	221.56	234.66	254.68	233.42	208.98	261.4	299.32	367	220.28	262.517	246.34	217.4	234.52	275.64	215.35		flox TB	93	61	35	36	155
232.28	367.32	327.78	275.48	240.999	224.6	235.96	260.12	242.36	209.325	262.2	327.16	378.87	228.6	263.549	247.48	227.8	235.96	282.04	216.899		flox cre con	37	21	19	61	58
233.72	390.04	328.76	275.96	247.368	226.04	236.12	269.4	252.58	210.185	265.4	365.56	404.6	228.76	265.615	250.84	236.92	238.36	287.14	225.162		flox cre TB	40	49	47	33	110
234.84	395	335	276.76	247.712	227.96	241.88	274.36	264.44	211.563	268.76	379.64	406.52	237.04	267.853	255.66	260.76	247.96	287.96	225.334
237.08	399.8	338.52	279.48	248.057	230.04	244.3	275.78	269.56	213.456	277.86	388.44	442.84	238.68	271.468	258.04	264.92	254.84	291	227.572			>500
250.2	419.64	346.84	293.08	254.254	230.36	247.48	276.6	270.2	214.489	278.84	399.3	447.48	239	285.239	261.56	283.64	262.04	293.08	228.777		flox con	51	58	93	75	114
253.88	425.56	377.72	295.48	271.468	232.76	248.14	277.24	275.8	215.35	281.72	401.72	449.24	239.48	289.887	265.4	303.48	266.36	302.18	230.842		flox TB	23	30	18	16	92
259	433.56	390.5	302.2	285.239	236.76	251.98	280.92	275.96	216.21	300.6	403.64	451.8	244.76	296.773	294.36	311.16	271.16	306.36	232.392		flox cre con	58	46	56	59	156
267.48	448.26	406.2	318.68	287.133	240.28	256.76	282.2	279	216.727	304.44	431.32	459.16	248.12	309.511	295.16	313.56	277.72	309.24	233.941		flox cre TB	60	68	60	54	145
267.48	475.64	416.44	325.24	289.026	240.28	259.8	301.72	285.38	217.071	323.32	455.16	469.72	258.36	309.856	310.2	318.07	281.86	309.72	233.941
277.72	480.92	441.72	334.68	290.576	242.2	267.96	306.52	295	218.276	342.2	470.04	498.2	259.64	311.061	315	318.36	283.32	315.8	238.072
288.6	520.76	443.48	335.32	291.264	243.64	273.56	324.12	299.32	218.448	344.58	499.32	503	265.08	315.708	327.96	319.8	288.6	326.68	238.761			<500
293.88	523.64	454.04	349.56	291.781	244.12	273.88	391.64	336.28	220.514	354.04	499.8	509.08	266.84	316.913	328.44	321.08	296.12	371.16	241.687		flox con	0.518868	0.246753	0.218487	0.318182	0.291925
303.14	532.6	457.08	356.44	299.699	246.84	277.56	392.28	349.1	224.645	357.4	506.84	552.92	273.08	317.43	330.04	323.94	304.9	372.92	247.196		flox TB	0.801724	0.67033	0.660377	0.692308	0.62753
304.76	553.08	457.24	366.2	306.413	248.44	286.84	407.16	362.7	225.334	364.6	523.16	577.4	277.56	319.496	331.48	324.6	305.72	377.24	253.221		flox cre con	0.389474	0.313433	0.253333	0.508333	0.271028
307	570.68	465.22	386.36	306.585	249.56	292.28	428.76	412.11	226.195	377.56	525.24	587.48	283	321.217	332.92	326.5	313.24	379	254.254		flox cre TB	0.4	0.418803	0.439252	0.37931	0.431373
311.5	588.44	467.78	395.16	306.929	250.2	296.76	429.4	412.44	227.572	382.52	527.8	604.14	286.52	323.283	334.36	328.92	317.72	402.2	254.426
314.82	618.68	495	396.76	311.577	250.52	297.08	435.48	421.24	229.982	402.2	537.54	605.06	288.6	326.209	337.88	329.4	320.12	404.42	264.41			>500
325.88	659.32	504.12	414.68	326.209	252.44	308.76	438.04	428.6	230.842	405.08	537.72	615.96	292.44	326.726	367.46	331.48	321.88	420.44	264.41		flox con	0.481132	0.753247	0.781513	0.681818	0.708075
330.52	680.92	515.16	418.36	346.866	253.4	310.68	450.52	432.92	234.63	419.98	547.32	627.62	301.72	336.538	379	336.92	328.28	426.2	271.984		flox TB	0.198276	0.32967	0.339623	0.307692	0.37247
337.24	688.28	533.88	443.64	352.03	254.52	310.68	454.84	435.49	235.318	425.4	551.8	628.28	305.72	338.775	389.24	342.52	328.28	456.9	273.878		flox cre con	0.610526	0.686567	0.746667	0.491667	0.728972
340.76	720.44	539	458.84	377.68	255.14	319.16	455.32	444.44	236.179	426.68	575	635.32	307.16	340.153	390.84	346.66	332.12	472.12	276.976		flox cre TB	0.6	0.581197	0.560748	0.62069	0.568627
356.6	729.56	615.8	462.36	383.532	256.76	323.16	466.52	456.75	236.695	449.72	587	649.24	325.4	340.669	392.6	354.04	333.72	483.16	279.903
364.44	750.04	620.76	468.76	396.271	261.08	325.56	470.36	458.19	237.04	467.64	589.24	656.28	331	365.457	411.8	354.36	352.12	489.4	280.419
370.68	759.48	640.74	472.1	397.476	261.08	330.04	482.52	465.72	237.556	491.96	611.16	676.6	341.72	373.376	423.32	356.74	359.48	497.08	283.001
371.48	769.08	658.68	483.48	411.936	261.54	330.68	483.8	466.36	237.556	493.22	621.24	689.4	350.04	377.163	425.56	366.68	368.44	513.56	293.33
379.8	780.12	685.56	491.32	412.969	262.8	332.28	491.48	474.18	239.105	493.72	648.6	692.92	354.52	377.507	471.16	367.64	370.84	528.12	293.33
384.44	871	687.3	508.12	415.551	263.96	338.04	518.2	480.6	240.655	495.48	667.48	696.6	355.96	383.36	471.32	368.92	376.12	533.4	293.674
387.8	912.92	706.2	515.62	427.945	264.44	339.8	518.36	503.48	240.655	498.18	678.84	704.28	358.52	384.737	480.12	379.16	378.18	548.28	299.699
392.6	917.4	706.52	518.68	447.397	266.04	340.6	528.12	512.92	243.065	503.16	689.08	752.12	360.12	387.147	484.44	383	397.4	551	305.38
395.3	947.64	709.56	524.12	447.914	272.12	350.52	545.38	535.8	244.097	532.76	697.24	762.84	372.44	387.147	489.08	383.96	402.68	553.88	307.101
395.8	962.84	709.88	527.96	449.119	273.72	352.12	565.08	575.79	244.27	545.24	712.92	823.96	372.44	390.935	489.56	395.64	410.68	569.08	310.716
402.2	1008.44	717.4	550.68	455.143	280.1	354.36	597.4	583.14	244.442	547.16	725.4	828.12	378.68	391.967	515.78	415.6	422.34	602.36	310.888
407.32	1023	771.96	556.28	458.414	282.04	360.76	622.2	585.55	247.884	556.28	747.16	888.6	382.84	398.509	517.54	416.28	432.76	616.6	311.405
410.52	1024.92	781.72	564.92	460.996	282.04	367.48	633.4	650.84	249.262	610.36	754.68	907.8	391.32	398.509	536.12	418.5	434.84	630.38	317.258
423.94	1036.76	791.96	567.64	471.153	284.76	368.44	669.56	653.08	252.188	626.5	783.64	919	394.84	405.05	537.22	450.84	435.48	654.16	319.151
424.12	1039.48	796.26	572.26	481.653	285.72	369.88	721.04	674.84	252.36	629.72	802.2	947	398.2	418.649	541.4	470.84	460.44	668.92	319.323
426.66	1055.62	808.76	575	486.99	285.74	370.36	791.32	794.2	252.877	637.88	836.6	969.24	412.12	419.338	550.36	474.68	463.96	688.28	320.528
432.44	1065.24	828.26	576.12	497.49	293.4	372.44	810.96	806.03	255.459	654.84	838.04	974.36	423	419.682	581.38	478.84	490.52	690.84	331.546
432.76	1137.24	833.22	579.64	500.933	295.82	384.76	818.68	857.08	261.139	692.92	914.2	978.52	423.48	420.543	598.2	483.32	500.26	691.96	333.095
435.32	1140.28	854.36	586.98	514.016	296.92	402.04	836.58	1338.35	264.066	692.92	925.08	1038.02	428.6	424.158	608.28	493.06	504.44	711	333.955
443.32	1157.72	873.72	609.72	514.36	299.8	407.48	892.76	2089.22	264.41	702.2	938.04	1059.96	435.2	428.289	615.64	505.72	565.72	719.16	335.16
454.68	1173.4	883.8	627.14	515.221	304.92	409.4	1226.68	2514.99	266.304	703.96	940.76	1099.46	451.32	428.806	623	507.48	579.96	730.52	336.538
485.88	1174.2	895.16	636.6	515.91	306.84	432.44	2683	3367.63	269.402	717.08	964.92	1124.6	451.8	450.151	624.74	520.92	591.32	739.64	339.12
487.48	1215.02	939.94	647.3	516.598	308.44	435.8	4038.04		270.263	749.88	1002.34	1190.84	455	458.07	630.36	525.24	597.88	739.8	339.464
488.12	1225.22	947.96	652.44	517.975	309.56	437.24			271.812	755.64	1069.38	1254.68	456.92	460.996	638.04	529.4	612.44	752.46	343.251
496.92	1247.32	950.18	681.56	531.747	310.04	449.58			271.984	756.76	1142.68	1255.8	460.12	466.333	685.56	531	614.18	779.16	344.456
501.4	1253.4	950.68	684.6	535.362	314.36	463.48			273.362	771.32	1159.19	1260.44	460.44	469.087	686.82	531	615.32	797.88	344.456
505.08	1268.12	964.92	691.16	535.878	320.92	474.84			274.05	773.56	1175.8	1273.4	467.64	488.711	708.76	533.56	639.64	823.62	348.415
507.16	1277.24	1022.36	722.2	570.479	327.96	476.42			275.255	774.04	1224.28	1275.64	469.72	495.08	709.08	549.56	658.2	841.56	348.76
508.6	1278.2	1024.76	727.8	573.061	329.56	477.4			280.764	794.84	1318.36	1318.04	472.28	501.278	713.24	565.08	681.56	851	349.62
509.08	1324.12	1049.24	755.8	579.946	334.84	487			280.936	823.32	1423.64	1380.76	477.08	505.409	717.4	577.56	695	865.4	353.235
512.6	1439.3	1057.88	787.32	610.588	338.36	496.28			283.346	837.38	1425.4	1553.38	495.48	509.712	722	595.8	699.78	874.36	356.506
521.24	1535.16	1071.3	794.04	612.481	340.92	500.76			283.346	886.84	1484.58	1591.16	500.6	534.673	725.72	614.52	711.16	885.24	358.228
523.48	1591.48	1075.8	817.24	615.236	350.04	518.36			287.133	891.96	1633.72	1651.32	506.36	544.141	779.8	618.52	712.28	911.03	358.744
531	1627.64	1099.32	820.44	632.278	361.24	556.28			288.682	893.22	1789.38	1664.92	531.64	558.257	794.52	636.44	741.24	919	360.638
549.88	1628.08	1119.48	833.56	634.171	363.32	592.6			290.231	901.24	2678.04	1681.56	543.16	559.117	807.16	641.2	751.16	925.06	375.442
555.64	1658.98	1181.08	848.12	640.885	370.36	614.84			293.846	905.24	2791.8	1726.84	545.38	561.527	816.12	645.1	773.24	936.28	377.163
575.48	1770.04	1190.84	863.8	651.213	371.16	622.02			294.019	970.52	3723.14	1751.78	547.48	578.569	820.44	663.32	785.08	951.3	384.737
594.84	1794.2	1218.52	871.16	667.911	371.16	627.96			294.019	971.96		1814.04	554.52	582.356	820.76	663.96	785.88	969.72	386.459
603.96	1818.02	1233.72	880.76	682.371	379.8	627.96			294.191	976.9		1863.96	558.68	583.734	821.4	670.04	786.04	988.44	386.803
617.88	1848.28	1241.72	908.44	684.953	380.76	637.88			296.256	1087.8		1943.46	603.96	590.619	822.52	671.96	792.76	1059.64	390.418
620.58	1867	1261.56	925.72	700.102	381.72	643.64			297.289	1090.2		2149.56	606.36	591.136	826.04	674.66	804.44	1071.48	393.689
634.84	2494.18	1306.84	936.92	704.061	391.48	665.56			298.839	1099.8		2170.08	620.6	604.218	828.44	693.72	811.16	1080.44	393.861
635.48	2650.52	1479.64	937.86	727.644	392.76	681.24			303.314	1107.32		2332.88	628.76	606.284	884.92	696.28	819.64	1121.56	395.582
648.76	2814.2	1563.94	948.92	728.677	398.2	725.88			303.831	1132.76		2574.78	643	606.284	931.8	709.24	825.88	1140.76	396.271
654.36	3239	1641.88	958.68	728.677	405.38	731			305.208	1137.88		2601.22	645.88	610.416	949.56	709.88	843.96	1181.08	401.607
662.84	3712.6	1680.28	959.32	736.424	405.72	746.84			305.38	1143.16			660.12	613.342	980.9	712.12	847.32	1381.38	404.017
671.64	4257.4	2151.16	976.76	737.629	410.84	792.76			305.724	1183.64			670.04	624.187	989.86	721.88	859.16	1424.42	410.903
689.72		2173.22	1004.92	771.885	412.44	856.42			307.101	1274.68			686.04	634.171	1098.64	723.62	864.1	1469.22	414.69
705.42		2257.54	1063.16	779.459	413.72	859.46			309.856	1286.84			692.9	637.958	1131.32	747.3	876.1	1536.6	415.723
716.44		4072.9	1076.44	780.836	415.32	899.8			310.028	1319.3			700.44	667.395	1157.56	771.94	887.96	1906.52	416.584
743.8			1113.08	782.73	418.84	1079.18			310.028	1325.72			707.92	678.756	1166.8	778.18	930.68	1942.5	416.756
744.76			1146.52	786.861	427.48	1084.12			312.266	1341.88			713.08	696.142	1185.4	815.46	956.28	1968.26	416.928
745.24			1202.68	798.739	429.4	1090.52			313.643	1406.18			728.76	707.504	1194.84	825.08	962.84	2113.08	420.199
776.92			1256.26	798.911	433.08	1250.84			314.503	1524.76			732.6	713.184	1211.48	837.56	990.36	3401.66	420.543
799.48			1273.06	807.346	439.96	1278.2			314.503	1583.64			755	733.497	1245.24	843.48	1004.76	3445.88	424.846
808.9			1332.76	825.937	440.76	1335.48			314.848	1638.68			755.16	742.793	1250.84	843.8	1006.2	3578.18	426.396
835.94			1699.8	826.626	449.24	1374.2			316.397	1748.14			788.92	745.375	1283.32	856.58	1015.8	4087	430.011
837.4			1731.8	836.266	452.12	1559.48			317.086	1773.24			800.92	777.565	1328.76	860.28	1037.68		435.519
859.48			1931.18	867.94	455.48	1599.78			321.389	1868.6			816.6	780.148	1333.08	870.36	1085.08		436.208
901.56			2107.64	870.35	469.08	1684.28			322.422	1911.96			830.18	788.927	1380.28	879.96	1089.72		436.724
950.66			3447.96	879.301	477.24	2726.24			323.455	2049.88			830.52	791.165	1386.52	909.4	1111.32		441.028
1118.52			3852.76	903.057	486.68				329.652	2108.44			867.64	794.263	1419.16	923	1132.92		444.471
1227.64			4179.3	931.116	495.32				331.546	2234.68			872.92	799.255	1434.48	934.52	1154.04		445.331
1255				935.248	506.52				335.849	2262.36			897.88	805.625	1457.24	964.12	1166.84		446.536
1351.8				964.167	507				337.226	2687.8			907.32	816.125	1635	997.24	1172.28		446.709
1391.8				987.062	507.78				338.259				911.16	817.158	1905.72	1107	1197.56		447.741
1461.56				990.161	507.8				341.185				914.52	831.446	1977.56	1130.34	1260.6		448.086
1469.88				1038.53	533.24				342.046				918.36	833.339	2136.6	1145.4	1299.14		450.668
1489.72				1055.57	537.08				343.94				963.16	833.512	2219.16	1155.48	1368.76		456.348
1719.16				1062.46	551.8				344.973				963.96	834.028	2730.66	1178.52	1427.8		460.824
1794.84				1067.45	571.8				347.21				976.28	839.709		1182.04	1951.48		466.505
1854.2				1068.31	581.08				347.383				985.4	840.225		1186.36	2108.44		466.849
1925.24				1071.76	590.84				348.415				1045.88	848.488		1215.8	2108.74		467.021
2157.56				1082.43	591.16				349.965				1047.78	850.382		1219.16	2359.8		474.423
3032.44				1096.89	596.74				351.342				1050.68	853.136		1246.5	2850		477.694
3855.64				1099.82	599.8				353.408				1098.68	865.702		1274.84	3341.36		478.727
				1164.02	599.96				357.539				1122.18	881.367		1284.08	3467.76		485.096
				1169.7	625.72				358.228				1132.92	881.367		1314.66			487.334
				1191.74	657.24				361.67				1138.52	882.056		1453.88			492.67
				1220.49	732.28				364.769				1143.96	884.982		1535			499.04
				1249.58	735.96				365.113				1184.49	885.498		1556.12			502.483
				1259.05	770.52				365.457				1214.84	901.68		1621.56			512.983
				1259.91	783.32				365.457				1218.04	915.279		1664.92			516.77
				1273.85	921.08				365.974				1264.12	921.132		1683.98			520.385
				1303.46	973.06				367.867				1403.8	923.714		1841.24			524
				1306.21	1087.64				368.728				1426.68	940.24		2828.58			525.205
				1329.28					376.991				1766.36	945.92		3627.78			533.468
				1348.73					377.507				1866.52	951.085					535.706
				1385.92					380.778				1960.22	952.117					540.698
				1408.81					388.525				2615.32	952.978					551.887
				1413.8					389.041					969.332					557.396
				1414.32					392.656					983.964					559.978
				1429.47					392.828					992.227					566.691
				1434.63					393.344					994.637					567.38
				1452.53					403.157					1006.17					569.274
				1465.27					406.427					1012.2					573.061
				1491.95					407.632					1029.41					574.61
				1508.31					415.034					1048.17					578.397
				1554.27					421.404					1050.58					592.341
				1554.27					426.224					1056.95					593.718
				1563.91					429.666					1069.69					597.505
				1614.52					430.699					1072.27					611.793
				1668.92					431.388					1089.31					616.441
				1688.2					432.937					1097.58					618.506
				1689.06					436.036					1115.48					618.678
				1704.38					437.929					1121.85					619.539
				1768.76					438.446					1123.23					620.744
				1782.36					440.511					1141.65					622.982
				1868.26					441.028					1152.84					632.45
				1871.36					443.782					1163.68					635.204
				1872.04					444.299					1173.15					636.237
				1892.87					458.07					1223.59					636.237
				1946.75					458.07					1236.15					637.614
				1981.01					461.341					1244.59					638.303
				2031.1					466.505					1249.58					639.508
				2115.8					466.505					1251.3					641.401
				2151.6					466.849					1254.05					651.558
				2207.89					467.882					1264.73					657.41
				2291.21					469.087					1271.44					657.582
				2348.88					479.071					1290.38					664.468
				2377.8					483.719					1310.34					668.944
				2685.93					494.908					1312.75					670.837
				2713.3					495.253					1325.15					673.075
				2772.17					499.556					1333.76					677.723
				2815.04					499.728					1356.48					677.895
				2816.59					502.999					1379.55					680.477
				2860.83					504.548					1399.86					682.715
				2873.74					510.917					1402.1					703.889
				3167.76					511.434					1425.34					705.954
				3347.82					517.115					1429.64					724.89
				3477.1					518.664					1447.03					729.194
									519.352					1455.46					747.268
									520.73					1462.35					747.268
									526.927					1472.85					754.326
									531.575					1478.01					779.975
									534.329					1479.56					780.492
									534.501					1497.98					786.517
									536.05					1503.49					807.69
									537.083					1504.18					817.847
									539.493					1511.23					825.077
									541.042					1514.33					826.97
									543.969					1518.81					855.546
									548.961					1521.74					856.234
									549.133					1536.71					857.439
									551.543					1586.29					858.3
									552.748					1690.95					860.021
									567.208					1694.91					863.292
									569.446					1695.25					865.702
									577.02					1714.19					871.211
									580.635					1778.57					877.58
									580.807					1794.92					903.746
									580.807					1808.7					909.254
									586.66					1857.58					909.598
									597.849					1920.59					911.148
									599.743					1948.82					911.836
									602.669					1952.26					915.107
									603.358					1971.37					924.747
									605.423					2000.12					931.116
									606.801					2009.24					934.903
									607.489					2020.95					935.936
									608.522					2063.81					940.928
									616.785					2114.08					947.297
									623.154					2117.69					949.535
									628.49					2160.38					953.322
									638.647					2174.67					959.175
									639.508					2186.72					960.897
									663.091					2225.28					968.643
									685.297					2273.48					982.242
									692.355					2288.46					998.596
									710.774					2296.72					1015.29
									718.865					2411.37					1020.63
									724.029					2457.67					1023.56
									731.948					2526.01					1031.82
									736.424					2531.18					1042.15
									751.572					2712.79					1046.97
									762.073					3009.56					1050.93
									776.36					3076.69					1060.91
									793.747					3122.14					1061.08
									813.543					3213.37					1088.11
									817.158					3243.67					1095.51
									818.191					3429.07					1099.82
									819.052					3616.7					1123.74
									824.044					3704.15					1125.64
									844.012					3895.06					1166.09
									844.184										1169.19
									845.217										1199.31
									916.656										1229.27
									917.173										1231.5
									941.445										1243.21
									957.282										1266.79
									958.315										1274.02
									966.577										1277.47
									969.332										1289.17
									989.3										1300.71
									992.227										1314.82
									993.776										1332.03
									1001.69										1340.99
									1023.21										1365.6
									1037.16										1369.73
									1068.49										1377.31
									1117.37										1402.1
									1145.78										1411.56
									1155.42										1425.68
									1216.87										1480.25
									1302.08										1514.16
									1321.53										1532.06
									1357										1545.49
									1409.5										1550.31
									1485.24										1578.2
									1494.36										1677.7
									1516.05										1695.25
									1526.38										1714.71
									2042.64										1726.07
									2495.37										1768.93
									2610.88										1802.67
									2711.24										1819.02
									3175.68										1863.27
																			1884.61
																			1893.73
																			1905.1
																			2017.5
																			2889.92
																			3234.2
																			3383.45
																			3663.87
	Two-way ANOVA	Ordinary
	Alpha	0.05
	Source of Variation	% of total variation	P value	P value summary	Significant?
	Interaction	71.8	<0.0001	****	Yes
	Row Factor	8.771	0.0006	***	Yes
	Column Factor	0	>0.9999	ns	No
	ANOVA table	SS	DF	MS	F (DFn, DFd)	P value
	Interaction	7936	3	2645	F (3, 32) = 39.42	P<0.0001
	Row Factor	969.4	1	969.4	F (1, 32) = 14.44	P=0.0006
	Column Factor	0	3	0	F (3, 32) = 0.000	P>0.9999
	Residual	2148	32	67.11
	Difference between row means
	Mean of >500	54.92
	Mean of <500	45.08
	Difference between means	9.846
	SE of difference	2.591
	95% CI of difference	4.569 to 15.12
	Data summary
	Number of columns (Column Factor)	4
	Number of rows (Row Factor)	2
	Number of values	40
	Tukey's multiple comparisons test	Mean Diff.	95.00% CI of diff.	Below threshold?	Summary	Adjusted P Value
	>500
	GPR81fl/fl Con vs. GPR81fl/fl TB	33.87	19.83 to 47.90	Yes	****	<0.0001
	GPR81fl/fl Con vs. GPR81fl/flAdipocre Con	-0.468	-14.51 to 13.57	No	ns	0.9997
	GPR81fl/fl Con vs. GPR81fl/flAdipocre TB	6.198	-7.840 to 20.24	No	ns	0.6336
	GPR81fl/fl TB vs. GPR81fl/flAdipocre Con	-34.33	-48.37 to -20.30	Yes	****	<0.0001
	GPR81fl/fl TB vs. GPR81fl/flAdipocre TB	-27.67	-41.71 to -13.63	Yes	****	<0.0001
	GPR81fl/flAdipocre Con vs. GPR81fl/flAdipocre TB	6.666	-7.372 to 20.70	No	ns	0.5779
	<500
	GPR81fl/fl Con vs. GPR81fl/fl TB	-33.87	-47.90 to -19.83	Yes	****	<0.0001
	GPR81fl/fl Con vs. GPR81fl/flAdipocre Con	0.468	-13.57 to 14.51	No	ns	0.9997
	GPR81fl/fl Con vs. GPR81fl/flAdipocre TB	-6.198	-20.24 to 7.840	No	ns	0.6336
	GPR81fl/fl TB vs. GPR81fl/flAdipocre Con	34.33	20.30 to 48.37	Yes	****	<0.0001
	GPR81fl/fl TB vs. GPR81fl/flAdipocre TB	27.67	13.63 to 41.71	Yes	****	<0.0001
	GPR81fl/flAdipocre Con vs. GPR81fl/flAdipocre TB	-6.666	-20.70 to 7.372	No	ns	0.5779
	Test details	Mean 1	Mean 2	Mean Diff.	SE of diff.	N1	N2	q	DF
	>500
	GPR81fl/fl Con vs. GPR81fl/fl TB	64.82	30.96	33.87	5.181	5	5	9.244	32
	GPR81fl/fl Con vs. GPR81fl/flAdipocre Con	64.82	65.29	-0.468	5.181	5	5	0.1277	32
	GPR81fl/fl Con vs. GPR81fl/flAdipocre TB	64.82	58.62	6.198	5.181	5	5	1.692	32
	GPR81fl/fl TB vs. GPR81fl/flAdipocre Con	30.96	65.29	-34.33	5.181	5	5	9.371	32
	GPR81fl/fl TB vs. GPR81fl/flAdipocre TB	30.96	58.62	-27.67	5.181	5	5	7.552	32
	GPR81fl/flAdipocre Con vs. GPR81fl/flAdipocre TB	65.29	58.62	6.666	5.181	5	5	1.819	32
	<500
	GPR81fl/fl Con vs. GPR81fl/fl TB	35.18	69.04	-33.87	5.181	5	5	9.244	32
	GPR81fl/fl Con vs. GPR81fl/flAdipocre Con	35.18	34.71	0.468	5.181	5	5	0.1277	32
	GPR81fl/fl Con vs. GPR81fl/flAdipocre TB	35.18	41.38	-6.198	5.181	5	5	1.692	32
	GPR81fl/fl TB vs. GPR81fl/flAdipocre Con	69.04	34.71	34.33	5.181	5	5	9.371	32
	GPR81fl/fl TB vs. GPR81fl/flAdipocre TB	69.04	41.38	27.67	5.181	5	5	7.552	32
	GPR81fl/flAdipocre Con vs. GPR81fl/flAdipocre TB	34.71	41.38	-6.666	5.181	5	5	1.819	32
