# Supplementary material for: Activation of GPR81 by lactate drives tumour-induced cachexia
Source: Nat Metab. 2024 Mar 18;6(4):708–23. doi: 10.1038/s42255-024-01011-0 (PMC11052724; doi:10.1038/s42255-024-01011-0)
Supplement: Supplementary file 10 — Statistical source data. [file 42255_2024_1011_MOESM10_ESM.xlsx]

## Sheet: Fig. 5a
List of phosphosites differentiallly expressed in WT_TB													Enrichment
Accession	Symbol	Description		WCIW1	WCIW2	WLIW1	WLIW2	KCIW1	KCIW2	KLIW1	KLIW2		Category	Term	Description	LogP	Log(q-value)	Genes
Q5SWU9_S23;S29	Acaca_S23;S29	Acetyl-CoA carboxylase 1 OS=Mus musculus OX=10090 GN=Acaca PE=1 SV=1	FIIGSVSEDNSEDEISNLVK	225.078	0	0	0	0	24.8835	0	100.715		GO:0051493	regulation of cytoskeleton organization	-5.93229	-2.44343	13/547	Add1,Mdm1,Mapt,Sptbn1,Add3,Dlc1,Kank3,Phldb1,Mycbp2,Braf,Git1,Taok1,Pak2
Q9JIX8_S655;S657	Acin1_S655;S657	Apoptotic chromatin condensation inducer in the nucleus OS=Mus musculus OX=10090 GN=Acin1 PE=1 SV=3	SLSPGVSR	4.27232	0	25.8585	33.3213	27.5934	24.0346	3.56698	23.0221		WP493	Mapk signaling pathway	-5.10254	-1.78977	7/158	Mapt,Braf, Akt1, Lsp1, Rere, Tp53, Snip1
Q9QXG4_S263	Acss2_S263	Acetyl-coenzyme A synthetase, cytoplasmic OS=Mus musculus OX=10090 GN=Acss2 PE=1 SV=2	AELGMNDSPSQSPPVK	7.76711	14.2097	24.7927	34.2285	0	16.9192	6.14508	8.30212		mmu04910	Insulin signaling pathway	-4.37774	-1.41177	6/139	Eif4ebp1,Gys1,Lipe,Acaca,Braf,Ppp1r3d,Akt1s1,Prkcb,Map3k6,Hsp90aa1
Q9QYC0_T610;S/T	Add1_T610;S/T	Alpha-adducin OS=Mus musculus OX=10090 GN=Add1 PE=1 SV=2	SPPDQSAVPNTPPSTPVKLEEDLPQEPTSR	0	45.6412	3.65631	0	0	48.3987	0	37.9004		R-MMU-166208	mTORC1-mediated signalling	-3.76267	-1.00082	3/24	Eif4ebp1,Akt1s1,Eif4g1,Eif3g,Rplp0,Acss2,Osbp,Gemin5
Q9QYB5_S683	Add3_S683	Gamma-adducin OS=Mus musculus OX=10090 GN=Add3 PE=1 SV=2	TEEVLSPDGSPSKSPSK	0	0	39.142	38.4493	0	0	0	0		R-MMU-194315	Signaling by Rho GTPases	-2.5382	-0.262422	9/652	Hsp90aa1,Prkcb,Rab7,Sptbn1,Add3,Dlc1,Git1,Taok1,Pak2
Q01338_S362	Adra2a_S362	Alpha-2A adrenergic receptor OS=Mus musculus OX=10090 GN=Adra2a PE=1 SV=2	RGPGAAGPGASGSGHGEER	3.40123	3.08371	0.822694	2.38358	1.98544	3.83215	3.4948	3.85257
Q9D1F4_S88;S92	Akt1_S88;S92	Proline-rich AKT1 substrate 1 OS=Mus musculus OX=10090 GN=Akt1s1 PE=1 SV=1	AATATRPPGPPPAPQPPSPAPSPPPRPALAR	71.2133	86.1421	123.648	67.0048	85.3862	95.9311	65.7116	78.9345
O54774_S760;T758;S	Ap3d1_S760;T758;S	AP-3 complex subunit delta-1 OS=Mus musculus OX=10090 GN=Ap3d1 PE=1 SV=1	HSSLPTESDEDIAPAQR	0	0	6.29521	0	0	0	1.33118	0
Q62431_S82	Arid3a_S82	AT-rich interactive domain-containing protein 3A OS=Mus musculus OX=10090 GN=Arid3a PE=1 SV=1	AAAAGLGHPSSPGGSEDGPPISGDEDTAR	0	0	3.02045	5.98584	0	0	0	0
Q62431_S127	Arid3a_S127	AT-rich interactive domain-containing protein 3A OS=Mus musculus OX=10090 GN=Arid3a PE=1 SV=1	HLMDVGSDDDDTK	0	0	10.9009	21.3327	0	5.44203	5.47989	0
P70704_S29	Atp8a1_S29	Phospholipid-transporting ATPase IA OS=Mus musculus OX=10090 GN=Atp8a1 PE=1 SV=2	TDDVSEKTSLADQEEVR	0	0	8.74286	7.19434	0	0	0	0
P28028_S135	Braf_S135	Serine/threonine-protein ki0se B-raf OS=Mus musculus OX=10090 GN=Braf PE=1 SV=4	NNPKSPQKPIVR	4.79809	8.33551	2.04661	2.61382	8.01388	7.45642	6.78723	6.32084
Q8R149_S148;S174;S187;T144;T170;T183	Bud13_S148;S174;S187;T144;T170;T183	BUD13 homolog OS=Mus musculus OX=10090 GN=Bud13 PE=1 SV=1	ARHDTPDPSPPR	0	0	4.87085	4.22264	0	0	0	0
P35564_S563;S582	Canx_S563;S582	Calnexin OS=Mus musculus OX=10090 GN=Canx PE=1 SV=1	SDAEEDGVTGSQDEEDSKPKAEEDEILNRSPR	0	0	7.56899	9.48269	0	0	0	0
Q9DC22_S336	Dcaf6_S336	DDB1- and CUL4-associated factor 6 OS=Mus musculus OX=10090 GN=Dcaf6 PE=1 SV=1	DGEQSPNVSLMQR	0	0	1.79944	1.16363	0	1.21511	1.00355	0
Q8N7N5_S100	Dcaf8_S100	DDB1- and CUL4-associated factor 8 OS=Mus musculus OX=10090 GN=Dcaf8 PE=1 SV=1	GHGHSDEEDEEQPR	47.7727	34.1567	14.1531	20.3633	75.5258	47.4997	59.8824	29.0421
Q9ESX5_S451;S/T	Dkc1_S451;S/T	H/ACA ribonucleoprotein complex subunit DKC1 OS=Mus musculus OX=10090 GN=Dkc1 PE=1 SV=4	RDSESESDETPTVPQLK	0	0	2.25726	4.45238	0	0	0	0
Q9R0Z9_S550	Dlc1_S550	Rho GTPase-activating protein 7 OS=Mus musculus OX=10090 GN=Dlc1 PE=1 SV=2	DSGVGASLTR	0	0	3.02612	3.26683	0	0	0	0
Q8R1A4_S1428	Dock7_S1428	Dedicator of cytokinesis protein 7 OS=Mus musculus OX=10090 GN=Dock7 PE=1 SV=3	SPSGSAFGSQENLR	0	0	7.04773	3.40635	0	0	0	0
Q62188_S522	Dpysl3_S522	Dihydropyrimidi0se-related protein 3 OS=Mus musculus OX=10090 GN=Dpysl3 PE=1 SV=1	GSPTRPNPPVR	73.9014	57.8466	52.8795	274.153	77.4892	53.5423	58.5853	39.094
Q9Z1D1_T38	Eif3g_T38	Eukaryotic translation initiation factor 3 subunit G OS=Mus musculus OX=10090 GN=Eif3g PE=1 SV=2	GIPLPTGDTSPEPELLPGDPLPPPK	0	38.0555	0	14.6419	0	53.8783	0	30.237
Q60876_T40;T45	Eif4ebp1_T40;T45	Eukaryotic translation initiation factor 4E-binding protein 1 OS=Mus musculus OX=10090 GN=Eif4ebp1 PE=1 SV=3	VALGDGVQLPPGDYSTTPGGTLFSTTPGGTR	0	0	8.21239	11.6009	0	0	0	0
Q6NZJ6_S1187	Eif4g1_S1187	Eukaryotic translation initiation factor 4 gamma 1 OS=Mus musculus OX=10090 GN=Eif4g1 PE=1 SV=1	SFSKEVEER	0	0	12.7862	20.6641	0	0	0	16.2772
Q9WVL6_S361	Extl3_S361	Exostosin-like 3 OS=Mus musculus OX=10090 GN=Extl3 PE=1 SV=2	SFEEEMEGDPPADYDDR	1.63215	2.00051	0	0	0	2.09172	0	1.82098
Q8BX90_S203	Fndc3a_S203	Fibronectin type-III domain-containing protein 3A OS=Mus musculus OX=10090 GN=Fndc3a PE=1 SV=3	MSSPPPSPQK	0	0	2.08044	2.86732	0	0	0	0
P42128_S87	Foxk1_S87	Forkhead box protein K1 OS=Mus musculus OX=10090 GN=Foxk1 PE=1 SV=2	QSPGPALAR	0	2.49306	13.2362	3.405	2.3839	3.2983	3.2553	3.73881
Q8BP78_S283;S285	Fra10ac1_S283;S285	Protein FRA10AC1 homolog OS=Mus musculus OX=10090 GN=Fra10ac1 PE=1 SV=3	0EEEDSASDSELWK	0	0	2.69115	3.13501	0	0	0	0
Q99KY4_S824;S827	Gak_S824;S827	Cyclin-G-associated ki0se OS=Mus musculus OX=10090 GN=Gak PE=1 SV=2	ESQSVLIADGDGSEVSDEEEASFPSEER	0	0	7.40144	12.3941	0	0	0	0
Q8BX17_S1410;S1414	Gemin5_S1410;S1414	Gem-associated protein 5 OS=Mus musculus OX=10090 GN=Gemin5 PE=1 SV=2	APSQPPSPTEER	0	0	1.08926	2.10108	0	0	0	0
Q68FF6_S394;S397;T401	Git1_S394;S397;T401	ARF GTPase-activating protein GIT1 OS=Mus musculus OX=10090 GN=Git1 PE=1 SV=1	SQSELDDQHDYDSVASDEDTDQEPLPSAGATR	0	0	4.54014	6.74273	0	0	0	0
Q9Z1E4_S641;S645	Gys1_S641;S645	Glycogen [starch] synthase, muscle OS=Mus musculus OX=10090 GN=Gys1 PE=1 SV=2	YPRPASVPPSPSLSR	0	0	5.94642	2.24272	0	0	0	0
Q8BLH7_S205;S207;S208	Hirip3_S205;S207;S208	HIRA-interacting protein 3 OS=Mus musculus OX=10090 GN=Hirip3 PE=1 SV=1	EESGSSEEEAVLQR	0	0	0	2.23416	0	0	0	0.881031
P61979_S284	Hnrnpk_S284	Heterogeneous nuclear ribonucleoprotein K OS=Mus musculus OX=10090 GN=Hnrnpk PE=1 SV=1	DYDDMSPR	52.3056	34.5255	0	0	0	34.1849	0	26.6516
P07901_S263	Hsp90aa1_S263	Heat shock protein HSP 90-alpha OS=Mus musculus OX=10090 GN=Hsp90aa1 PE=1 SV=4	ESDDKPEIEDVGSDEEEEEKKDGDK	685.457	694.784	797.306	844.085	644.196	674.333	698.912	699.447
Q9CZJ2_S25	Hspa12b_S25	Heat shock 70 kDa protein 12B OS=Mus musculus OX=10090 GN=Hspa12b PE=1 SV=1	SPVPSPPGSPR	19.9854	15.1615	0	2.25608	33.9401	9.9858	14.8597	13.5491
Q8R5F7_S284;S291	Ifih1_S284;S291	Interferon-induced helicase C domain-containing protein 1 OS=Mus musculus OX=10090 GN=Ifih1 PE=1 SV=1	DSGTMGSDSDESVIQTK	0	0	6.50746	7.35948	0	0	0	0
Q9D8Y8_S118	Ing5_S118	Inhibitor of growth protein 5 OS=Mus musculus OX=10090 GN=Ing5 PE=1 SV=1	MDGSDFESTGAR	0	3.21692	6.69021	7.73811	0	4.88714	0	3.68914
Q6P4S8_S1320;S/T	Ints1_S1320;S/T	Integrator complex subunit 1 OS=Mus musculus OX=10090 GN=Ints1 PE=1 SV=2	RDSTEAPKPESSPEPPPGQGR	0	28.5744	38.4268	36.6283	36.603	0	0	34.2445
Q9ET78_S479;T483	Jph2_S479;T483	Junctophilin-2 OS=Mus musculus OX=10090 GN=Jph2 PE=1 SV=2	ETPQPEGGPPSPAGTPPQPK	0	4.48536	18.7167	4.7763	8.15513	0	0	5.55913
Q9Z1P7_S279;S/T	Kank3_S279;S/T	KN motif and ankyrin repeat domain-containing protein 3 OS=Mus musculus OX=10090 GN=Kank3 PE=1 SV=1	RSEGALQVLDPGSRTPDGEPR	0	0	2.08279	1.79033	0	0	0	0
Q5SVQ0_S59	Kat7_S59	Histone acetyltransferase KAT7 OS=Mus musculus OX=10090 GN=Kat7 PE=1 SV=1	LSQSSQDSSPVR	0	0	8.06766	10.2141	0	0	0	0
A2A7S8_S402	Kiaa1522_S402	Uncharacterized protein KIAA1522 OS=Mus musculus OX=10090 GN=Kiaa1522 PE=1 SV=1	GSPSGGSTAETSDTASIR	3.69819	0	4.63239	4.02403	3.58898	3.73303	0	3.71681
F6U5V1_S266	Larp1b_S266	La ribonucleoprotein domain family, member 1B OS=Mus musculus OX=10090 GN=Larp1b PE=1 SV=2	LDGPTENISEDEAQSSSQR	0	0	5.40223	7.91822	0	0	0	0
Q05CL8_S253;S256	Larp7_S253;S256	La-related protein 7 OS=Mus musculus OX=10090 GN=Larp7 PE=1 SV=2	TASEGSEAETPEAPK	0	26.318	35.6231	55.1637	33.9258	34.4003	35.4495	2.5153
P54310_S557	Lipe_S557	Hormone-sensitive lipase OS=Mus musculus OX=10090 GN=Lipe PE=1 SV=2	RSVSEAALAQPEGLLGTDTLK	85.6504	168.304	0	0	16.971	144.674	126.914	128.666
P54310_S559	Lipe_S559	Hormone-sensitive lipase OS=Mus musculus OX=10090 GN=Lipe PE=1 SV=2	SVSEAALAQPEGLLGTDTLK	0	705.942	123.607	100.678	81.3659	734.878	0	607.089
Q91WK0_S111	Lrrfip2_S111	Leucine-rich repeat flightless-interacting protein 2 OS=Mus musculus OX=10090 GN=Lrrfip2 PE=1 SV=1	RGSGDTSSLIDPDTSLSELR	0	0	14.5163	26.4805	0	17.5371	14.4881	0
P19973_S243	Lsp1_S243	Lymphocyte-specific protein 1 OS=Mus musculus OX=10090 GN=Lsp1 PE=1 SV=2	QPSIELPSMAVASTK	73.515	71.0882	106.993	146.111	96.8959	218.751	108.019	121.052
P10637_S688;S692;T/S/Y	Mapt_S688;S692;T/S/Y	Microtubule-associated protein tau OS=Mus musculus OX=10090 GN=Mapt PE=1 SV=3	TDHGAEIVYKSPVVSGDTSPR	0	0	12.7588	12.1788	0	0	0	0
Q9D067_S555;S556	Mdm1_S555;S556	Nuclear protein MDM1 OS=Mus musculus OX=10090 GN=Mdm1 PE=1 SV=2	RASSQDGLETLKK	0	0	1.33358	1.4464	0	0	1.20409	0
Q8VDP3_S777;S781	Mical1_S777;S781	[F-actin]-monooxyge0se MICAL1 OS=Mus musculus OX=10090 GN=Mical1 PE=1 SV=1	VSPVPSPSQPAR	0	0	9.16381	10.6233	0	8.72222	6.52825	0
Q7TPH6_S2943	Mycbp2_S2943	E3 ubiquitin-protein ligase MYCBP2 OS=Mus musculus OX=10090 GN=Mycbp2 PE=1 SV=3	SKSDSYTLDPDTLR	0	0	4.8947	4.75639	0	0	0	0
Q91W39_S381;S	Ncoa5_S381;S	Nuclear receptor coactivator 5 OS=Mus musculus OX=10090 GN=Ncoa5 PE=1 SV=1	SSADSLPGPISR	0	0	0	6.25297	0	2.56271	0	2.28298
Q62433_S330;T328	Ndrg1_S330;T328	Protein NDRG1 OS=Mus musculus OX=10090 GN=Ndrg1 PE=1 SV=1	SRTASGSSVTSLEGTR	84.1711	47.6028	0	0	80.5011	44.5803	0	51.338
Q9QYG0_S332;S338	Ndrg2_S332;S338	Protein NDRG2 OS=Mus musculus OX=10090 GN=Ndrg2 PE=1 SV=1	TASLTSAASIDGSR	0	0	38.6671	18.4647	0	0	0	0
Q3B7Z2_S191;S/T	Osbp_S191;S/T	Oxysterol-binding protein 1 OS=Mus musculus OX=10090 GN=Osbp PE=1 SV=3	MLAESDDSGDEESVSQTDKTELQSTLR	0	0	5.53466	2.84928	0	0	0	0
B2RUR8_S460;T461	Otud7b_S460;T461	OTU domain-containing protein 7B OS=Mus musculus OX=10090 GN=Otud7b PE=1 SV=1	STPESGESDKESVGSSSLGNEGSR	0	0	2.14098	2.61629	0	0	0	0
Q5BL07_S1212	Pex1_S1212	Peroxisome biogenesis factor 1 OS=Mus musculus OX=10090 GN=Pex1 PE=1 SV=2	SQSGEDESLNQPGPIK	0	0	14.6419	5.41654	0	0	0	0
Q6PDH0_S580;T/S/Y	Phldb1_S580;T/S/Y	Pleckstrin homology-like domain family B member 1 OS=Mus musculus OX=10090 GN=Phldb1 PE=1 SV=1	KNSITEISDNEDELLEYHR	0	0	1.73272	2.05483	0	0	0	0
A6H619_S914	Phrf1_S914	PHD and RING finger domain-containing protein 1 OS=Mus musculus OX=10090 GN=Phrf1 PE=1 SV=2	GSAEGTSDLEQEGLGEIEPTEIR	0	0	4.73346	2.60936	0	0	0	0
E2JF22_S1646	Piezo1_S1646	Piezo-type mechanosensitive ion channel component 1 OS=Mus musculus OX=10090 GN=Piezo1 PE=1 SV=1	TASELLLDR	3.50619	4.43927	0	0	4.55175	0	0	3.57801
A2AJW4_S54;T/S	Ppp1r3d_S54;T/S	Protein phosphatase 1, regulatory subunit 3D OS=Mus musculus OX=10090 GN=Ppp1r3d PE=1 SV=1	SRSLPTSPERR	0	0	29.7338	67.6822	0	0	0	0
Q7TSC1_S761	Prrc2a_S761	Protein PRRC2A OS=Mus musculus OX=10090 GN=Prrc2a PE=1 SV=1	SDSGGSSSEPFER	0	0	4.84961	4.18521	0	0	0	0
P51150_S72	Rab7a_S72	Ras-related protein Rab-7a OS=Mus musculus OX=10090 GN=Rab7a PE=1 SV=2	FQSLGVAFYR	4.56568	5.30744	0	0	4.73303	6.32176	4.60291	0
Q99KG3_S733;S736;S738	Rbm10_S733;S736;S738	R0-binding protein 10 OS=Mus musculus OX=10090 GN=Rbm10 PE=1 SV=1	GLVAAYSGESDSEEEQER	0	0	3.18349	5.14706	0	0	0	0
Q80TZ9_S1098;S1105;S1107	Rere_S1098;S1105;S1107	Arginine-glutamic acid dipeptide repeats protein OS=Mus musculus OX=10090 GN=Rere PE=1 SV=3	EEALDEAEEPESPPPPPRSPSPEPTVVDTPSHASQSAR	31.1124	36.3249	37.3004	40.6025	27.4465	44.9764	25.4437	28.1682
P14869_S307	Rplp0_S307	60S acidic ribosomal protein P0 OS=Mus musculus OX=10090 GN=Rplp0 PE=1 SV=3	AEAKEESEESDEDMGFGLFD	0	0	61.5649	48.1963	0	0	0	0
Q5U4C3_S821	Scaf1_S821	Splicing factor, arginine/serine-rich 19 OS=Mus musculus OX=10090 GN=Scaf1 PE=1 SV=1	SPFLKPDER	1.92165	3.03068	0	0	0	2.52347	1.98028	1.2189
P59222_S638;S640	Scarf2_S638;S640	Scavenger receptor class F member 2 OS=Mus musculus OX=10090 GN=Scarf2 PE=1 SV=1	NEAGGLSLSPSPER	0	0	3.22041	3.41434	0	0	0	0
P53986_S210;S213	Slc16a1_S210;S213	Monocarboxylate transporter 1 OS=Mus musculus OX=10090 GN=Slc16a1 PE=1 SV=1	LKSKESLQEAGK	217.406	199.442	48.0765	91.9927	343.998	310.275	184.992	146.422
Q8BIZ6_S48;S50	Snip1_S48;S50	Smad nuclear-interacting protein 1 OS=Mus musculus OX=10090 GN=Snip1 PE=1 SV=1	RPDAPAASLSPPAAEPGHSGHR	4.36568	0	4.39363	12.7257	0	5.16107	4.60549	4.83829
Q6PHU5_S819	Sort1_S819	Sortilin OS=Mus musculus OX=10090 GN=Sort1 PE=1 SV=1	SGYHDDSDEDLLE	0	0	41.242	24.5594	46.7777	0	32.0043	0
O35892_T313	Sp100_T313	Nuclear autoantigen Sp-100 OS=Mus musculus OX=10090 GN=Sp100 PE=1 SV=2	DRGGDTSDTESSIIIR	0	0	20.0523	37.4488	0	0	0	0
Q62261_S2102	Sptbn1_S2102	Spectrin beta chain, non-erythrocytic 1 OS=Mus musculus OX=10090 GN=Sptbn1 PE=1 SV=2	RPPSPDPNTK	177.818	179.813	36.2011	60.8923	285.233	191.27	210.744	123.977
Q8BTI8_S1216	Srrm2_S1216	Serine/arginine repetitive matrix protein 2 OS=Mus musculus OX=10090 GN=Srrm2 PE=1 SV=3	SEQPLSQVLPSLSPEHK	7.78162	0	19.2285	26.03	0	24.4393	0	22.495
Q8BVI5_S41	Stx16_S41	Syntaxin-16 OS=Mus musculus OX=10090 GN=Stx16 PE=1 SV=3	SIAAELDELADDR	3.75746	4.3974	1.1981	2.46079	3.50038	5.40826	4.32919	3.4311
Q70IV5_S1087	Synm_S1087	Synemin OS=Mus musculus OX=10090 GN=Synm PE=1 SV=2	DDAGQVSPSSDQR	0	0	7.61859	3.6295	0	6.26243	4.8494	0
Q9JLF6_S91;S94	Tgm1_S91;S94	Protein-glutamine gamma-glutamyltransferase K OS=Mus musculus OX=10090 GN=Tgm1 PE=1 SV=2	RPESRGSGV0AGDGTIR	0	15.7799	24.5978	39.4083	0	40.5222	0	20.7504
E9Q0S6_S154	Tns1_S154	Tensin 1 OS=Mus musculus OX=10090 GN=Tns1 PE=1 SV=1	VSPSIQPQPQSQPTSLSR	0	0	8.22495	18.432	0	0	0	0
Q8BU11_S178;S182;T/S	Tox4_S178;S182;T/S	TOX high mobility group box family member 4 OS=Mus musculus OX=10090 GN=Tox4 PE=1 SV=3	LSTTPSPTNSLHEDGVDDFRR	0	0	10.2491	12.841	0	0	0	0
P70399_S552	Tp53bp1_S552	TP53-binding protein 1 OS=Mus musculus OX=10090 GN=Tp53bp1 PE=1 SV=3	TEEDRENTQIDDTEPLSPVSNSK	0	0	11.2577	13.2185	0	11.8719	11.4686	10.2313
Q8C838_S84;S85	Trarg1_S84;S85	Trafficking regulator of GLUT4 1 OS=Mus musculus OX=10090 GN=Trarg1 PE=1 SV=1	RASSVITTSYAQDQEAPK	0	0	5.11708	1.1122	0	0	0	1.66442

## Sheet: Fig. 5b
iWAT_KO vs WT
kinase	Hits	Total	Delta_count	pvalue	FDR	HOLM
MAPK3	7	1604	5	0.0072677	0.0560651	0.34885
MAPK1	9	903	3	0.0155215	0.0838162	0.698468
MRCKa	3	931	3	0.0171541	0.084211	0.75478
PKBalpha	10	2517	2	0.491257	0.780232	1
Pim2	1	51	1	0.00134467	0.0168679	0.0685784
CDK6	3	55	1	0.00156184	0.0168679	0.078092
CDK4	1	170	1	0.0139629	0.0837772	0.642292
MAPK9	1	253	1	0.0292858	0.108501	1
CDK2	1	257	1	0.0301393	0.108501	1
PDHK2	1	295	1	0.0387235	0.130692	1
PKD1	1	1497	1	0.465088	0.761054	1
GRK2	5	3987	1	0.922312	1	1
MAPK11	1	99	-1	0.00494995	0.0445495	0.242547
p70S6K	1	167	-1	0.0135006	0.0837772	0.634527
PKBbeta	1	236	-1	0.0257703	0.107046	1
TLK2	1	438	-1	0.0776468	0.22068	1
MAPK8	1	687	-1	0.162276	0.398313	1
MAP2K6	1	1208	-1	0.360864	0.691452	1
CaMKIIalpha	1	1236	-1	0.371335	0.691452	1
PAK1	1	1835	-1	0.573375	0.860063	1
CLK1	13	2029	-1	0.627981	0.892394	1
ROCK1	2	1936	-2	0.330546	0.661092	1

## Sheet: Fig. 5c
			1		pp38	p38	pp38/p38	Relative pp38/p38
				WT	9459.98	15707.3	0.602268	0.962279
				WT	11217.2	17270.9	0.649484	1.03772
				TB	16421.2	18318.7	0.896415	1.43226
				TB	15764.9	13508	1.16708	1.86471
				KO	6650.67	10569	0.629262	1.00541
				KO	8131.33	15856.3	0.512814	0.819355
				KO TB	5445.33	14720.1	0.369925	0.591052
				KO TB	7949.79	13602.4	0.584438	0.933792
			2		pp38	p38	pp38/p38
				WT	11734.1	13411.1	0.874954	1.03841
				WT	12780.7	15774.2	0.810229	0.961592
				TB	20287	18089.3	1.12149	1.331
				TB	18933.3	12546.4	1.50906	1.79097
				KO	11061.3	8420.28	1.31365	1.55906
				KO	11297.5	11148.6	1.01336	1.20267
				KO TB	9829.72	15005.8	0.655062	0.777437
				KO TB	8420.96	15958.2	0.527689	0.626268
			3		pp38	p38	pp38/p38
				WT	5223.2	21583.5	0.242	0.567027
				WT	7446.57	12176.1	0.611573	1.43297
				TB	14244.3	13287.2	1.07204	2.51188
				TB	12676.6	16005.9	0.791995	1.85572
				KO	4926.91	17403.6	0.283097	0.663322
				KO	9280.93	19483.4	0.476351	1.11613
				KO TB	6233.2	11086.9	0.562213	1.31732
				KO TB	11034.9	12385.3	0.890966	2.08762
				ANOVA summary
				F	5.159
				P value	0.0084
				P value summary	**
				Significant diff. among means (P < 0.05)?	Yes
				R squared	0.4363
				Brown-Forsythe test
				F (DFn, DFd)	0.6047 (3, 20)
				P value	0.6196
				P value summary	ns
				Are SDs significantly different (P < 0.05)?	No
				Bartlett's test
				Bartlett's statistic (corrected)	2.963
				P value	0.3974
				P value summary	ns
				Are SDs significantly different (P < 0.05)?	No
				ANOVA table	SS	DF	MS	F (DFn, DFd)	P value
				Treatment (between columns)	2.605	3	0.8685	F (3, 20) = 5.159	P=0.0084
				Residual (within columns)	3.367	20	0.1683
				Total	5.972	23
				Data summary
				Number of treatments (columns)	4
				Number of values (total)	24
				Tukey's multiple comparisons test	Mean Diff.	95.00% CI of diff.	Below threshold?	Summary	Adjusted P Value
				WT Con vs. WT TB	-0.7978	-1.461 to -0.1347	Yes	*	0.0149	A-B
				WT Con vs. GPR81-/- Con	-0.06099	-0.7240 to 0.6020	No	ns	0.9938	A-C
				WT Con vs. GPR81-/- TB	-0.05558	-0.7186 to 0.6074	No	ns	0.9953	A-D
				WT TB vs. GPR81-/- Con	0.7368	0.07375 to 1.400	Yes	*	0.0261	B-C
				WT TB vs. GPR81-/- TB	0.7422	0.07916 to 1.405	Yes	*	0.0248	B-D
				GPR81-/- Con vs. GPR81-/- TB	0.005411	-0.6576 to 0.6684	No	ns	>0.9999	C-D
				Test details	Mean 1	Mean 2	Mean Diff.	SE of diff.	n1	n2	q	DF
				WT Con vs. WT TB	1	1.798	-0.7978	0.2369	6	6	4.763	20
				WT Con vs. GPR81-/- Con	1	1.061	-0.06099	0.2369	6	6	0.3641	20
				WT Con vs. GPR81-/- TB	1	1.056	-0.05558	0.2369	6	6	0.3318	20
				WT TB vs. GPR81-/- Con	1.798	1.061	0.7368	0.2369	6	6	4.399	20
				WT TB vs. GPR81-/- TB	1.798	1.056	0.7422	0.2369	6	6	4.431	20
				GPR81-/- Con vs. GPR81-/- TB	1.061	1.056	0.005411	0.2369	6	6	0.03231	20

## Sheet: Fig. 5e
			Mean fluorescence intensity		Mean fluorescence intensity	pp38/p38		Relative pp38/p38
	cachexia1	p38	121952	p-p38	1211920	9.93768		2.34123
	cachexia2	p38	43125	p-p38	550671	12.7692		3.00831
	cachexia3	p38	33609	p-p38	767187	22.8268		5.3778
	cachexia4	p38	21847	p-p38	677258	31		7.30334
	non-cachexia1	p38	112675	p-p38	587463	5.21378		1.22832
	non-cachexia2	p38	77951	p-p38	228547	2.93193		0.690737
	non-cachexia3	p38	77306	p-p38	247254	3.19838		0.75351
	non-cachexia4	p38	94142	p-p38	530440	5.63447		1.32743
						average of non-cachexia	4.24464
	Column B	Cachexia
	vs.	vs.
	Column A	Non-cachexia
	Unpaired t test
	P value	0.0224
	P value summary	*
	Significantly different (P < 0.05)?	Yes
	One- or two-tailed P value?	Two-tailed
	t, df	t=3.054, df=6
	How big is the difference?
	Mean of column A	1
	Mean of column B	4.508
	Difference between means (B - A) ± SEM	3.508 ± 1.149
	95% confidence interval	0.6973 to 6.318
	R squared (eta squared)	0.6085
	F test to compare variances
	F, DFn, Dfd	49.14, 3, 3
	P value	0.0095
	P value summary	**
	Significantly different (P < 0.05)?	Yes
	Data analyzed
	Sample size, column A	4
	Sample size, column B	4

## Sheet: Fig. 5f
1
	pp38	p38	UCP1	tubulin	pp38/p38	ucp1/tubulin	Relative pp38/p38	Relative ucp1/tubulin
0h	3872.6	10495.9	4446.67	13933.3	0.368964	0.31914	0.836024	1.07107
0h	4792.01	9328.43	4436.13	16027.1	0.5137	0.276789	1.16398	0.928932
0.5h	10715.9	11355.5	4559.84	15189.9	0.943674	0.300189	2.13824	1.00747
0.5h	11018.3	10486.1	7664.84	15690.2	1.05076	0.488512	2.38087	1.6395
1h	11779.6	11786.4	8787.6	15153.3	0.999421	0.579913	2.26455	1.94625
1h	13084.8	13189.7	8762.55	15027.1	0.992052	0.583115	2.24786	1.95699
6h	9728.48	15343.8	13621.3	15728.4	0.634031	0.866031	1.43663	2.90649
6h	9588.72	15233.7	15417.3	15275.8	0.62944	1.00926	1.42623	3.38718
12h	14178.4	16141.4	12023	13487.9	0.87839	0.891389	1.99032	2.99159
12h	11759.7	15081	11835	14279.9	0.77977	0.828789	1.76686	2.7815
2
	pp38	p38	UCP1	tubulin	pp38/p38	ucp1/tubulin	Relative pp38/p38	Relative ucp1/tubulin
0h	884.456	12008.7	7854.96	9438.38	0.073651	0.832237	0.756253	1.22881
0h	2023.82	16708.1	6202.96	11876.3	0.121128	0.522299	1.24375	0.771186
0.5h	4333.77	16636	6722.26	10938.7	0.260505	0.614538	2.67488	0.907377
0.5h	3810.94	17359.1	5550.31	12637.3	0.219536	0.439202	2.25421	0.64849
1h	3471.23	15893.1	5125.84	9033.43	0.218411	0.56743	2.24266	0.837823
1h	3805.11	15446.3	5308.84	5919.13	0.246345	0.896895	2.52948	1.32428
6h	4142.11	14555.2	9707.72	6156.6	0.28458	1.5768	2.92208	2.32818
6h	3835.94	14579.2	9957.31	6986.43	0.263111	1.42524	2.70164	2.10439
12h	4082.7	14211	13302.8	9630.13	0.287292	1.38138	2.94993	2.03963
12h	3796.41	12908.8	14245.7	7367.13	0.294093	1.93369	3.01977	2.85513
3
	pp38	p38	UCP1	tubulin	pp38/p38	ucp1/tubulin	Relative pp38/p38	Relative ucp1/tubulin
0h	4688.52	3482.94	4402.91	12680.8	1.34614	0.34721	0.896573	0.718773
0h	7231.37	4364.89	4734.55	7649.84	1.65671	0.618908	1.10343	1.28123
0.5h	20188.8	6791.31	7480.38	8835.55	2.97274	0.846623	1.97995	1.75263
0.5h	25221.1	4331.01	4731.43	10118.7	5.82338	0.467591	3.87857	0.96798
1h	15036	5798.06	5626.72	9610.72	2.59328	0.585463	1.72721	1.21199
1h	28889.3	5363.65	11898.6	8271.48	5.38614	1.43851	3.58735	2.97792
6h	23507.3	5328.72	13120.8	10278	4.41144	1.2766	2.93817	2.64274
6h	20085.8	7647.6	10390.7	9872.99	2.62642	1.05244	1.74928	2.1787
12h	57438.6	13769.1	16745.5	8516.25	4.17155	1.9663	2.77839	4.07053
12h	46780.1	12845.1	15735.3	12169	3.64187	1.29306	2.42561	2.67682
	pp38
	ANOVA summary
	F	7.339
	P value	0.0005
	P value summary	***
	Significant diff. among means (P < 0.05)?	Yes
	R squared	0.5401
	Brown-Forsythe test
	F (DFn, DFd)	1.334 (4, 25)
	P value	0.2848
	P value summary	ns
	Are SDs significantly different (P < 0.05)?	No
	Bartlett's test
	Bartlett's statistic (corrected)	6.988
	P value	0.1365
	P value summary	ns
	Are SDs significantly different (P < 0.05)?	No
	ANOVA table	SS	DF	MS	F (DFn, DFd)	P value
	Treatment (between columns)	10.07	4	2.518	F (4, 25) = 7.339	P=0.0005
	Residual (within columns)	8.579	25	0.3431
	Total	18.65	29
	Data summary
	Number of treatments (columns)	5
	Number of values (total)	30
	Tukey's multiple comparisons test	Mean Diff.	95.00% CI of diff.	Below threshold?	Summary	Adjusted P Value
	0 vs. 0.5h	-1.551	-2.544 to -0.5579	Yes	***	0.0009	A-B
	0 vs. 1h	-1.433	-2.426 to -0.4399	Yes	**	0.0023	A-C
	0 vs. 6h	-1.196	-2.189 to -0.2024	Yes	*	0.0128	A-D
	0 vs. 12h	-1.488	-2.482 to -0.4952	Yes	**	0.0015	A-E
	0.5h vs. 1h	0.1179	-0.8753 to 1.111	No	ns	0.9966	B-C
	0.5h vs. 6h	0.3554	-0.6378 to 1.349	No	ns	0.8292	B-D
	0.5h vs. 12h	0.06264	-0.9306 to 1.056	No	ns	0.9997	B-E
	1h vs. 6h	0.2375	-0.7557 to 1.231	No	ns	0.9541	C-D
	1h vs. 12h	-0.05529	-1.049 to 0.9380	No	ns	0.9998	C-E
	6h vs. 12h	-0.2928	-1.286 to 0.7005	No	ns	0.9067	D-E
	Test details	Mean 1	Mean 2	Mean Diff.	SE of diff.	n1	n2	q	DF
	0 vs. 0.5h	1	2.551	-1.551	0.3382	6	6	6.486	25
	0 vs. 1h	1	2.433	-1.433	0.3382	6	6	5.993	25
	0 vs. 6h	1	2.196	-1.196	0.3382	6	6	5	25
	0 vs. 12h	1	2.488	-1.488	0.3382	6	6	6.224	25
	0.5h vs. 1h	2.551	2.433	0.1179	0.3382	6	6	0.4931	25
	0.5h vs. 6h	2.551	2.196	0.3554	0.3382	6	6	1.486	25
	0.5h vs. 12h	2.551	2.488	0.06264	0.3382	6	6	0.2619	25
	1h vs. 6h	2.433	2.196	0.2375	0.3382	6	6	0.9932	25
	1h vs. 12h	2.433	2.488	-0.05529	0.3382	6	6	0.2312	25
	6h vs. 12h	2.196	2.488	-0.2928	0.3382	6	6	1.224	25
	UCP1
	ANOVA summary
	F	14.38
	P value	<0.0001
	P value summary	****
	Significant diff. among means (P < 0.05)?	Yes
	R squared	0.697
	Brown-Forsythe test
	F (DFn, DFd)	0.9908 (4, 25)
	P value	0.4307
	P value summary	ns
	Are SDs significantly different (P < 0.05)?	No
	Bartlett's test
	Bartlett's statistic (corrected)	6.202
	P value	0.1846
	P value summary	ns
	Are SDs significantly different (P < 0.05)?	No
	ANOVA table	SS	DF	MS	F (DFn, DFd)	P value
	Treatment (between columns)	17.29	4	4.323	F (4, 25) = 14.38	P<0.0001
	Residual (within columns)	7.518	25	0.3007
	Total	24.81	29
	Data summary
	Number of treatments (columns)	5
	Number of values (total)	30
	Tukey's multiple comparisons test	Mean Diff.	95.00% CI of diff.	Below threshold?	Summary	Adjusted P Value
	0 vs. 0.5h	-0.1539	-1.084 to 0.7759	No	ns	0.988	A-B
	0 vs. 1h	-0.7092	-1.639 to 0.2206	No	ns	0.1982	A-C
	0 vs. 6h	-1.591	-2.521 to -0.6614	Yes	***	0.0003	A-D
	0 vs. 12h	-1.903	-2.832 to -0.9727	Yes	****	<0.0001	A-E
	0.5h vs. 1h	-0.5553	-1.485 to 0.3745	No	ns	0.4212	B-C
	0.5h vs. 6h	-1.437	-2.367 to -0.5075	Yes	**	0.0011	B-D
	0.5h vs. 12h	-1.749	-2.678 to -0.8188	Yes	****	<0.0001	B-E
	1h vs. 6h	-0.8821	-1.812 to 0.04776	No	ns	0.069	C-D
	1h vs. 12h	-1.193	-2.123 to -0.2635	Yes	**	0.0073	C-E
	6h vs. 12h	-0.3113	-1.241 to 0.6186	No	ns	0.8603	D-E
	Test details	Mean 1	Mean 2	Mean Diff.	SE of diff.	n1	n2	q	DF
	0 vs. 0.5h	1	1.154	-0.1539	0.3166	6	6	0.6875	25
	0 vs. 1h	1	1.709	-0.7092	0.3166	6	6	3.168	25
	0 vs. 6h	1	2.591	-1.591	0.3166	6	6	7.108	25
	0 vs. 12h	1	2.903	-1.903	0.3166	6	6	8.498	25
	0.5h vs. 1h	1.154	1.709	-0.5553	0.3166	6	6	2.48	25
	0.5h vs. 6h	1.154	2.591	-1.437	0.3166	6	6	6.42	25
	0.5h vs. 12h	1.154	2.903	-1.749	0.3166	6	6	7.811	25
	1h vs. 6h	1.709	2.591	-0.8821	0.3166	6	6	3.94	25
	1h vs. 12h	1.709	2.903	-1.193	0.3166	6	6	5.33	25
	6h vs. 12h	2.591	2.903	-0.3113	0.3166	6	6	1.39	25

## Sheet: Fig. 5g
	WT Con					WT Lac					GPR81-/- Con					GPR81-/- Lac
relative p-ATF/ATF ratio	0.921928	0.956676	1.1214	0.943397	1.0566	2.12988	2.2359	1.9379	2.84999	2.12844	0.994086	1.15955	0.974129	0.992676	1.25982	1.22045	1.29839	1.03463	0.309207	0.363807
relative p-p38/p38 ratio	1.38787	0.759053	1.1187	0.749782	1.25022	3.02657	2.36969	2.74525	1.52132	2.56503	0.698232	0.922436	0.565369	1.2187	1.06796	0.907321	0.862999	0.778147	0.778251	0.823373
																					1	pATF2	ATF2	pp38	p38	patf2/atf2	pp38/p38	relative patf2/atf2	relative pp38/p38
p-ATF/ATF ratio										p-p38/p38 ratio											WT	15334.2	9149.94	19634.6	7782.65	1.67587	2.52287	0.921928	1.38787
ANOVA summary										ANOVA summary											WT	14784	8501.23	12413.9	8996.89	1.73904	1.3798	0.956676	0.759053
F	22.71									F	24.29										WT	19790.8	9708.65	14663.7	7210.82	2.03847	2.03357	1.1214	1.1187
P value	<0.0001									P value	<0.0001										Lac	36168.6	9341.82	32189.4	5850.82	3.87169	5.50169	2.12988	3.02658
P value summary	****									P value summary	****										Lac	30313.3	7458.23	29001.6	6732.65	4.06441	4.30761	2.2359	2.36969
Significant diff. among means (P < 0.05)?	Yes									Significant diff. among means (P < 0.05)?	Yes										Lac	28248.2	8018.89	39438	7902.94	3.5227	4.99029	1.9379	2.74525
R squared	0.8098									R squared	0.8199										KO	17411.6	9635.41	11008.1	8672.94	1.80704	1.26924	0.994086	0.698232
																					KO	19196.8	9107.41	14029.6	8366.89	2.10782	1.6768	1.15955	0.922436
Brown-Forsythe test										Brown-Forsythe test											KO	16388.6	9255.11	8420.64	8193.48	1.77077	1.02772	0.974129	0.565369
F (DFn, DFd)	1.859 (3, 16)									F (DFn, DFd)	1.759 (3, 16)										KO lac	20682.3	9322.53	13233.1	8023.35	2.21852	1.64932	1.22045	0.907321
P value	0.1772									P value	0.1955										KO lac	19718.3	8354.48	12309.5	7846.65	2.36021	1.56875	1.29839	0.862999
P value summary	ns									P value summary	ns										KO lac	14136.1	7516.23	11554.6	8168.65	1.88074	1.41451	1.03463	0.778147
Are SDs significantly different (P < 0.05)?	No									Are SDs significantly different (P < 0.05)?	No
Bartlett's test										Bartlett's test
Bartlett's statistic (corrected)	11.32									Bartlett's statistic (corrected)	12.92										2	pATF2	ATF2	pp38	p38	patf2/atf2	pp38/p38	relative patf2/atf2	relative pp38/p38
P value	0.0101									P value	0.0048										WT	12199.3	5285.11	12619.4	5957.35	2.30824	2.11829	0.943397	0.749782
P value summary	*									P value summary	**										WT	16249.4	6285.48	14547.8	4118.72	2.58523	3.53212	1.0566	1.25022
Are SDs significantly different (P < 0.05)?	Yes									Are SDs significantly different (P < 0.05)?	Yes										Lac	39605.2	5679.65	22951.8	5340.06	6.97317	4.29804	2.84999	1.52132
																					Lac	33392.2	6412.06	33345.7	4601.48	5.20772	7.24673	2.12844	2.56503
ANOVA table	SS	DF	MS	F (DFn, DFd)	P value					ANOVA table	SS	DF	MS	F (DFn, DFd)	P value						KO	18633.4	7671.82	25098.9	7289.65	2.42882	3.44308	0.992676	1.2187
Treatment (between columns)	6.308	3	2.103	F (3, 16) = 22.71	P<0.0001					Treatment (between columns)	8.792	3	2.931	F (3, 16) = 24.29	P<0.0001						KO	24061	7805.82	22277.2	7383.35	3.08244	3.01721	1.25982	1.06796
Residual (within columns)	1.482	16	0.0926							Residual (within columns)	1.931	16	0.1207								KO lac	5341.62	7060.53	24108.7	10964.9	0.756547	2.19872	0.309207	0.778251
Total	7.789	19								Total	10.72	19									KO lac	7036.03	7904.41	26184.4	11256.3	0.890141	2.3262	0.363807	0.823373
Data summary										Data summary
Number of treatments (columns)	4									Number of treatments (columns)	4
Number of values (total)	20									Number of values (total)	20
Tukey's multiple comparisons test	Mean Diff.	95.00% CI of diff.	Below threshold?	Summary	Adjusted P Value					Tukey's multiple comparisons test	Mean Diff.	95.00% CI of diff.	Below threshold?	Summary	Adjusted P Value
WT Con vs. WT Lac	-1.256	-1.807 to -0.7058	Yes	****	<0.0001	A-B				WT Con vs. WT Lac	-1.392	-2.021 to -0.7639	Yes	****	<0.0001	A-B
WT Con vs. GPR81-/- Con	-0.07605	-0.6267 to 0.4746	No	ns	0.9784	A-C				WT Con vs. GPR81-/-Con	0.1586	-0.4700 to 0.7871	No	ns	0.887	A-C
WT Con vs. GPR81-/- Lac	0.1547	-0.3959 to 0.7053	No	ns	0.8517	A-D				WT Con vs. GPR81-/-Lac	0.2231	-0.4054 to 0.8517	No	ns	0.7429	A-D
WT Lac vs. GPR81-/- Con	1.18	0.6297 to 1.731	Yes	****	<0.0001	B-C				WT Lac vs. GPR81-/-Con	1.551	0.9225 to 2.180	Yes	****	<0.0001	B-C
WT Lac vs. GPR81-/- Lac	1.411	0.8605 to 1.962	Yes	****	<0.0001	B-D				WT Lac vs. GPR81-/-Lac	1.616	0.9870 to 2.244	Yes	****	<0.0001	B-D
GPR81-/- Con vs. GPR81-/- Lac	0.2308	-0.3199 to 0.7814	No	ns	0.6362	C-D				GPR81-/-Con vs. GPR81-/-Lac	0.06452	-0.5640 to 0.6931	No	ns	0.9908	C-D
Test details	Mean 1	Mean 2	Mean Diff.	SE of diff.	n1	n2	q	DF		Test details	Mean 1	Mean 2	Mean Diff.	SE of diff.	n1	n2	q	DF
WT Con vs. WT Lac	1	2.256	-1.256	0.1925	5	5	9.232	16		WT Con vs. WT Lac	1.053	2.446	-1.392	0.2197	5	5	8.963	16
WT Con vs. GPR81-/- Con	1	1.076	-0.07605	0.1925	5	5	0.5588	16		WT Con vs. GPR81-/-Con	1.053	0.8945	0.1586	0.2197	5	5	1.021	16
WT Con vs. GPR81-/- Lac	1	0.8453	0.1547	0.1925	5	5	1.137	16		WT Con vs. GPR81-/-Lac	1.053	0.83	0.2231	0.2197	5	5	1.436	16
WT Lac vs. GPR81-/- Con	2.256	1.076	1.18	0.1925	5	5	8.674	16		WT Lac vs. GPR81-/-Con	2.446	0.8945	1.551	0.2197	5	5	9.984	16
WT Lac vs. GPR81-/- Lac	2.256	0.8453	1.411	0.1925	5	5	10.37	16		WT Lac vs. GPR81-/-Lac	2.446	0.83	1.616	0.2197	5	5	10.4	16
GPR81-/- Con vs. GPR81-/- Lac	1.076	0.8453	0.2308	0.1925	5	5	1.696	16		GPR81-/-Con vs. GPR81-/-Lac	0.8945	0.83	0.06452	0.2197	5	5	0.4153	16

## Sheet: Fig. 5h
	wt con					wt lac					wt p38i					wt p38i lac					ko con					ko lac					ko p38i					ko p38i lac
relative UCP1 protein level	0.834832	0.541292	1.62388	1.32943	0.670565	1.43356	2.08749	3.30716	2.61858	3.93745	0.988292	0.894296	1.15166	0.533052	0.47732	0.84486	1.07745	0.719882	0.387776	0.780028	0.735979	0.605101	0.72175	0.487397	0.52142	0.538291	1.05556	1.11267	0.679217	1.44165	0.448307	1.13453	1.04667	1.12993	0.870069	0.585802	0.623017	0.839727	1.18979	0.543452
pATF2/ATF2 ratio	0.933449	1.18182	0.884726	0.984413	1.01559	1.69264	1.64266	1.90928	2.14978	1.72008	0.993597	1.08962	0.577491	0.603677	0.775741	1.16647	1.20619	1.02851	0.598225	0.518089	1.02256	0.558314	1.20994	0.70594	0.878765	1.06087	0.587995	1.11909	0.912754	1.41963	0.830059	0.668737	1.37948	0.951633	1.04837	0.706184	0.614159	1.13242	1.5369	0.804294
relative UCP1 protein level												pATF2/ATF2 ratio
ANOVA summary												ANOVA summary
F	10.84											F	7.08
P value	<0.0001											P value	<0.0001
P value summary	****											P value summary	****										wt con
Significant diff. among means (P < 0.05)?	Yes											Significant diff. among means (P < 0.05)?	Yes										wt lac
R squared	0.7034											R squared	0.6076										wt p38i
																							wt p38i lac
Brown-Forsythe test												Brown-Forsythe test											ko con
F (DFn, DFd)	2.782 (7, 32)											F (DFn, DFd)	0.5538 (7, 32)										ko lac
P value	0.0223											P value	0.7871										ko p38i
P value summary	*											P value summary	ns										ko p38i lac
Are SDs significantly different (P < 0.05)?	Yes											Are SDs significantly different (P < 0.05)?	No
Bartlett's test												Bartlett's test
Bartlett's statistic (corrected)	20.49											Bartlett's statistic (corrected)	5.378
P value	0.0046											P value	0.614
P value summary	**											P value summary	ns
Are SDs significantly different (P < 0.05)?	Yes											Are SDs significantly different (P < 0.05)?	No
ANOVA table	SS	DF	MS	F (DFn, DFd)	P value							ANOVA table	SS	DF	MS	F (DFn, DFd)	P value
Treatment (between columns)	15.44	7	2.205	F (7, 32) = 10.84	P<0.0001							Treatment (between columns)	3.625	7	0.5179	F (7, 32) = 7.080	P<0.0001
Residual (within columns)	6.508	32	0.2034									Residual (within columns)	2.341	32	0.07315
Total	21.94	39										Total	5.966	39
Data summary												Data summary
Number of treatments (columns)	8											Number of treatments (columns)	8
Number of values (total)	40											Number of values (total)	40
Tukey's multiple comparisons test	Mean Diff.	95.00% CI of diff.	Below threshold?	Summary	Adjusted P Value							Tukey's multiple comparisons test	Mean Diff.	95.00% CI of diff.	Below threshold?	Summary	Adjusted P Value
wt con vs. wt lac	-1.677	-2.601 to -0.7529	Yes	****	<0.0001	A-B						wt con vs. wt lac	-0.8229	-1.377 to -0.2688	Yes	***	0.0008	A-B
wt con vs. wt p38i	0.1911	-0.7329 to 1.115	No	ns	0.9973	A-C						wt con vs. wt p38i	0.192	-0.3621 to 0.7461	No	ns	0.947	A-C
wt con vs. wt p38i lac	0.238	-0.6859 to 1.162	No	ns	0.9896	A-D						wt con vs. wt p38i lac	0.0965	-0.4576 to 0.6506	No	ns	0.9991	A-D
wt con vs. ko con	0.3857	-0.5383 to 1.310	No	ns	0.8714	A-E						wt con vs. ko con	0.1249	-0.4292 to 0.6790	No	ns	0.9953	A-E
wt con vs. ko lac	0.03452	-0.8894 to 0.9585	No	ns	>0.9999	A-F						wt con vs. ko lac	-0.02007	-0.5742 to 0.5340	No	ns	>0.9999	A-F
wt con vs. ko p38i	0.0741	-0.8498 to 0.9980	No	ns	>0.9999	A-G						wt con vs. ko p38i	0.02434	-0.5297 to 0.5784	No	ns	>0.9999	A-G
wt con vs. ko p38i lac	0.2436	-0.6803 to 1.168	No	ns	0.9881	A-H						wt con vs. ko p38i lac	0.04121	-0.5129 to 0.5953	No	ns	>0.9999	A-H
wt lac vs. wt p38i	1.868	0.9440 to 2.792	Yes	****	<0.0001	B-C						wt lac vs. wt p38i	1.015	0.4608 to 1.569	Yes	****	<0.0001	B-C
wt lac vs. wt p38i lac	1.915	0.9909 to 2.839	Yes	****	<0.0001	B-D						wt lac vs. wt p38i lac	0.9194	0.3653 to 1.473	Yes	***	0.0002	B-D
wt lac vs. ko con	2.063	1.139 to 2.986	Yes	****	<0.0001	B-E						wt lac vs. ko con	0.9478	0.3937 to 1.502	Yes	***	0.0001	B-E
wt lac vs. ko lac	1.711	0.7874 to 2.635	Yes	****	<0.0001	B-F						wt lac vs. ko lac	0.8028	0.2487 to 1.357	Yes	**	0.0011	B-F
wt lac vs. ko p38i	1.751	0.8270 to 2.675	Yes	****	<0.0001	B-G						wt lac vs. ko p38i	0.8472	0.2931 to 1.401	Yes	***	0.0005	B-G
wt lac vs. ko p38i lac	1.92	0.9965 to 2.844	Yes	****	<0.0001	B-H						wt lac vs. ko p38i lac	0.8641	0.3100 to 1.418	Yes	***	0.0004	B-H
wt p38i vs. wt p38i lac	0.04692	-0.8770 to 0.9709	No	ns	>0.9999	C-D						wt p38i vs. wt p38i lac	-0.09547	-0.6496 to 0.4586	No	ns	0.9991	C-D
wt p38i vs. ko con	0.1946	-0.7294 to 1.119	No	ns	0.9969	C-E						wt p38i vs. ko con	-0.06708	-0.6212 to 0.4870	No	ns	>0.9999	C-E
wt p38i vs. ko lac	-0.1566	-1.080 to 0.7674	No	ns	0.9992	C-F						wt p38i vs. ko lac	-0.212	-0.7661 to 0.3420	No	ns	0.9136	C-F
wt p38i vs. ko p38i	-0.117	-1.041 to 0.8070	No	ns	0.9999	C-G						wt p38i vs. ko p38i	-0.1676	-0.7217 to 0.3865	No	ns	0.9741	C-G
wt p38i vs. ko p38i lac	0.05257	-0.8714 to 0.9765	No	ns	>0.9999	C-H						wt p38i vs. ko p38i lac	-0.1508	-0.7049 to 0.4033	No	ns	0.9857	C-H
wt p38i lac vs. ko con	0.1477	-0.7763 to 1.072	No	ns	0.9995	D-E						wt p38i lac vs. ko con	0.02839	-0.5257 to 0.5825	No	ns	>0.9999	D-E
wt p38i lac vs. ko lac	-0.2035	-1.127 to 0.7205	No	ns	0.996	D-F						wt p38i lac vs. ko lac	-0.1166	-0.6707 to 0.4375	No	ns	0.997	D-F
wt p38i lac vs. ko p38i	-0.1639	-1.088 to 0.7600	No	ns	0.999	D-G						wt p38i lac vs. ko p38i	-0.07216	-0.6263 to 0.4819	No	ns	0.9999	D-G
wt p38i lac vs. ko p38i lac	0.005642	-0.9183 to 0.9296	No	ns	>0.9999	D-H						wt p38i lac vs. ko p38i lac	-0.0553	-0.6094 to 0.4988	No	ns	>0.9999	D-H
ko con vs. ko lac	-0.3511	-1.275 to 0.5728	No	ns	0.9163	E-F						ko con vs. ko lac	-0.145	-0.6991 to 0.4091	No	ns	0.9886	E-F
ko con vs. ko p38i	-0.3116	-1.236 to 0.6124	No	ns	0.9538	E-G						ko con vs. ko p38i	-0.1006	-0.6546 to 0.4535	No	ns	0.9988	E-G
ko con vs. ko p38i lac	-0.142	-1.066 to 0.7819	No	ns	0.9996	E-H						ko con vs. ko p38i lac	-0.08369	-0.6378 to 0.4704	No	ns	0.9996	E-H
ko lac vs. ko p38i	0.03958	-0.8844 to 0.9635	No	ns	>0.9999	F-G						ko lac vs. ko p38i	0.04441	-0.5097 to 0.5985	No	ns	>0.9999	F-G
ko lac vs. ko p38i lac	0.2091	-0.7148 to 1.133	No	ns	0.9952	F-H						ko lac vs. ko p38i lac	0.06128	-0.4928 to 0.6154	No	ns	>0.9999	F-H
ko p38i vs. ko p38i lac	0.1695	-0.7544 to 1.093	No	ns	0.9987	G-H						ko p38i vs. ko p38i lac	0.01686	-0.5372 to 0.5710	No	ns	>0.9999	G-H
Test details	Mean 1	Mean 2	Mean Diff.	SE of diff.	n1	n2	q	DF				Test details	Mean 1	Mean 2	Mean Diff.	SE of diff.	n1	n2	q	DF
wt con vs. wt lac	1	2.677	-1.677	0.2852	5	5	8.314	32				wt con vs. wt lac	1	1.823	-0.8229	0.1711	5	5	6.803	32
wt con vs. wt p38i	1	0.8089	0.1911	0.2852	5	5	0.9474	32				wt con vs. wt p38i	1	0.808	0.192	0.1711	5	5	1.587	32
wt con vs. wt p38i lac	1	0.762	0.238	0.2852	5	5	1.18	32				wt con vs. wt p38i lac	1	0.9035	0.0965	0.1711	5	5	0.7979	32
wt con vs. ko con	1	0.6143	0.3857	0.2852	5	5	1.912	32				wt con vs. ko con	1	0.8751	0.1249	0.1711	5	5	1.033	32
wt con vs. ko lac	1	0.9655	0.03452	0.2852	5	5	0.1712	32				wt con vs. ko lac	1	1.02	-0.02007	0.1711	5	5	0.1659	32
wt con vs. ko p38i	1	0.9259	0.0741	0.2852	5	5	0.3674	32				wt con vs. ko p38i	1	0.9757	0.02434	0.1711	5	5	0.2013	32
wt con vs. ko p38i lac	1	0.7564	0.2436	0.2852	5	5	1.208	32				wt con vs. ko p38i lac	1	0.9588	0.04121	0.1711	5	5	0.3407	32
wt lac vs. wt p38i	2.677	0.8089	1.868	0.2852	5	5	9.261	32				wt lac vs. wt p38i	1.823	0.808	1.015	0.1711	5	5	8.391	32
wt lac vs. wt p38i lac	2.677	0.762	1.915	0.2852	5	5	9.494	32				wt lac vs. wt p38i lac	1.823	0.9035	0.9194	0.1711	5	5	7.601	32
wt lac vs. ko con	2.677	0.6143	2.063	0.2852	5	5	10.23	32				wt lac vs. ko con	1.823	0.8751	0.9478	0.1711	5	5	7.836	32
wt lac vs. ko lac	2.677	0.9655	1.711	0.2852	5	5	8.485	32				wt lac vs. ko lac	1.823	1.02	0.8028	0.1711	5	5	6.637	32
wt lac vs. ko p38i	2.677	0.9259	1.751	0.2852	5	5	8.681	32				wt lac vs. ko p38i	1.823	0.9757	0.8472	0.1711	5	5	7.005	32
wt lac vs. ko p38i lac	2.677	0.7564	1.92	0.2852	5	5	9.522	32				wt lac vs. ko p38i lac	1.823	0.9588	0.8641	0.1711	5	5	7.144	32
wt p38i vs. wt p38i lac	0.8089	0.762	0.04692	0.2852	5	5	0.2327	32				wt p38i vs. wt p38i lac	0.808	0.9035	-0.09547	0.1711	5	5	0.7893	32
wt p38i vs. ko con	0.8089	0.6143	0.1946	0.2852	5	5	0.9648	32				wt p38i vs. ko con	0.808	0.8751	-0.06708	0.1711	5	5	0.5546	32
wt p38i vs. ko lac	0.8089	0.9655	-0.1566	0.2852	5	5	0.7762	32				wt p38i vs. ko lac	0.808	1.02	-0.212	0.1711	5	5	1.753	32
wt p38i vs. ko p38i	0.8089	0.9259	-0.117	0.2852	5	5	0.58	32				wt p38i vs. ko p38i	0.808	0.9757	-0.1676	0.1711	5	5	1.386	32
wt p38i vs. ko p38i lac	0.8089	0.7564	0.05257	0.2852	5	5	0.2606	32				wt p38i vs. ko p38i lac	0.808	0.9588	-0.1508	0.1711	5	5	1.247	32
wt p38i lac vs. ko con	0.762	0.6143	0.1477	0.2852	5	5	0.7322	32				wt p38i lac vs. ko con	0.9035	0.8751	0.02839	0.1711	5	5	0.2347	32
wt p38i lac vs. ko lac	0.762	0.9655	-0.2035	0.2852	5	5	1.009	32				wt p38i lac vs. ko lac	0.9035	1.02	-0.1166	0.1711	5	5	0.9638	32
wt p38i lac vs. ko p38i	0.762	0.9259	-0.1639	0.2852	5	5	0.8127	32				wt p38i lac vs. ko p38i	0.9035	0.9757	-0.07216	0.1711	5	5	0.5966	32
wt p38i lac vs. ko p38i lac	0.762	0.7564	0.005642	0.2852	5	5	0.02797	32				wt p38i lac vs. ko p38i lac	0.9035	0.9588	-0.0553	0.1711	5	5	0.4572	32
ko con vs. ko lac	0.6143	0.9655	-0.3511	0.2852	5	5	1.741	32				ko con vs. ko lac	0.8751	1.02	-0.145	0.1711	5	5	1.199	32
ko con vs. ko p38i	0.6143	0.9259	-0.3116	0.2852	5	5	1.545	32				ko con vs. ko p38i	0.8751	0.9757	-0.1006	0.1711	5	5	0.8313	32
ko con vs. ko p38i lac	0.6143	0.7564	-0.142	0.2852	5	5	0.7042	32				ko con vs. ko p38i lac	0.8751	0.9588	-0.08369	0.1711	5	5	0.6919	32
ko lac vs. ko p38i	0.9655	0.9259	0.03958	0.2852	5	5	0.1962	32				ko lac vs. ko p38i	1.02	0.9757	0.04441	0.1711	5	5	0.3672	32
ko lac vs. ko p38i lac	0.9655	0.7564	0.2091	0.2852	5	5	1.037	32				ko lac vs. ko p38i lac	1.02	0.9588	0.06128	0.1711	5	5	0.5066	32
ko p38i vs. ko p38i lac	0.9259	0.7564	0.1695	0.2852	5	5	0.8406	32				ko p38i vs. ko p38i lac	0.9757	0.9588	0.01686	0.1711	5	5	0.1394	32
