# Supplementary material for: Activation of GPR81 by lactate drives tumour-induced cachexia
Source: Nat Metab. 2024 Mar 18;6(4):708–23. doi: 10.1038/s42255-024-01011-0 (PMC11052724; doi:10.1038/s42255-024-01011-0)
Supplement: Supplementary file 12 — Statistical source data. [file 42255_2024_1011_MOESM12_ESM.xlsx]

## Sheet: Fig. 6a
	con				lac				H89				H89 lac							1
Relative UCP1 protein level	1.00377	0.996234	0.883495	1.11651	2.06152	2.82939	2.06085	1.68521	1.66913	1.17252	0.945124	0.968629	2.76943	1.79206	1.61732	2.02994					pp38	p38	pp38/p38	relative pp38/p38
Relative p-p38/p38 ratio	0.918319	1.08168	0.917942	1.08206	1.54942	1.58516	1.31275	1.43078	0.576349	0.648606	0.889375	1.01173	1.49832	0.89356	1.33079	1.28113				wt	12582.6	16299	0.771986	0.917942
																				wt	12853	14124	0.910007	1.08206
																				lac	17252.5	15627	1.10402	1.31275
																				lac	20514	17048.3	1.20328	1.43078
Relative UCP1 protein level									Relative p-p38/p38 ratio											h89	12323.7	16476.4	0.747961	0.889375
ANOVA summary									ANOVA summary											h89	13034.6	15319.3	0.850861	1.01173
F	9.144								F	10.91										h89+lac	17656.3	15776	1.11919	1.33079
P value	0.002								P value	0.001										h89+lac	17116.3	15886.2	1.07743	1.28113
P value summary	**								P value summary	***										2
Significant diff. among means (P < 0.05)?	Yes								Significant diff. among means (P < 0.05)?	Yes											pp38	p38	pp38/p38
R squared	0.6957								R squared	0.7317										wt	30367.9	13924.2	2.18094	0.918319
																				wt	28212.8	10982.4	2.56891	1.08168
Brown-Forsythe test									Brown-Forsythe test											lac	41590.1	11302.4	3.67976	1.54942
F (DFn, DFd)	0.7600 (3, 12)								F (DFn, DFd)	0.7909 (3, 12)										lac	44515.8	11824.7	3.76465	1.58516
P value	0.5378								P value	0.522										h89	27768.7	20287.1	1.36878	0.576349
P value summary	ns								P value summary	ns										h89	34404.8	22335.1	1.54039	0.648606
Are SDs significantly different (P < 0.05)?	No								Are SDs significantly different (P < 0.05)?	No										h89+lac	52909.3	14868.8	3.55841	1.49832
																				h89+lac	33958	16001.8	2.12214	0.89356
Bartlett's test									Bartlett's test
Bartlett's statistic (corrected)	5.762								Bartlett's statistic (corrected)	2.993										1
P value	0.1238								P value	0.3928											UCP1	tubulin	ucp/tubulin	relatvie ucp1
P value summary	ns								P value summary	ns										wt	3881.69	5628.76	0.689617	0.883495
Are SDs significantly different (P < 0.05)?	No								Are SDs significantly different (P < 0.05)?	No										wt	5322.05	6106.81	0.871495	1.11651
																				lac	7909.98	4917.28	1.60861	2.06085
ANOVA table	SS	DF	MS	F (DFn, DFd)	P value				ANOVA table	SS	DF	MS	F (DFn, DFd)	P value						lac	5890.4	4478.03	1.3154	1.68521
Treatment (between columns)	4.185	3	1.395	F (3, 12) = 9.144	P=0.0020				Treatment (between columns)	1.073	3	0.3576	F (3, 12) = 10.91	P=0.0010						h89	2928.48	3969.62	0.737722	0.945124
Residual (within columns)	1.831	12	0.1526						Residual (within columns)	0.3932	12	0.03277								h89	3535.72	4676.45	0.75607	0.968629
Total	6.016	15							Total	1.466	15									h89+lac	6950.23	5505.52	1.26241	1.61732
																				h89+lac	8291.93	5233.23	1.58448	2.02994
Data summary									Data summary
Number of treatments (columns)	4								Number of treatments (columns)	4										2
Number of values (total)	16								Number of values (total)	16											UCP1	β-tubulin	ucp1/tubulin	relatvie ucp1
																				wt	5568.67	40483.9	0.137553	1.00377
Tukey's multiple comparisons test	Mean Diff.	95.00% CI of diff.	Below threshold?	Summary	Adjusted P Value				Tukey's multiple comparisons test	Mean Diff.	95.00% CI of diff.	Below threshold?	Summary	Adjusted P Value						wt	5480.45	40143.7	0.136521	0.996234
Con vs. Lac	-1.159	-1.979 to -0.3393	Yes	**	0.0059	A-B			Con vs. Lac	-0.4695	-0.8496 to -0.08950	Yes	*	0.0147	A-B					lac	12101.6	42836.9	0.282504	2.06152
Con vs. H89	-0.1889	-1.009 to 0.6311	No	ns	0.9013	A-C			Con vs. H89	0.2185	-0.1615 to 0.5985	No	ns	0.362	A-C					lac	16856.2	43473.8	0.387731	2.8294
Con vs. H89+Lac	-1.052	-1.872 to -0.2322	Yes	*	0.0115	A-D			Con vs. H89+Lac	-0.251	-0.6310 to 0.1291	No	ns	0.2554	A-D					h89	9543.57	41723.9	0.228732	1.66913
Lac vs. H89	0.9704	0.1504 to 1.790	Yes	*	0.0193	B-C			Lac vs. H89	0.688	0.3080 to 1.068	Yes	***	0.0008	B-C					h89	7124.5	44340.1	0.160679	1.17252
Lac vs. H89+Lac	0.1071	-0.7129 to 0.9270	No	ns	0.9793	B-D			Lac vs. H89+Lac	0.2186	-0.1615 to 0.5986	No	ns	0.3617	B-D					h89+lac	18937.9	49900.3	0.379514	2.76943
H89 vs. H89+Lac	-0.8633	-1.683 to -0.04335	Yes	*	0.0381	C-D			H89 vs. H89+Lac	-0.4694	-0.8495 to -0.08940	Yes	*	0.0148	C-D					h89+lac	13790.7	56156.3	0.245578	1.79206
Test details	Mean 1	Mean 2	Mean Diff.	SE of diff.	n1	n2	q	DF	Test details	Mean 1	Mean 2	Mean Diff.	SE of diff.	n1	n2	q	DF
Con vs. Lac	1	2.159	-1.159	0.2762	4	4	5.936	12	Con vs. Lac	1	1.47	-0.4695	0.128	4	4	5.187	12
Con vs. H89	1	1.189	-0.1889	0.2762	4	4	0.967	12	Con vs. H89	1	0.7815	0.2185	0.128	4	4	2.414	12
Con vs. H89+Lac	1	2.052	-1.052	0.2762	4	4	5.388	12	Con vs. H89+Lac	1	1.251	-0.251	0.128	4	4	2.773	12
Lac vs. H89	2.159	1.189	0.9704	0.2762	4	4	4.969	12	Lac vs. H89	1.47	0.7815	0.688	0.128	4	4	7.601	12
Lac vs. H89+Lac	2.159	2.052	0.1071	0.2762	4	4	0.5482	12	Lac vs. H89+Lac	1.47	1.251	0.2186	0.128	4	4	2.415	12
H89 vs. H89+Lac	1.189	2.052	-0.8633	0.2762	4	4	4.421	12	H89 vs. H89+Lac	0.7815	1.251	-0.4694	0.128	4	4	5.186	12

## Sheet: Fig. 6b
		PBS						H89						Lac						H89+Lac
	body weight change%	7.39	12.27	6.05	7.18	3.89	8.37209	7.32759	8.62069	10.2222	4.21	7.69	14.04	3.4	1.72	4.93	4.1	-2.09	-0.8	-0.04	2.37	-4.21	-0.13	0.09	0.65
ANOVA summary
F	14.32
P value	<0.0001
P value summary	****
Significant diff. among means (P < 0.05)?	Yes
R squared	0.6824
Brown-Forsythe test
F (DFn, DFd)	0.4054 (3, 20)
P value	0.7508
P value summary	ns
Are SDs significantly different (P < 0.05)?	No
Bartlett's test
Bartlett's statistic (corrected)	0.7724
P value	0.8561
P value summary	ns
Are SDs significantly different (P < 0.05)?	No
ANOVA table	SS	DF	MS	F (DFn, DFd)	P value
Treatment (between columns)	334.5	3	111.5	F (3, 20) = 14.32	P<0.0001
Residual (within columns)	155.7	20	7.785
Total	490.2	23
Data summary
Number of treatments (columns)	4
Number of values (total)	24
Tukey's multiple comparisons test	Mean Diff.	95.00% CI of diff.	Below threshold?	Summary	Adjusted P Value
PBS vs. H89	-1.16	-5.668 to 3.349	No	ns	0.888	A-B
PBS vs. Lac	5.649	1.140 to 10.16	Yes	*	0.011	A-C
PBS vs. Lac+H89	7.737	3.228 to 12.25	Yes	***	0.0006	A-D
H89 vs. Lac	6.808	2.300 to 11.32	Yes	**	0.0022	B-C
H89 vs. Lac+H89	8.897	4.388 to 13.41	Yes	***	0.0001	B-D
Lac vs. Lac+H89	2.088	-2.420 to 6.597	No	ns	0.5757	C-D
Test details	Mean 1	Mean 2	Mean Diff.	SE of diff.	n1	n2	q	DF
PBS vs. H89	7.525	8.685	-1.16	1.611	6	6	1.018	20
PBS vs. Lac	7.525	1.877	5.649	1.611	6	6	4.959	20
PBS vs. Lac+H89	7.525	-0.2117	7.737	1.611	6	6	6.793	20
H89 vs. Lac	8.685	1.877	6.808	1.611	6	6	5.977	20
H89 vs. Lac+H89	8.685	-0.2117	8.897	1.611	6	6	7.811	20
Lac vs. Lac+H89	1.877	-0.2117	2.088	1.611	6	6	1.833	20

## Sheet: Fig. 6c
	con					lac					ptx					ptx lac					gallein					gallein lac
Relative UCP1 protein level	1	0.929386	1.07061	0.927681	1.07232	1.52716	2.28825	1.64287	1.75492	3.07503	0.964979	1.0496	1.1423	1.01087	0.989131	0.643158	1.33308	1.65571	0.940907	0.841718	0.873874	0.829474	0.852082	0.521078	0.65299	0.944527	1.41806	0.913701	0.249005	0.20667
Relative p-p38/p38 ratio	1	0.829323	1.17068	0.808501	1.1915	2.3183	1.6706	2.49794	2.04075	1.87649	0.515622	0.677099	0.903431	0.992276	1.00772	0.484316	1.43389	1.65875	1.25702	1.35473	1.19074	0.613293	1.29792	1.52139	1.2382	0.610535	0.715586	1.35686	1.31524	0.435717
Relative UCP1 protein level										Relative p-p38/p38 ratio
ordinary one-way ANOVA										ANOVA summary
ANOVA summary										F	9.347
F	8.136									P value	<0.0001
P value	0.0001									P value summary	****
P value summary	***									Significant diff. among means (P < 0.05)?	Yes
Significant diff. among means (P < 0.05)?	Yes									R squared	0.6607
R squared	0.6289
										Brown-Forsythe test
Brown-Forsythe test										F (DFn, DFd)	0.4247 (5, 24)
F (DFn, DFd)	1.790 (5, 24)									P value	0.8268
P value	0.153									P value summary	ns
P value summary	ns									Are SDs significantly different (P < 0.05)?	No
Are SDs significantly different (P < 0.05)?	No
										Bartlett's test
Bartlett's test										Bartlett's statistic (corrected)	4.18
Bartlett's statistic (corrected)	24.85									P value	0.5237
P value	0.0001									P value summary	ns
P value summary	***									Are SDs significantly different (P < 0.05)?	No
Are SDs significantly different (P < 0.05)?	Yes
										ANOVA table	SS	DF	MS	F (DFn, DFd)	P value
ANOVA table	SS	DF	MS	F (DFn, DFd)	P value					Treatment (between columns)	5.306	5	1.061	F (5, 24) = 9.347	P<0.0001
Treatment (between columns)	5.909	5	1.182	F (5, 24) = 8.136	P=0.0001					Residual (within columns)	2.724	24	0.1135
Residual (within columns)	3.486	24	0.1453							Total	8.03	29
Total	9.395	29
										Data summary
Data summary										Number of treatments (columns)	6
Number of treatments (columns)	6									Number of values (total)	30
Number of values (total)	30
										Tukey's multiple comparisons test	Mean Diff.	95.00% CI of diff.	Below threshold?	Summary	Adjusted P Value
Tukey's multiple comparisons test	Mean Diff.	95.00% CI of diff.	Below threshold?	Summary	Adjusted P Value					con vs. lac	-1.081	-1.740 to -0.4220	Yes	***	0.0004	A-B
con vs. lac	-1.058	-1.803 to -0.3123	Yes	**	0.0024	A-B				con vs. ptx	0.1808	-0.4781 to 0.8396	No	ns	0.955	A-C
con vs. ptx	-0.03138	-0.7767 to 0.7139	No	ns	>0.9999	A-C				con vs. ptx lac	-0.2377	-0.8966 to 0.4211	No	ns	0.8701	A-D
con vs. ptx lac	-0.08291	-0.8282 to 0.6624	No	ns	0.9993	A-D				con vs. gallein	-0.1723	-0.8312 to 0.4866	No	ns	0.9631	A-E
con vs. gallein	0.2541	-0.4912 to 0.9994	No	ns	0.8944	A-E				con vs. gallein lac	0.1132	-0.5456 to 0.7721	No	ns	0.9943	A-F
con vs. gallein lac	0.2536	-0.4917 to 0.9989	No	ns	0.8951	A-F				lac vs. ptx	1.262	0.6027 to 1.920	Yes	****	<0.0001	B-C
lac vs. ptx	1.026	0.2810 to 1.772	Yes	**	0.0033	B-C				lac vs. ptx lac	0.8431	0.1842 to 1.502	Yes	**	0.0069	B-D
lac vs. ptx lac	0.9747	0.2294 to 1.720	Yes	**	0.0056	B-D				lac vs. gallein	0.9085	0.2496 to 1.567	Yes	**	0.0033	B-E
lac vs. gallein	1.312	0.5664 to 2.057	Yes	***	0.0002	B-E				lac vs. gallein lac	1.194	0.5352 to 1.853	Yes	***	0.0001	B-F
lac vs. gallein lac	1.311	0.5659 to 2.057	Yes	***	0.0002	B-F				ptx vs. ptx lac	-0.4185	-1.077 to 0.2403	No	ns	0.3906	C-D
ptx vs. ptx lac	-0.05154	-0.7969 to 0.6938	No	ns	>0.9999	C-D				ptx vs. gallein	-0.3531	-1.012 to 0.3058	No	ns	0.5713	C-E
ptx vs. gallein	0.2855	-0.4598 to 1.031	No	ns	0.8399	C-E				ptx vs. gallein lac	-0.06756	-0.7264 to 0.5913	No	ns	0.9995	C-F
ptx vs. gallein lac	0.285	-0.4603 to 1.030	No	ns	0.8408	C-F				ptx lac vs. gallein	0.06544	-0.5934 to 0.7243	No	ns	0.9996	D-E
ptx lac vs. gallein	0.337	-0.4083 to 1.082	No	ns	0.7277	D-E				ptx lac vs. gallein lac	0.351	-0.3079 to 1.010	No	ns	0.5774	D-F
ptx lac vs. gallein lac	0.3365	-0.4088 to 1.082	No	ns	0.7289	D-F				gallein vs. gallein lac	0.2855	-0.3733 to 0.9444	No	ns	0.7605	E-F
gallein vs. gallein lac	-0.0004941	-0.7458 to 0.7448	No	ns	>0.9999	E-F
										Test details	Mean 1	Mean 2	Mean Diff.	SE of diff.	n1	n2	q	DF
Test details	Mean 1	Mean 2	Mean Diff.	SE of diff.	n1	n2	q	DF		con vs. lac	1	2.081	-1.081	0.2131	5	5	7.173	24
con vs. lac	1	2.058	-1.058	0.2411	5	5	6.205	24		con vs. ptx	1	0.8192	0.1808	0.2131	5	5	1.2	24
con vs. ptx	1	1.031	-0.03138	0.2411	5	5	0.1841	24		con vs. ptx lac	1	1.238	-0.2377	0.2131	5	5	1.578	24
con vs. ptx lac	1	1.083	-0.08291	0.2411	5	5	0.4864	24		con vs. gallein	1	1.172	-0.1723	0.2131	5	5	1.144	24
con vs. gallein	1	0.7459	0.2541	0.2411	5	5	1.491	24		con vs. gallein lac	1	0.8868	0.1132	0.2131	5	5	0.7514	24
con vs. gallein lac	1	0.7464	0.2536	0.2411	5	5	1.488	24		lac vs. ptx	2.081	0.8192	1.262	0.2131	5	5	8.373	24
lac vs. ptx	2.058	1.031	1.026	0.2411	5	5	6.021	24		lac vs. ptx lac	2.081	1.238	0.8431	0.2131	5	5	5.595	24
lac vs. ptx lac	2.058	1.083	0.9747	0.2411	5	5	5.719	24		lac vs. gallein	2.081	1.172	0.9085	0.2131	5	5	6.029	24
lac vs. gallein	2.058	0.7459	1.312	0.2411	5	5	7.696	24		lac vs. gallein lac	2.081	0.8868	1.194	0.2131	5	5	7.924	24
lac vs. gallein lac	2.058	0.7464	1.311	0.2411	5	5	7.693	24		ptx vs. ptx lac	0.8192	1.238	-0.4185	0.2131	5	5	2.778	24
ptx vs. ptx lac	1.031	1.083	-0.05154	0.2411	5	5	0.3024	24		ptx vs. gallein	0.8192	1.172	-0.3531	0.2131	5	5	2.343	24
ptx vs. gallein	1.031	0.7459	0.2855	0.2411	5	5	1.675	24		ptx vs. gallein lac	0.8192	0.8868	-0.06756	0.2131	5	5	0.4484	24
ptx vs. gallein lac	1.031	0.7464	0.285	0.2411	5	5	1.672	24		ptx lac vs. gallein	1.238	1.172	0.06544	0.2131	5	5	0.4343	24
ptx lac vs. gallein	1.083	0.7459	0.337	0.2411	5	5	1.977	24		ptx lac vs. gallein lac	1.238	0.8868	0.351	0.2131	5	5	2.329	24
ptx lac vs. gallein lac	1.083	0.7464	0.3365	0.2411	5	5	1.974	24		gallein vs. gallein lac	1.172	0.8868	0.2855	0.2131	5	5	1.895	24
gallein vs. gallein lac	0.7459	0.7464	-0.0004941	0.2411	5	5	0.002899	24

## Sheet: Fig. 6d
	con					lac					gb1i					gb1i lac					gb2i					gb2i lac
Relative UCP1 protein level	0.855651	1.14049	1.00386	1.01163	0.988367	2.91814	1.75953	1.76434	1.86697	1.35831	1.01201	1.35063	0.912481	1.08766	0.802228	1.61013	1.05474	1.08327	0.693295	1.10869	1.3759	0.659919	1.48083	0.902199	0.807811	1.73498	0.776666	1.17557	0.571281	0.511946
Relative p-p38/p38 ratio	0.711303	0.917431	1.37127	1.14278	0.857221	2.01535	2.62037	3.20689	1.62361	1.74763	0.898781	1.51562	1.89756	0.559088	0.700485	0.574829	1.34805	1.52025	0.640905	1.1935	0.882937	1.21436	1.07902	0.912811	0.841729	0.3599	1.56803	1.21729	0.48521	0.999453
Relative UCP1 protein level										Relative p-p38/p38 ratio
ANOVA summary										ANOVA summary
F	4.689									F	5.925
P value	0.004									P value	0.0011
P value summary	**									P value summary	**
Significant diff. among means (P < 0.05)?	Yes									Significant diff. among means (P < 0.05)?	Yes
R squared	0.4942									R squared	0.5524
Brown-Forsythe test										Brown-Forsythe test
F (DFn, DFd)	0.7999 (5, 24)									F (DFn, DFd)	1.178 (5, 24)
P value	0.5607									P value	0.3489
P value summary	ns									P value summary	ns
Are SDs significantly different (P < 0.05)?	No									Are SDs significantly different (P < 0.05)?	No
Bartlett's test										Bartlett's test
Bartlett's statistic (corrected)	10.86									Bartlett's statistic (corrected)	8.088
P value	0.0541									P value	0.1514
P value summary	ns									P value summary	ns
Are SDs significantly different (P < 0.05)?	No									Are SDs significantly different (P < 0.05)?	No
ANOVA table	SS	DF	MS	F (DFn, DFd)	P value					ANOVA table	SS	DF	MS	F (DFn, DFd)	P value
Treatment (between columns)	3.479	5	0.6958	F (5, 24) = 4.689	P=0.0040					Treatment (between columns)	6.369	5	1.274	F (5, 24) = 5.925	P=0.0011
Residual (within columns)	3.561	24	0.1484							Residual (within columns)	5.16	24	0.215
Total	7.04	29								Total	11.53	29
Data summary										Data summary
Number of treatments (columns)	6									Number of treatments (columns)	6
Number of values (total)	30									Number of values (total)	30
Tukey's multiple comparisons test	Mean Diff.	95.00% CI of diff.	Below threshold?	Summary	Adjusted P Value					Tukey's multiple comparisons test	Mean Diff.	95.00% CI of diff.	Below threshold?	Summary	Adjusted P Value
con vs. lac	-0.9335	-1.687 to -0.1802	Yes	**	0.0093	A-B				con vs. lac	-1.243	-2.150 to -0.3360	Yes	**	0.0035	A-B
con vs. gb1i	-0.033	-0.7862 to 0.7202	No	ns	>0.9999	A-C				con vs. gb1i	-0.1143	-1.021 to 0.7924	No	ns	0.9987	A-C
con vs. gb1i lac	-0.11	-0.8633 to 0.6432	No	ns	0.9973	A-D				con vs. gb1i lac	-0.05551	-0.9622 to 0.8512	No	ns	>0.9999	A-D
con vs. gb2i	-0.04533	-0.7986 to 0.7079	No	ns	>0.9999	A-E				con vs. gb2i	0.01383	-0.8929 to 0.9206	No	ns	>0.9999	A-E
con vs. gb2i lac	0.04591	-0.7073 to 0.7992	No	ns	>0.9999	A-F				con vs. gb2i lac	0.07402	-0.8327 to 0.9808	No	ns	0.9998	A-F
lac vs. gb1i	0.9005	0.1472 to 1.654	Yes	*	0.0128	B-C				lac vs. gb1i	1.128	0.2217 to 2.035	Yes	**	0.0089	B-C
lac vs. gb1i lac	0.8234	0.07019 to 1.577	Yes	*	0.0265	B-D				lac vs. gb1i lac	1.187	0.2805 to 2.094	Yes	**	0.0055	B-D
lac vs. gb2i	0.8881	0.1349 to 1.641	Yes	*	0.0144	B-E				lac vs. gb2i	1.257	0.3499 to 2.163	Yes	**	0.0031	B-E
lac vs. gb2i lac	0.9794	0.2261 to 1.733	Yes	**	0.0059	B-F				lac vs. gb2i lac	1.317	0.4101 to 2.224	Yes	**	0.0019	B-F
gb1i vs. gb1i lac	-0.07702	-0.8303 to 0.6762	No	ns	0.9995	C-D				gb1i vs. gb1i lac	0.0588	-0.8479 to 0.9655	No	ns	>0.9999	C-D
gb1i vs. gb2i	-0.01233	-0.7656 to 0.7409	No	ns	>0.9999	C-E				gb1i vs. gb2i	0.1281	-0.7786 to 1.035	No	ns	0.9977	C-E
gb1i vs. gb2i lac	0.07891	-0.6743 to 0.8322	No	ns	0.9995	C-F				gb1i vs. gb2i lac	0.1883	-0.7184 to 1.095	No	ns	0.9864	C-F
gb1i lac vs. gb2i	0.06469	-0.6885 to 0.8179	No	ns	0.9998	D-E				gb1i lac vs. gb2i	0.06933	-0.8374 to 0.9761	No	ns	0.9999	D-E
gb1i lac vs. gb2i lac	0.1559	-0.5973 to 0.9092	No	ns	0.9866	D-F				gb1i lac vs. gb2i lac	0.1295	-0.7772 to 1.036	No	ns	0.9976	D-F
gb2i vs. gb2i lac	0.09124	-0.6620 to 0.8445	No	ns	0.9989	E-F				gb2i vs. gb2i lac	0.06019	-0.8465 to 0.9669	No	ns	>0.9999	E-F
Test details	Mean 1	Mean 2	Mean Diff.	SE of diff.	n1	n2	q	DF		Test details	Mean 1	Mean 2	Mean Diff.	SE of diff.	n1	n2	q	DF
con vs. lac	1	1.933	-0.9335	0.2436	5	5	5.419	24		con vs. lac	1	2.243	-1.243	0.2933	5	5	5.993	24
con vs. gb1i	1	1.033	-0.033	0.2436	5	5	0.1916	24		con vs. gb1i	1	1.114	-0.1143	0.2933	5	5	0.5512	24
con vs. gb1i lac	1	1.11	-0.11	0.2436	5	5	0.6387	24		con vs. gb1i lac	1	1.056	-0.05551	0.2933	5	5	0.2677	24
con vs. gb2i	1	1.045	-0.04533	0.2436	5	5	0.2631	24		con vs. gb2i	1	0.9862	0.01383	0.2933	5	5	0.06669	24
con vs. gb2i lac	1	0.9541	0.04591	0.2436	5	5	0.2665	24		con vs. gb2i lac	1	0.926	0.07402	0.2933	5	5	0.357	24
lac vs. gb1i	1.933	1.033	0.9005	0.2436	5	5	5.227	24		lac vs. gb1i	2.243	1.114	1.128	0.2933	5	5	5.442	24
lac vs. gb1i lac	1.933	1.11	0.8234	0.2436	5	5	4.78	24		lac vs. gb1i lac	2.243	1.056	1.187	0.2933	5	5	5.725	24
lac vs. gb2i	1.933	1.045	0.8881	0.2436	5	5	5.156	24		lac vs. gb2i	2.243	0.9862	1.257	0.2933	5	5	6.06	24
lac vs. gb2i lac	1.933	0.9541	0.9794	0.2436	5	5	5.685	24		lac vs. gb2i lac	2.243	0.926	1.317	0.2933	5	5	6.35	24
gb1i vs. gb1i lac	1.033	1.11	-0.07702	0.2436	5	5	0.4471	24		gb1i vs. gb1i lac	1.114	1.056	0.0588	0.2933	5	5	0.2836	24
gb1i vs. gb2i	1.033	1.045	-0.01233	0.2436	5	5	0.07157	24		gb1i vs. gb2i	1.114	0.9862	0.1281	0.2933	5	5	0.6179	24
gb1i vs. gb2i lac	1.033	0.9541	0.07891	0.2436	5	5	0.4581	24		gb1i vs. gb2i lac	1.114	0.926	0.1883	0.2933	5	5	0.9082	24
gb1i lac vs. gb2i	1.11	1.045	0.06469	0.2436	5	5	0.3756	24		gb1i lac vs. gb2i	1.056	0.9862	0.06933	0.2933	5	5	0.3344	24
gb1i lac vs. gb2i lac	1.11	0.9541	0.1559	0.2436	5	5	0.9052	24		gb1i lac vs. gb2i lac	1.056	0.926	0.1295	0.2933	5	5	0.6246	24
gb2i vs. gb2i lac	1.045	0.9541	0.09124	0.2436	5	5	0.5297	24		gb2i vs. gb2i lac	0.9862	0.926	0.06019	0.2933	5	5	0.2903	24
Test details	Mean 1	Mean 2	Mean Diff.	SE of diff.	n1	n2	q	DF
con vs. lac	1	2.147	-1.147	0.3412	3	3	4.755	12
con vs. gb1i	1	1.092	-0.09171	0.3412	3	3	0.3801	12
con vs. gb1i lac	1	1.249	-0.2494	0.3412	3	3	1.034	12
con vs. gb2i	1	1.172	-0.1722	0.3412	3	3	0.7138	12
con vs. gb2i lac	1	1.229	-0.2291	0.3412	3	3	0.9494	12
lac vs. gb1i	2.147	1.092	1.056	0.3412	3	3	4.375	12
lac vs. gb1i lac	2.147	1.249	0.898	0.3412	3	3	3.722	12
lac vs. gb2i	2.147	1.172	0.9751	0.3412	3	3	4.042	12
lac vs. gb2i lac	2.147	1.229	0.9183	0.3412	3	3	3.806	12
gb1i vs. gb1i lac	1.092	1.249	-0.1577	0.3412	3	3	0.6535	12
gb1i vs. gb2i	1.092	1.172	-0.08051	0.3412	3	3	0.3337	12
gb1i vs. gb2i lac	1.092	1.229	-0.1374	0.3412	3	3	0.5693	12
gb1i lac vs. gb2i	1.249	1.172	0.07716	0.3412	3	3	0.3198	12
gb1i lac vs. gb2i lac	1.249	1.229	0.02031	0.3412	3	3	0.08416	12
gb2i vs. gb2i lac	1.172	1.229	-0.05686	0.3412	3	3	0.2357	12

## Sheet: Fig. 6e
	WT Con						WT Lac						GPR81-/- Con						GPR81-/- Lac
Red (Area)	90685	21411	50155	19430	46313	9641	36732	92717	85684	31818	44412	49686	47569	51274	40259	38157	25685	11592	47027	25563	33248	10569	68108	72068
Colocalization (Area)	4671	5351	7632	4758	14140	82559	10114	45058	37863	20562	18652	150714	9675	11060	6794	7304	6447	201227	6898	5252	5442	151464	11161	9970
Colocalization/Total RhoA	0.051508	0.249918	0.152168	0.244879	0.305314	0.116777	0.275346	0.485973	0.441891	0.646238	0.419977	0.329671	0.203389	0.215704	0.168757	0.19142	0.251003	0.0576066	0.146682	0.205453	0.163679	0.069779	0.163872	0.138342
Ordinary one-way ANOVA
ANOVA summary
F	12.85
P value	<0.0001
P value summary	****
Significant diff. among means (P < 0.05)?	Yes
R squared	0.6584
Brown-Forsythe test
F (DFn, DFd)	1.746 (3, 20)
P value	0.1899
P value summary	ns
Are SDs significantly different (P < 0.05)?	No
Bartlett's test
Bartlett's statistic (corrected)	5.304
P value	0.1509
P value summary	ns
Are SDs significantly different (P < 0.05)?	No
ANOVA table	SS	DF	MS	F (DFn, DFd)	P value
Treatment (between columns)	3122	3	1041	F (3, 20) = 12.85	P<0.0001
Residual (within columns)	1620	20	80.98
Total	4742	23
Data summary
Number of treatments (columns)	4
Number of values (total)	24
Tukey's multiple comparisons test	Mean Diff.	95.00% CI of diff.	Below threshold?	Summary	Adjusted P Value
WT Con vs. WT Lac	-24.64	-39.18 to -10.10	Yes	***	0.0007	A-B
WT Con vs. GPR81-/- Con	0.545	-14.00 to 15.09	No	ns	0.9996	A-C
WT Con vs. GPR81-/- Lac	3.878	-10.66 to 18.42	No	ns	0.8771	A-D
WT Lac vs. GPR81-/- Con	25.19	10.64 to 39.73	Yes	***	0.0005	B-C
WT Lac vs. GPR81-/- Lac	28.52	13.98 to 43.06	Yes	***	0.0001	B-D
GPR81-/- Con vs. GPR81-/- Lac	3.333	-11.21 to 17.88	No	ns	0.9172	C-D
Test details	Mean 1	Mean 2	Mean Diff.	SE of diff.	n1	n2	q	DF
WT Con vs. WT Lac	18.68	43.32	-24.64	5.196	6	6	6.707	20
WT Con vs. GPR81-/- Con	18.68	18.13	0.545	5.196	6	6	0.1483	20
WT Con vs. GPR81-/- Lac	18.68	14.8	3.878	5.196	6	6	1.056	20
WT Lac vs. GPR81-/- Con	43.32	18.13	25.19	5.196	6	6	6.856	20
WT Lac vs. GPR81-/- Lac	43.32	14.8	28.52	5.196	6	6	7.763	20
GPR81-/- Con vs. GPR81-/- Lac	18.13	14.8	3.333	5.196	6	6	0.9073	20

## Sheet: Fig. 6f
	wt con					wt lac					wt rhoai					wt rhoai lac					wt rocki					wt rocki lac					ko con					ko lac					ko rhoai					ko rhoai lac
Relative UCP1 protein level	0.937557	1.08561	1.28877	0.676736	1.01132	1.40465	2.04991	1.69969	1.66279	1.6385	0.903003	0.909632	1.37339	1.88229	1.32917	0.851108	0.804006	0.867197	0.896747	1.12049	0.503864	1.00126	1.25302	0.535231	0.59844	0.626387	0.783969	0.300672	0.588415	0.53801	0.814413	0.836851	0.448444	1.44825	1.08282	0.564844	0.974599	1.61985	1.05831	1.0182	0.594718	0.537141	0.976513	0.737614	0.991481	0.682463	0.966547	0.893436	0.937983
p-p38/p38 ratio	0.686351	1.02769	1.0032	1.14977	1.13299	1.36311	2.35477	3.98061	2.45747	1.96319	1.04759	0.232553	1.46058	0.944029	1.20664	1.01807	0.414955	1.22467	1.37538	0.693952	1.07929	0.130782	0.805686	1.35625	1.13935	0.911956	0.459638	1.88179	0.969877	0.736845	1.22019	0.122481	1.28661	0.966184	0.973371	1.31413	0.278187	2.63364	1.05022	0.787819	1.49372	0.607159	1.1827	0.879571	1.20772	1.47919	0.141687	0.372863	0.672509
Relative UCP1 protein level										p-p38/p38 ratio
ANOVA summary										ANOVA summary
F	5.698									F	3.027
P value	<0.0001									P value	0.0038
P value summary	****									P value summary	**
Significant diff. among means (P < 0.05)?	Yes									Significant diff. among means (P < 0.05)?	Yes
R squared	0.5663									R squared	0.4096
Brown-Forsythe test										Brown-Forsythe test
F (DFn, DFd)	0.6045 (11, 48)									F (DFn, DFd)	0.6466 (11, 48)
P value	0.8156									P value	0.7798
P value summary	ns									P value summary	ns
Are SDs significantly different (P < 0.05)?	No									Are SDs significantly different (P < 0.05)?	No
Bartlett's test										Bartlett's test
Bartlett's statistic (corrected)	12.17									Bartlett's statistic (corrected)	13.34
P value	0.351									P value	0.2718
P value summary	ns									P value summary	ns
Are SDs significantly different (P < 0.05)?	No									Are SDs significantly different (P < 0.05)?	No
ANOVA table	SS	DF	MS	F (DFn, DFd)	P value	P value				ANOVA table	SS	DF	MS	F (DFn, DFd)	P value
Treatment (between columns)	4.895	11	0.445	F (11, 48) = 5.698	P<0.0001	P=0.0018				Treatment (between columns)	10.39	11	0.9443	F (11, 48) = 3.027	P=0.0038
Residual (within columns)	3.748	48	0.07809							Residual (within columns)	14.97	48	0.3119
Total	8.643	59								Total	25.36	59
Data summary										Data summary
Number of treatments (columns)	12									Number of treatments (columns)	12
Number of values (total)	60									Number of values (total)	60
Tukey's multiple comparisons test	Mean Diff.	95.00% CI of diff.	Below threshold?	Summary	Adjusted P Value					Tukey's multiple comparisons test	Mean Diff.	95.00% CI of diff.	Below threshold?	Summary	Adjusted P Value
wt con vs. wt lac	-0.6911	-1.298 to -0.08423	Yes	*	0.0136	A-B				wt con vs. wt lac	-1.424	-2.637 to -0.2109	Yes	**	0.0096	A-B
wt con vs. wt rhoai	-0.2795	-0.8864 to 0.3274	No	ns	0.9074	A-C				wt con vs. wt rhoai	0.02172	-1.191 to 1.235	No	ns	>0.9999	A-C
wt con vs. wt rhoai lac	0.09209	-0.5148 to 0.6990	No	ns	>0.9999	A-D				wt con vs. wt rhoai lac	0.0546	-1.158 to 1.267	No	ns	>0.9999	A-D
wt con vs. wt rocki	0.2216	-0.3852 to 0.8285	No	ns	0.981	A-E				wt con vs. wt rocki	0.09773	-1.115 to 1.311	No	ns	>0.9999	A-E
wt con vs. wt rocki lac	0.4325	-0.1744 to 1.039	No	ns	0.3963	A-F				wt con vs. wt rocki lac	0.007979	-1.205 to 1.221	No	ns	>0.9999	A-F
wt con vs. ko con	0.07384	-0.5330 to 0.6807	No	ns	>0.9999	A-G				wt con vs. ko con	0.08623	-1.127 to 1.299	No	ns	>0.9999	A-G
wt con vs. ko lac	-0.04716	-0.6540 to 0.5597	No	ns	>0.9999	A-H				wt con vs. ko lac	-0.2128	-1.426 to 1.000	No	ns	>0.9999	A-H
wt con vs. ko rhoai	0.2325	-0.3744 to 0.8394	No	ns	0.9729	A-I				wt con vs. ko rhoai	-0.07417	-1.287 to 1.139	No	ns	>0.9999	A-I
wt con vs. ko rhoai lac	0.1408	-0.4661 to 0.7477	No	ns	0.9996	A-J				wt con vs. ko rhoai lac	0.2719	-0.9409 to 1.485	No	ns	0.9997	A-J
wt con vs. ko rocki	0.3265	-0.2804 to 0.9334	No	ns	0.7839	A-K				wt con vs. ko rocki	0.02143	-1.191 to 1.234	No	ns	>0.9999	A-K
wt con vs. ko rocki lac	0.166	-0.4408 to 0.7729	No	ns	0.9983	A-L				wt con vs. ko rocki lac	-0.2678	-1.481 to 0.9451	No	ns	0.9998	A-L
wt lac vs. wt rhoai	0.4116	-0.1953 to 1.018	No	ns	0.4714	B-C				wt lac vs. wt rhoai	1.446	0.2327 to 2.658	Yes	**	0.008	B-C
wt lac vs. wt rhoai lac	0.7832	0.1763 to 1.390	Yes	**	0.0029	B-D				wt lac vs. wt rhoai lac	1.478	0.2655 to 2.691	Yes	**	0.0061	B-D
wt lac vs. wt rocki	0.9127	0.3059 to 1.520	Yes	***	0.0003	B-E				wt lac vs. wt rocki	1.522	0.3087 to 2.734	Yes	**	0.0042	B-E
wt lac vs. wt rocki lac	1.124	0.5167 to 1.730	Yes	****	<0.0001	B-F				wt lac vs. wt rocki lac	1.432	0.2189 to 2.645	Yes	**	0.009	B-F
wt lac vs. ko con	0.765	0.1581 to 1.372	Yes	**	0.0039	B-G				wt lac vs. ko con	1.51	0.2972 to 2.723	Yes	**	0.0046	B-G
wt lac vs. ko lac	0.6439	0.03707 to 1.251	Yes	*	0.0288	B-H				wt lac vs. ko lac	1.211	-0.001852 to 2.424	No	ns	0.0507	B-H
wt lac vs. ko rhoai	0.9236	0.3167 to 1.530	Yes	***	0.0002	B-I				wt lac vs. ko rhoai	1.35	0.1368 to 2.563	Yes	*	0.0176	B-I
wt lac vs. ko rhoai lac	0.8319	0.2250 to 1.439	Yes	**	0.0012	B-J				wt lac vs. ko rhoai lac	1.696	0.4829 to 2.909	Yes	***	0.0009	B-J
wt lac vs. ko rocki	1.018	0.4108 to 1.625	Yes	****	<0.0001	B-K				wt lac vs. ko rocki	1.445	0.2324 to 2.658	Yes	**	0.008	B-K
wt lac vs. ko rocki lac	0.8571	0.2503 to 1.464	Yes	***	0.0007	B-L				wt lac vs. ko rocki lac	1.156	-0.05682 to 2.369	No	ns	0.0747	B-L
wt rhoai vs. wt rhoai lac	0.3716	-0.2353 to 0.9785	No	ns	0.6235	C-D				wt rhoai vs. wt rhoai lac	0.03287	-1.180 to 1.246	No	ns	>0.9999	C-D
wt rhoai vs. wt rocki	0.5011	-0.1057 to 1.108	No	ns	0.1981	C-E				wt rhoai vs. wt rocki	0.07601	-1.137 to 1.289	No	ns	>0.9999	C-E
wt rhoai vs. wt rocki lac	0.712	0.1051 to 1.319	Yes	**	0.0097	C-F				wt rhoai vs. wt rocki lac	-0.01374	-1.227 to 1.199	No	ns	>0.9999	C-F
wt rhoai vs. ko con	0.3533	-0.2535 to 0.9602	No	ns	0.6916	C-G				wt rhoai vs. ko con	0.06451	-1.148 to 1.277	No	ns	>0.9999	C-G
wt rhoai vs. ko lac	0.2323	-0.3745 to 0.8392	No	ns	0.9731	C-H				wt rhoai vs. ko lac	-0.2345	-1.447 to 0.9784	No	ns	>0.9999	C-H
wt rhoai vs. ko rhoai	0.512	-0.09487 to 1.119	No	ns	0.1747	C-I				wt rhoai vs. ko rhoai	-0.09589	-1.309 to 1.117	No	ns	>0.9999	C-I
wt rhoai vs. ko rhoai lac	0.4203	-0.1866 to 1.027	No	ns	0.4396	C-J				wt rhoai vs. ko rhoai lac	0.2502	-0.9627 to 1.463	No	ns	0.9999	C-J
wt rhoai vs. ko rocki	0.606	-0.0008584 to 1.213	No	ns	0.0506	C-K				wt rhoai vs. ko rocki	-0.0002941	-1.213 to 1.213	No	ns	>0.9999	C-K
wt rhoai vs. ko rocki lac	0.4455	-0.1614 to 1.052	No	ns	0.3524	C-L				wt rhoai vs. ko rocki lac	-0.2895	-1.502 to 0.9234	No	ns	0.9995	C-L
wt rhoai lac vs. wt rocki	0.1295	-0.4773 to 0.7364	No	ns	0.9998	D-E				wt rhoai lac vs. wt rocki	0.04313	-1.170 to 1.256	No	ns	>0.9999	D-E
wt rhoai lac vs. wt rocki lac	0.3404	-0.2665 to 0.9473	No	ns	0.7375	D-F				wt rhoai lac vs. wt rocki lac	-0.04662	-1.259 to 1.166	No	ns	>0.9999	D-F
wt rhoai lac vs. ko con	-0.01825	-0.6251 to 0.5886	No	ns	>0.9999	D-G				wt rhoai lac vs. ko con	0.03164	-1.181 to 1.245	No	ns	>0.9999	D-G
wt rhoai lac vs. ko lac	-0.1393	-0.7461 to 0.4676	No	ns	0.9997	D-H				wt rhoai lac vs. ko lac	-0.2674	-1.480 to 0.9455	No	ns	0.9998	D-H
wt rhoai lac vs. ko rhoai	0.1404	-0.4665 to 0.7473	No	ns	0.9996	D-I				wt rhoai lac vs. ko rhoai	-0.1288	-1.342 to 1.084	No	ns	>0.9999	D-I
wt rhoai lac vs. ko rhoai lac	0.0487	-0.5582 to 0.6556	No	ns	>0.9999	D-J				wt rhoai lac vs. ko rhoai lac	0.2173	-0.9955 to 1.430	No	ns	>0.9999	D-J
wt rhoai lac vs. ko rocki	0.2344	-0.3724 to 0.8413	No	ns	0.9713	D-K				wt rhoai lac vs. ko rocki	-0.03317	-1.246 to 1.180	No	ns	>0.9999	D-K
wt rhoai lac vs. ko rocki lac	0.07394	-0.5329 to 0.6808	No	ns	>0.9999	D-L				wt rhoai lac vs. ko rocki lac	-0.3224	-1.535 to 0.8905	No	ns	0.9987	D-L
wt rocki vs. wt rocki lac	0.2109	-0.3960 to 0.8177	No	ns	0.9871	E-F				wt rocki vs. wt rocki lac	-0.08975	-1.303 to 1.123	No	ns	>0.9999	E-F
wt rocki vs. ko con	-0.1478	-0.7547 to 0.4591	No	ns	0.9994	E-G				wt rocki vs. ko con	-0.0115	-1.224 to 1.201	No	ns	>0.9999	E-G
wt rocki vs. ko lac	-0.2688	-0.8757 to 0.3381	No	ns	0.9272	E-H				wt rocki vs. ko lac	-0.3105	-1.523 to 0.9024	No	ns	0.999	E-H
wt rocki vs. ko rhoai	0.01087	-0.5960 to 0.6177	No	ns	>0.9999	E-I				wt rocki vs. ko rhoai	-0.1719	-1.385 to 1.041	No	ns	>0.9999	E-I
wt rocki vs. ko rhoai lac	-0.08085	-0.6877 to 0.5260	No	ns	>0.9999	E-J				wt rocki vs. ko rhoai lac	0.1742	-1.039 to 1.387	No	ns	>0.9999	E-J
wt rocki vs. ko rocki	0.1049	-0.5020 to 0.7118	No	ns	>0.9999	E-K				wt rocki vs. ko rocki	-0.0763	-1.289 to 1.137	No	ns	>0.9999	E-K
wt rocki vs. ko rocki lac	-0.05561	-0.6625 to 0.5513	No	ns	>0.9999	E-L				wt rocki vs. ko rocki lac	-0.3655	-1.578 to 0.8474	No	ns	0.996	E-L
wt rocki lac vs. ko con	-0.3587	-0.9655 to 0.2482	No	ns	0.672	F-G				wt rocki lac vs. ko con	0.07825	-1.135 to 1.291	No	ns	>0.9999	F-G
wt rocki lac vs. ko lac	-0.4797	-1.087 to 0.1272	No	ns	0.2508	F-H				wt rocki lac vs. ko lac	-0.2208	-1.434 to 0.9921	No	ns	>0.9999	F-H
wt rocki lac vs. ko rhoai	-0.2	-0.8069 to 0.4069	No	ns	0.9915	F-I				wt rocki lac vs. ko rhoai	-0.08215	-1.295 to 1.131	No	ns	>0.9999	F-I
wt rocki lac vs. ko rhoai lac	-0.2917	-0.8986 to 0.3152	No	ns	0.8808	F-J				wt rocki lac vs. ko rhoai lac	0.264	-0.9489 to 1.477	No	ns	0.9998	F-J
wt rocki lac vs. ko rocki	-0.106	-0.7129 to 0.5009	No	ns	>0.9999	F-K				wt rocki lac vs. ko rocki	0.01345	-1.199 to 1.226	No	ns	>0.9999	F-K
wt rocki lac vs. ko rocki lac	-0.2665	-0.8734 to 0.3404	No	ns	0.9311	F-L				wt rocki lac vs. ko rocki lac	-0.2757	-1.489 to 0.9371	No	ns	0.9997	F-L
ko con vs. ko lac	-0.121	-0.7279 to 0.4859	No	ns	>0.9999	G-H				ko con vs. ko lac	-0.299	-1.512 to 0.9138	No	ns	0.9993	G-H
ko con vs. ko rhoai	0.1587	-0.4482 to 0.7655	No	ns	0.9988	G-I				ko con vs. ko rhoai	-0.1604	-1.373 to 1.052	No	ns	>0.9999	G-I
ko con vs. ko rhoai lac	0.06695	-0.5399 to 0.6738	No	ns	>0.9999	G-J				ko con vs. ko rhoai lac	0.1857	-1.027 to 1.399	No	ns	>0.9999	G-J
ko con vs. ko rocki	0.2527	-0.3542 to 0.8596	No	ns	0.9515	G-K				ko con vs. ko rocki	-0.06481	-1.278 to 1.148	No	ns	>0.9999	G-K
ko con vs. ko rocki lac	0.09219	-0.5147 to 0.6991	No	ns	>0.9999	G-L				ko con vs. ko rocki lac	-0.354	-1.567 to 0.8589	No	ns	0.9969	G-L
ko lac vs. ko rhoai	0.2797	-0.3272 to 0.8865	No	ns	0.907	H-I				ko lac vs. ko rhoai	0.1386	-1.074 to 1.352	No	ns	>0.9999	H-I
ko lac vs. ko rhoai lac	0.1879	-0.4189 to 0.7948	No	ns	0.9949	H-J				ko lac vs. ko rhoai lac	0.4847	-0.7281 to 1.698	No	ns	0.9634	H-J
ko lac vs. ko rocki	0.3737	-0.2332 to 0.9806	No	ns	0.6155	H-K				ko lac vs. ko rocki	0.2342	-0.9787 to 1.447	No	ns	>0.9999	H-K
ko lac vs. ko rocki lac	0.2132	-0.3937 to 0.8201	No	ns	0.9859	H-L				ko lac vs. ko rocki lac	-0.05497	-1.268 to 1.158	No	ns	>0.9999	H-L
ko rhoai vs. ko rhoai lac	-0.09172	-0.6986 to 0.5152	No	ns	>0.9999	I-J				ko rhoai vs. ko rhoai lac	0.3461	-0.8668 to 1.559	No	ns	0.9975	I-J
ko rhoai vs. ko rocki	0.09401	-0.5129 to 0.7009	No	ns	>0.9999	I-K				ko rhoai vs. ko rocki	0.0956	-1.117 to 1.308	No	ns	>0.9999	I-K
ko rhoai vs. ko rocki lac	-0.06648	-0.6734 to 0.5404	No	ns	>0.9999	I-L				ko rhoai vs. ko rocki lac	-0.1936	-1.406 to 1.019	No	ns	>0.9999	I-L
ko rhoai lac vs. ko rocki	0.1857	-0.4211 to 0.7926	No	ns	0.9954	J-K				ko rhoai lac vs. ko rocki	-0.2505	-1.463 to 0.9624	No	ns	0.9999	J-K
ko rhoai lac vs. ko rocki lac	0.02524	-0.5816 to 0.6321	No	ns	>0.9999	J-L				ko rhoai lac vs. ko rocki lac	-0.5397	-1.753 to 0.6732	No	ns	0.9251	J-L
ko rocki vs. ko rocki lac	-0.1605	-0.7674 to 0.4464	No	ns	0.9987	K-L				ko rocki vs. ko rocki lac	-0.2892	-1.502 to 0.9237	No	ns	0.9995	K-L
Test details	Mean 1	Mean 2	Mean Diff.	SE of diff.	n1	n2	q	DF		Test details	Mean 1	Mean 2	Mean Diff.	SE of diff.	n1	n2	q	DF
wt con vs. wt lac	1	1.691	-0.6911	0.1767	5	5	5.53	48		wt con vs. wt lac	1	2.424	-1.424	0.3532	5	5	5.701	48
wt con vs. wt rhoai	1	1.279	-0.2795	0.1767	5	5	2.236	48		wt con vs. wt rhoai	1	0.9783	0.02172	0.3532	5	5	0.08697	48
wt con vs. wt rhoai lac	1	0.9079	0.09209	0.1767	5	5	0.7369	48		wt con vs. wt rhoai lac	1	0.9454	0.0546	0.3532	5	5	0.2186	48
wt con vs. wt rocki	1	0.7784	0.2216	0.1767	5	5	1.773	48		wt con vs. wt rocki	1	0.9023	0.09773	0.3532	5	5	0.3913	48
wt con vs. wt rocki lac	1	0.5675	0.4325	0.1767	5	5	3.461	48		wt con vs. wt rocki lac	1	0.992	0.007979	0.3532	5	5	0.03194	48
wt con vs. ko con	1	0.9262	0.07384	0.1767	5	5	0.5909	48		wt con vs. ko con	1	0.9138	0.08623	0.3532	5	5	0.3453	48
wt con vs. ko lac	1	1.047	-0.04716	0.1767	5	5	0.3774	48		wt con vs. ko lac	1	1.213	-0.2128	0.3532	5	5	0.852	48
wt con vs. ko rhoai	1	0.7675	0.2325	0.1767	5	5	1.86	48		wt con vs. ko rhoai	1	1.074	-0.07417	0.3532	5	5	0.297	48
wt con vs. ko rhoai lac	1	0.8592	0.1408	0.1767	5	5	1.127	48		wt con vs. ko rhoai lac	1	0.7281	0.2719	0.3532	5	5	1.089	48
wt con vs. ko rocki	1	0.6735	0.3265	0.1767	5	5	2.613	48		wt con vs. ko rocki	1	0.9786	0.02143	0.3532	5	5	0.08579	48
wt con vs. ko rocki lac	1	0.834	0.166	0.1767	5	5	1.329	48		wt con vs. ko rocki lac	1	1.268	-0.2678	0.3532	5	5	1.072	48
wt lac vs. wt rhoai	1.691	1.279	0.4116	0.1767	5	5	3.294	48		wt lac vs. wt rhoai	2.424	0.9783	1.446	0.3532	5	5	5.788	48
wt lac vs. wt rhoai lac	1.691	0.9079	0.7832	0.1767	5	5	6.267	48		wt lac vs. wt rhoai lac	2.424	0.9454	1.478	0.3532	5	5	5.919	48
wt lac vs. wt rocki	1.691	0.7784	0.9127	0.1767	5	5	7.304	48		wt lac vs. wt rocki	2.424	0.9023	1.522	0.3532	5	5	6.092	48
wt lac vs. wt rocki lac	1.691	0.5675	1.124	0.1767	5	5	8.991	48		wt lac vs. wt rocki lac	2.424	0.992	1.432	0.3532	5	5	5.733	48
wt lac vs. ko con	1.691	0.9262	0.765	0.1767	5	5	6.121	48		wt lac vs. ko con	2.424	0.9138	1.51	0.3532	5	5	6.046	48
wt lac vs. ko lac	1.691	1.047	0.6439	0.1767	5	5	5.153	48		wt lac vs. ko lac	2.424	1.213	1.211	0.3532	5	5	4.849	48
wt lac vs. ko rhoai	1.691	0.7675	0.9236	0.1767	5	5	7.39	48		wt lac vs. ko rhoai	2.424	1.074	1.35	0.3532	5	5	5.404	48
wt lac vs. ko rhoai lac	1.691	0.8592	0.8319	0.1767	5	5	6.657	48		wt lac vs. ko rhoai lac	2.424	0.7281	1.696	0.3532	5	5	6.789	48
wt lac vs. ko rocki	1.691	0.6735	1.018	0.1767	5	5	8.143	48		wt lac vs. ko rocki	2.424	0.9786	1.445	0.3532	5	5	5.786	48
wt lac vs. ko rocki lac	1.691	0.834	0.8571	0.1767	5	5	6.859	48		wt lac vs. ko rocki lac	2.424	1.268	1.156	0.3532	5	5	4.629	48
wt rhoai vs. wt rhoai lac	1.279	0.9079	0.3716	0.1767	5	5	2.973	48		wt rhoai vs. wt rhoai lac	0.9783	0.9454	0.03287	0.3532	5	5	0.1316	48
wt rhoai vs. wt rocki	1.279	0.7784	0.5011	0.1767	5	5	4.01	48		wt rhoai vs. wt rocki	0.9783	0.9023	0.07601	0.3532	5	5	0.3043	48
wt rhoai vs. wt rocki lac	1.279	0.5675	0.712	0.1767	5	5	5.697	48		wt rhoai vs. wt rocki lac	0.9783	0.992	-0.01374	0.3532	5	5	0.05502	48
wt rhoai vs. ko con	1.279	0.9262	0.3533	0.1767	5	5	2.827	48		wt rhoai vs. ko con	0.9783	0.9138	0.06451	0.3532	5	5	0.2583	48
wt rhoai vs. ko lac	1.279	1.047	0.2323	0.1767	5	5	1.859	48		wt rhoai vs. ko lac	0.9783	1.213	-0.2345	0.3532	5	5	0.939	48
wt rhoai vs. ko rhoai	1.279	0.7675	0.512	0.1767	5	5	4.097	48		wt rhoai vs. ko rhoai	0.9783	1.074	-0.09589	0.3532	5	5	0.3839	48
wt rhoai vs. ko rhoai lac	1.279	0.8592	0.4203	0.1767	5	5	3.363	48		wt rhoai vs. ko rhoai lac	0.9783	0.7281	0.2502	0.3532	5	5	1.002	48
wt rhoai vs. ko rocki	1.279	0.6735	0.606	0.1767	5	5	4.849	48		wt rhoai vs. ko rocki	0.9783	0.9786	-0.0002941	0.3532	5	5	0.001178	48
wt rhoai vs. ko rocki lac	1.279	0.834	0.4455	0.1767	5	5	3.565	48		wt rhoai vs. ko rocki lac	0.9783	1.268	-0.2895	0.3532	5	5	1.159	48
wt rhoai lac vs. wt rocki	0.9079	0.7784	0.1295	0.1767	5	5	1.037	48		wt rhoai lac vs. wt rocki	0.9454	0.9023	0.04313	0.3532	5	5	0.1727	48
wt rhoai lac vs. wt rocki lac	0.9079	0.5675	0.3404	0.1767	5	5	2.724	48		wt rhoai lac vs. wt rocki lac	0.9454	0.992	-0.04662	0.3532	5	5	0.1866	48
wt rhoai lac vs. ko con	0.9079	0.9262	-0.01825	0.1767	5	5	0.146	48		wt rhoai lac vs. ko con	0.9454	0.9138	0.03164	0.3532	5	5	0.1267	48
wt rhoai lac vs. ko lac	0.9079	1.047	-0.1393	0.1767	5	5	1.114	48		wt rhoai lac vs. ko lac	0.9454	1.213	-0.2674	0.3532	5	5	1.071	48
wt rhoai lac vs. ko rhoai	0.9079	0.7675	0.1404	0.1767	5	5	1.124	48		wt rhoai lac vs. ko rhoai	0.9454	1.074	-0.1288	0.3532	5	5	0.5156	48
wt rhoai lac vs. ko rhoai lac	0.9079	0.8592	0.0487	0.1767	5	5	0.3897	48		wt rhoai lac vs. ko rhoai lac	0.9454	0.7281	0.2173	0.3532	5	5	0.8702	48
wt rhoai lac vs. ko rocki	0.9079	0.6735	0.2344	0.1767	5	5	1.876	48		wt rhoai lac vs. ko rocki	0.9454	0.9786	-0.03317	0.3532	5	5	0.1328	48
wt rhoai lac vs. ko rocki lac	0.9079	0.834	0.07394	0.1767	5	5	0.5916	48		wt rhoai lac vs. ko rocki lac	0.9454	1.268	-0.3224	0.3532	5	5	1.291	48
wt rocki vs. wt rocki lac	0.7784	0.5675	0.2109	0.1767	5	5	1.687	48		wt rocki vs. wt rocki lac	0.9023	0.992	-0.08975	0.3532	5	5	0.3593	48
wt rocki vs. ko con	0.7784	0.9262	-0.1478	0.1767	5	5	1.183	48		wt rocki vs. ko con	0.9023	0.9138	-0.0115	0.3532	5	5	0.04603	48
wt rocki vs. ko lac	0.7784	1.047	-0.2688	0.1767	5	5	2.151	48		wt rocki vs. ko lac	0.9023	1.213	-0.3105	0.3532	5	5	1.243	48
wt rocki vs. ko rhoai	0.7784	0.7675	0.01087	0.1767	5	5	0.08698	48		wt rocki vs. ko rhoai	0.9023	1.074	-0.1719	0.3532	5	5	0.6882	48
wt rocki vs. ko rhoai lac	0.7784	0.8592	-0.08085	0.1767	5	5	0.6469	48		wt rocki vs. ko rhoai lac	0.9023	0.7281	0.1742	0.3532	5	5	0.6975	48
wt rocki vs. ko rocki	0.7784	0.6735	0.1049	0.1767	5	5	0.8392	48		wt rocki vs. ko rocki	0.9023	0.9786	-0.0763	0.3532	5	5	0.3055	48
wt rocki vs. ko rocki lac	0.7784	0.834	-0.05561	0.1767	5	5	0.445	48		wt rocki vs. ko rocki lac	0.9023	1.268	-0.3655	0.3532	5	5	1.463	48
wt rocki lac vs. ko con	0.5675	0.9262	-0.3587	0.1767	5	5	2.87	48		wt rocki lac vs. ko con	0.992	0.9138	0.07825	0.3532	5	5	0.3133	48
wt rocki lac vs. ko lac	0.5675	1.047	-0.4797	0.1767	5	5	3.838	48		wt rocki lac vs. ko lac	0.992	1.213	-0.2208	0.3532	5	5	0.8839	48
wt rocki lac vs. ko rhoai	0.5675	0.7675	-0.2	0.1767	5	5	1.6	48		wt rocki lac vs. ko rhoai	0.992	1.074	-0.08215	0.3532	5	5	0.3289	48
wt rocki lac vs. ko rhoai lac	0.5675	0.8592	-0.2917	0.1767	5	5	2.334	48		wt rocki lac vs. ko rhoai lac	0.992	0.7281	0.264	0.3532	5	5	1.057	48
wt rocki lac vs. ko rocki	0.5675	0.6735	-0.106	0.1767	5	5	0.8481	48		wt rocki lac vs. ko rocki	0.992	0.9786	0.01345	0.3532	5	5	0.05384	48
wt rocki lac vs. ko rocki lac	0.5675	0.834	-0.2665	0.1767	5	5	2.132	48		wt rocki lac vs. ko rocki lac	0.992	1.268	-0.2757	0.3532	5	5	1.104	48
ko con vs. ko lac	0.9262	1.047	-0.121	0.1767	5	5	0.9682	48		ko con vs. ko lac	0.9138	1.213	-0.299	0.3532	5	5	1.197	48
ko con vs. ko rhoai	0.9262	0.7675	0.1587	0.1767	5	5	1.27	48		ko con vs. ko rhoai	0.9138	1.074	-0.1604	0.3532	5	5	0.6422	48
ko con vs. ko rhoai lac	0.9262	0.8592	0.06695	0.1767	5	5	0.5357	48		ko con vs. ko rhoai lac	0.9138	0.7281	0.1857	0.3532	5	5	0.7435	48
ko con vs. ko rocki	0.9262	0.6735	0.2527	0.1767	5	5	2.022	48		ko con vs. ko rocki	0.9138	0.9786	-0.06481	0.3532	5	5	0.2595	48
ko con vs. ko rocki lac	0.9262	0.834	0.09219	0.1767	5	5	0.7376	48		ko con vs. ko rocki lac	0.9138	1.268	-0.354	0.3532	5	5	1.417	48
ko lac vs. ko rhoai	1.047	0.7675	0.2797	0.1767	5	5	2.238	48		ko lac vs. ko rhoai	1.213	1.074	0.1386	0.3532	5	5	0.555	48
ko lac vs. ko rhoai lac	1.047	0.8592	0.1879	0.1767	5	5	1.504	48		ko lac vs. ko rhoai lac	1.213	0.7281	0.4847	0.3532	5	5	1.941	48
ko lac vs. ko rocki	1.047	0.6735	0.3737	0.1767	5	5	2.99	48		ko lac vs. ko rocki	1.213	0.9786	0.2342	0.3532	5	5	0.9378	48
ko lac vs. ko rocki lac	1.047	0.834	0.2132	0.1767	5	5	1.706	48		ko lac vs. ko rocki lac	1.213	1.268	-0.05497	0.3532	5	5	0.2201	48
ko rhoai vs. ko rhoai lac	0.7675	0.8592	-0.09172	0.1767	5	5	0.7339	48		ko rhoai vs. ko rhoai lac	1.074	0.7281	0.3461	0.3532	5	5	1.386	48
ko rhoai vs. ko rocki	0.7675	0.6735	0.09401	0.1767	5	5	0.7523	48		ko rhoai vs. ko rocki	1.074	0.9786	0.0956	0.3532	5	5	0.3828	48
ko rhoai vs. ko rocki lac	0.7675	0.834	-0.06648	0.1767	5	5	0.5319	48		ko rhoai vs. ko rocki lac	1.074	1.268	-0.1936	0.3532	5	5	0.7751	48
ko rhoai lac vs. ko rocki	0.8592	0.6735	0.1857	0.1767	5	5	1.486	48		ko rhoai lac vs. ko rocki	0.7281	0.9786	-0.2505	0.3532	5	5	1.003	48
ko rhoai lac vs. ko rocki lac	0.8592	0.834	0.02524	0.1767	5	5	0.202	48		ko rhoai lac vs. ko rocki lac	0.7281	1.268	-0.5397	0.3532	5	5	2.161	48
ko rocki vs. ko rocki lac	0.6735	0.834	-0.1605	0.1767	5	5	1.284	48		ko rocki vs. ko rocki lac	0.9786	1.268	-0.2892	0.3532	5	5	1.158	48
[truncated: 11 more columns]

## Sheet: Fig. 6g
	wt con					wt lac					wt SB					wt SB lac					wt Y27					wt Y27 lac					ko con					ko lac					ko SB					ko SB lac
Relative UCP1 protein level	1.15352	1.19481	1.15709	0.885686	0.608892	1.48932	2.84712	2.41825	2.63871	2.60018	1.01149	1.52346	1.53116	0.690158	0.425179	1.07501	0.79989	1.15849	0.732564	0.644346	0.75879	1.67159	1.35094	0.723028	1.01968	0.775756	1.10369	0.561309	0.900646	0.804599	0.69503	0.894217	0.46249	0.896964	0.835185	0.977486	0.751518	0.617623	0.840692	0.7949	0.932308	0.911699	0.534969	0.737614	0.991481	0.988988	1.45229	0.846166	0.937983
p-p38/p38 ratio	1.05286	1.19409	0.878155	0.94623	0.928663	1.77835	1.75893	1.93463	1.39244	1.31936	1.04599	1.39173	1.10816	0.817638	1.01652	1.09872	1.398	1.03971	1.53239	1.21283	1.31296	1.13025	1.51836	1.01577	1.00323	1.09873	1.61758	1.11821	0.86677	1.16617	1.00287	1.17334	1.01563	0.842841	0.847164	1.09395	1.70804	1.40891	0.950233	0.841149	1.11104	1.25657	1.58188	0.890952	1.00937	1.28897	1.40849	0.963245	1.19253
Relative UCP1 protein level									p-p38/p38 ratio
ANOVA summary									ANOVA summary
F	9.925								F	2.115
P value	<0.0001								P value	0.0371
P value summary	****								P value summary	*
Significant diff. among means (P < 0.05)?	Yes								Significant diff. among means (P < 0.05)?	Yes
R squared	0.6946								R squared	0.3265
Brown-Forsythe test									Brown-Forsythe test
F (DFn, DFd)	0.8596 (11, 48)								F (DFn, DFd)	0.6714 (11, 48)
P value	0.584								P value	0.7579
P value summary	ns								P value summary	ns
Are SDs significantly different (P < 0.05)?	No								Are SDs significantly different (P < 0.05)?	No
Bartlett's test									Bartlett's test
Bartlett's statistic (corrected)	14.54								Bartlett's statistic (corrected)	8.239
P value	0.2047								P value	0.6917
P value summary	ns								P value summary	ns
Are SDs significantly different (P < 0.05)?	No								Are SDs significantly different (P < 0.05)?	No
ANOVA table	SS	DF	MS	F (DFn, DFd)	P value				ANOVA table	SS	DF	MS	F (DFn, DFd)	P value
Treatment (between columns)	11.07	11	1.006	F (11, 48) = 9.925	P<0.0001				Treatment (between columns)	1.577	11	0.1434	F (11, 48) = 2.115	P=0.0371
Residual (within columns)	4.868	48	0.1014						Residual (within columns)	3.253	48	0.06778
Total	15.94	59							Total	4.83	59
Data summary									Data summary
Number of treatments (columns)	12								Number of treatments (columns)	12
Number of values (total)	60								Number of values (total)	60
Tukey's multiple comparisons test	Mean Diff.	95.00% CI of diff.	Below threshold?	Summary	Adjusted P Value				Tukey's multiple comparisons test	Mean Diff.	95.00% CI of diff.	Below threshold?	Summary	Adjusted P Value
wt con vs. wt lac	-1.399	-2.090 to -0.7071	Yes	****	<0.0001	A-B			wt con vs. wt lac	-0.6367	-1.202 to -0.07136	Yes	*	0.0154	A-B
wt con vs. wt sb	-0.03629	-0.7279 to 0.6553	No	ns	>0.9999	A-C			wt con vs. wt sb	-0.07601	-0.6414 to 0.4894	No	ns	>0.9999	A-C
wt con vs. wt sb lac	0.1179	-0.5736 to 0.8095	No	ns	>0.9999	A-D			wt con vs. wt sb lac	-0.2563	-0.8217 to 0.3091	No	ns	0.9158	A-D
wt con vs. wt y27	-0.1048	-0.7964 to 0.5868	No	ns	>0.9999	A-E			wt con vs. wt y27	-0.1961	-0.7615 to 0.3693	No	ns	0.9872	A-E
wt con vs. wt y27 lac	0.1708	-0.5208 to 0.8624	No	ns	0.9993	A-F			wt con vs. wt y27 lac	-0.1735	-0.7389 to 0.3919	No	ns	0.9953	A-F
wt con vs. ko con	0.2432	-0.4483 to 0.9348	No	ns	0.9858	A-G			wt con vs. ko con	0.02363	-0.5418 to 0.5890	No	ns	>0.9999	A-G
wt con vs. ko lac	0.2036	-0.4880 to 0.8951	No	ns	0.9967	A-H			wt con vs. ko lac	-0.2005	-0.7658 to 0.3649	No	ns	0.9849	A-H
wt con vs. ko sb	0.1784	-0.5132 to 0.8700	No	ns	0.999	A-I			wt con vs. ko sb	-0.17	-0.7353 to 0.3954	No	ns	0.9961	A-I
wt con vs. ko sb lac	-0.008211	-0.6998 to 0.6834	No	ns	>0.9999	A-J			wt con vs. ko sb lac	-0.1327	-0.6981 to 0.4327	No	ns	0.9996	A-J
wt con vs. ko y27	0.2579	-0.4337 to 0.9494	No	ns	0.9778	A-K			wt con vs. ko y27	-0.06147	-0.6269 to 0.5039	No	ns	>0.9999	A-K
wt con vs. ko y27 lac	0.09918	-0.5924 to 0.7907	No	ns	>0.9999	A-L			wt con vs. ko y27 lac	-0.1622	-0.7276 to 0.4032	No	ns	0.9974	A-L
wt lac vs. wt sb	1.362	0.6709 to 2.054	Yes	****	<0.0001	B-C			wt lac vs. wt sb	0.5607	-0.004652 to 1.126	No	ns	0.0537	B-C
wt lac vs. wt sb lac	1.517	0.8251 to 2.208	Yes	****	<0.0001	B-D			wt lac vs. wt sb lac	0.3804	-0.1850 to 0.9458	No	ns	0.4836	B-D
wt lac vs. wt y27	1.294	0.6023 to 1.985	Yes	****	<0.0001	B-E			wt lac vs. wt y27	0.4406	-0.1248 to 1.006	No	ns	0.2691	B-E
wt lac vs. wt y27 lac	1.57	0.8779 to 2.261	Yes	****	<0.0001	B-F			wt lac vs. wt y27 lac	0.4633	-0.1021 to 1.029	No	ns	0.207	B-F
wt lac vs. ko con	1.642	0.9504 to 2.334	Yes	****	<0.0001	B-G			wt lac vs. ko con	0.6604	0.09499 to 1.226	Yes	*	0.0102	B-G
wt lac vs. ko lac	1.602	0.9107 to 2.294	Yes	****	<0.0001	B-H			wt lac vs. ko lac	0.4363	-0.1291 to 1.002	No	ns	0.2823	B-H
wt lac vs. ko sb	1.577	0.8855 to 2.269	Yes	****	<0.0001	B-I			wt lac vs. ko sb	0.4668	-0.09860 to 1.032	No	ns	0.1983	B-I
wt lac vs. ko sb lac	1.391	0.6989 to 2.082	Yes	****	<0.0001	B-J			wt lac vs. ko sb lac	0.5041	-0.06131 to 1.069	No	ns	0.1225	B-J
wt lac vs. ko y27	1.657	0.9650 to 2.348	Yes	****	<0.0001	B-K			wt lac vs. ko y27	0.5753	0.009885 to 1.141	Yes	*	0.0428	B-K
wt lac vs. ko y27 lac	1.498	0.8063 to 2.189	Yes	****	<0.0001	B-L			wt lac vs. ko y27 lac	0.4746	-0.09083 to 1.040	No	ns	0.1801	B-L
wt sb vs. wt sb lac	0.1542	-0.5373 to 0.8458	No	ns	0.9997	C-D			wt sb vs. wt sb lac	-0.1803	-0.7457 to 0.3851	No	ns	0.9935	C-D
wt sb vs. wt y27	-0.06852	-0.7601 to 0.6231	No	ns	>0.9999	C-E			wt sb vs. wt y27	-0.1201	-0.6855 to 0.4453	No	ns	0.9998	C-E
wt sb vs. wt y27 lac	0.2071	-0.4845 to 0.8987	No	ns	0.9962	C-F			wt sb vs. wt y27 lac	-0.09748	-0.6629 to 0.4679	No	ns	>0.9999	C-F
wt sb vs. ko con	0.2795	-0.4121 to 0.9711	No	ns	0.9604	C-G			wt sb vs. ko con	0.09964	-0.4657 to 0.6650	No	ns	>0.9999	C-G
wt sb vs. ko lac	0.2398	-0.4517 to 0.9314	No	ns	0.9873	C-H			wt sb vs. ko lac	-0.1244	-0.6898 to 0.4409	No	ns	0.9998	C-H
wt sb vs. ko sb	0.2147	-0.4769 to 0.9062	No	ns	0.9948	C-I			wt sb vs. ko sb	-0.09395	-0.6593 to 0.4714	No	ns	>0.9999	C-I
wt sb vs. ko sb lac	0.02808	-0.6635 to 0.7196	No	ns	>0.9999	C-J			wt sb vs. ko sb lac	-0.05666	-0.6220 to 0.5087	No	ns	>0.9999	C-J
wt sb vs. ko y27	0.2942	-0.3974 to 0.9857	No	ns	0.944	C-K			wt sb vs. ko y27	0.01454	-0.5508 to 0.5799	No	ns	>0.9999	C-K
wt sb vs. ko y27 lac	0.1355	-0.5561 to 0.8270	No	ns	>0.9999	C-L			wt sb vs. ko y27 lac	-0.08618	-0.6516 to 0.4792	No	ns	>0.9999	C-L
wt sb lac vs. wt y27	-0.2227	-0.9143 to 0.4688	No	ns	0.993	D-E			wt sb lac vs. wt y27	0.06021	-0.5052 to 0.6256	No	ns	>0.9999	D-E
wt sb lac vs. wt y27 lac	0.05286	-0.6387 to 0.7444	No	ns	>0.9999	D-F			wt sb lac vs. wt y27 lac	0.08283	-0.4826 to 0.6482	No	ns	>0.9999	D-F
wt sb lac vs. ko con	0.1253	-0.5663 to 0.8168	No	ns	>0.9999	D-G			wt sb lac vs. ko con	0.28	-0.2854 to 0.8453	No	ns	0.8592	D-G
wt sb lac vs. ko lac	0.08562	-0.6060 to 0.7772	No	ns	>0.9999	D-H			wt sb lac vs. ko lac	0.05587	-0.5095 to 0.6213	No	ns	>0.9999	D-H
wt sb lac vs. ko sb	0.06044	-0.6311 to 0.7520	No	ns	>0.9999	D-I			wt sb lac vs. ko sb	0.08637	-0.4790 to 0.6518	No	ns	>0.9999	D-I
wt sb lac vs. ko sb lac	-0.1262	-0.8177 to 0.5654	No	ns	>0.9999	D-J			wt sb lac vs. ko sb lac	0.1237	-0.4417 to 0.6890	No	ns	0.9998	D-J
wt sb lac vs. ko y27	0.1399	-0.5516 to 0.8315	No	ns	0.9999	D-K			wt sb lac vs. ko y27	0.1949	-0.3705 to 0.7602	No	ns	0.9879	D-K
wt sb lac vs. ko y27 lac	-0.01876	-0.7103 to 0.6728	No	ns	>0.9999	D-L			wt sb lac vs. ko y27 lac	0.09414	-0.4712 to 0.6595	No	ns	>0.9999	D-L
wt y27 vs. wt y27 lac	0.2756	-0.4160 to 0.9672	No	ns	0.9641	E-F			wt y27 vs. wt y27 lac	0.02262	-0.5428 to 0.5880	No	ns	>0.9999	E-F
wt y27 vs. ko con	0.348	-0.3435 to 1.040	No	ns	0.8463	E-G			wt y27 vs. ko con	0.2197	-0.3456 to 0.7851	No	ns	0.97	E-G
wt y27 vs. ko lac	0.3084	-0.3832 to 0.9999	No	ns	0.9241	E-H			wt y27 vs. ko lac	-0.004344	-0.5697 to 0.5610	No	ns	>0.9999	E-H
wt y27 vs. ko sb	0.2832	-0.4084 to 0.9748	No	ns	0.9566	E-I			wt y27 vs. ko sb	0.02615	-0.5392 to 0.5915	No	ns	>0.9999	E-I
wt y27 vs. ko sb lac	0.0966	-0.5950 to 0.7882	No	ns	>0.9999	E-J			wt y27 vs. ko sb lac	0.06344	-0.5019 to 0.6288	No	ns	>0.9999	E-J
wt y27 vs. ko y27	0.3627	-0.3289 to 1.054	No	ns	0.8095	E-K			wt y27 vs. ko y27	0.1346	-0.4307 to 0.7000	No	ns	0.9995	E-K
wt y27 vs. ko y27 lac	0.204	-0.4876 to 0.8956	No	ns	0.9966	E-L			wt y27 vs. ko y27 lac	0.03393	-0.5315 to 0.5993	No	ns	>0.9999	E-L
wt y27 lac vs. ko con	0.07242	-0.6191 to 0.7640	No	ns	>0.9999	F-G			wt y27 lac vs. ko con	0.1971	-0.3683 to 0.7625	No	ns	0.9867	F-G
wt y27 lac vs. ko lac	0.03276	-0.6588 to 0.7243	No	ns	>0.9999	F-H			wt y27 lac vs. ko lac	-0.02696	-0.5924 to 0.5384	No	ns	>0.9999	F-H
wt y27 lac vs. ko sb	0.007586	-0.6840 to 0.6992	No	ns	>0.9999	F-I			wt y27 lac vs. ko sb	0.003532	-0.5619 to 0.5689	No	ns	>0.9999	F-I
wt y27 lac vs. ko sb lac	-0.179	-0.8706 to 0.5126	No	ns	0.9989	F-J			wt y27 lac vs. ko sb lac	0.04082	-0.5246 to 0.6062	No	ns	>0.9999	F-J
wt y27 lac vs. ko y27	0.08708	-0.6045 to 0.7786	No	ns	>0.9999	F-K			wt y27 lac vs. ko y27	0.112	-0.4534 to 0.6774	No	ns	>0.9999	F-K
wt y27 lac vs. ko y27 lac	-0.07162	-0.7632 to 0.6199	No	ns	>0.9999	F-L			wt y27 lac vs. ko y27 lac	0.01131	-0.5541 to 0.5767	No	ns	>0.9999	F-L
ko con vs. ko lac	-0.03967	-0.7312 to 0.6519	No	ns	>0.9999	G-H			ko con vs. ko lac	-0.2241	-0.7895 to 0.3413	No	ns	0.9655	G-H
ko con vs. ko sb	-0.06484	-0.7564 to 0.6267	No	ns	>0.9999	G-I			ko con vs. ko sb	-0.1936	-0.7590 to 0.3718	No	ns	0.9885	G-I
ko con vs. ko sb lac	-0.2514	-0.9430 to 0.4401	No	ns	0.9817	G-J			ko con vs. ko sb lac	-0.1563	-0.7217 to 0.4091	No	ns	0.9981	G-J
ko con vs. ko y27	0.01466	-0.6769 to 0.7062	No	ns	>0.9999	G-K			ko con vs. ko y27	-0.0851	-0.6505 to 0.4803	No	ns	>0.9999	G-K
ko con vs. ko y27 lac	-0.144	-0.8356 to 0.5475	No	ns	0.9999	G-L			ko con vs. ko y27 lac	-0.1858	-0.7512 to 0.3796	No	ns	0.9917	G-L
ko lac vs. ko sb	-0.02517	-0.7167 to 0.6664	No	ns	>0.9999	H-I			ko lac vs. ko sb	0.0305	-0.5349 to 0.5959	No	ns	>0.9999	H-I
ko lac vs. ko sb lac	-0.2118	-0.9033 to 0.4798	No	ns	0.9954	H-J			ko lac vs. ko sb lac	0.06779	-0.4976 to 0.6332	No	ns	>0.9999	H-J
ko lac vs. ko y27	0.05432	-0.6372 to 0.7459	No	ns	>0.9999	H-K			ko lac vs. ko y27	0.139	-0.4264 to 0.7044	No	ns	0.9993	H-K
ko lac vs. ko y27 lac	-0.1044	-0.7959 to 0.5872	No	ns	>0.9999	H-L			ko lac vs. ko y27 lac	0.03827	-0.5271 to 0.6037	No	ns	>0.9999	H-L
ko sb vs. ko sb lac	-0.1866	-0.8782 to 0.5050	No	ns	0.9985	I-J			ko sb vs. ko sb lac	0.03729	-0.5281 to 0.6027	No	ns	>0.9999	I-J
ko sb vs. ko y27	0.07949	-0.6121 to 0.7711	No	ns	>0.9999	I-K			ko sb vs. ko y27	0.1085	-0.4569 to 0.6739	No	ns	>0.9999	I-K
ko sb vs. ko y27 lac	-0.07921	-0.7708 to 0.6124	No	ns	>0.9999	I-L			ko sb vs. ko y27 lac	0.007776	-0.5576 to 0.5732	No	ns	>0.9999	I-L
ko sb lac vs. ko y27	0.2661	-0.4255 to 0.9577	No	ns	0.9721	J-K			ko sb lac vs. ko y27	0.0712	-0.4942 to 0.6366	No	ns	>0.9999	J-K
ko sb lac vs. ko y27 lac	0.1074	-0.5842 to 0.7990	No	ns	>0.9999	J-L			ko sb lac vs. ko y27 lac	-0.02952	-0.5949 to 0.5359	No	ns	>0.9999	J-L
ko y27 vs. ko y27 lac	-0.1587	-0.8503 to 0.5329	No	ns	0.9997	K-L			ko y27 vs. ko y27 lac	-0.1007	-0.6661 to 0.4647	No	ns	>0.9999	K-L
Test details	Mean 1	Mean 2	Mean Diff.	SE of diff.	n1	n2	q	DF	Test details	Mean 1	Mean 2	Mean Diff.	SE of diff.	n1	n2	q	DF
wt con vs. wt lac	1	2.399	-1.399	0.2014	5	5	9.821	48	wt con vs. wt lac	1	1.637	-0.6367	0.1647	5	5	5.469	48
wt con vs. wt sb	1	1.036	-0.03629	0.2014	5	5	0.2548	48	wt con vs. wt sb	1	1.076	-0.07601	0.1647	5	5	0.6528	48
wt con vs. wt sb lac	1	0.8821	0.1179	0.2014	5	5	0.8282	48	wt con vs. wt sb lac	1	1.256	-0.2563	0.1647	5	5	2.202	48
wt con vs. wt y27	1	1.105	-0.1048	0.2014	5	5	0.7359	48	wt con vs. wt y27	1	1.196	-0.1961	0.1647	5	5	1.684	48
wt con vs. wt y27 lac	1	0.8292	0.1708	0.2014	5	5	1.199	48	wt con vs. wt y27 lac	1	1.173	-0.1735	0.1647	5	5	1.49	48
wt con vs. ko con	1	0.7568	0.2432	0.2014	5	5	1.708	48	wt con vs. ko con	1	0.9764	0.02363	0.1647	5	5	0.203	48
wt con vs. ko lac	1	0.7964	0.2036	0.2014	5	5	1.429	48	wt con vs. ko lac	1	1.2	-0.2005	0.1647	5	5	1.722	48
wt con vs. ko sb	1	0.8216	0.1784	0.2014	5	5	1.253	48	wt con vs. ko sb	1	1.17	-0.17	0.1647	5	5	1.46	48
wt con vs. ko sb lac	1	1.008	-0.008211	0.2014	5	5	0.05766	48	wt con vs. ko sb lac	1	1.133	-0.1327	0.1647	5	5	1.139	48
wt con vs. ko y27	1	0.7421	0.2579	0.2014	5	5	1.811	48	wt con vs. ko y27	1	1.061	-0.06147	0.1647	5	5	0.528	48
wt con vs. ko y27 lac	1	0.9008	0.09918	0.2014	5	5	0.6964	48	wt con vs. ko y27 lac	1	1.162	-0.1622	0.1647	5	5	1.393	48
wt lac vs. wt sb	2.399	1.036	1.362	0.2014	5	5	9.567	48	wt lac vs. wt sb	1.637	1.076	0.5607	0.1647	5	5	4.816	48
wt lac vs. wt sb lac	2.399	0.8821	1.517	0.2014	5	5	10.65	48	wt lac vs. wt sb lac	1.637	1.256	0.3804	0.1647	5	5	3.267	48
wt lac vs. wt y27	2.399	1.105	1.294	0.2014	5	5	9.086	48	wt lac vs. wt y27	1.637	1.196	0.4406	0.1647	5	5	3.785	48
wt lac vs. wt y27 lac	2.399	0.8292	1.57	0.2014	5	5	11.02	48	wt lac vs. wt y27 lac	1.637	1.173	0.4633	0.1647	5	5	3.979	48
wt lac vs. ko con	2.399	0.7568	1.642	0.2014	5	5	11.53	48	wt lac vs. ko con	1.637	0.9764	0.6604	0.1647	5	5	5.672	48
wt lac vs. ko lac	2.399	0.7964	1.602	0.2014	5	5	11.25	48	wt lac vs. ko lac	1.637	1.2	0.4363	0.1647	5	5	3.747	48
wt lac vs. ko sb	2.399	0.8216	1.577	0.2014	5	5	11.07	48	wt lac vs. ko sb	1.637	1.17	0.4668	0.1647	5	5	4.009	48
wt lac vs. ko sb lac	2.399	1.008	1.391	0.2014	5	5	9.764	48	wt lac vs. ko sb lac	1.637	1.133	0.5041	0.1647	5	5	4.329	48
wt lac vs. ko y27	2.399	0.7421	1.657	0.2014	5	5	11.63	48	wt lac vs. ko y27	1.637	1.061	0.5753	0.1647	5	5	4.941	48
wt lac vs. ko y27 lac	2.399	0.9008	1.498	0.2014	5	5	10.52	48	wt lac vs. ko y27 lac	1.637	1.162	0.4746	0.1647	5	5	4.076	48
wt sb vs. wt sb lac	1.036	0.8821	0.1542	0.2014	5	5	1.083	48	wt sb vs. wt sb lac	1.076	1.256	-0.1803	0.1647	5	5	1.549	48
wt sb vs. wt y27	1.036	1.105	-0.06852	0.2014	5	5	0.4811	48	wt sb vs. wt y27	1.076	1.196	-0.1201	0.1647	5	5	1.032	48
wt sb vs. wt y27 lac	1.036	0.8292	0.2071	0.2014	5	5	1.454	48	wt sb vs. wt y27 lac	1.076	1.173	-0.09748	0.1647	5	5	0.8373	48
wt sb vs. ko con	1.036	0.7568	0.2795	0.2014	5	5	1.963	48	wt sb vs. ko con	1.076	0.9764	0.09964	0.1647	5	5	0.8558	48
wt sb vs. ko lac	1.036	0.7964	0.2398	0.2014	5	5	1.684	48	wt sb vs. ko lac	1.076	1.2	-0.1244	0.1647	5	5	1.069	48
wt sb vs. ko sb	1.036	0.8216	0.2147	0.2014	5	5	1.507	48	wt sb vs. ko sb	1.076	1.17	-0.09395	0.1647	5	5	0.8069	48
wt sb vs. ko sb lac	1.036	1.008	0.02808	0.2014	5	5	0.1972	48	wt sb vs. ko sb lac	1.076	1.133	-0.05666	0.1647	5	5	0.4866	48
wt sb vs. ko y27	1.036	0.7421	0.2942	0.2014	5	5	2.066	48	wt sb vs. ko y27	1.076	1.061	0.01454	0.1647	5	5	0.1249	48
wt sb vs. ko y27 lac	1.036	0.9008	0.1355	0.2014	5	5	0.9512	48	wt sb vs. ko y27 lac	1.076	1.162	-0.08618	0.1647	5	5	0.7401	48
wt sb lac vs. wt y27	0.8821	1.105	-0.2227	0.2014	5	5	1.564	48	wt sb lac vs. wt y27	1.256	1.196	0.06021	0.1647	5	5	0.5172	48
wt sb lac vs. wt y27 lac	0.8821	0.8292	0.05286	0.2014	5	5	0.3712	48	wt sb lac vs. wt y27 lac	1.256	1.173	0.08283	0.1647	5	5	0.7115	48
wt sb lac vs. ko con	0.8821	0.7568	0.1253	0.2014	5	5	0.8797	48	wt sb lac vs. ko con	1.256	0.9764	0.28	0.1647	5	5	2.405	48
wt sb lac vs. ko lac	0.8821	0.7964	0.08562	0.2014	5	5	0.6012	48	wt sb lac vs. ko lac	1.256	1.2	0.05587	0.1647	5	5	0.4799	48
wt sb lac vs. ko sb	0.8821	0.8216	0.06044	0.2014	5	5	0.4244	48	wt sb lac vs. ko sb	1.256	1.17	0.08637	0.1647	5	5	0.7418	48
wt sb lac vs. ko sb lac	0.8821	1.008	-0.1262	0.2014	5	5	0.8858	48	wt sb lac vs. ko sb lac	1.256	1.133	0.1237	0.1647	5	5	1.062	48
wt sb lac vs. ko y27	0.8821	0.7421	0.1399	0.2014	5	5	0.9826	48	wt sb lac vs. ko y27	1.256	1.061	0.1949	0.1647	5	5	1.674	48
wt sb lac vs. ko y27 lac	0.8821	0.9008	-0.01876	0.2014	5	5	0.1317	48	wt sb lac vs. ko y27 lac	1.256	1.162	0.09414	0.1647	5	5	0.8086	48
wt y27 vs. wt y27 lac	1.105	0.8292	0.2756	0.2014	5	5	1.935	48	wt y27 vs. wt y27 lac	1.196	1.173	0.02262	0.1647	5	5	0.1943	48
wt y27 vs. ko con	1.105	0.7568	0.348	0.2014	5	5	2.444	48	wt y27 vs. ko con	1.196	0.9764	0.2197	0.1647	5	5	1.887	48
wt y27 vs. ko lac	1.105	0.7964	0.3084	0.2014	5	5	2.165	48	wt y27 vs. ko lac	1.196	1.2	-0.004344	0.1647	5	5	0.03731	48
wt y27 vs. ko sb	1.105	0.8216	0.2832	0.2014	5	5	1.989	48	wt y27 vs. ko sb	1.196	1.17	0.02615	0.1647	5	5	0.2246	48
wt y27 vs. ko sb lac	1.105	1.008	0.0966	0.2014	5	5	0.6783	48	wt y27 vs. ko sb lac	1.196	1.133	0.06344	0.1647	5	5	0.5449	48
wt y27 vs. ko y27	1.105	0.7421	0.3627	0.2014	5	5	2.547	48	wt y27 vs. ko y27	1.196	1.061	0.1346	0.1647	5	5	1.156	48
wt y27 vs. ko y27 lac	1.105	0.9008	0.204	0.2014	5	5	1.432	48	wt y27 vs. ko y27 lac	1.196	1.162	0.03393	0.1647	5	5	0.2914	48
wt y27 lac vs. ko con	0.8292	0.7568	0.07242	0.2014	5	5	0.5085	48	wt y27 lac vs. ko con	1.173	0.9764	0.1971	0.1647	5	5	1.693	48
wt y27 lac vs. ko lac	0.8292	0.7964	0.03276	0.2014	5	5	0.23	48	wt y27 lac vs. ko lac	1.173	1.2	-0.02696	0.1647	5	5	0.2316	48
wt y27 lac vs. ko sb	0.8292	0.8216	0.007586	0.2014	5	5	0.05327	48	wt y27 lac vs. ko sb	1.173	1.17	0.003532	0.1647	5	5	0.03033	48
wt y27 lac vs. ko sb lac	0.8292	1.008	-0.179	0.2014	5	5	1.257	48	wt y27 lac vs. ko sb lac	1.173	1.133	0.04082	0.1647	5	5	0.3506	48
wt y27 lac vs. ko y27	0.8292	0.7421	0.08708	0.2014	5	5	0.6115	48	wt y27 lac vs. ko y27	1.173	1.061	0.112	0.1647	5	5	0.9621	48
wt y27 lac vs. ko y27 lac	0.8292	0.9008	-0.07162	0.2014	5	5	0.5029	48	wt y27 lac vs. ko y27 lac	1.173	1.162	0.01131	0.1647	5	5	0.09712	48
ko con vs. ko lac	0.7568	0.7964	-0.03967	0.2014	5	5	0.2785	48	ko con vs. ko lac	0.9764	1.2	-0.2241	0.1647	5	5	1.925	48
ko con vs. ko sb	0.7568	0.8216	-0.06484	0.2014	5	5	0.4553	48	ko con vs. ko sb	0.9764	1.17	-0.1936	0.1647	5	5	1.663	48
ko con vs. ko sb lac	0.7568	1.008	-0.2514	0.2014	5	5	1.766	48	ko con vs. ko sb lac	0.9764	1.133	-0.1563	0.1647	5	5	1.342	48
ko con vs. ko y27	0.7568	0.7421	0.01466	0.2014	5	5	0.1029	48	ko con vs. ko y27	0.9764	1.061	-0.0851	0.1647	5	5	0.731	48
ko con vs. ko y27 lac	0.7568	0.9008	-0.144	0.2014	5	5	1.011	48	ko con vs. ko y27 lac	0.9764	1.162	-0.1858	0.1647	5	5	1.596	48
ko lac vs. ko sb	0.7964	0.8216	-0.02517	0.2014	5	5	0.1767	48	ko lac vs. ko sb	1.2	1.17	0.0305	0.1647	5	5	0.2619	48
ko lac vs. ko sb lac	0.7964	1.008	-0.2118	0.2014	5	5	1.487	48	ko lac vs. ko sb lac	1.2	1.133	0.06779	0.1647	5	5	0.5822	48
ko lac vs. ko y27	0.7964	0.7421	0.05432	0.2014	5	5	0.3814	48	ko lac vs. ko y27	1.2	1.061	0.139	0.1647	5	5	1.194	48
ko lac vs. ko y27 lac	0.7964	0.9008	-0.1044	0.2014	5	5	0.7329	48	ko lac vs. ko y27 lac	1.2	1.162	0.03827	0.1647	5	5	0.3287	48
ko sb vs. ko sb lac	0.8216	1.008	-0.1866	0.2014	5	5	1.31	48	ko sb vs. ko sb lac	1.17	1.133	0.03729	0.1647	5	5	0.3203	48
ko sb vs. ko y27	0.8216	0.7421	0.07949	0.2014	5	5	0.5582	48	ko sb vs. ko y27	1.17	1.061	0.1085	0.1647	5	5	0.9318	48
ko sb vs. ko y27 lac	0.8216	0.9008	-0.07921	0.2014	5	5	0.5562	48	ko sb vs. ko y27 lac	1.17	1.162	0.007776	0.1647	5	5	0.06679	48
ko sb lac vs. ko y27	1.008	0.7421	0.2661	0.2014	5	5	1.868	48	ko sb lac vs. ko y27	1.133	1.061	0.0712	0.1647	5	5	0.6115	48
ko sb lac vs. ko y27 lac	1.008	0.9008	0.1074	0.2014	5	5	0.7541	48	ko sb lac vs. ko y27 lac	1.133	1.162	-0.02952	0.1647	5	5	0.2535	48
ko y27 vs. ko y27 lac	0.7421	0.9008	-0.1587	0.2014	5	5	1.114	48	ko y27 vs. ko y27 lac	1.061	1.162	-0.1007	0.1647	5	5	0.865	48
[truncated: 11 more columns]

## Sheet: Fig. 6h
	Body weight(g)							Body weight change(%)
	0	10	14	18	20	24	days after injection	0	10	14	18	20	24	days after injection
Con1	26.46	26.6743	27.23	27.9444	27.4073	28.4		0.2	0.81	2.91	5.61	3.58	7.33
Con2	27.71	28.508	29.2645	29.9213	29.9988	30.6		4.93	2.88	5.61	7.98	8.26	10.43
Con3	25	25.8	25.6	26.6	27.1	27.3		-2.06	3.2	2.4	6.4	8.4	9.2
Con4	26.8	27.3	27.7	27.8	28.3	28.9		5	1.87	3.36	3.73	5.6	7.84
Con5	25.1	25.9	26.1	26.1	26.2	26.9		-1.67	3.19	3.98	3.98	4.38	7.17
Con6	25.2	26.3	26.4	26.9	27.2	27.5		-1.27	4.37	4.76	6.75	7.94	9.13
LLC+PBS-1	24	24.6	25.3	25.3	24.9	25.5		0.628931	2.5	5.42	5.42	3.75	6.25
LLC+PBS-2	25.2	25.9	26	26.3	26.2	26.1		5.66038	2.78	3.17	4.37	3.97	3.57
LLC+PBS-3	23.5	23.4	23.2	22.9	23.5	23.8		-1.46751	-0.43	-1.28	-2.55	0	1.28
LLC+PBS-4	22.6	23.4	23.6	23.7	23.8	23.3		-5.24109	3.54	4.42	4.87	5.31	3.1
LLC+PBS-5	24.1	23.7	23.4	23.4	23.8	23.9		1.04822	-1.66	-2.9	-2.9	-1.24	-0.83
LLC+PBS-6	23.7	24.9	24.9	25.9	26.3	25.104		-0.628931	5.06329	5.06329	9.2827	10.9705	5.92405
LLC+SB203580-1	24.54	24.8	25.5	26.2	27.4	27.7		-1.51829	1.06	3.91	6.76	11.65	12.88
LLC+SB203580-2	26.06	26.3	26.3	27.3	27.8	27.9		4.58163	0.92	0.92	4.76	6.68	7.06
LLC+SB203580-3	26.08	26.3	26.9	28.5	28.5	30		4.6619	0.84	3.14	9.28	9.28	15.03
LLC+SB203580-4	23.12	24.2	24.9	25.7	26.2	26		-7.21691	4.67	7.7	11.16	13.32	12.46
LLC+SB203580-5	23.71	23.7	25.1	26.1	26.5	26.6		-4.84917	-0.04	5.86	10.08	11.77	12.19
LLC+SB203580-6	26	27.4	28.5	30	30.3	29.449		4.34085	5.38462	9.61538	15.3846	16.5385	13.2654
LLC+Y27632-1	28.29	28.2	29.1	29.7	29.9	30.5		3.0476	-0.32	2.86	4.98	5.69	7.81
LLC+Y27632-2	28.38	28.7	29.5	29.7	30.1	30.3		3.37542	1.13	3.95	4.65	6.06	6.77
LLC+Y27632-3	29.2	29.4	30.2	30.7	30.4	31.4		6.36231	0.68	3.42	5.14	4.11	7.53
LLC+Y27632-4	26.33	27.3	28.3	28.5	28.8	28.9		-4.09179	3.68	7.48	8.24	9.38	9.76
LLC+Y27632-5	28.22	28	29.1	29.1	29.7	29.9		2.79262	-0.78	3.12	3.12	5.24	5.95
LLC+Y27632-6	24.3	25.2	26.4	27.3	28.6	26.827		-11.4862	3.7037	8.64198	12.3457	17.6955	10.3992
LLC+Gallein-1	27.1	27.6	28.2	28.1	28.9	28.9		5.99739	1.85	4.06	3.69	6.64	7.75
LLC+Gallein-2	26	27	27.3	27.5	27.1	27.2		1.69492	3.85	5	5.77	4.23	5.38
LLC+Gallein-3	26.5	27.1	26.9	27.5	27.7	27.9		3.65059	2.26	1.51	3.77	4.53	7.55
LLC+Gallein-4	23.5	23.9	23.9	23.9	24.4	24.3		-8.08344	1.7	1.7	1.7	3.83	4.68
LLC+Gallein-5	25.5	25.9	26	26.5	26.9	26.9		-0.260756	1.57	1.96	3.92	5.49	5.49
LLC+Gallein-6	24.8	25.6	25.9	27.3	28.3	27.58		-2.9987	3.22581	4.43548	10.0806	14.1129	11.2097
Table Analyzed	day24LLCvsSB	day24LLCvsY27	day24LLCvsGa
Column B	LLC	LLC	LLC
vs.	vs.	vs.	vs.
Column A	SB203580	Y27632	Gallein
Unpaired t test
P value	0.0002	0.0043	0.0282
P value summary	***	**	*
Significantly different (P < 0.05)?	Yes	Yes	Yes
One- or two-tailed P value?	Two-tailed	Two-tailed	Two-tailed
t, df	t=5.731, df=10	t=3.675, df=10	t=2.565, df=10
How big is the difference?
Mean of column A	3.216	3.216	3.216
Mean of column B	12.15	8.037	7.01
Difference between means (B - A) ± SEM	8.932 ± 1.559	4.821 ± 1.312	3.794 ± 1.480
95% confidence interval	5.459 to 12.40	1.898 to 7.743	0.4977 to 7.091
R squared (eta squared)	0.7666	0.5746	0.3968
F test to compare variances
F, DFn, Dfd	1.020, 5, 5	2.483, 5, 5	1.274, 5, 5
P value	0.9833	0.3408	0.7967
P value summary	ns	ns	ns
Significantly different (P < 0.05)?	No	No	No
Data analyzed
Sample size, column A	6	6	6
Sample size, column B	6	6	6

## Sheet: Fig. 6i
		net body weight(g)	tumor(g)	iwat(g)	muscle(g)	gwat(g)
	Con1	27.2	0	0.2809	0.3918	0.3581
	Con2	24.66	0	0.2502	0.3143	0.3617
	Con3	26.22	0	0.2736	0.3618	0.3702
	Con4	26.17	0	0.2828	0.3568	0.3978
	Con5	28.13	0	0.3831	0.37703	0.583
	Con6	27.5	0	0.33	0.436	0.389
	LLC+PBS-1	23.7329	0.3335	0.1122	0.2775	0.1731
	LLC+PBS-2	22.5449	0.648	0.1515	0.2416	0.2361
	LLC+PBS-3	23.4361	1.6157	0.1586	0.2396	0.2559
	LLC+PBS-4	23.0384	0.8858	0.176	0.2548	0.2272
	LLC+PBS-5	25.104	1.196	0.16	0.3	0.237
	LLC+PBS-6	27.725	1.475	0.214	0.376	0.291
	LLC+SB203580-1	25.4403	1.9897	0.2592	0.3314	0.2928
	LLC+SB203580-2	25.7837	1.5963	0.2634	0.3842	0.3417
	LLC+SB203580-3	26.2994	1.2806	0.2006	0.3282	0.2132
	LLC+SB203580-4	25.2638	1.0362	0.247	0.3947	0.2869
	LLC+SB203580-5	29.449	0.851	0.362	0.451	0.33
	LLC+SB203580-6	23.9948	0.2052	0.4445	0.351	0.395
	LLC+Y27632-1	28.3775	0.6325	0.2843	0.375	0.4124
	LLC+Y27632-2	29.616	0.914	0.3608	0.4263	0.4677
	LLC+Y27632-3	29.0116	0.8584	0.3156	0.3678	0.4114
	LLC+Y27632-4	27.3955	1.2645	0.3237	0.3982	0.4609
	LLC+Y27632-5	29.1846	0.2354	0.4275	0.4053	0.628
	LLC+Y27632-6	25.553	0.847	0.307	0.378	0.32
	LLC+Gallein-1	22.8799	0.4801	0.2212	0.3051	0.3723
	LLC+Gallein-2	29.0407	1.6593	0.351392	0.467555	0.368817
	LLC+Gallein-3	25.743	0.797	0.2277	0.371	0.3002
	LLC+Gallein-4	30.5834	0.7166	0.308892	0.470984	0.480159
	LLC+Gallein-5	27.4709	1.4491	0.285697	0.395581	0.370857
	LLC+Gallein-6	25.902	1.298	0.281	0.343	0.255
	iWAT
	ANOVA summary
	F	7.995
	P value	0.0003
	P value summary	***
	Significant diff. among means (P < 0.05)?	Yes
	R squared	0.5613
	Brown-Forsythe test
	F (DFn, DFd)	0.6492 (4, 25)
	P value	0.6327
	P value summary	ns
	Are SDs significantly different (P < 0.05)?	No
	Bartlett's test
	Bartlett's statistic (corrected)	5.108
	P value	0.2763
	P value summary	ns
	Are SDs significantly different (P < 0.05)?	No
	ANOVA table	SS	DF	MS	F (DFn, DFd)	P value
	Treatment (between columns)	0.1058	4	0.02645	F (4, 25) = 7.995	P=0.0003
	Residual (within columns)	0.0827	25	0.003308
	Total	0.1885	29
	Data summary
	Number of treatments (columns)	5
	Number of values (total)	30
	Tukey's multiple comparisons test	Mean Diff.	95.00% CI of diff.	Below threshold?	Summary	Adjusted P Value
	Con vs. LLC+PBS	0.1381	0.04053 to 0.2356	Yes	**	0.0028	A-B
	Con vs. LLC+SB203580	0.003983	-0.09354 to 0.1015	No	ns	>0.9999	A-C
	Con vs. LLC+Y27632	-0.03638	-0.1339 to 0.06114	No	ns	0.8071	A-D
	Con vs. LLC+Gallein	0.02079	-0.07674 to 0.1183	No	ns	0.9694	A-E
	LLC+PBS vs. LLC+SB203580	-0.1341	-0.2316 to -0.03654	Yes	**	0.0038	B-C
	LLC+PBS vs. LLC+Y27632	-0.1744	-0.2720 to -0.07691	Yes	***	0.0002	B-D
	LLC+PBS vs. LLC+Gallein	-0.1173	-0.2148 to -0.01974	Yes	*	0.0129	B-E
	LLC+SB203580 vs. LLC+Y27632	-0.04037	-0.1379 to 0.05716	No	ns	0.7425	C-D
	LLC+SB203580 vs. LLC+Gallein	0.0168	-0.08072 to 0.1143	No	ns	0.986	C-E
	LLC+Y27632 vs. LLC+Gallein	0.05717	-0.04035 to 0.1547	No	ns	0.4395	D-E
	Test details	Mean 1	Mean 2	Mean Diff.	SE of diff.	n1	n2	q	DF
	Con vs. LLC+PBS	0.3001	0.1621	0.1381	0.03321	6	6	5.879	25
	Con vs. LLC+SB203580	0.3001	0.2961	0.003983	0.03321	6	6	0.1696	25
	Con vs. LLC+Y27632	0.3001	0.3365	-0.03638	0.03321	6	6	1.55	25
	Con vs. LLC+Gallein	0.3001	0.2793	0.02079	0.03321	6	6	0.8853	25
	LLC+PBS vs. LLC+SB203580	0.1621	0.2961	-0.1341	0.03321	6	6	5.71	25
	LLC+PBS vs. LLC+Y27632	0.1621	0.3365	-0.1744	0.03321	6	6	7.429	25
	LLC+PBS vs. LLC+Gallein	0.1621	0.2793	-0.1173	0.03321	6	6	4.994	25
	LLC+SB203580 vs. LLC+Y27632	0.2961	0.3365	-0.04037	0.03321	6	6	1.719	25
	LLC+SB203580 vs. LLC+Gallein	0.2961	0.2793	0.0168	0.03321	6	6	0.7156	25
	LLC+Y27632 vs. LLC+Gallein	0.3365	0.2793	0.05717	0.03321	6	6	2.435	25
	gWAT
	ANOVA summary
	F	7.274
	P value	0.0005
	P value summary	***
	Significant diff. among means (P < 0.05)?	Yes
	R squared	0.5379
	Brown-Forsythe test
	F (DFn, DFd)	0.4650 (4, 25)
	P value	0.7607
	P value summary	ns
	Are SDs significantly different (P < 0.05)?	No
	Bartlett's test
	Bartlett's statistic (corrected)	4.343
	P value	0.3616
	P value summary	ns
	Are SDs significantly different (P < 0.05)?	No
	ANOVA table	SS	DF	MS	F (DFn, DFd)	P value
	Treatment (between columns)	0.1684	4	0.0421	F (4, 25) = 7.274	P=0.0005
	Residual (within columns)	0.1447	25	0.005788
	Total	0.3131	29
	Data summary
	Number of treatments (columns)	5
	Number of values (total)	30
	Tukey's multiple comparisons test	Mean Diff.	95.00% CI of diff.	Below threshold?	Summary	Adjusted P Value
	Con vs. LLC+PBS	0.1733	0.04425 to 0.3022	Yes	**	0.0047	A-B
	Con vs. LLC+SB203580	0.1	-0.02896 to 0.2290	No	ns	0.1855	A-C
	Con vs. LLC+Y27632	-0.0401	-0.1691 to 0.08890	No	ns	0.8892	A-D
	Con vs. LLC+Gallein	0.05208	-0.07692 to 0.1811	No	ns	0.7593	A-E
	LLC+PBS vs. LLC+SB203580	-0.07322	-0.2022 to 0.05578	No	ns	0.4712	B-C
	LLC+PBS vs. LLC+Y27632	-0.2134	-0.3423 to -0.08435	Yes	***	0.0005	B-D
	LLC+PBS vs. LLC+Gallein	-0.1212	-0.2502 to 0.007823	No	ns	0.073	B-E
	LLC+SB203580 vs. LLC+Y27632	-0.1401	-0.2691 to -0.01114	Yes	*	0.0285	C-D
	LLC+SB203580 vs. LLC+Gallein	-0.04796	-0.1770 to 0.08104	No	ns	0.809	C-E
	LLC+Y27632 vs. LLC+Gallein	0.09218	-0.03682 to 0.2212	No	ns	0.2519	D-E
	Test details	Mean 1	Mean 2	Mean Diff.	SE of diff.	n1	n2	q	DF
	Con vs. LLC+PBS	0.41	0.2367	0.1733	0.04392	6	6	5.578	25
	Con vs. LLC+SB203580	0.41	0.3099	0.1	0.04392	6	6	3.221	25
	Con vs. LLC+Y27632	0.41	0.4501	-0.0401	0.04392	6	6	1.291	25
	Con vs. LLC+Gallein	0.41	0.3579	0.05208	0.04392	6	6	1.677	25
	LLC+PBS vs. LLC+SB203580	0.2367	0.3099	-0.07322	0.04392	6	6	2.357	25
	LLC+PBS vs. LLC+Y27632	0.2367	0.4501	-0.2134	0.04392	6	6	6.869	25
	LLC+PBS vs. LLC+Gallein	0.2367	0.3579	-0.1212	0.04392	6	6	3.901	25
	LLC+SB203580 vs. LLC+Y27632	0.3099	0.4501	-0.1401	0.04392	6	6	4.512	25
	LLC+SB203580 vs. LLC+Gallein	0.3099	0.3579	-0.04796	0.04392	6	6	1.544	25
	LLC+Y27632 vs. LLC+Gallein	0.4501	0.3579	0.09218	0.04392	6	6	2.968	25
	quadriceps
	ANOVA summary
	F	5.579
	P value	0.0024
	P value summary	**
	Significant diff. among means (P < 0.05)?	Yes
	R squared	0.4716
	Brown-Forsythe test
	F (DFn, DFd)	1.176 (4, 25)
	P value	0.3451
	P value summary	ns
	Are SDs significantly different (P < 0.05)?	No
	Bartlett's test
	Bartlett's statistic (corrected)	5.092
	P value	0.278
	P value summary	ns
	Are SDs significantly different (P < 0.05)?	No
	ANOVA table	SS	DF	MS	F (DFn, DFd)	P value
	Treatment (between columns)	0.05109	4	0.01277	F (4, 25) = 5.579	P=0.0024
	Residual (within columns)	0.05724	25	0.00229
	Total	0.1083	29
	Data summary
	Number of treatments (columns)	5
	Number of values (total)	30
	Tukey's multiple comparisons test	Mean Diff.	95.00% CI of diff.	Below threshold?	Summary	Adjusted P Value
	Con vs. LLC+PBS	0.09137	0.01024 to 0.1725	Yes	*	0.0218	A-B
	Con vs. LLC+SB203580	-0.0004617	-0.08159 to 0.08067	No	ns	>0.9999	A-C
	Con vs. LLC+Y27632	-0.01881	-0.09994 to 0.06232	No	ns	0.9588	A-D
	Con vs. LLC+Gallein	-0.01925	-0.1004 to 0.06188	No	ns	0.9553	A-E
	LLC+PBS vs. LLC+SB203580	-0.09183	-0.1730 to -0.01070	Yes	*	0.021	B-C
	LLC+PBS vs. LLC+Y27632	-0.1102	-0.1913 to -0.02905	Yes	**	0.0042	B-D
	LLC+PBS vs. LLC+Gallein	-0.1106	-0.1918 to -0.02949	Yes	**	0.0041	B-E
	LLC+SB203580 vs. LLC+Y27632	-0.01835	-0.09948 to 0.06278	No	ns	0.9622	C-D
	LLC+SB203580 vs. LLC+Gallein	-0.01879	-0.09992 to 0.06235	No	ns	0.959	C-E
	LLC+Y27632 vs. LLC+Gallein	-0.0004368	-0.08157 to 0.08070	No	ns	>0.9999	D-E
	Test details	Mean 1	Mean 2	Mean Diff.	SE of diff.	n1	n2	q	DF
	Con vs. LLC+PBS	0.373	0.2816	0.09137	0.02763	6	6	4.678	25
	Con vs. LLC+SB203580	0.373	0.3734	-0.0004617	0.02763	6	6	0.02363	25
	Con vs. LLC+Y27632	0.373	0.3918	-0.01881	0.02763	6	6	0.963	25
	Con vs. LLC+Gallein	0.373	0.3922	-0.01925	0.02763	6	6	0.9854	25
	LLC+PBS vs. LLC+SB203580	0.2816	0.3734	-0.09183	0.02763	6	6	4.701	25
	LLC+PBS vs. LLC+Y27632	0.2816	0.3918	-0.1102	0.02763	6	6	5.641	25
	LLC+PBS vs. LLC+Gallein	0.2816	0.3922	-0.1106	0.02763	6	6	5.663	25
	LLC+SB203580 vs. LLC+Y27632	0.3734	0.3918	-0.01835	0.02763	6	6	0.9394	25
	LLC+SB203580 vs. LLC+Gallein	0.3734	0.3922	-0.01879	0.02763	6	6	0.9617	25
	LLC+Y27632 vs. LLC+Gallein	0.3918	0.3922	-0.0004368	0.02763	6	6	0.02236	25
