# Supplementary material for: Activation of GPR81 by lactate drives tumour-induced cachexia
Source: Nat Metab. 2024 Mar 18;6(4):708–23. doi: 10.1038/s42255-024-01011-0 (PMC11052724; doi:10.1038/s42255-024-01011-0)
Supplement: Supplementary file 15 — Statistical source data. [file 42255_2024_1011_MOESM15_ESM.xlsx]

## Sheet: Extended fig.2a,b,c
WT_LLC vein injection
	Blood lactate (mM)
	number	group	0	15	30	days after injection
	15	wc	0.7	0.9	0.8
	28	wc	1.4	0.8	1.3
	15	wc	0.7	1	0.7
	7	wc	1.4	1.2	1.5
	10	wc	0.7	0.8	0.6
	22	WL	0.7	1.2	2.1
	13	WL	1.4	1.4	1.7
	20	WL	0.7	1.5	1.9
	8	WL	1.4	1.8	2.3
	5	WL	1.1	1.7	2.3
	Body weight(g)
	number	group	0	7	14	17	22	25	28	30	days after injection
	15	wc	31.9	33.2015	33.9001	34.401	34.401	34.2	34.2	34.4999		0.0408	0.0627	0.0784	0.0784	0.0721	0.0721	0.0815
	28	wc	30.8	32.5002	33.1993	34.6993	34.8995	35.4015	35.2013	34.8995		0.0552	0.0779	0.1266	0.1331	0.1494	0.1429	0.1331
	15	wc	30.8	32.0998	32.5987	32.7989	33.1993	34.0001	34.0001	34.6993		0.0422	0.0584	0.0649	0.0779	0.1039	0.1039	0.1266
	7	wc	32.5	33.1987	34.4988	34.5995	35.399	35.4997	35.4997	34.7002		0.0215	0.0615	0.0646	0.0892	0.0923	0.0923	0.0677
	10	wc	24.4	25.1	27.3	27.6	28	28.4	28.5	29		0.0286885	0.118852	0.131148	0.147541	0.163934	0.168033	0.188525
	22	WL	26.6	27.4991	27.9992	28.6987	28.9993	28.7998	29.4994	27.9992		0.0338	0.0526	0.0789	0.0902	0.0827	0.109	0.0526
	13	WL	30.1	31.9993	33.6006	34.1996	34.001	33.8986	32.3996	29.1007		0.0631	0.1163	0.1362	0.1296	0.1262	0.0764	-0.0332
	20	WL	25.9	26.001	26.5993	27.8011	27.8011	27.5006	27.8011	26.2989		0.0039	0.027	0.0734	0.0734	0.0618	0.0734	0.0154
	8	WL	32.9	33.6008	33.6995	34.4989	34.4002	34.3015	33.6995	35.101		0.0213	0.0243	0.0486	0.0456	0.0426	0.0243	0.0669
	5	WL	23.1	25	26	26.5	26.9	26.9	25.5	23		0.0822511	0.125541	0.147186	0.164502	0.164502	0.103896	-0.004329
			Tissue weight(g)
	number	group	iWAT	gWAT	Quadricept
	15	wc	0.336919	0.640146	0.437995
	28	wc	0.450539	0.652749	0.414913
	15	wc	0.421697	0.627529	0.420714
	7	wc	0.423375	0.727069	0.405157
	10	wc	0.468	0.568	0.464
	22	WL	0.24022	0.400015	0.305341
	13	WL	0.208639	0.362332	0.32061
	20	WL	0.239291	0.45687	0.265462
	8	WL	0.189795	0.290929	0.30614
	5	WL	0.133	0.129	0.274
Extended fig.2a	Lactate
	Column A	LLC
	vs.	vs.
	Column B	PBS
	Test details
	Test name	Unpaired t test
	Variance assumption	Individual variance for each row
	Multiple comparisons	False Discovery Rate (FDR)
	Method	Two-stage step-up (Benjamini, Krieger, and Yekutieli)
	Desired FDR (Q)	1.00%
	Number of tests performed	3
	Number of rows omitted	0
		P value	Mean of LLC	Mean of PBS	Difference	SE of difference	t ratio	df	q value
	0	0.739521	0.98	1.06	-0.08	0.2324	0.3443	8	0.248972
	15	0.002144	0.94	1.52	-0.58	0.1304	4.448	8	0.001083
	30	0.00094	0.98	2.06	-1.08	0.2121	5.091	8	0.000949
Extended fig.2b	Body weight
	Two-way ANOVA	Ordinary
	Alpha	0.05
	Source of Variation	% of total variation	P value	P value summary	Significant?
	Interaction	10.37	0.0327	*	Yes
	Row Factor	45.52	<0.0001	****	Yes
	Column Factor	4.005	0.014	*	Yes
	ANOVA table	SS	DF	MS	F (DFn, DFd)	P value
	Interaction	216.4	7	30.91	F (7, 64) = 2.363	P=0.0327
	Row Factor	950.1	7	135.7	F (7, 64) = 10.38	P<0.0001
	Column Factor	83.6	1	83.6	F (1, 64) = 6.391	P=0.0140
	Residual	837.2	64	13.08
	Šídák's multiple comparisons test	Mean Diff.	95.00% CI of diff.	Below threshold?	Summary	Adjusted P Value
	PBS - LLC
	0	0	-6.450 to 6.450	No	ns	>0.9999
	7	-0.32	-6.770 to 6.130	No	ns	>0.9999
	14	0.674	-5.776 to 7.124	No	ns	>0.9999
	17	-0.374	-6.824 to 6.076	No	ns	>0.9999
	22	0.456	-5.994 to 6.906	No	ns	>0.9999
	25	2.076	-4.374 to 8.526	No	ns	0.9744
	28	3.844	-2.606 to 10.29	No	ns	0.5608
	30	10	3.550 to 16.45	Yes	***	0.0004
	Test details	Mean 1	Mean 2	Mean Diff.	SE of diff.	N1	N2	t	DF
	PBS - LLC
	0	0	0	0	2.287	5	5	0	64
	7	3.768	4.088	-0.32	2.287	5	5	0.1399	64
	14	7.588	6.914	0.674	2.287	5	5	0.2946	64
	17	9.312	9.686	-0.374	2.287	5	5	0.1635	64
	22	10.52	10.07	0.456	2.287	5	5	0.1993	64
	25	11.63	9.556	2.076	2.287	5	5	0.9075	64
	28	11.58	7.74	3.844	2.287	5	5	1.68	64
	30	11.95	1.948	10	2.287	5	5	4.372	64
Extended fig.2c	Tissue
	Column A	PBS
	vs.	vs.
	Column B	LLC
	Test details
	Test name	Unpaired t test
	Variance assumption	Individual variance for each row
	Multiple comparisons	False Discovery Rate (FDR)
	Method	Two-stage step-up (Benjamini, Krieger, and Yekutieli)
	Desired FDR (Q)	1.00%
	Number of tests performed	3
	Number of rows omitted	0
		P value	Mean of PBS	Mean of LLC	Difference	SE of difference	t ratio	df	q value
	iWAT	8.6e-05	0.4201	0.2022	0.2179	0.02997	7.272	8	0.000131
	gWAT	0.000952	0.6431	0.3278	0.3153	0.06205	5.081	8	0.000961
	Quadriceps	1.7e-05	0.4286	0.2943	0.1343	0.01472	9.122	8	5.1e-05

## Sheet: Extended fig.2d
	KrasLSL-G12D/+;p53R172H/+;
			iWAT	gWAT	BAT	quadriceps	(g)
	KrasLSL-G12D/+;p53R172H/+;null	137	0.8623	1.1153	0.24	0.3938
		102	0.8151	1.2436	0.198	0.4093
		123	0.4001	0.5206	0.1898	0.419
		121	0.6379	1.1366	0.1566	0.4168
		5	0.5389	0.7263	0.1899	0.3795
	KrasLSL-G12D/+;p53R172H/+;cre	88	0.3536	0.4882	0.158	0.3234
		6	0.1123	0.0763	0.1154	0.27
		49	0.3594	0.4426	0.1392	0.3506
		94	0.286	0.4726	0.1339	0.3451
	Test details
	Test name	Unpaired t test
	Variance assumption	Individual variance for each row
	Multiple comparisons	False Discovery Rate (FDR)
	Method	Two-stage step-up (Benjamini, Krieger, and Yekutieli)
	Desired FDR (Q)	1.00%
	Number of tests performed	4
	Number of rows omitted	0
		P value	Mean of Column A	Mean of Column B	Difference	SE of difference	t ratio	df	q value
	iWAT	0.011425	0.6509	0.2778	0.373	0.1097	3.401	7	0.014577
	gWAT	0.014433	0.9485	0.3699	0.5786	0.1791	3.231	7	0.014577
	BAT	0.010979	0.1949	0.1366	0.05824	0.01698	3.43	7	0.014577
	Quadriceps	0.00293	0.4037	0.3223	0.0814	0.01824	4.462	7	0.011835

## Sheet: Extended fig.2e
	fat percentage (%)	week0	week3	week5	week8
KrasLSL-G12D/+;p53R172H/+;null	137	0.168885	0.225318	0.260945	0.233501
	102	0.205728	0.258747	0.270551	0.229787
	123	0.135206	0.197596	0.204603	0.184709
	121	0.17047	0.21321	0.228	0.218436
	5	0.170678	0.215303	0.203939	0.213864
KrasLSL-G12D/+;p53R172H/+;cre	88	0.178345	0.209472	0.222258	0.161928
	6	0.151045	0.139666	0.146392	0.0762646
	49	0.197588	0.219881	0.213982	0.166083
	94	0.181338	0.186396	0.166724	0.176087
	Two-way ANOVA	Ordinary
	Alpha	0.05
	Source of Variation	% of total variation	P value	P value summary	Significant?
	Interaction	13.22	0.0719	ns	No
	Row Factor	16.49	0.0368	*	Yes
	Column Factor	21.46	0.0014	**	Yes
	ANOVA table	SS (Type III)	DF	MS	F (DFn, DFd)	P value
	Interaction	70.48	3	23.49	F (3, 28) = 2.600	P=0.0719
	Row Factor	87.92	3	29.31	F (3, 28) = 3.243	P=0.0368
	Column Factor	114.4	1	114.4	F (1, 28) = 12.66	P=0.0014
	Residual	253	28	9.037
	Difference between column means
	Predicted (LS) mean of Group A	21.05
	Predicted (LS) mean of Group B	17.46
	Difference between predicted means	3.588
	SE of difference	1.008
	95% CI of difference	1.522 to 5.653
	Data summary
	Number of columns (Column Factor)	2
	Number of rows (Row Factor)	4
	Number of values	36
	Šídák's multiple comparisons test	Predicted (LS) mean diff.	95.00% CI of diff.	Below threshold?	Summary	Adjusted P Value
	Group A - Group B
	0	-0.685	-6.052 to 4.682	No	ns	0.9952
	3	3.315	-2.052 to 8.681	No	ns	0.3766
	5	4.625	-0.7419 to 9.992	No	ns	0.113
	8	7.096	1.729 to 12.46	Yes	**	0.006
	Test details	Predicted (LS) mean 1	Predicted (LS) mean 2	Predicted (LS) mean diff.	SE of diff.	N1	N2	t	DF
	Group A - Group B
	0	17.02	17.71	-0.685	2.017	5	4	0.3397	28
	3	22.2	18.89	3.315	2.017	5	4	1.644	28
	5	23.36	18.74	4.625	2.017	5	4	2.293	28
	8	21.61	14.51	7.096	2.017	5	4	3.519	28

## Sheet: Extended fig.2f
	group	number	grip strength (g)						average
	KrasLSL-G12D/+;p53R172H/+;null	137	132.9	148	175.7	140.7	133	141.7	145.333
		102	98.5	188.8	155.3	170.9	157.7	160.5	155.283
		123	90.4	91.7	113.6	116.7	87.9	112.7	102.167
		121	92.5	119.2	105.5	101.4	141.4	102.7	110.45
		5	68.2	119.7	125.4	120.3	98.8	110.5	107.15
	KrasLSL-G12D/+;p53R172H/+;cre	88	154.2	99.6	113.2	125.6	71.3	108.5	112.067
		6	36.7	75.7	86.2	56.9	87	76	69.75
		49	59.2	73.3	83.5	104.2	74.2	81.1	79.25
		94	50.7	77.6	67	120	123.8	99	89.6833
		Column B	KrasLSL-G12D/KrasLSL-G12D/+; cre
		vs.	vs.
		Column A	KrasLSL-G12D/KrasLSL-G12D/+; null
		Unpaired t test
		P value	0.0427
		P value summary	*
		Significantly different (P < 0.05)?	Yes
		One- or two-tailed P value?	Two-tailed
		t, df	t=2.473, df=7
		How big is the difference?
		Mean of column A	124.1
		Mean of column B	87.69
		Difference between means (B - A) ± SEM	-36.39 ± 14.72
		95% confidence interval	-71.19 to -1.589
		R squared (eta squared)	0.4662
		F test to compare variances
		F, DFn, Dfd	1.799, 4, 3
		P value	0.6571
		P value summary	ns
		Significantly different (P < 0.05)?	No
		Data analyzed
		Sample size, column A	5
		Sample size, column B	4

## Sheet: Extended fig.2g
	Heat (kcal/h)
Date/Time	KrasLSL-G12D/+;p53R172H/+;null				KrasLSL-G12D/+;p53R172H/+;cre
2023-05-13 06:54:28	0.362168	0.352021	0.284151	0.337949	0.3287	0.315482	0.257748	0.457977
2023-05-13 07:12:28	0.351624	0.354004	0.308996	0.309682	0.296863	0.460121	0.259628	0.477321
2023-05-13 07:29:28	0.405583	0.51655	0.315482	0.262977	0.292535	0.342451	0.251695	0.366121
2023-05-13 07:46:28	0.370885	0.421193	0.291878	0.262064	0.283795	0.342639	0.230931	0.320536
2023-05-13 08:04:28	0.366409	0.335659	0.435374	0.28208	0.294542	0.305142	0.269039	0.266972
2023-05-13 08:21:28	0.515324	0.373856	0.462435	0.249617	0.387147	0.299154	0.271914	0.265325
2023-05-13 08:38:28	0.513351	0.406301	0.298311	0.268717	0.3415	0.367108	0.40646	0.276522
2023-05-13 08:56:28	0.351339	0.34327	0.284991	0.272593	0.275687	0.431645	0.31022	0.336464
2023-05-13 09:13:28	0.350296	0.344701	0.302204	0.279877	0.276168	0.379752	0.255839	0.304369
2023-05-13 09:30:28	0.373766	0.424118	0.312601	0.392383	0.288054	0.2994	0.251238	0.415157
2023-05-13 09:48:28	0.356626	0.35754	0.409511	0.422198	0.44548	0.325457	0.295848	0.43101
2023-05-13 10:05:28	0.396335	0.407321	0.513897	0.276519	0.453285	0.377494	0.260682	0.366202
2023-05-13 10:22:28	0.496229	0.53841	0.350086	0.281304	0.441515	0.475039	0.272081	0.404384
2023-05-13 10:40:28	0.572698	0.422272	0.311316	0.282292	0.358317	0.34775	0.268129	0.340189
2023-05-13 10:57:28	0.54934	0.399862	0.34764	0.320023	0.300186	0.355186	0.305825	0.31263
2023-05-13 11:14:28	0.410219	0.381693	0.349751	0.311088	0.300486	0.332468	0.308964	0.319699
2023-05-13 11:32:28	0.404468	0.373836	0.366311	0.399939	0.304336	0.332591	0.373008	0.322208
2023-05-13 11:49:28	0.410454	0.438334	0.364855	0.318308	0.319009	0.469385	0.345317	0.310903
2023-05-13 12:06:28	0.416214	0.382727	0.34525	0.299412	0.315152	0.554515	0.292486	0.313038
2023-05-13 12:24:28	0.412308	0.404218	0.349625	0.347096	0.414942	0.599246	0.313669	0.340041
2023-05-13 12:41:28	0.511208	0.398431	0.386646	0.288943	0.334672	0.573983	0.334516	0.327485
2023-05-13 12:58:28	0.423715	0.464835	0.481004	0.32736	0.324956	0.547488	0.318275	0.39951
2023-05-13 13:16:28	0.492427	0.384282	0.457872	0.428595	0.344229	0.515798	0.296692	0.450282
2023-05-13 13:33:28	0.406209	0.402415	0.45324	0.508208	0.317467	0.42483	0.334522	0.363237
2023-05-13 13:50:28	0.434286	0.424731	0.352925	0.423748	0.393787	0.377792	0.350592	0.338872
2023-05-13 14:08:28	0.429561	0.477185	0.373653	0.30261	0.348979	0.360617	0.322089	0.323325
2023-05-13 14:25:28	0.419455	0.618138	0.353964	0.320902	0.330956	0.342581	0.359017	0.338973
2023-05-13 14:42:28	0.578273	0.540714	0.341766	0.315192	0.317456	0.354149	0.333977	0.321957
2023-05-13 15:00:28	0.53921	0.398135	0.386888	0.312003	0.333304	0.474973	0.396208	0.340865
2023-05-13 15:17:28	0.432499	0.396624	0.351392	0.31387	0.312185	0.363948	0.398457	0.313476
2023-05-13 15:34:28	0.423491	0.375973	0.329682	0.279308	0.329788	0.344441	0.295536	0.347313
2023-05-13 15:52:28	0.433665	0.365044	0.448926	0.291719	0.415167	0.372747	0.314296	0.496178
2023-05-13 16:09:28	0.379449	0.493981	0.36576	0.309955	0.450461	0.348422	0.302332	0.474279
2023-05-13 16:26:28	0.406924	0.424292	0.345395	0.278933	0.39748	0.45212	0.332466	0.431025
2023-05-13 16:44:28	0.54725	0.38011	0.334496	0.368085	0.32389	0.36486	0.337803	0.340849
2023-05-13 17:01:28	0.412477	0.398291	0.335487	0.430477	0.314945	0.349493	0.304485	0.305935
2023-05-13 17:18:28	0.42108	0.467095	0.348746	0.30956	0.317727	0.400992	0.31634	0.330881
2023-05-13 17:36:28	0.413938	0.398676	0.355395	0.267516	0.31129	0.368993	0.303243	0.318261
2023-05-13 17:53:28	0.420501	0.400299	0.369356	0.287987	0.330664	0.382907	0.292742	0.358349
2023-05-13 18:10:28	0.406505	0.463057	0.346594	0.289141	0.338452	0.427438	0.29654	0.323366
2023-05-13 18:28:28	0.417639	0.389867	0.528025	0.278711	0.416303	0.352344	0.347926	0.321875
2023-05-13 18:45:28	0.578706	0.416761	0.467118	0.316893	0.45873	0.356985	0.286075	0.410915
2023-05-13 19:02:28	0.591579	0.403025	0.474223	0.346744	0.370088	0.416653	0.320101	0.360458
2023-05-13 19:20:28	0.549712	0.524389	0.358023	0.337605	0.345822	0.371429	0.305795	0.346948
2023-05-13 19:37:28	0.548275	0.560161	0.351932	0.323184	0.34012	0.518774	0.371864	0.347144
2023-05-13 19:54:28	0.440306	0.555395	0.460604	0.389529	0.428345	0.510465	0.326199	0.331885
2023-05-13 20:12:28	0.436725	0.482244	0.383434	0.502673	0.379369	0.583454	0.318614	0.358847
2023-05-13 20:29:28	0.532679	0.559792	0.372986	0.489796	0.353881	0.538142	0.337047	0.45909
2023-05-13 20:46:28	0.54529	0.4891	0.370736	0.522618	0.371942	0.398032	0.364268	0.353531
2023-05-13 21:04:28	0.472993	0.484856	0.485623	0.512566	0.461329	0.380293	0.418717	0.351613
2023-05-13 21:21:28	0.517786	0.656066	0.609638	0.349195	0.462555	0.464434	0.42141	0.353813
2023-05-13 21:38:28	0.560611	0.632316	0.410996	0.360443	0.550206	0.393507	0.372396	0.509269
2023-05-13 21:56:28	0.577988	0.620808	0.478076	0.538921	0.532129	0.412957	0.422069	0.503463
2023-05-13 22:13:28	0.660077	0.624842	0.459857	0.489622	0.535251	0.5276	0.538532	0.525202
2023-05-13 22:30:28	0.716273	0.646444	0.407958	0.535382	0.553717	0.530688	0.505875	0.577688
2023-05-13 22:48:28	0.668484	0.667535	0.580249	0.600824	0.592989	0.584975	0.506183	0.598914
2023-05-13 23:05:28	0.685061	0.704436	0.593006	0.610723	0.590418	0.59783	0.524826	0.555854
2023-05-13 23:22:28	0.681776	0.673204	0.587673	0.592807	0.600658	0.602921	0.522949	0.593646
2023-05-13 23:40:28	0.672387	0.715802	0.548276	0.548388	0.627639	0.58889	0.525228	0.595974
2023-05-13 23:57:28	0.721282	0.65347	0.70166	0.626274	0.642179	0.67549	0.520291	0.61139
2023-05-14 00:14:28	0.63523	0.648123	0.568312	0.570438	0.545623	0.585047	0.510707	0.562736
2023-05-14 00:32:28	0.509973	0.696937	0.483394	0.611733	0.601316	0.570443	0.533745	0.610915
2023-05-14 00:49:28	0.471183	0.574224	0.378978	0.545292	0.612117	0.592591	0.537248	0.603324
2023-05-14 01:06:28	0.444149	0.45	0.38375	0.62005	0.617934	0.543554	0.496918	0.608304
2023-05-14 01:24:28	0.482309	0.439266	0.407475	0.488939	0.584295	0.542322	0.511683	0.631303
2023-05-14 01:41:28	0.574937	0.663204	0.560111	0.341394	0.583785	0.559926	0.463001	0.566596
2023-05-14 01:58:28	0.592529	0.663546	0.512217	0.348765	0.549041	0.5389	0.496036	0.590353
2023-05-14 02:16:28	0.634759	0.553864	0.469758	0.308996	0.516418	0.560034	0.501725	0.517136
2023-05-14 02:33:28	0.593529	0.451758	0.388152	0.338464	0.539201	0.496256	0.515453	0.532291
2023-05-14 02:50:28	0.428647	0.393989	0.411986	0.453735	0.480094	0.47675	0.376974	0.473417
2023-05-14 03:08:28	0.41827	0.409948	0.538306	0.566849	0.333498	0.337919	0.343423	0.30406
2023-05-14 03:25:28	0.390651	0.431347	0.625925	0.587166	0.335334	0.356306	0.286872	0.296477
2023-05-14 03:42:28	0.376769	0.581291	0.579564	0.483392	0.306296	0.325865	0.280727	0.299828
2023-05-14 04:00:28	0.497301	0.563599	0.357328	0.490067	0.295241	0.320074	0.262792	0.364399
2023-05-14 04:17:28	0.42423	0.573539	0.318308	0.438458	0.300313	0.36984	0.291969	0.318849
2023-05-14 04:34:28	0.478072	0.414408	0.327537	0.519242	0.415613	0.482172	0.364993	0.278483
2023-05-14 04:52:28	0.519171	0.354818	0.346381	0.437104	0.47794	0.562139	0.372145	0.271886
2023-05-14 05:09:28	0.53619	0.378394	0.373069	0.47005	0.513947	0.453372	0.381886	0.282909
2023-05-14 05:26:28	0.604217	0.539967	0.370196	0.368039	0.502239	0.282035	0.287611	0.276154
2023-05-14 05:44:28	0.666073	0.559727	0.34218	0.293933	0.392541	0.348639	0.281876	0.46103
2023-05-14 06:01:28	0.637545	0.556897	0.405671	0.312473	0.275237	0.465926	0.315328	0.524805
2023-05-14 06:18:28	0.641393	0.461269	0.483605	0.291027	0.259432	0.401915	0.286159	0.532413
2023-05-14 06:36:28	0.576064	0.329674	0.624325	0.47447	0.336854	0.279872	0.243999	0.510363
2023-05-14 06:53:28	0.503306	0.313499	0.494347	0.331616	0.451422	0.397225	0.226249	0.361465

## Sheet: Extended fig.2h
	Heat (kcal/h)
	KrasLSL-G12D/+;p53R172H/+;null				KrasLSL-G12D/+;p53R172H/+;cre
BW (g)	39.7	37.6	35.8	32.7	29.9	31.4	25.7	30.6
EE	0.494403	0.477548	0.415533	0.390415	0.405297	0.434709	0.354366	0.40522
Total EE	11.8657	11.4611	9.97281	9.36995	9.72713	10.433	8.50478	9.72529
	Bartlett test of homogeneity of variances
	data: EE_total by group
	Bartlett's K-squared = 0.38882, df = 1, p-value = 0.5329
	Analysis of Variance Table
	Response: EE_total
	Df Sum Sq Mean Sq F value Pr(>F)
	bw 1 6.6809 6.6809 64.011 0.0004927 ***
	group 1 1.2433 1.2433 11.913 0.0182090 *
	Residuals 5 0.5219 0.1044
