# Supplementary material for: Activation of GPR81 by lactate drives tumour-induced cachexia
Source: Nat Metab. 2024 Mar 18;6(4):708–23. doi: 10.1038/s42255-024-01011-0 (PMC11052724; doi:10.1038/s42255-024-01011-0)
Supplement: Supplementary file 16 — Statistical source data. [file 42255_2024_1011_MOESM16_ESM.xlsx]

## Sheet: Extended fig.3a,b
Total quantified metabolites in paitent serum
															Normalised abundance						Raw abundance
Compound	Neutral mass (Da)	m/z	Charge	Retention time (min)	Chromatographic peak width (min)	Identifications	pvalue	Max Fold Change	logFC	Highest Mean	Lowest Mean	Isotope Distribution	Maximum Abundance	Minimum CV%	Cachexia1	Cachexia2	Cachexia3	Non-cachexia1	Non-cachexia2	Non-cachexia3	Cachexia1	Cachexia2	Cachexia3	Non-cachexia1	Non-cachexia2	Non-cachexia3	Accepted Compound ID	Accepted Description	Adducts	Formula	Score	Fragmentation Score	Mass Error (ppm)	Isotope Similarity	Retention Time Error (mins)	Compound Link
3.08_206.9157m/z		206.916	1	3.07867	0.0314167	2	0.00109222	9.82737	3.29681	C	N	100	216.857	16.24	194.606	257.47	198.495	0	34.454	31.7459	125.464	177.38	130.956	0	23.8979	18.8869
3.78_579.1169m/z		579.117	1	3.77573	0.06285	17	0.00123352	2.76218	1.46581	C	N	100 - 40.9	225.453	9.68	209.432	250.314	216.615	57.8083	87.817	99.2397	135.022	172.45	142.91	32.7376	60.9114	59.0417	HMDB0041786	Urolithin A 3,8-O-diglucuronide	M-H	C25H24O16	31.7	0	30.5448	85.656		http://nonlinear.com/redirect/outbound?p=hmdb&param=HMDB0041786
2.58_586.1936m/z		586.194	1	2.58045	0.0419	5	0.00133251	2.55906	1.35562	C	N	100 - 22.3	77.635	10.91	79.3865	68.4283	85.0903	25.6276	36.8005	28.5837	51.1811	47.1426	56.1376	14.5133	25.5255	17.0056
1.03_228.1479m/z		228.148	1	1.02898	0.02905	5	0.00173953	1.75031	0.807613	C	N	100 - 2.91	100.476	7.92	109.318	93.9049	98.2046	54.0238	64.4432	53.7466	70.4784	64.6944	64.7896	30.5944	44.699	31.976	HMDB0014597	Meperidine	M-H2O-H	C15H21NO2	31.4	0	34.4872	86.6308		http://nonlinear.com/redirect/outbound?p=hmdb&param=HMDB0014597
3.07_480.9275m/z		480.927	1	3.06818	0.06285	5	0.00176859	1.20898	0.273793	C	N	100 - 12.8	2692.27	2.97	2604.43	2711.47	2760.91	2266.87	2141.85	2271.95	1679.09	1868.03	1821.49	1283.76	1485.62	1351.68	HMDB0059586	Perfluorooctanesulfonic acid	M-H2O-H	C8HF17O3S	35.2	0	15.6835	92.1999		http://nonlinear.com/redirect/outbound?p=hmdb&param=HMDB0059586
4.70_287.9669m/z		287.967	1	4.70092	0.123333	1	0.00247502	1.1502	0.201887	C	N	100 - 26.3	399.984	1.35	395.557	390.308	414.086	342.931	352.345	347.977	255.019	268.897	273.19	194.206	244.393	207.025
2.76_88.0388m/z		88.0388	1	2.75615	0.0942667	6	0.00253188	4.68678	2.2286	C	N	100	18.6429	7.87	19.066	19.8528	17.0099	0	6.41467	5.51864	12.292	13.6773	11.2221	0	4.44933	3.28326
2.42_857.6376m/z		857.638	1	2.42332	0.0314333	13	0.0028213	3.94419	1.97973	C	N	100 - 28.7	598.407	10.15	622.555	643.342	529.325	178.403	237.19	39.5634	401.366	443.221	349.218	101.032	164.519	23.5379	HMDB0115314	PA(22:2(13Z,16Z)/22:0)	M+FA-H	C47H89O8P	32.5	0	12.1417	75.3729		http://nonlinear.com/redirect/outbound?p=hmdb&param=HMDB0115314
3.40_229.1542m/z		229.154	1	3.40102	0.0838	14	0.00297634	1.58166	0.661439	C	N	100 - 10.4	634.903	1.9	644.665	621.449	638.596	361.888	472.328	370.032	415.621	428.138	421.308	204.942	327.615	220.147	HMDB0028920	Isoleucyl-Valine	M-H	C11H22N2O3	37.7	0	-6.78077	96.4031		http://nonlinear.com/redirect/outbound?p=hmdb&param=HMDB0028920
3.78_589.1400m/z		589.14	1	3.77573	0.0523833	92	0.00310017	3.35419	1.74596	C	N	100 - 34.1	164.878	15.02	143.978	158.432	192.224	27.8406	65.624	54.0031	92.8237	109.149	126.818	15.7665	45.518	32.1286
2.94_983.4906m/z		983.491	1	2.94485	0.167767	8	0.00311404	1.25305	0.325447	C	N	100 - 62.5	3861.6	0.24	3865.51	3851.05	3868.25	2930.73	2990.64	3323.9	2492.13	2653.12	2552.05	1659.71	2074.36	1977.53	HMDB0010015	PIP(20:4(5Z,8Z,11Z,14Z)/16:0)	M+FA-H	C45H80O16P2	36.4	0	0.21234	82.2951		http://nonlinear.com/redirect/outbound?p=hmdb&param=HMDB0010015
2.13_173.0827m/z		173.083	1	2.1324	0.261867	31	0.00471717	2.97138	1.57113	C	N	100 - 0.559 - 0.872	2092.03	1.84	2110	2047.84	2118.26	597.488	1167.98	346.71	1360.33	1410.83	1397.5	338.365	810.134	206.272	HMDB0000893	Suberic acid	M-H	C8H14O4	37.4	0	4.33024	92.0905		http://nonlinear.com/redirect/outbound?p=hmdb&param=HMDB0000893
3.10_217.0815m/z		217.081	1	3.09962	0.0733333	23	0.00497189	2.83761	1.50467	C	N	100 - 10.9	546.824	10.36	490.871	545.421	604.181	293.549	175.915	108.654	316.469	375.76	398.603	166.241	122.018	64.6427	HMDB0003764	Glutamylalanine	M-H	C8H14N2O5	37.9	0	-7.02546	97.5752		http://nonlinear.com/redirect/outbound?p=hmdb&param=HMDB0003764
3.20_522.2949m/z		522.295	1	3.20437	0.2595	6	0.00565456	1.61053	0.687535	C	N	100 - 37	1360.93	6.53	1261.09	1390.41	1431.29	961.775	882.376	690.909	813.036	957.902	944.28	544.666	612.031	411.05	HMDB0010397	LysoPC(20:5(5Z,8Z,11Z,14Z,17Z))	M-H2O-H	C28H48NO7P	36.5	0	-7.53468	91.1227		http://nonlinear.com/redirect/outbound?p=hmdb&param=HMDB0010397
2.28_88.0393m/z		88.0393	1	2.27903	0.115233	6	0.00643631	1.97237	0.979932	C	N	100	256.175	6.76	213.671	259.386	295.466	138.903	121.369	129.372	137.755	178.7	194.931	78.6627	84.1835	76.9688	HMDB0062251	(alpha-D-mannosyl)7-beta-D-mannosyl-diacetylchitobiosyl-L-asparagine, isoform A (protein)	M-H	C3H7NO2	36.5	0	-12.7745	95.9413		http://nonlinear.com/redirect/outbound?p=hmdb&param=HMDB0062251
2.81_217.0391m/z		217.039	1	2.80852	0.06285	15	0.00689109	2.98874	1.57954	C	N	100 - 28.5	116.37	16.92	94.8717	120.717	133.52	38.7327	56.3244	21.7508	61.1646	83.1661	88.0886	21.9348	39.0676	12.9404	HMDB0124934	6-(acetyloxy)-3,4,5-trihydroxyoxane-2-carboxylic acid	M-H2O-H	C8H12O8	33.5	0	15.7055	83.4687		http://nonlinear.com/redirect/outbound?p=hmdb&param=HMDB0124934
0.94_297.1259m/z		297.126	1	0.937083	0.0523833	35	0.00704256	1.35778	0.441254	C	N	100 - 10.3	202.56	7.12	217.638	201.147	188.896	157.939	152.85	136.765	140.313	138.577	124.622	89.4428	106.019	81.3668	HMDB0028893	Histidinyl-Proline	M+FA-H	C11H16N4O3	34.9	0	21.6962	95.7334		http://nonlinear.com/redirect/outbound?p=hmdb&param=HMDB0028893
3.24_546.2996m/z		546.3	1	3.23578	0.437683	5	0.00777631	1.39837	0.483751	C	N	100 - 27.4 - 30.9 - 7.58 - 4.21 - 1.1	35433.8	4.63	36128.2	31807.9	38365.3	23991.5	26141.2	25885.1	23292.1	21913.6	25311.2	13586.7	18132	15400.1	HMDB0005030	Fexofenadine	M+FA-H	C32H39NO4	30.1	0	27.0063	75.5227		http://nonlinear.com/redirect/outbound?p=hmdb&param=HMDB0005030
3.71_328.1602m/z		328.16	1	3.71288	0.11285	10	0.00787839	4.02082	2.00749	C	N	100 - 4.22	399.618	21.51	354.248	345.868	498.737	32.0497	151.594	114.518	228.386	238.281	329.037	18.1501	105.148	68.1314
4.81_332.0854m/z		332.085	1	4.80567	0.0523833	12	0.00825115	1.8837	0.91357	C	N	100 - 20.1 - 6.85	495.685	14.58	417.14	510.588	559.328	218.244	274.548	296.64	268.933	351.762	369.012	123.595	190.432	176.483	HMDB0033718	Clitocine	M+FA-H	C9H13N5O6	37.4	0	2.28216	89.5535		http://nonlinear.com/redirect/outbound?p=hmdb&param=HMDB0033718
3.17_216.0319m/z		216.032	1	3.17293	0.0523833	2	0.00857064	3.54716	1.82666	C	N	100 - 15.4	405.283	23.54	380.894	324.433	510.524	115.411	156.889	70.4676	245.565	223.513	336.814	65.3586	108.821	41.924
2.33_827.4816m/z		827.482	1	2.33142	0.0314333	14	0.00907084	6.6831	2.74052	C	N	100 - 37.2	87.6751	26.3	89.3892	63.811	109.825	10.5573	0	28.7995	57.63	43.9616	72.4561	5.97873	0	17.134	HMDB0013517	PGP(18:1(11Z)/16:0)	M-H	C40H78O13P2	36.3	0	-3.52795	85.6938		http://nonlinear.com/redirect/outbound?p=hmdb&param=HMDB0013517
5.84_308.0114m/z		308.011	1	5.83557	0.0733333	3	0.00930096	5.14821	2.36407	C	N	100 - 62 - 16.2	253.217	24.44	208.88	226.863	323.909	2.62358	58.4614	86.4717	134.667	156.294	213.696	1.48577	40.5499	51.4455	HMDB0060641	Lamivudine-monophosphate	M-H	C8H12N3O6PS	32.9	0	0.756412	65.512		http://nonlinear.com/redirect/outbound?p=hmdb&param=HMDB0060641
4.93_402.0060n	402.006	446.926	1	4.93137	0.207117	8	0.00937581	2.11372	1.07979	C	N	100 - 26.2 - 7.85	451.451	11.8	400.546	506.813	446.993	150.197	202.088	288.459	258.235	349.161	294.9	85.0587	140.171	171.616	HMDB0127816	3-hydroxy-5-sulfino-2-[3-(sulfooxy)phenyl]-3,4-dihydro-2H-1-benzopyran-7-olate	M-H, M+FA-H	C15H14O9S2	36.8	0	-4.68998	89.3241		http://nonlinear.com/redirect/outbound?p=hmdb&param=HMDB0127816
4.33_198.0473m/z		198.047	1	4.32857	0.11285	10	0.00953791	4.39873	2.13709	C	N	100 - 38 - 1.19	100.411	19.66	99.3759	81.2115	120.644	0	41.2135	27.268	64.0685	55.9494	79.5941	0	28.5864	16.2229	HMDB0030376	(S)-Isowillardiine	M-H	C7H9N3O4	31.3	0	-23.6682	79.1004		http://nonlinear.com/redirect/outbound?p=hmdb&param=HMDB0030376
4.91_285.0807m/z		285.081	1	4.91042	0.0733167	101	0.00967431	2.93965	1.55564	C	N	100 - 32.8	1194.24	16.59	979.681	1370.36	1232.67	161.078	485.631	572.047	631.608	944.089	813.243	91.2204	336.842	340.334	HMDB0132959	{[1-(4-methoxyphenyl)-4-methylpent-1-en-3-yl]oxy}sulfonic acid	M-H	C13H18O5S	36	0	1.71415	82.0836		http://nonlinear.com/redirect/outbound?p=hmdb&param=HMDB0132959
2.77_146.0445m/z		146.045	1	2.76662	0.0419	16	0.0101121	1.59148	0.670373	C	N	100 - 7.78 - 0.127	308.137	3.87	298.737	321.562	304.11	182.356	239.626	158.865	192.598	221.535	200.634	103.27	166.209	94.5155	HMDB0000148	L-Glutamic acid	M-H	C5H9NO4	37.5	0	-9.05381	97.6159		http://nonlinear.com/redirect/outbound?p=hmdb&param=HMDB0000148
5.18_333.0577m/z		333.058	1	5.1804	0.10475	103	0.0103173	10.0279	3.32595	C	N	100 - 9.18 - 1.74	94.8966	33.7	82.9328	70.6256	131.132	13.554	11.4965	3.3393	53.4675	48.6565	86.5129	7.67582	7.97415	1.98668	HMDB0000788	Orotidine	M+FA-H	C10H12N2O8	39.3	0	0.438023	96.8651		http://nonlinear.com/redirect/outbound?p=hmdb&param=HMDB0000788
3.07_366.2936m/z		366.294	1	3.06818	0.0419	2	0.0109749	5.97593	2.57916	C	N	100 - 2.98	127.237	28.71	168.703	113.183	99.8246	33.4379	30.4366	0	108.764	77.9757	65.8585	18.9364	21.1114	0	HMDB0062517	Pentadecanoylcarnitine	M-H2O-H	C22H43NO4	32	0	-20.0901	79.8299		http://nonlinear.com/redirect/outbound?p=hmdb&param=HMDB0062517
2.75_863.5684m/z		863.568	1	2.74567	0.115233	1	0.0117746	1.23765	0.307598	C	N	77.6 - 96.3 - 62.3 - 100	12343.9	5.6	12034.9	13198.5	11798.2	10554.7	9439.83	9926.49	7759.03	9092.89	7783.79	5977.28	6547.64	5905.67	HMDB0006288	All trans decaprenyl diphosphate	M-H	C50H90O7P2	21.2	0	-46.8776	42.5746		http://nonlinear.com/redirect/outbound?p=hmdb&param=HMDB0006288
4.91_114.0186m/z		114.019	1	4.91042	0.0942667	5	0.0117889	1.73851	0.797849	C	N	100 - 3.1	575.591	8.64	523.239	622.211	581.324	238.994	355.326	398.93	337.336	428.663	383.523	135.346	246.461	237.34	HMDB0006483	D-Aspartic acid	M-H2O-H	C4H7NO4	37.6	0	-8.31537	97.4055		http://nonlinear.com/redirect/outbound?p=hmdb&param=HMDB0006483
2.50_657.3243m/z		657.324	1	2.49665	0.1257	4	0.0121378	2.63976	1.40041	C	N	100 - 41 - 24.2 - 12.9	5282.54	15.77	5310.42	4001.59	6535.6	1910.37	2352.23	1740.83	3423.67	2756.84	4311.81	1081.87	1631.55	1035.69	HMDB0035701	Cucurbitacin I 2-glucoside	M-H2O-H	C36H52O12	35.8	0	-5.45778	85.3005		http://nonlinear.com/redirect/outbound?p=hmdb&param=HMDB0035701
1.39_87.0075m/z		87.0075	1	1.39325	0.0523833	7	0.0125519	2.18867	1.13006	C	N	100 - 0.397	193.056	17.69	197.918	156.725	224.526	96.5638	60.4372	107.62	127.599	107.973	148.129	54.6854	41.9203	64.0274	HMDB0000139	Glyceric acid	M-H2O-H	C3H6O4	36.7	0	-11.988	96.23		http://nonlinear.com/redirect/outbound?p=hmdb&param=HMDB0000139
1.36_127.0381m/z		127.038	1	1.36182	0.123333	20	0.0133898	2.50462	1.32459	C	N	100 - 2.5	134.493	18.89	106.441	141.104	155.934	66.9951	64.8722	29.2267	68.6233	97.2118	102.876	37.9402	44.9965	17.3881	HMDB0000448	Adipic acid	M-H2O-H	C6H10O4	36.2	0	-13.2552	95.1113		http://nonlinear.com/redirect/outbound?p=hmdb&param=HMDB0000448
5.79_369.1946m/z		369.195	1	5.79367	0.0838	17	0.0133917	2.77155	1.47069	C	N	100 - 11	190.872	3.45	189.145	198.144	185.326	64.0677	21.8981	120.639	121.943	136.508	122.267	36.2824	15.1889	71.773
1.57_166.0615n	166.062	165.054	1	1.57132	0.34335	42	0.013557	1.76657	0.820952	C	N	100 - 10.6 - 5.8 - 0.146	9967.18	15.46	8666.28	11681.8	9553.45	6137.14	6154	4635.17	5587.22	8048	6302.81	3475.55	4268.52	2757.65	HMDB0040645	3-Hydroxy-1-(4-hydroxyphenyl)-1-propanone	M-H2O-H, M-H	C9H10O3	37.1	0	-8.97499	95.2257		http://nonlinear.com/redirect/outbound?p=hmdb&param=HMDB0040645
0.94_505.0521m/z		505.052	1	0.937083	0.06285	7	0.0137978	936.733	9.87149	C	N	100 - 42.3	10.6954	41.29	5.68024	13.9992	12.4067	0.0342533	0	0	3.66209	9.64457	8.18523	0.0193981	0	0	HMDB0127334	{2-[5,7-dihydroxy-2-(4-hydroxy-3-methoxyphenyl)-4-oxo-4H-chromen-6-yl]-4-hydroxy-6-methyl-5-oxooxan-3-yl}oxidanesulfonic acid	M-H2O-H	C22H20O13S	33.2	0	14.2603	80.8767		http://nonlinear.com/redirect/outbound?p=hmdb&param=HMDB0127334
4.31_180.0599n	180.06	179.054	1	4.30762	0.1757	36	0.0152584	1.7703	0.823992	C	N	100 - 42.6	899.24	4.67	852.028	913.19	932.502	333.234	539.607	651.038	549.309	629.129	615.211	188.715	374.281	387.329	HMDB0038915	12-Tridecene-4,6,8,10-tetraynal	M-H2O-H, M-H	C13H8O	33.1	0	13.1527	79.4367		http://nonlinear.com/redirect/outbound?p=hmdb&param=HMDB0038915
3.08_206.0509m/z		206.051	1	3.07867	0.102383	27	0.0161818	1.55396	0.635953	C	N	100	848.449	7.2	808.109	818.504	918.733	526.338	441.081	670.551	520.994	563.896	606.127	298.073	305.941	398.938	HMDB0030411	(2R,2'S)-Isobuteine	M-H	C7H13NO4S	35.5	0	8.18625	86.8067		http://nonlinear.com/redirect/outbound?p=hmdb&param=HMDB0030411
1.95_415.2614m/z		415.261	1	1.94622	0.186183	10	0.0169107	1.83152	0.87304	C	N	100 - 14.5	695.143	17.06	803.338	562.047	720.043	417.157	416.716	304.76	517.918	387.214	475.042	236.241	289.042	181.314	HMDB0037183	Polysorbate 60	M-H2O-H	C22H42O8	33.7	0	-20.1546	88.2276		http://nonlinear.com/redirect/outbound?p=hmdb&param=HMDB0037183
2.78_504.1856n	504.186	485.168	1	2.7771	0.199083	83	0.0171889	1.93979	0.955899	C	N	100 - 55.6 - 20.3	5282.06	14.57	5610.02	4402.53	5833.63	2690.74	3565.22	1913.05	3616.82	3033.05	3848.69	1523.8	2472.9	1138.15	HMDB0039930	(S)-Multifidol 2-[apiosyl-(1->6)-glucoside]	M-H2O-H, M+FA-H	C22H32O13	34.1	0	2.50677	73.653		http://nonlinear.com/redirect/outbound?p=hmdb&param=HMDB0039930
2.11_368.9705m/z		368.971	1	2.11145	0.282817	5	0.0173317	3.80046	1.92617	C	N	100 - 9.05 - 7.56 - 3.18	4613.19	22.16	3522.27	4768.54	5548.76	2458.25	829.296	354.004	2270.84	3285.21	3660.75	1392.14	575.214	210.611	HMDB0041780	trans-Resveratrol 3,4'-disulfate	M-H2O-H	C14H12O9S2	35.6	0	-10.1112	88.9132		http://nonlinear.com/redirect/outbound?p=hmdb&param=HMDB0041780
2.12_93.0334m/z		93.0334	1	2.12192	1.28148	11	0.0182024	1.98475	0.988956	C	N	100 - 5.84 - 0.106	42220.6	5.63	44961.4	40702.9	40997.7	31208	19276	13333.6	28986.9	28041.6	27047.9	17673.5	13370.2	7932.67	HMDB0001164	trans-1,2-Dihydrobenzene-1,2-diol	M-H2O-H	C6H8O2	37.5	0	-10.5031	98.7823		http://nonlinear.com/redirect/outbound?p=hmdb&param=HMDB0001164
5.80_315.0289m/z		315.029	1	5.80415	0.136167	15	0.0184409	2.29527	1.19866	C	N	100 - 80 - 30.2	550.31	8.94	495.198	589.777	565.955	180.201	149.001	390.073	319.258	406.318	373.384	102.05	103.35	232.07	HMDB0135248	[2-(benzoyloxy)-5-(prop-2-en-1-yl)phenyl]oxidanesulfonic acid	M-H2O-H	C16H14O6S	29.2	0	-12.9983	59.5119		http://nonlinear.com/redirect/outbound?p=hmdb&param=HMDB0135248
5.85_246.0302n	246.03	291.025	1	5.84605	0.1676	11	0.0194206	1.78866	0.838882	C	N	100 - 34.7 - 16.7 - 8.94 - 14.1	3392.83	15.84	2821.81	3467.98	3888.7	1486.73	1868.02	2335.81	1819.24	2389.21	2565.54	841.956	1295.69	1389.67	HMDB0015143	Busulfan	M-H, M+FA-H	C6H14O6S2	28.6	0	28.5308	68.937		http://nonlinear.com/redirect/outbound?p=hmdb&param=HMDB0015143
3.15_610.3240m/z		610.324	1	3.15198	0.219967	1	0.0198077	2.59019	1.37306	C	N	100 - 63.5	5184	20.27	6338.01	3612.91	5601.08	1859.48	2458.92	1685.78	4086.17	2489.06	3695.27	1053.05	1705.55	1002.94	HMDB0030531	Janthitrem G	M-H2O-H	C39H51NO6	28.9	0	-47.3907	81.4578		http://nonlinear.com/redirect/outbound?p=hmdb&param=HMDB0030531
5.79_401.1098m/z		401.11	1	5.79367	0.0419	96	0.0199026	2.23779	1.16207	C	N	100 - 48.7	129.001	1.93	128.092	131.812	127.097	31.3224	47.17	94.4471	82.5819	90.8102	83.8514	17.7383	32.718	56.1904
1.34_160.0286m/z		160.029	1	1.34323	0.11285	8	0.0204733	2.07664	1.05425	C	N	100 - 54.2 - 35.9	191.03	13.25	176.007	220.252	176.832	96.1502	128.287	51.5328	113.473	151.74	116.664	54.4511	88.9821	30.659	HMDB0061939	Methyl-N,N-diethylthiocarbamate	M-H2O-H	C6H13NOS2	29.4	0	14.2872	61.8375		http://nonlinear.com/redirect/outbound?p=hmdb&param=HMDB0061939
2.12_172.9902m/z		172.99	1	2.12192	1.271	1	0.0209226	2.02043	1.01466	C	N	100 - 7.5 - 5.89 - 0.517 - 0.00974	556710	5.62	592831	538594	538706	410843	259468	156310	382203	371056	355407	232666	179972	92995.1	HMDB0060015	Phenol sulphate	M-H	C6H6O4S	38.4	0	-6.63614	99.5832		http://nonlinear.com/redirect/outbound?p=hmdb&param=HMDB0060015
4.91_132.0521n	132.052	131.045	1	4.91042	0.0942667	11	0.0219544	1.83605	0.876609	C	N	100 - 5.17	3590.62	9.27	3218.33	3693.99	3859.52	1191.1	2101.35	2574.39	2074.89	2544.92	2546.29	674.535	1457.53	1531.61	HMDB0011733	Glycyl-glycine	M-H2O-H, M-H	C4H8N2O3	37.6	0	-10.5184	99.227		http://nonlinear.com/redirect/outbound?p=hmdb&param=HMDB0011733
3.97_257.0310m/z		257.031	1	3.97478	0.0919167	12	0.0230187	4.8558	2.27971	C	N	100 - 31 - 9.45	126.337	36	73.8709	154.517	150.622	9.95515	43.2381	24.8598	47.6252	106.452	99.3716	5.63773	29.9907	14.7901	HMDB0125210	2-oxo-3-(3,4,5-trihydroxyphenyl)propanoic acid	M+FA-H	C9H8O6	35.1	0	3.33794	79.4786		http://nonlinear.com/redirect/outbound?p=hmdb&param=HMDB0125210
2.08_87.0079m/z		87.0079	1	2.08002	0.0733167	7	0.0240631	2.41349	1.27112	C	N	100	16.9015	25.59	21.7428	13.4188	15.5429	6.06159	5.44491	9.50232	14.0178	9.24469	10.2543	3.43276	3.77669	5.65331	HMDB0000139	Glyceric acid	M-H2O-H	C3H6O4	37.3	0	-8.59433	95.8492		http://nonlinear.com/redirect/outbound?p=hmdb&param=HMDB0000139
5.26_903.4672m/z		903.467	1	5.2642	0.186183	10	0.0254672	2.48008	1.31039	C	N	100 - 46.5 - 8.95	1349.8	25.22	1226.78	1734.7	1087.93	511.559	771.512	349.701	790.918	1195.09	717.754	289.702	535.134	208.051
1.58_87.0076m/z		87.0076	1	1.58178	0.353833	7	0.0259671	1.5307	0.614193	C	N	100 - 0.77	1941.56	6.15	1847.59	1901.2	2075.9	1447.39	903.81	1454.04	1191.16	1309.8	1369.56	819.677	626.898	865.069	HMDB0000139	Glyceric acid	M-H2O-H	C3H6O4	36.9	0	-10.9941	96.5875		http://nonlinear.com/redirect/outbound?p=hmdb&param=HMDB0000139
3.24_271.2269m/z		271.227	1	3.23578	0.178083	16	0.0260155	1.48286	0.568381	C	N	100 - 16.4 - 0.22	2473.41	9.54	2488.03	2701.82	2230.38	1632.08	1359.39	2012.54	1604.06	1861.38	1471.47	924.268	942.896	1197.34	HMDB0031078	Pentadecanal	M+FA-H	C15H30O	38.8	0	-4.26671	98.7826		http://nonlinear.com/redirect/outbound?p=hmdb&param=HMDB0031078
2.25_521.1645m/z		521.165	1	2.24762	0.290933	10	0.0262787	1.39141	0.476546	C	N	100 - 29.4	2423	9.54	2673.97	2376.3	2218.73	1942.78	1824.76	1456.66	1723.93	1637.11	1463.79	1100.22	1265.68	866.628	HMDB0034612	Torachrysone 8-(2-apiosylglucoside)	M-H2O-H	C25H32O13	37.8	0	-3.53839	93.3007		http://nonlinear.com/redirect/outbound?p=hmdb&param=HMDB0034612
1.39_197.0085m/z		197.008	1	1.39325	0.10475	6	0.0264731	1.35024	0.433219	C	N	100 - 16.3	399.762	5.03	418.383	378.458	402.446	240.836	316.893	330.471	269.735	260.733	265.51	136.389	219.803	196.611	HMDB0130847	2-[(sulfooxy)methyl]butanoic acid	M-H	C5H10O6S	33.4	0	-20.3913	86.9376		http://nonlinear.com/redirect/outbound?p=hmdb&param=HMDB0130847
4.20_329.0397m/z		329.04	1	4.20287	0.0523833	49	0.0265779	3.09422	1.62958	C	N	100 - 14.4	286.59	17.26	266.942	249.968	342.861	0	165.818	112.046	172.099	172.212	226.2	0	115.014	66.6604
2.61_912.5091m/z		912.509	1	2.61187	0.157117	14	0.0266372	1.28678	0.363762	C	N	100 - 51.3	8404.64	8.42	9099.52	7575.57	8538.83	6056.66	6403.5	7134.48	5866.53	5219.08	5633.42	3429.97	4441.58	4244.59	HMDB0034202	alpha-Solanine	M+FA-H	C45H73NO15	34.5	0	14.8808	87.9014		http://nonlinear.com/redirect/outbound?p=hmdb&param=HMDB0034202
3.15_449.2087n	449.209	448.279	1	3.15198	0.18855	1	0.026687	2.84312	1.50747	C	N	100 - 40.8	1436.58	28.05	1496.55	960.297	1852.9	444.394	667.264	404.197	964.841	661.582	1222.44	251.667	462.826	240.473	HMDB0039900	Thesinine 4'-O-glucoside	M-H2O-H, M-H	C23H31NO8	35.4	0	8.26684	86.003		http://nonlinear.com/redirect/outbound?p=hmdb&param=HMDB0039900
2.41_491.3116m/z		491.312	1	2.41285	0.374733	11	0.0267087	1.67008	0.739914	C	N	100 - 31.3	5103.4	13.64	5787.88	5125.85	4396.47	3576.63	2174.31	3416.43	3731.49	3531.38	2900.53	2025.49	1508.14	2032.57	HMDB0062304	1-(11Z-docosenoyl)-glycero-3-phosphate	M-H	C25H49O7P	37.4	0	-5.56171	93.2136		http://nonlinear.com/redirect/outbound?p=hmdb&param=HMDB0062304
4.91_295.9677n	295.968	340.964	1	4.91042	0.125683	1	0.0272279	1.56654	0.647579	C	N	100 - 77.7 - 18.4	769.02	12.4	666.55	855.157	785.355	391.008	481.927	599.778	429.73	589.147	518.131	221.433	334.273	356.832	HMDB0031780	Dithianon	M-H, M+FA-H	C14H4N2O2S2	30.3	0	-12.6156	64.8315		http://nonlinear.com/redirect/outbound?p=hmdb&param=HMDB0031780
3.96_308.9690m/z		308.969	1	3.9643	0.0628667	2	0.0273592	3.97035	1.98927	C	N	100 - 13.7	148.851	21.01	85.2838	169.154	192.116	33.3273	46.575	32.5699	54.9832	116.536	126.747	18.8737	32.3053	19.3771	HMDB0060876	Thioxanthine monophosphate	M+FA-H	C5H5N4O5PS	37.1	0	-3.97316	90.0146		http://nonlinear.com/redirect/outbound?p=hmdb&param=HMDB0060876
2.60_214.0692m/z		214.069	1	2.6014	0.0419	9	0.0276022	1.78058	0.832347	C	N	100 - 89.7	105.757	15.63	124.615	98.8845	93.7709	77.3267	43.5274	57.3295	80.3401	68.125	61.8646	43.7911	30.1914	34.1077	HMDB0000216	Norepinephrine	M+FA-H	C8H11NO3	28	0	-16.9425	57.2819		http://nonlinear.com/redirect/outbound?p=hmdb&param=HMDB0000216
2.31_325.3092m/z		325.309	1	2.31047	0.0419	10	0.0277778	2.6993	1.43258	C	N	100 - 3.63	186.177	2.45	184.27	182.878	191.382	99.2245	107.692	0	118.8	125.991	126.263	56.1922	74.6973	0	HMDB0004659	8-Isoprostane	M+FA-H	C20H40	35.1	0	-6.99871	83.1882		http://nonlinear.com/redirect/outbound?p=hmdb&param=HMDB0004659
1.86_172.0969m/z		172.097	1	1.86242	0.31205	10	0.0293841	3.55816	1.83113	C	N	100 - 16.3 - 0.705	1086.98	29.05	780.249	1069.56	1411.13	331.544	549.375	35.5503	503.033	736.858	930.983	187.758	381.056	21.1503	HMDB0011756	N-Acetylleucine	M-H	C8H15NO3	37.4	0	-6.04075	93.8106		http://nonlinear.com/redirect/outbound?p=hmdb&param=HMDB0011756
8.07_802.5583m/z		802.558	1	8.07128	0.86245	110	0.0308582	1.27179	0.346857	C	N	100 - 43.7 - 33.4 - 2.49	4963.31	7.36	4894.74	4637.41	5357.79	3893.78	3479.53	4334.58	3155.68	3194.87	3534.76	2205.1	2413.46	2578.82	HMDB0112335	PS(15:0/22:1(13Z))	M-H	C43H82NO10P	36.7	0	-2.613	86.391		http://nonlinear.com/redirect/outbound?p=hmdb&param=HMDB0112335
3.23_468.2737m/z		468.274	1	3.22532	0.207133	1	0.0310636	1.79873	0.846977	C	N	100 - 22.6 - 1.59	1778.92	9.16	1889.8	1325.18	2121.79	894.27	997.863	1074.84	1218.37	912.96	1399.83	506.437	692.135	639.464	HMDB0060159	Ebastine	M-H	C32H39NO2	31.2	0	-36.4159	86.9488		http://nonlinear.com/redirect/outbound?p=hmdb&param=HMDB0060159
2.12_173.0548m/z		173.055	1	2.12192	0.167583	36	0.0315496	4.35389	2.1223	C	N	100 - 2.53	342.771	37.96	399.153	193.98	435.18	46.1689	141.37	48.6432	257.337	133.639	287.106	26.146	98.057	28.9398	HMDB0029048	Serylserine	M-H2O-H	C6H12N2O5	36.6	0	-10.4976	94.2139		http://nonlinear.com/redirect/outbound?p=hmdb&param=HMDB0029048
5.84_381.0943m/z		381.094	1	5.83557	0.0523667	58	0.0321939	3.58809	1.84322	C	N	61.1 - 100	109.335	29.95	75.0291	140.249	112.725	0	50.9933	40.4212	48.3719	96.6225	74.3696	0	35.3699	24.0482
1.99_89.0232m/z		89.0232	1	1.98812	0.123333	11	0.0324554	2.90976	1.5409	C	N	100 - 0.857	683.773	29.28	487.489	887.714	676.115	95.9726	242.08	366.924	314.288	611.577	446.061	54.3506	167.911	218.298	HMDB0000190	L-Lactic acid	M-H	C3H6O3	36.5	0	-13.6697	96.8979		http://nonlinear.com/redirect/outbound?p=hmdb&param=HMDB0000190
3.78_315.0396m/z		315.04	1	3.77573	0.272367	89	0.0325303	2.0488	1.03478	C	N	100 - 13.4 - 8.38 - 1.83	3082.68	21.31	3806.78	2524.77	2916.48	2079.6	1428.37	1005.9	2454.26	1739.4	1924.13	1177.71	990.741	598.45	HMDB0000229	Nicotinamide ribotide	M-H2O-H	C11H15N2O8P	38.1	0	2.48252	93.6896		http://nonlinear.com/redirect/outbound?p=hmdb&param=HMDB0000229
3.14_938.5628m/z		938.563	1	3.14152	0.0314333	1	0.0327554	2.30288	1.20344	C	N	100 - 67.4	134.388	19.8	159.642	106.597	136.925	22.2967	74.1054	78.6671	102.922	73.4386	90.3354	12.6269	51.4008	46.8023
3.12_355.0537m/z		355.054	1	3.12057	0.0523667	60	0.0329091	2.82285	1.49715	C	N	100 - 20.6	229.432	15.53	193.026	264.24	231.032	107.51	136.321	0	124.445	182.044	152.422	60.8846	94.5543	0
1.03_178.0519m/z		178.052	1	1.02898	0.0919	19	0.0338958	1.15149	0.2035	C	N	100 - 51.4 - 23.7 - 11.1 - 8.19	1272.3	4.46	1215.37	1272.8	1328.74	1028.56	1171.1	1115.1	783.559	876.878	876.627	582.489	812.295	663.42
4.20_114.0544m/z		114.054	1	4.20287	0.06285	10	0.0340068	2.42944	1.28062	C	N	100 - 0.945	420.993	1.88	418.217	414.823	429.938	37.6876	308.299	173.877	269.628	285.786	283.648	21.343	213.842	103.446	HMDB0032356	N-Lactoyl ethanolamine	M-H2O-H	C5H11NO3	36.3	0	-12.1781	94.5339		http://nonlinear.com/redirect/outbound?p=hmdb&param=HMDB0032356
3.99_222.0958m/z		222.096	1	3.98525	0.133833	16	0.0348335	1.74771	0.805465	C	N	100 - 12.3	429.757	20.15	333.391	454.888	500.993	227.676	305.384	204.632	214.94	313.388	330.526	128.936	211.82	121.744	HMDB0032421	2-(4-Methyl-5-thiazolyl)ethyl hexanoate	M-H2O-H	C12H19NO2S	38.5	0	-0.0398011	92.7655		http://nonlinear.com/redirect/outbound?p=hmdb&param=HMDB0032421
9.49_147.0151m/z		147.015	1	9.48653	0.0942833	10	0.0353199	1.14798	0.199097	C	N	100 - 2.68	501.253	3.93	535.014	495.896	472.848	455.933	430.845	423.139	344.928	341.64	311.958	258.201	298.841	251.743
1.60_357.2036m/z		357.204	1	1.60273	0.1257	28	0.0356546	1.9892	0.992185	C	N	100 - 10.8	101.829	19.62	118.178	79.5543	107.756	66.7128	57.9963	28.8646	76.1903	54.8077	71.0911	37.7803	40.2273	17.1727	HMDB0014343	Oseltamivir	M+FA-H	C16H28N2O4	37.9	0	1.58233	91.4297		http://nonlinear.com/redirect/outbound?p=hmdb&param=HMDB0014343
3.77_254.0563n	254.056	235.038	1	3.76527	0.14665	25	0.0359761	1.48456	0.570034	C	N	100 - 24.8 - 8.3 - 7.67 - 3.07 - 1.39	713.624	5.54	567.633	799.508	773.73	450.645	490.046	501.402	365.958	550.809	510.462	255.207	339.904	298.304	HMDB0004195	5-L-Glutamyl-taurine	M-H2O-H, M-H	C7H14N2O6S	35.2	0	-3.60907	80.0683		http://nonlinear.com/redirect/outbound?p=hmdb&param=HMDB0004195
4.91_216.0252m/z		216.025	1	4.91042	0.0942667	2	0.0372364	1.8555	0.89181	C	N	100 - 4.6 - 0.571	1501.71	17.83	1312.06	1808.07	1384.99	486.365	920.934	1020.68	845.896	1245.64	913.735	275.435	638.776	607.242	HMDB0006409	Tyramine-O-sulfate	M-H	C8H11NO4S	31.6	0	-38.9131	90.341		http://nonlinear.com/redirect/outbound?p=hmdb&param=HMDB0006409
3.12_472.2404m/z		472.24	1	3.12057	0.115233	5	0.037949	3.27655	1.71218	C	N	100	308.826	24.27	217.91	264.257	444.309	68.5538	101.809	112.397	140.489	182.056	293.129	38.8229	70.6164	66.8695	HMDB0014388	Ranolazine	M+FA-H	C24H33N3O4	32.6	0	-11.5537	75.4102		http://nonlinear.com/redirect/outbound?p=hmdb&param=HMDB0014388
3.41_114.0296m/z		114.03	1	3.41148	0.0942833	7	0.0379821	2.80696	1.48901	C	N	100 - 5.58 - 0.126	53.499	29.52	52.2041	69.8988	38.3939	26.6424	24.7373	5.79847	33.6564	48.1557	25.3301	15.088	17.1582	3.44975	HMDB0004094	Indoxyl	M-H2O-H	C8H7NO	32.7	0	-39.8817	96.3512		http://nonlinear.com/redirect/outbound?p=hmdb&param=HMDB0004094
2.71_607.3711m/z		607.371	1	2.71425	0.0919	5	0.0381297	2.11329	1.07949	C	N	100 - 29.5	341.517	16	340.784	287.237	396.53	220.876	201.509	62.4282	219.706	197.888	261.607	125.085	139.77	37.1411
3.18_497.3049m/z		497.305	1	3.18342	0.23045	15	0.0382798	1.34229	0.424691	C	N	100	2931.95	11.37	3219.18	2548.43	3028.25	1963.09	2136.99	2452.83	2075.43	1755.71	1997.86	1111.72	1482.25	1459.29	HMDB0062322	1-nonadecanoyl-glycero-3-phosphate	M+FA-H	C22H45O7P	29.3	0	36.3649	77.2327		http://nonlinear.com/redirect/outbound?p=hmdb&param=HMDB0062322
3.99_217.0367n	217.037	261.993	1	3.98525	0.07095	1	0.038589	1.96685	0.975889	C	N	100 - 23.4 - 1.75	527.382	20.84	372.287	577.975	631.884	225.125	331.278	248.002	240.016	398.187	416.88	127.491	229.78	147.546	HMDB0006409	Tyramine-O-sulfate	M-H, M+FA-H	C8H11NO4S	33.4	0	-19.3477	86.246		http://nonlinear.com/redirect/outbound?p=hmdb&param=HMDB0006409
3.82_152.9946m/z		152.995	1	3.81763	0.2095	8	0.0389666	1.54287	0.625621	C	N	100 - 2.19 - 5.24	5678.67	14.22	5539.74	4737.9	6758.37	3221.64	4250.29	3569.81	3571.52	3264.11	4458.78	1824.46	2948.08	2123.82	HMDB0000126	Glycerol 3-phosphate	M-H2O-H	C3H9O6P	37.4	0	-7.03174	95.0843		http://nonlinear.com/redirect/outbound?p=hmdb&param=HMDB0000126
4.42_746.3931m/z		746.393	1	4.42047	0.0942667	1	0.0408108	1.42139	0.507298	C	N	100 - 6.6	644.209	7.69	661.841	682.528	588.259	563.824	371.319	424.537	426.694	470.217	388.099	319.301	257.553	252.574	HMDB0034699	Fumonisin A2	M-H	C36H61NO15	32.6	0	-5.07101	69.0679		http://nonlinear.com/redirect/outbound?p=hmdb&param=HMDB0034699
3.05_494.3249m/z		494.325	1	3.04723	0.374833	7	0.0416628	1.30295	0.381779	C	N	84 - 23.8 - 100 - 1.4	23887.4	4.97	24058.8	20682.4	26921.1	17713.4	17908.1	19378.6	15510.9	14248.8	17760.9	10031.3	12421.4	11529.1	HMDB0010382	LysoPC(16:0)	M-H	C24H50NO7P	29.8	0	-0.585022	49.6551		http://nonlinear.com/redirect/outbound?p=hmdb&param=HMDB0010382
2.81_160.0417m/z		160.042	1	2.80852	0.220133	18	0.0416838	10.9217	3.44912	C	N	100 - 49.6 - 28.4 - 17.3 - 4.97	434.794	52.93	364.323	691.94	248.119	19.7296	33.6986	66.0027	234.882	476.702	163.695	11.1731	23.3739	39.2676	HMDB0000992	3-Succinoylpyridine	M-H2O-H	C9H9NO3	29.5	0	7.1122	55.6255		http://nonlinear.com/redirect/outbound?p=hmdb&param=HMDB0000992
1.31_527.2349m/z		527.235	1	1.31182	0.0919167	11	0.0421369	1.59364	0.672326	C	N	45.1 - 21.9 - 100	596.992	17.01	711.416	517.529	562.03	466.466	349.928	307.433	458.656	356.544	370.795	264.166	242.716	182.904	HMDB0041048	Physagulin B	M-H2O-H	C30H39ClO7	23.7	0	26.1841	42.7213		http://nonlinear.com/redirect/outbound?p=hmdb&param=HMDB0041048
3.13_790.5267m/z		790.527	1	3.13103	0.290933	131	0.0423199	2.11391	1.07992	C	N	100 - 47.7	1002.88	10.65	1307.14	693.142	1008.36	524.008	423.046	476.199	842.721	477.53	665.254	296.753	293.432	283.31	HMDB0007958	PC(15:0/22:6(4Z,7Z,10Z,13Z,16Z,19Z))	M-H	C45H78NO8P	34.4	0	-15.8724	88.1941		http://nonlinear.com/redirect/outbound?p=hmdb&param=HMDB0007958
3.33_408.1084m/z		408.108	1	3.33007	0.05	1	0.0426796	2.47764	1.30897	C	N	100 - 17.4	151.082	19.57	110.019	133.877	209.35	49.9177	73.6215	59.3955	70.9302	92.2329	138.117	28.269	51.0651	35.3368
3.38_75.0077m/z		75.0077	1	3.38007	0.15475	3	0.0427098	1.79303	0.842402	C	N	100	244.268	19.1	192.173	258.425	282.206	129.637	182.686	96.372	123.895	178.038	186.183	73.4152	126.714	57.3356	HMDB0000115	Glycolic acid	M-H	C2H4O3	36.6	0	-13.4496	97.1296		http://nonlinear.com/redirect/outbound?p=hmdb&param=HMDB0000115
2.81_490.2570n	490.257	471.239	1	2.80852	0.383	17	0.0430595	2.83794	1.50484	C	N	100 - 27.4	5837.99	35.66	4611.45	4660.88	8241.65	2707.79	2334.85	1128.73	2973.04	3211.04	5437.36	1533.46	1619.49	671.525	HMDB0035700	Lucidenic acid J	M-H2O-H, M-H	C27H38O8	38.4	0	0.761086	93.0264		http://nonlinear.com/redirect/outbound?p=hmdb&param=HMDB0035700
3.18_694.3423m/z		694.342	1	3.18342	0.14665	1	0.0436493	1.47276	0.558523	C	N	100 - 33.8 - 8.82 - 4.86 - 2.78 - 1.77	6168.74	15.39	5076.91	6626.73	6802.57	4400.45	4755.69	3409.52	3273.12	4565.39	4487.94	2492.03	3298.63	2028.46	HMDB0030205	Jubanine A	M-H	C40H49N5O6	32.4	0	-26.9736	86.927		http://nonlinear.com/redirect/outbound?p=hmdb&param=HMDB0030205
4.42_156.0262m/z		156.026	1	4.42047	0.10475	8	0.0439149	1.55155	0.633708	C	N	100 - 7.73	1303.33	3.5	1340.41	1317.24	1252.32	1154.49	674.148	691.412	864.174	907.493	826.211	653.802	467.601	411.349	HMDB0000812	N-Acetyl-L-aspartic acid	M-H2O-H	C6H9NO5	35.3	0	-23.0455	98.3187		http://nonlinear.com/redirect/outbound?p=hmdb&param=HMDB0000812
4.91_95.0235m/z		95.0235	1	4.91042	0.0523667	3	0.04443	1.89489	0.922111	C	N	100	97.1324	6.72	89.7362	99.5571	102.104	22.4284	56.2865	75.0659	57.8536	68.5884	67.3622	12.7015	39.0413	44.6597
4.81_864.1807m/z		864.181	1	4.80567	0.0523833	3	0.0454935	4.19394	2.06831	C	N	100 - 49.3	38.0817	32.52	24.1016	47.6794	42.464	0	4.06864	23.1718	15.5385	32.848	28.0152	0	2.82208	13.7859	HMDB0002845	Hexanoyl-CoA	M-H	C27H46N7O17P3S	35.9	0	-0.483099	80.1327		http://nonlinear.com/redirect/outbound?p=hmdb&param=HMDB0002845
3.97_335.0470m/z		335.047	1	3.97478	0.0419	50	0.0455765	5.30177	2.40647	C	N	100 - 16.7	121.318	24.08	67.4102	111.872	184.672	16.9115	27.772	23.9641	43.4599	77.0724	121.836	9.57721	19.2631	14.2572	HMDB0059977	4-Hydroxy-5-(dihydroxyphenyl)-valeric acid-O-methyl-O-sulphate	M-H	C12H16O9S	36.5	0	8.11387	91.3779		http://nonlinear.com/redirect/outbound?p=hmdb&param=HMDB0059977
3.78_330.2010m/z		330.201	1	3.77573	0.06285	13	0.0461056	20.554	4.36135	C	N	100 - 10.2	209.387	57.52	70.8536	289.259	268.047	0	12.4149	18.1465	45.6799	199.281	176.842	0	8.61122	10.7961	HMDB0014924	Marimastat	M-H	C15H29N3O5	36.6	0	-7.26782	91.3292		http://nonlinear.com/redirect/outbound?p=hmdb&param=HMDB0014924
2.67_742.5403m/z		742.54	1	2.67472	0.228083	63	0.0467107	1.25111	0.323211	C	N	100 - 44.4 - 30.3	265865	7.76	256409	251669	289516	206214	191115	240180	165309	173384	191006	116782	132560	142893	HMDB0113339	PE-NMe(20:2(11Z,14Z)/15:0)	M-H	C41H78NO8P	37.1	0	1.49458	87.4364		http://nonlinear.com/redirect/outbound?p=hmdb&param=HMDB0113339
5.84_266.0518n	266.052	265.023	1	5.83557	0.136183	5	0.0467545	2.25162	1.17096	C	N	100 - 11	797.344	26.47	524.723	841.91	1025.4	263.894	347.449	451.018	338.293	580.021	676.498	149.447	240.997	268.329	HMDB0033351	Methoxybrassinin	M-H2O-H, M-H	C12H14N2OS2	35	0	-11.0283	86.9908		http://nonlinear.com/redirect/outbound?p=hmdb&param=HMDB0033351
2.33_813.4746m/z		813.475	1	2.33142	0.186183	15	0.0471428	3.8438	1.94253	C	N	100 - 73.2	252.928	38.72	327.219	141.946	289.619	114.161	83.2439	0	210.961	97.7919	191.074	64.6508	57.7394	0	HMDB0115219	PA(20:5(5Z,8Z,11Z,14Z,17Z)/22:5(4Z,7Z,10Z,13Z,16Z))	M+FA-H	C45H69O8P	34.7	0	4.43535	78.782		http://nonlinear.com/redirect/outbound?p=hmdb&param=HMDB0115219
2.60_503.3129m/z		503.313	1	2.6014	0.322417	21	0.0484538	1.81857	0.862804	C	N	100 - 70	5100.59	18.75	5677.8	3996.76	5627.2	2961.13	3762.76	1690.29	3660.52	2753.51	3712.5	1676.93	2609.92	1005.62	HMDB0115688	PA(8:0/i-15:0)	M-H2O-H	C26H51O8P	34	0	-2.74381	73.0297		http://nonlinear.com/redirect/outbound?p=hmdb&param=HMDB0115688
4.91_200.0468n	200.047	199.039	1	4.91042	0.0942667	1	0.0489774	1.64845	0.721109	C	N	100 - 9.06 - 1.27	1386.38	16.21	1221.38	1642.35	1295.41	568.682	888.07	1066.31	787.432	1131.47	854.635	322.052	615.981	634.389	HMDB0038631	Camalexin	M-H, M+FA-H	C11H8N2S	33.1	0	29.6638	92.3319		http://nonlinear.com/redirect/outbound?p=hmdb&param=HMDB0038631
5.79_350.1538m/z		350.154	1	5.79367	0.0838	12	0.0497294	2.22172	1.15168	C	N	100 - 14.6	376.638	24.74	270.826	446.401	412.686	108.231	128.54	271.805	174.604	307.541	272.266	61.2928	89.1575	161.708	HMDB0039161	Syndesine	M+FA-H	C12H23N3O6	37.4	0	-10.0573	97.8592		http://nonlinear.com/redirect/outbound?p=hmdb&param=HMDB0039161
2.43_658.4050m/z		658.405	1	2.4338	0.0733167	3	0.0498488	6.49014	2.69825	C	N	100 - 37.2 - 2.78	270.206	50.99	388.032	118.709	303.877	60.1578	64.7423	0	250.167	81.7828	200.481	34.0681	44.9064	0	HMDB0012331	PS(14:0/14:1(9Z))	M-H2O-H	C34H64NO10P	37.4	0	-5.83589	93.7231		http://nonlinear.com/redirect/outbound?p=hmdb&param=HMDB0012331
3.99_277.9977m/z		277.998	1	3.98525	0.0814333	1	0.0501263	1.88057	0.911168	C	N	100 - 43.5 - 9.84	397.988	9.82	311.813	354.253	527.9	190.842	211.665	232.389	201.028	244.057	348.277	108.076	146.814	138.258
3.78_618.1308m/z		618.131	1	3.77573	0.06285	1	0.0511239	3.00549	1.5876	C	N	100 - 43.8	437.583	38.66	297.464	389.801	625.484	67.5186	161.807	207.458	191.778	268.548	412.658	38.2367	112.232	123.425	HMDB0004220	Biotinyl-5'-AMP	M+FA-H	C20H28N7O9PS	33.2	0	-14.1721	80.8016		http://nonlinear.com/redirect/outbound?p=hmdb&param=HMDB0004220
4.90_153.0006m/z		153.001	1	4.89995	0.0523667	8	0.0520595	1.94482	0.959633	C	N	100 - 22.8	57.8699	15.15	51.4559	54.2915	67.8623	23.9174	18.0452	47.3053	33.174	37.4033	44.7716	13.5447	12.5165	28.1438	HMDB0040002	1-(2-Thienyl)-1,2-propanedione	M-H	C7H6O2S	35.4	0	-6.58623	84.4951		http://nonlinear.com/redirect/outbound?p=hmdb&param=HMDB0040002
5.80_131.0813m/z		131.081	1	5.80415	0.2095	32	0.0521471	1.53477	0.618025	C	N	100 - 5.8 - 0.104	7994.52	4.05	7630.89	8252.57	8100.09	4923.84	3635.38	7067.56	4919.69	5685.49	5343.97	2788.43	2521.57	4204.78
4.92_304.0155n	304.016	348.997	1	4.92088	0.374717	5	0.052338	2.0654	1.04642	C	N	100 - 18.1 - 18.1 - 3.46 - 4.33	1239.91	17.06	1608.6	1283.57	827.549	713.236	513.443	574.286	1037.08	884.297	545.969	403.915	356.133	341.666			M-H, M+FA-H
1.03_279.2286m/z		279.229	1	1.02898	0.0395167	21	0.052673	4.91122	2.29608	C	N	100 - 18.6	0.763469	45.97	0.359623	0.995084	0.935698	0	0.144037	0.322325	0.231852	0.685548	0.617319	0	0.0999068	0.191764
5.84_235.9987n	235.999	280.997	1	5.83557	0.1257	1	0.0534228	2.25735	1.17463	C	N	100 - 20.2	761.694	26.06	510.096	752.553	1022.43	258.011	322.35	431.923	328.863	518.46	674.541	146.115	223.588	256.968			M-H, M+FA-H
3.90_136.0060m/z		136.006	1	3.90143	0.0943	6	0.0534678	1.84275	0.881863	C	N	100 - 1.96	114.111	19.24	98.8814	139.274	104.179	44.1699	50.9724	90.6308	63.7496	95.9506	68.7311	25.014	35.3554	53.9199	HMDB0140100	(3-aminopropoxy)sulfonic acid	M-H2O-H	C3H9NO4S	36.6	0	-8.66626	92.4327		http://nonlinear.com/redirect/outbound?p=hmdb&param=HMDB0140100
2.62_247.0597m/z		247.06	1	2.62235	0.0838	12	0.0538177	1.96747	0.976338	C	N	100 - 13.4	344.165	17.02	279.311	393.179	360.004	251.392	199.374	74.0174	180.074	270.875	237.51	142.367	138.289	44.0359
2.70_90.0307n	90.0307	71.0128	1	2.70377	0.102367	9	0.0543389	2.89949	1.5358	C	N	100 - 0.787	53.7831	36.11	39.6907	45.7194	75.9392	8.08322	16.4939	31.0705	25.5889	31.4977	50.1003	4.57763	11.4404	18.4851			M-H2O-H, M-H
2.88_883.5363m/z		883.536	1	2.8819	0.498217	30	0.0545892	1.60219	0.680047	C	N	100 - 50.3	105832	6.8	113042	105798	98655.7	46542.1	57975.6	93646	72879.3	72888	65087.3	26357.4	40212.9	55713.8
3.41_301.0459m/z		301.046	1	3.41148	0.249017	59	0.0546819	2.27859	1.18814	C	N	100 - 51	352.211	29.72	387.159	234.542	434.933	160.507	223.84	79.3758	249.604	161.584	286.943	90.8975	155.26	47.2239
2.72_215.1001m/z		215.1	1	2.72472	0.144283	22	0.0547583	1.4362	0.522252	C	N	100 - 18.6	258.123	7.06	239.153	259.695	275.522	172.067	230.192	136.922	154.184	178.913	181.773	97.4437	159.665	81.4603
3.79_497.1968m/z		497.197	1	3.78622	0.0523833	10	0.0547846	5.28535	2.402	C	N	100 - 35.2	713.298	33.37	322.743	1058.48	758.666	93.0648	182.582	129.226	208.075	729.227	500.523	52.7038	126.642	76.8818
3.80_339.9990m/z		339.999	1	3.79668	0.219983	1	0.0555606	1.72993	0.790717	C	N	100	1084.89	17.92	1304.54	934.752	1015.37	858.682	610.74	411.959	841.048	643.983	669.883	486.283	423.62	245.091
3.30_627.3740m/z		627.374	1	3.29863	0.207117	4	0.0555759	2.58899	1.37239	C	N	100 - 36.9 - 7.14 - 1.15	19394.2	21.6	20230.9	11472.2	26479.6	6245.92	9319.55	6907.62	13043	7903.59	17469.7	3537.15	6464.21	4109.62	HMDB0037827	Monoglucuronylglycyrrhetinic acid	M-H2O-H	C36H54O10	33.6	0	31.101	95.6362		http://nonlinear.com/redirect/outbound?p=hmdb&param=HMDB0037827
2.71_329.0297m/z		329.03	1	2.71425	0.144267	32	0.0561505	1.69038	0.757348	C	N	100 - 19.3 - 18.5	270.308	10.61	251.978	255.604	303.343	203.107	192.444	84.1776	162.452	176.094	200.128	115.022	133.483	50.0806
2.27_703.5014m/z		703.501	1	2.26857	0.1257	56	0.0561636	2.32874	1.21955	C	N	100 - 15.8	81.4294	5.97	76.3699	86.0703	81.8481	67.8601	9.71624	27.3252	49.2363	59.2968	53.9986	38.4301	6.73935	16.2569
2.94_405.1865m/z		405.186	1	2.94485	0.0943667	57	0.0569541	4.34677	2.11994	C	N	100 - 15.1	572.791	27.16	260.958	634.64	822.775	133.733	166.542	95.0468	168.242	437.226	542.819	75.7347	115.517	56.5472	HMDB0028720	Arginyl-Tryptophan	M+FA-H	C17H24N6O3	36.9	0	-7.56986	92.8923		http://nonlinear.com/redirect/outbound?p=hmdb&param=HMDB0028720
0.99_197.0193m/z		197.019	1	0.989467	0.06285	13	0.0571573	1.33381	0.415554	C	N	100 - 8.35 - 1.62	2240.39	12.71	1924.11	2476.18	2320.89	1893.23	1433.82	1712.03	1240.49	1705.93	1531.18	1072.16	994.521	1018.56
3.78_747.2342m/z		747.234	1	3.77573	0.06285	62	0.0571983	3.30244	1.72353	C	N	100 - 57.3 - 19.8 - 20.6 - 5.42	1019.37	39.99	642.927	899.624	1515.57	166.849	391.947	367.222	414.5	619.783	999.883	94.489	271.862	218.475	HMDB0126231	6-[4-(6-carboxy-5-{2,6-dihydroxy-4-[6-hydroxy-7-(3-methylbut-2-en-1-yl)-1-benzofuran-2-yl]phenyl}-3-methylcyclohex-3-en-1-yl)-2,5-dihydroxyphenoxy]-3,4,5-trihydroxyoxane-2-carboxylic acid	M-H	C39H40O15	34.2	0	6.35648	78.0003		http://nonlinear.com/redirect/outbound?p=hmdb&param=HMDB0126231
3.05_187.0709m/z		187.071	1	3.04723	0.0919167	31	0.0572001	1.85667	0.892718	C	N	100 - 11.5 - 0.624	118.722	9.91	112.447	156.727	86.9924	67.9587	67.2358	56.6356	72.4952	107.974	57.3925	38.4859	46.636	33.6948
2.66_762.5146m/z		762.515	1	2.66425	0.456167	119	0.0572553	2.11188	1.07853	C	N	100 - 46 - 68.9 - 28.5	296764	1.91	341036	179824	369430	143530	139663	138369	219869	123887	243729	81282.9	96872.9	82321.6
5.77_224.9907m/z		224.991	1	5.77272	0.10475	6	0.0574196	2.16922	1.11718	C	N	100	158.191	19.24	123.257	172.389	178.927	19.134	94.6268	105.016	79.4651	118.765	118.046	10.8359	65.6348	62.478
5.80_303.0575m/z		303.057	1	5.80415	0.115233	65	0.0576106	1.67009	0.739925	C	N	100 - 22.2 - 7.81	655.355	2.96	665.785	632.967	667.314	368.27	234.302	574.65	429.237	436.073	440.255	208.556	162.516	341.883
3.77_138.9966m/z		138.997	1	3.76527	0.0419	4	0.0580449	5.34882	2.41922	C	N	100 - 51.5	69.9726	50.63	42.559	109.979	57.3801	0	23.8248	15.4208	27.4381	75.7681	37.8561	0	16.5253	9.17447
3.90_199.9679m/z		199.968	1	3.90143	0.125717	3	0.0581523	1.66419	0.734821	C	N	100 - 4.4 - 5.1	617.203	20.03	508.294	751.551	591.763	263.598	375.555	473.465	327.701	517.77	390.411	149.279	260.491	281.683	HMDB0000731	Cysteine-S-sulfate	M-H	C3H7NO5S2	37.2	0	-7.10884	93.9812		http://nonlinear.com/redirect/outbound?p=hmdb&param=HMDB0000731
4.42_699.9242m/z		699.924	1	4.42047	0.1676	1	0.0587814	1.45333	0.539361	C	N	100 - 14.6 - 4.06 - 0.218	8457.18	5.84	8785.66	8696.68	7889.2	7739.17	4680.32	5038.06	5664.19	5991.45	5204.83	4382.79	3246.35	2997.34
3.11_580.1486m/z		580.149	1	3.11008	0.0419	4	0.0588883	1.7546	0.811142	C	N	100	183.606	11.91	169.329	172.712	208.776	50.3552	138.084	125.488	109.168	118.987	137.738	28.5168	95.7774	74.658
1.64_539.2978m/z		539.298	1	1.64463	0.0733333	6	0.0589554	11.5407	3.52866	C	N	100 - 21.4	435.681	59.9	141.031	637.766	528.248	25.5093	10.5204	77.2251	90.9236	439.379	348.507	14.4462	7.29716	45.9443
5.80_241.0893m/z		241.089	1	5.80415	0.1257	70	0.0594703	1.57992	0.65985	C	N	100 - 3.49	991.764	5.97	924.855	1037.3	1013.14	648.212	383.87	851.111	596.261	714.63	668.411	367.091	266.259	506.361
4.30_163.0580m/z		163.058	1	4.29713	0.0419	48	0.059509	5.28189	2.40105	C	N	100 - 24.3	51.3698	51.16	59.252	72.8062	22.0512	0	16.3272	12.8497	38.2002	50.1587	14.5481	0	11.3249	7.64482
2.92_731.5324m/z		731.532	1	2.9238	0.115333	71	0.0602679	1.46369	0.549608	C	N	100 - 46.7	2381.59	8.59	2829.56	1869.04	2446.16	1696.23	1466.34	1718.76	1824.24	1287.64	1613.83	960.6	1017.08	1022.56
3.01_328.1524m/z		328.152	1	3.0077	0.0395333	6	0.0606492	1.572	0.652599	C	N	100 - 8.98	678.465	8.09	862.453	561.247	611.696	391.947	457.799	445.038	556.03	386.663	403.561	221.965	317.537	264.771
2.52_555.3119m/z		555.312	1	2.5176	0.157117	3	0.060867	2.61339	1.38592	C	N	100 - 23.6 - 18.9	3010.81	36.69	2760.74	2052.5	4219.19	813.823	1813.3	829.086	1779.87	1414.04	2783.58	460.879	1257.74	493.257
2.61_196.0367m/z		196.037	1	2.61187	0.19665	3	0.0617229	1.10271	0.141056	C	N	100 - 62.8 - 1.33	878.483	4.58	909.677	833.124	892.648	807.058	754.915	827.997	586.476	573.969	588.917	457.048	523.623	492.609
5.79_156.0745m/z		156.075	1	5.79367	0.14665	10	0.0633819	1.53602	0.619196	C	N	100 - 5.44	838.9	2.83	825.852	866.267	824.581	477.725	391.949	768.782	532.433	596.802	544.01	270.542	271.863	457.379
2.31_73.0282m/z		73.0282	1	2.31047	0.0523833	9	0.0639189	3.96316	1.98665	C	N	100	7.19344	26.22	8.18751	5.0181	8.37471	0	0	5.44523	5.27855	3.45715	5.52514	0	0	3.23959
4.63_946.3454m/z		946.345	1	4.62997	0.154767	1	0.0639383	1.33009	0.411526	C	N	100 - 39.4	1173.38	9.91	1133.2	1304.44	1082.49	705.99	919.25	1021.29	730.584	898.677	714.164	399.812	637.608	607.609
1.04_671.2655m/z		671.266	1	1.03947	0.05	2	0.065604	1.82823	0.870451	C	N	100 - 23	41.6876	26.85	42.92	29.9306	52.2122	15.3923	24.9165	28.0976	27.6708	20.6203	34.4466	8.71685	17.2826	16.7164
2.90_315.0502m/z		315.05	1	2.90285	0.1758	91	0.0656328	1.61661	0.692972	C	N	100 - 7.6	666.999	18.6	701.912	529.192	769.892	275.597	446.469	515.707	452.528	364.579	507.93	156.074	309.679	306.815
4.82_366.9950m/z		366.995	1	4.81615	0.167583	22	0.0657349	1.34017	0.422417	C	N	100 - 45.8	855.277	13.46	749.467	977.809	838.554	565.62	602.591	746.343	483.187	673.647	553.229	320.318	417.968	444.03
2.59_644.3261m/z		644.326	1	2.59092	0.0419	2	0.0669612	9.15896	3.19518	C	N	100 - 50.1	97.0452	61.05	113.305	31.3621	146.468	0	15.3763	16.4107	73.0487	21.6065	96.6314	0	10.6653	9.7634
2.82_330.0678m/z		330.068	1	2.819	0.0943333	8	0.0686027	2.19833	1.1364	C	N	100 - 73.9	345.578	27.29	251.507	345.118	440.11	159.658	248.094	63.85	162.148	237.764	290.359	90.4165	172.082	37.987
1.52_129.0187m/z		129.019	1	1.51893	0.0838	22	0.0688818	1.55179	0.633935	C	N	100 - 0.703	339.559	14.88	302.196	429.353	287.129	242.641	181.727	232.085	194.828	295.797	189.431	137.411	126.049	138.077
2.88_881.5222m/z		881.522	1	2.8819	0.385367	12	0.0694427	1.92098	0.941842	C	N	100 - 51.1	34390.1	28.74	45053.6	25534	32582.6	14164.3	14651.2	24891.6	29046.4	17591.3	21496.1	8021.42	10162.4	14809
5.80_173.1032m/z		173.103	1	5.80415	0.18855	35	0.0698318	1.51834	0.602493	C	N	100 - 7.43 - 0.147	7077.75	1.32	7022.69	7024.74	7185.83	4613.46	2986.09	6384.99	4527.58	4839.59	4740.79	2612.66	2071.2	3798.69
4.42_359.9876m/z		359.988	1	4.42047	0.157117	2	0.0698487	1.43538	0.521429	C	N	100 - 10.4	3279.41	6.62	3412.07	3397.13	3029.02	3051.17	1841.03	1961.9	2199.79	2340.4	1998.37	1727.92	1276.97	1167.21
5.84_275.0527m/z		275.053	1	5.83557	0.157133	23	0.0707559	1.68522	0.752934	C	N	100 - 13.1	1465.75	13.78	1112.97	1376.79	1907.48	778.989	824.661	1005.65	717.541	948.521	1258.44	441.152	571.999	598.304
4.29_181.0701m/z		181.07	1	4.28667	0.144283	19	0.0708703	2.17491	1.12095	C	N	100 - 6.76	1814.49	20.86	2050.11	2015.43	1377.95	232.062	876.239	1394.56	1321.72	1388.5	909.089	131.42	607.775	829.679	HMDB0000107	Galactitol	M-H	C6H14O6	37.7	0	-9.34423	98.5702		http://nonlinear.com/redirect/outbound?p=hmdb&param=HMDB0000107
1.87_629.2593m/z		629.259	1	1.87288	0.1573	5	0.0711899	2.13896	1.09691	C	N	100 - 21	1950.32	33.71	2663.77	1334.5	1852.69	718.22	751.016	1266.19	1717.36	919.381	1222.3	406.738	520.918	753.305	HMDB0000054	Bilirubin	M+FA-H	C33H36N4O6	35.5	0	-4.0831	82.0948		http://nonlinear.com/redirect/outbound?p=hmdb&param=HMDB0000054
3.11_892.5393m/z		892.539	1	3.11008	0.0733167	5	0.0720822	3.20787	1.68162	C	N	100 - 64.1	135.568	33.52	159.064	62.0693	185.572	34.0797	34.0837	58.6201	102.55	42.7617	122.43	19.2998	23.641	34.8755
2.92_733.5509m/z		733.551	1	2.9238	0.272517	21	0.0722985	1.40889	0.494554	C	N	100 - 61.4	29894.4	13.81	32876.1	23595.5	33211.7	23135.6	17845.7	22674.2	21195.5	16255.8	21911.1	13102	12378.1	13489.8
2.39_510.2793m/z		510.279	1	2.3919	1.24768	9	0.0723781	1.98618	0.989994	C	N	63.4 - 100	55815.2	18.65	67987.9	33814.9	65642.7	33784.4	23461.3	27059.7	43832.3	23296.3	43307.2	19132.6	16273.2	16098.9
3.01_450.2969m/z		450.297	1	3.0077	0.0709667	2	0.0727113	1.4686	0.554439	C	N	100 - 41.8	563.828	13.77	487.55	504.951	698.984	442.665	368.929	340.176	314.327	347.878	461.149	250.687	255.895	202.384
4.26_173.0844m/z		173.084	1	4.25523	0.0523667	31	0.0729485	6.85217	2.77656	C	N	100	19.2557	55.72	6.88701	26.0599	24.8202	0	0	8.43048	4.44011	17.9535	16.3749	0	0	5.01563
5.80_257.0530m/z		257.053	1	5.80415	0.136183	28	0.0731023	1.55707	0.638838	C	N	86.7 - 100 - 78.4 - 6.23	1215.17	12.89	1184.54	1076.05	1384.92	801.375	501.082	1038.79	763.68	741.329	913.687	453.829	347.559	618.021
2.65_306.1078m/z		306.108	1	2.65377	0.1757	21	0.0734787	1.75224	0.809198	C	N	100 - 79.7	217.649	25.36	204.468	170.228	278.251	136.838	154.488	81.3098	131.822	117.276	183.573	77.4931	107.156	48.3745
4.91_334.9996m/z		335	1	4.91042	0.06285	4	0.0741849	1.49409	0.579263	C	N	100 - 4.9	213.163	14.93	177.522	238.706	223.261	116.157	123.619	188.237	114.45	164.453	147.294	65.7812	85.7444	111.99
2.59_409.2329m/z		409.233	1	2.59092	0.332883	11	0.0742792	2.10899	1.07655	C	N	100 - 21.5	1680.53	7.06	1235.4	1398.49	2407.71	734.5	843.755	812.271	796.475	963.465	1588.46	415.957	585.243	483.253
4.42_291.9991m/z		291.999	1	4.42047	0.19665	3	0.0745373	1.28468	0.361411	C	N	100 - 28.5 - 2.77	4166.54	7.91	4547.06	3972.28	3980.29	3910.5	2861.71	2957.52	2931.52	2736.64	2625.96	2214.57	1984.94	1759.55
2.09_172.0967m/z		172.097	1	2.0905	0.157117	10	0.0751436	2.29784	1.20028	C	N	100 - 13.1	109.6	34.44	69.6178	114.561	144.62	68.0614	54.134	20.8951	44.8831	78.9249	95.4119	38.5441	37.5483	12.4313
2.50_584.2481m/z		584.248	1	2.49665	0.2095	3	0.0763675	1.99066	0.993246	C	N	100 - 77 - 45.2 - 28.3 - 20.7	10124.6	29.49	8789.09	13544.5	8040.3	5613.59	6914.38	2730.26	5666.4	9331.3	5304.52	3179.05	4795.93	1624.34
2.64_790.5434m/z		790.543	1	2.6433	0.634233	140	0.0765542	1.40982	0.495507	C	N	100 - 48.6 - 75 - 35.9	179985	9.03	204491	138157	197308	137099	114811	131087	131837	95180.9	130172	77640.7	79635.2	77989.1
2.18_437.2827m/z		437.283	1	2.18477	0.0314167	21	0.0766267	1.6504	0.722818	C	N	100 - 8.99	372.499	22.84	426.525	416.566	274.408	264.245	150.469	262.393	274.984	286.987	181.039	149.645	104.368	156.108
3.97_232.0031m/z		232.003	1	3.97478	0.0919167	1	0.0780237	3.95191	1.98255	C	N	100 - 8.91	57.7933	20.36	64.0741	23.5248	85.7811	15.7952	16.8389	11.2385	41.3091	16.2071	56.5934	8.94501	11.6797	6.68622
4.42_631.9372m/z		631.937	1	4.42047	0.157117	1	0.0801944	1.41924	0.505114	C	N	100 - 13.9 - 3.73 - 0.0981	9314.72	5.84	9798.62	9420.04	8725.51	8829.5	5248.33	5611.76	6317.25	6489.79	5756.58	5000.26	3640.34	3338.66
2.60_202.0684m/z		202.068	1	2.6014	0.0942833	14	0.0803255	2.21663	1.14837	C	N	100 - 6.77	127.8	30.42	101.651	172.471	109.277	34.6603	97.6672	40.6373	65.5349	118.822	72.0945	19.6286	67.7437	24.1768
3.12_742.5362m/z		742.536	1	3.12057	0.500433	43	0.0807575	1.3477	0.430503	C	N	100 - 41.3 - 25.4 - 5.43	4818.1	11.55	4720.1	4317.12	5417.08	2994.33	3321.83	4408.98	3043.09	2974.21	3573.88	1695.73	2304.08	2623.08	HMDB0007940	PC(15:0/18:2(9Z,12Z))	M-H	C41H78NO8P	36.6	0	-4.03252	87.8408		http://nonlinear.com/redirect/outbound?p=hmdb&param=HMDB0007940
3.19_775.6742m/z		775.674	1	3.19388	0.0523833	29	0.0810726	2.44596	1.2904	C	N	100 - 12.8	1293.46	38.8	1041.12	934.02	1905.25	362.22	466.197	758.026	671.216	643.479	1256.97	205.13	323.362	450.98
3.08_113.0229m/z		113.023	1	3.07867	0.06285	16	0.0821215	1.36353	0.447342	C	N	100 - 6.12	188.571	7.5	146.851	206.39	212.472	144.307	144.262	126.321	94.6763	142.189	140.177	81.7229	100.063	75.1533
2.47_946.5051m/z		946.505	1	2.46522	0.157117	1	0.0823021	2.9712	1.57105	C	N	98.3 - 100 - 83.4	1437.14	43.25	2107.32	739.024	1465.07	724.873	374.901	351.292	1358.6	509.14	966.567	410.505	260.038	208.998
2.51_247.0612m/z		247.061	1	2.50712	0.0733333	15	0.0833035	3.61264	1.85306	C	N	100 - 24.8	600.309	48.33	465.794	933.291	401.843	93.6756	340.753	64.0787	300.301	642.977	265.113	53.0497	236.352	38.123
4.82_460.0657n	460.066	441.048	1	4.81615	0.0523667	4	0.0834468	1.20927	0.274132	C	N	100 - 16.8	429.03	6.29	414.688	460.147	412.256	314.819	339.904	409.634	267.353	317.011	271.983	178.286	235.763	243.708			M-H2O-H, M-H
2.90_448.3111m/z		448.311	1	2.90285	0.2073	6	0.0835	2.97426	1.57253	C	N	100 - 54.4	1629.73	47.09	1631.56	861.328	2396.3	816.506	568.838	258.494	1051.88	593.399	1580.94	462.398	394.556	153.788
3.00_611.3664m/z		611.366	1	2.99723	0.353933	8	0.0835251	2.02298	1.01648	C	N	100	11212.4	20.4	12396.3	6620.01	14620.8	6226.72	6163.38	4237.39	7992	4560.76	9645.96	3526.28	4275.03	2520.99
3.14_428.1373m/z		428.137	1	3.14152	0.0523667	9	0.0836719	5.6796	2.50579	C	N	100 - 44.6	27.456	54.28	25.3534	13.7147	43.2999	0	14.5024	0	16.3456	9.44852	28.5668	0	10.0591	0
5.75_187.1181m/z		187.118	1	5.75177	0.0942667	45	0.0846388	1.3587	0.442223	C	N	100 - 2.31	232.999	9.41	190.168	231.088	277.742	169.387	188.576	156.499	122.603	159.204	183.238	95.9259	130.8	93.1078
5.86_232.0125n	232.012	277.01	1	5.85652	0.10475	6	0.0853636	1.78506	0.83597	C	N	100 - 30.7 - 6.37	1203.3	28.97	826.649	1514.68	1268.58	463.65	867.288	691.356	532.947	1043.52	836.936	262.571	601.566	411.316			M-H, M+FA-H
2.94_943.5260m/z		943.526	1	2.94485	0.167767	24	0.085632	1.11574	0.158003	C	N	100 - 69.4	2647.45	1.82	2860.55	2451.72	2630.07	2403.3	2323.48	2391.66	1844.22	1689.07	1735.17	1361.02	1611.6	1422.9
2.47_269.0161m/z		269.016	1	2.46522	0.23045	11	0.0861862	1.69518	0.761442	C	N	100 - 36.2 - 32.9	5633.4	14.76	5315	5008.1	6577.11	3057.46	4997.5	1914.59	3426.62	3450.26	4339.19	1731.48	3466.35	1139.07
2.56_730.4634m/z		730.463	1	2.5595	0.0838	32	0.0862063	1.42223	0.508159	C	N	100 - 42.7	1113.45	9.66	1305.02	842.575	1192.74	856.208	705.136	787.311	841.358	580.479	786.9	484.882	489.095	468.403
4.12_180.1588m/z		180.159	1	4.11907	0.0419	1	0.0862772	3.97145	1.98967	C	N	100	124.394	37.06	78.9502	123.098	171.136	0	93.9666	0	50.8998	84.8062	112.905	0	65.1769	0	HMDB0014849	Diethylcarbamazine	M-H2O-H	C10H21N3O	31	0	41.2125	88.4334		http://nonlinear.com/redirect/outbound?p=hmdb&param=HMDB0014849
2.37_311.2912m/z		311.291	1	2.37095	0.0500167	9	0.0886723	4.71862	2.23836	C	N	100 - 2.66	87.9022	48.66	123.417	99.8674	40.4223	0	55.8864	0	79.5678	68.8021	26.6683	0	38.7638	0	HMDB0000417	3D,7D,11D-Phytanic acid	M-H	C20H40O2	33.5	0	-13.8852	82.0215		http://nonlinear.com/redirect/outbound?p=hmdb&param=HMDB0000417
3.12_645.3033m/z		645.303	1	3.12057	0.219983	4	0.0890402	1.4689	0.55474	C	N	78.9 - 100 - 42.6	1864.97	4.53	1780.21	1949.29	1865.41	1075.13	1787.83	945.938	1147.72	1342.93	1230.69	608.862	1240.07	562.777
5.84_332.0257m/z		332.026	1	5.83557	0.0733167	2	0.0898621	2.60927	1.38365	C	N	100 - 38.4 - 2.85	156.101	43.1	95.6598	144.048	228.595	26.3829	61.0993	91.9945	61.6727	99.2396	150.814	14.941	42.3795	54.7312
3.19_572.2984m/z		572.298	1	3.19388	0.28045	5	0.0900034	1.33613	0.418065	C	N	100 - 56.6	3650.99	15.21	4215.11	3053.81	3684.05	3178.07	2664.18	2355.25	2717.51	2103.88	2430.52	1799.78	1847.92	1401.23
4.42_835.8767m/z		835.877	1	4.42047	0.45615	1	0.0900138	1.22999	0.298644	C	N	100 - 21.4 - 2.78 - 0.638	14641	4.19	15120.7	14852.1	13950.2	14208.2	10329.5	11172.4	9748.46	10232.1	9203.52	8046.29	7164.75	6646.9
4.63_351.0346m/z		351.035	1	4.62997	0.0523667	43	0.0901129	2.49529	1.31921	C	N	100 - 12.8	138.4	29.56	121.912	184.98	108.309	1.08169	66.0236	99.2885	78.598	127.439	71.4557	0.612574	45.7951	59.0707
2.94_985.4796m/z		985.48	1	2.94485	0.301567	19	0.0903064	1.10839	0.148467	C	N	100 - 64.5 - 34.3 - 16.5 - 14.3 - 9.85 - 11.1 - 12.1	13040.7	2.71	14056.5	12199.1	12866.6	11783.9	11437.3	12075.2	9062.34	8404.36	8488.66	6673.36	7933.1	7184.05
2.81_593.2105m/z		593.21	1	2.80852	0.196717	17	0.0903189	1.98776	0.991144	C	N	100 - 46	1418.74	33.42	1705.4	871.479	1679.34	916.756	826.829	397.627	1099.48	600.393	1107.93	519.171	573.503	236.564
1.51_252.1581m/z		252.158	1	1.50847	0.228083	3	0.0903726	2.10588	1.07442	C	N	100 - 32.1	293.931	34.84	309.126	184.768	387.899	70.9375	152.693	195.099	199.296	127.293	255.913	40.1728	105.911	116.072
1.05_183.0573m/z		183.057	1	1.04993	0.02095	18	0.0903759	2.34606	1.23024	C	N	66.3 - 47.7 - 100	225.49	28.96	287.167	157.073	232.229	59.5617	184.391	44.3906	185.139	108.213	153.211	33.7306	127.897	26.4098
4.58_720.3581m/z		720.358	1	4.57758	0.1676	3	0.0908732	1.17807	0.23643	C	N	100 - 10.8	445.511	5.84	426.289	435.106	475.139	372.82	335.372	426.316	274.832	299.76	313.469	211.133	232.62	253.633	HMDB0032719	Isofumonisin B1	M-H	C34H59NO15	29	0	-32.0497	73.3844		http://nonlinear.com/redirect/outbound?p=hmdb&param=HMDB0032719
4.64_271.0130m/z		271.013	1	4.64043	0.0523833	6	0.090971	2.94919	1.56032	C	N	100	47.4128	41.38	24.8171	60.1535	57.2679	0	28.6761	19.5536	15.9998	41.4418	37.782	0	19.8903	11.6332
1.18_729.6080m/z		729.608	1	1.17563	0.0523667	23	0.0915577	1.25189	0.324104	C	N	100 - 41.4	536.477	3.83	582.336	586.385	440.71	441.364	410.021	434.22	375.437	403.981	290.754	249.95	284.398	258.335
4.42_984.3493m/z		984.349	1	4.42047	0.165217	5	0.091685	1.32549	0.406531	C	N	100 - 17.9 - 1.3 - 0.475	14517.9	3.58	14899.5	14728.1	13926	14094.5	9010.6	9753.23	9605.81	10146.7	9187.57	7981.93	6249.91	5802.59
2.84_642.2805m/z		642.28	1	2.83995	0.0838667	6	0.0918736	2.27836	1.188	C	N	100 - 65	234.07	36.54	286.536	135.377	280.297	160.748	101.642	45.8189	184.732	93.2659	184.924	91.0335	70.5004	27.2595
2.31_841.4998m/z		841.5	1	2.31047	0.3433	37	0.0922387	2.03058	1.02189	C	N	100 - 54.5 - 35.7 - 13.7 - 11 - 1.96	1665.6	10.57	1771.38	1462.29	1763.12	1466.87	807.95	185.949	1142.02	1007.43	1163.2	830.709	560.408	110.628
1.50_158.0593m/z		158.059	1	1.498	0.0733167	11	0.0929565	3.3953	1.76354	C	N	100 - 17.1	20.1888	42.47	14.4178	30.0408	16.1079	14.0226	3.81572	0	9.29525	20.6962	10.627	7.94118	2.64665	0
3.72_629.3505m/z		629.35	1	3.72337	0.0523667	11	0.0934005	2.24987	1.16984	C	N	100 - 20.3	221.577	22.11	203.502	277.046	184.182	175.75	110.595	9.10767	131.199	190.867	121.512	99.5297	76.7108	5.41852
2.72_596.3739m/z		596.374	1	2.72472	0.11285	2	0.093654	2.4373	1.28528	C	N	100 - 82	1272.05	28.09	1465.11	625.595	1725.44	608.197	604.897	352.63	944.566	430.995	1138.34	344.43	419.567	209.794
1.03_242.1705m/z		242.17	1	1.02898	0.0395333	1	0.0938427	1.45868	0.544659	C	N	100 - 33.4	942.151	3.97	1145.07	687.62	993.764	620.503	671.822	645.359	738.236	473.725	655.627	351.399	465.988	383.95
2.28_130.0499m/z		130.05	1	2.27903	0.0942667	18	0.0947137	1.14855	0.199819	C	N	100 - 64.1	458.071	6.59	438.692	442.663	492.857	438.669	368.269	389.535	282.829	304.966	325.159	248.424	255.438	231.75
2.55_222.0785m/z		222.079	1	2.54902	0.249017	28	0.0954295	1.78545	0.836291	C	N	100 - 85.3	3235.53	2.85	2379.1	2807.15	4520.34	1863.63	1812.36	1760.49	1533.83	1933.94	2982.25	1055.4	1257.09	1047.38
1.34_146.0030m/z		146.003	1	1.34323	0.0395333	3	0.0964677	1.8685	0.901877	C	N	84.4 - 100 - 25.6	133.159	21.43	162.832	130.74	105.907	96.8754	92.3426	24.5786	104.979	90.0713	69.871	54.8619	64.0505	14.6228	HMDB0032580	4-Hydroxybenzyl isothiocyanate	M-H2O-H	C8H7NOS	24.2	0	-24.1327	44.0332		http://nonlinear.com/redirect/outbound?p=hmdb&param=HMDB0032580
4.08_124.0920m/z		124.092	1	4.07717	0.0419	3	0.0968811	2.13383	1.09345	C	N	100	160.758	30.2	106.893	201.168	174.213	86.5284	117.068	22.4159	68.9146	138.591	114.935	49.0022	81.2007	13.3361
2.18_549.1635m/z		549.163	1	2.18477	0.228083	119	0.0969512	1.35543	0.438755	C	N	74.3 - 100 - 22.4	4243.17	13.57	4186.83	3488	5054.69	3167.87	2688.2	3535.4	2699.28	2403	3334.79	1794.01	1864.58	2103.35
3.28_641.3471m/z		641.347	1	3.27768	0.123333	3	0.0970306	1.50525	0.589999	C	N	100 - 59.3	833.262	18.62	836.509	676.546	986.732	385.829	709.524	565.363	539.304	466.096	650.988	218.5	492.138	336.357	HMDB0004157	L-Urobilinogen	M+FA-H	C33H48N4O6	33.3	0	-14.2827	81.6285		http://nonlinear.com/redirect/outbound?p=hmdb&param=HMDB0004157
4.31_402.0863n	402.086	383.068	1	4.30762	0.15475	7	0.0971294	1.18553	0.245533	C	N	100 - 19.8 - 15.2 - 0.409	3737.39	9.46	4107.26	3382.27	3722.64	2810.11	3354.2	3293.19	2647.98	2330.17	2455.98	1591.4	2326.54	1959.25			M-H2O-H, M-H
2.33_675.2994m/z		675.299	1	2.33142	0.0919	1	0.0971857	1.72883	0.7898	C	N	100 - 67.5 - 52.6 - 37.2	1937.5	27.22	1995.11	1330.3	2487.07	794.742	1168.05	1399.29	1286.27	916.489	1640.83	450.073	810.181	832.493
2.90_759.5515m/z		759.551	1	2.90285	0.188717	39	0.097921	1.18522	0.245151	C	N	100 - 75	5212.15	2.58	5952.37	4761.16	4922.93	4450.19	4267.47	4475.25	3837.54	3280.13	3247.86	2520.2	2959.99	2662.5
1.56_361.2352m/z		361.235	1	1.56083	0.136167	21	0.0980125	1.56991	0.650678	C	N	100 - 19.7 - 25.6 - 1.64	1043.69	17.02	1248.12	720.011	1162.94	741.227	718.355	534.849	804.672	496.041	767.239	419.767	498.263	318.204
4.62_883.3425m/z		883.342	1	4.61948	0.19665	1	0.0980777	1.25037	0.322356	C	N	70.1 - 87.7 - 96.1 - 100 - 95.2	2043.11	12.03	1834.56	2340.84	1953.92	1411.17	1707.69	1783.14	1182.75	1612.69	1289.08	799.162	1184.49	1060.86
2.67_555.2738m/z		555.274	1	2.67472	0.322417	4	0.0983237	3.48977	1.80313	C	N	100 - 48.9 - 27.8 - 9.21 - 6 - 0.86 - 0.0686	13105.4	18.32	17443.5	4431.4	17441.3	4339.66	3929.1	2997.37	11246	3052.95	11506.8	2457.61	2725.29	1783.26
5.85_251.0118m/z		251.012	1	5.84605	0.0838	8	0.098759	2.04859	1.03463	C	N	100 - 23.5	245.444	36.9	157.202	338.17	240.959	66.981	150.122	142.331	101.349	232.977	158.971	37.9322	104.127	84.6783
1.34_227.1619m/z		227.162	1	1.34323	0.0814333	16	0.0992321	4.30287	2.1053	C	N	100 - 17.2	59.1794	58.53	99.1616	40.1205	38.256	0	24.0548	17.2056	63.9303	27.6404	25.2391	0	16.6848	10.2363
2.70_134.0204n	134.02	133.013	1	2.70377	0.259567	7	0.10088	1.71088	0.774737	C	N	100 - 4.78 - 1.08	1434.55	28.27	1218.56	1182.67	1902.44	661.384	707.456	1146.63	785.613	814.78	1255.12	374.551	490.704	682.175			M-H2O-H, M-H
2.66_738.5140m/z		738.514	1	2.66425	0.270033	72	0.101407	2.39852	1.26215	C	N	100 - 36.6 - 40.9 - 16	204091	13.74	167442	131236	313594	72821.3	86348	96101.4	107951	90413.3	206891	41239.7	59892.5	57174.6	HMDB0009580	PE(22:4(7Z,10Z,13Z,16Z)/14:0)	M-H	C41H74NO8P	33	0	8.22448	74.2549		http://nonlinear.com/redirect/outbound?p=hmdb&param=HMDB0009580
4.29_227.9227m/z		227.923	1	4.28667	0.0733333	1	0.101606	1.47274	0.558507	C	N	100 - 50	297.986	19.03	326.789	220.211	346.957	191.973	244.951	170.076	210.684	151.711	228.902	108.717	169.903	101.185	HMDB0031822	Nitarsone	M-H2O-H	C6H6AsNO5	29.8	0	-23.0495	70.8139		http://nonlinear.com/redirect/outbound?p=hmdb&param=HMDB0031822
3.90_534.2526m/z		534.253	1	3.90143	0.104767	2	0.101711	3.67199	1.87656	C	N	100 - 21.6	233.709	56.4	214.791	373.959	112.377	100.35	76.5801	14.0091	138.478	257.634	74.14	56.8297	53.1173	8.33459
2.42_471.2401m/z		471.24	1	2.42332	0.282817	28	0.101776	2.23088	1.15761	C	N	100 - 36.4	17048.2	35.76	13591.7	12231.1	25321.7	8824.74	9584.19	4516.81	8762.7	8426.41	16705.8	4997.57	6647.76	2687.24
2.92_673.5262m/z		673.526	1	2.9238	0.10485	30	0.101834	1.33009	0.411527	C	N	100 - 42.2 - 18.7 - 15 - 5.47	9849.75	14.34	11083.3	7915.33	10550.6	8372.07	6268.99	7574.87	7145.49	5453.15	6960.68	4741.22	4348.28	4506.6
3.60_111.0074m/z		111.007	1	3.60003	0.40615	13	0.102754	2.12752	1.08917	C	N	100 - 5.12	785.198	15.46	925.87	1029.25	400.474	431.642	319.916	355.646	596.916	709.086	264.209	244.445	221.899	211.588
4.20_199.0357m/z		199.036	1	4.20287	0.0419	10	0.103243	3.24516	1.69829	C	N	100	339.459	40.73	355.032	469.26	194.087	0	257.295	56.5196	228.892	323.289	128.047	0	178.464	33.6258
3.37_348.1889m/z		348.189	1	3.36958	0.07095	9	0.103475	1.82717	0.869607	C	N	100 - 26.9	302.953	17.82	252.731	360.032	296.096	259.149	176.827	61.4391	162.938	248.039	195.347	146.76	122.65	36.5526
2.72_173.0914m/z		173.091	1	2.72472	0.06285	34	0.103904	5.42301	2.43909	C	N	100 - 23.1	37.343	65.49	61.3158	38.2811	12.4321	7.18808	0.887279	12.5827	39.5308	26.3732	8.20197	4.07071	0.615433	7.48596
4.92_368.9829m/z		368.983	1	4.92088	0.374733	5	0.104062	1.67197	0.74155	C	N	100 - 13.1	931.152	20.36	1229.07	909.324	655.059	686.929	478.408	505.419	792.393	626.465	432.169	389.017	331.832	300.694
1.04_777.4735m/z		777.474	1	1.03947	0.05	24	0.104087	1.3556	0.438932	C	N	100 - 48.5 - 77.6 - 17.5	347.079	11.03	372.721	365.431	303.086	303.481	282.367	182.254	240.296	251.759	199.958	171.865	195.854	108.43
2.75_219.0277m/z		219.028	1	2.74567	0.0838	22	0.104239	2.04844	1.03453	C	N	100 - 3.02	526.929	35.6	379.779	462.838	738.169	155.485	225.889	390.326	244.847	318.865	487.001	88.0535	156.68	232.221
2.40_588.4516m/z		588.452	1	2.40237	0.4771	1	0.104554	2.318	1.21288	C	N	100 - 40.7 - 48.1	499.809	33.71	578.145	247.435	673.847	165.542	299.001	182.32	372.735	170.467	444.565	93.7487	207.392	108.47
3.92_294.1193n	294.119	293.117	1	3.92238	0.115233	16	0.105297	1.56179	0.643202	C	N	100 - 13.1 - 1.21	872.101	13.01	585.145	1044.04	987.118	642.113	512.276	520.804	377.248	719.276	651.243	363.637	355.324	309.848			M-H2O-H, M-H
4.64_880.3490m/z		880.349	1	4.64043	0.228083	1	0.105688	1.20275	0.26634	C	N	100 - 31.8	1216.2	6.08	1141.78	1398.77	1108.04	940.421	1041.2	1051.92	736.118	963.664	731.022	532.573	722.192	625.832
3.31_376.2241m/z		376.224	1	3.30912	0.2176	4	0.106095	1.59374	0.672418	C	N	100 - 19.8	2050.5	12.46	1379.77	2181.48	2590.25	1469.52	1219.65	1170.62	889.551	1502.9	1708.9	832.208	845.97	696.451
1.33_261.1115m/z		261.111	1	1.33277	0.102383	35	0.106221	1.50197	0.586856	C	N	100 - 25.6 - 8.69 - 1.77	164.74	20.55	196.751	168.156	129.313	101.183	144.022	83.8431	126.847	115.848	85.313	57.3011	99.8962	49.8817
2.82_425.1774m/z		425.177	1	2.819	0.25955	62	0.106565	1.42224	0.508163	C	N	100 - 23.4	1774.9	16.93	2102.07	1711.49	1511.15	1550.26	1282.62	911.008	1355.22	1179.1	996.968	877.933	889.649	541.995
4.91_280.0288n	280.029	261.011	1	4.91042	0.06285	2	0.107114	1.9375	0.954198	C	N	100 - 20.3	305.557	25.49	271.924	394.619	250.129	46.815	213.631	212.674	175.312	271.867	165.021	26.512	148.179	126.528			M-H2O-H, M+FA-H
2.70_261.0324m/z		261.032	1	2.70377	0.11285	13	0.107263	2.32867	1.21951	C	N	100 - 15.3 - 20	518.231	24.14	449.443	318.543	786.706	244.534	261.783	161.313	289.759	219.455	519.023	138.483	181.577	95.9715
2.47_589.2149m/z		589.215	1	2.46522	0.165233	4	0.108735	1.48393	0.569418	C	N	31.4 - 35.8 - 100 - 43 - 27.9	5572.37	8.21	5835.4	5043.95	5837.75	3725.15	5229.48	2310.83	3762.13	3474.95	3851.41	2109.6	3627.26	1374.81
3.39_261.1233m/z		261.123	1	3.39053	0.0942667	63	0.109404	1.54631	0.628827	C	N	100 - 14.4 - 7.62	326.44	20.84	263.681	425.523	290.114	245.192	226.698	161.437	169.997	293.158	191.401	138.856	157.242	96.0454	HMDB0029118	Tyrosyl-Valine	M-H2O-H	C14H20N2O4	37.8	0	-4.0102	93.9009		http://nonlinear.com/redirect/outbound?p=hmdb&param=HMDB0029118
2.69_144.0592m/z		144.059	1	2.6933	0.102383	3	0.10986	2.85423	1.5131	C	N	100	47.9307	43.32	51.4048	66.7363	25.6509	18.083	32.2956	0	33.1411	45.977	16.923	10.2406	22.4008	0
2.80_257.1590m/z		257.159	1	2.79805	0.06285	20	0.110071	4.44995	2.15379	C	N	100 - 3.87	190.733	61.3	177.938	80.7353	313.527	39.6522	88.9337	0	114.718	55.6214	206.847	22.4556	61.686	0	HMDB0041201	Panaquinquecol 7	M-H2O-H	C17H24O3	33.9	0	15.4755	85.6568		http://nonlinear.com/redirect/outbound?p=hmdb&param=HMDB0041201
2.42_843.6214m/z		843.621	1	2.42332	0.0419	20	0.110491	1.70649	0.771035	C	N	100 - 57.9 - 72.3 - 31.8	2747.59	19.46	3111.15	2998.03	2133.6	2278.77	1830.88	720.592	2005.79	2065.45	1407.62	1290.5	1269.93	428.709
3.52_206.0779m/z		206.078	1	3.51623	0.0733167	17	0.110578	10.7537	3.42677	C	N	100 - 3.42	25.9983	75.19	14.9487	14.4762	48.5702	0	7.25283	0	9.63754	9.97314	32.0438	0	5.03069	0
1.69_198.1121m/z		198.112	1	1.69465	0.364433	26	0.111238	2.38018	1.25107	C	N	100 - 13.4	347.621	16.83	317.362	310.437	415.065	26.2118	329.106	82.8258	204.606	213.871	273.835	14.8441	228.274	49.2764
2.60_286.1267m/z		286.127	1	2.6014	0.0523833	10	0.111239	1.56975	0.650535	C	N	100 - 25.5 - 3.38	108.708	12.64	103.175	98.5912	124.357	104.237	55.9947	47.5236	66.518	67.9229	82.0436	59.0307	38.8389	28.2737	HMDB0031930	Benzosimuline	M-H2O-H	C20H19NO2	37.3	0	9.67579	96.8795		http://nonlinear.com/redirect/outbound?p=hmdb&param=HMDB0031930
5.84_145.0969m/z		145.097	1	5.83557	0.178067	19	0.111354	1.71735	0.78018	C	N	100 - 6.87 - 0.0583	3570.52	12.24	2566.62	3184.78	4960.15	1908.05	1957.69	2371.54	1654.72	2194.11	3272.42	1080.55	1357.89	1410.92
4.86_166.0165m/z		166.016	1	4.85805	0.167583	10	0.11136	1.3249	0.405889	C	N	100	99.2017	11.17	97.4817	118.926	81.1972	65.2459	79.0754	80.3026	62.8472	81.9325	53.5691	36.9496	54.8481	47.7753
3.41_686.3296m/z		686.33	1	3.41148	0.123333	1	0.111857	9.46354	3.24238	C	N	100 - 42.8 - 13.4 - 4.4	222.81	75.64	221.504	54.9306	391.995	37.9748	32.6573	0	142.806	37.8436	258.615	21.5056	22.6517	0
2.45_949.5180m/z		949.518	1	2.45475	0.136183	18	0.111978	4.78704	2.25913	C	N	100 - 64.2 - 16.6	1108.97	60.41	1801.67	338.54	1186.69	311.539	70.0721	313.37	1161.55	233.232	782.911	176.429	48.6033	186.436
3.07_379.1730m/z		379.173	1	3.06818	0.123333	50	0.112303	1.81424	0.859367	C	N	100	349.936	28.66	235.57	422.995	391.245	243.31	245.13	90.2089	151.874	291.416	258.12	137.79	170.026	53.6689
2.45_987.4814m/z		987.481	1	2.45475	0.18855	22	0.112392	2.61478	1.38669	C	N	100 - 66.3 - 50.6 - 51.1 - 29.7 - 18.5 - 12	1440.52	40.69	1975.61	813.94	1532.02	1060.48	492.448	99.8186	1273.69	560.752	1010.73	600.565	341.571	59.3861
4.31_328.1622m/z		328.162	1	4.30762	0.0814167	10	0.112664	2.63561	1.39813	C	N	100	151.677	16.82	189.512	59.9231	205.597	68.2426	55.0297	49.3757	122.18	41.2831	135.641	38.6467	38.1696	29.3756
2.64_788.5358m/z		788.536	1	2.6433	0.3014	135	0.11401	1.31949	0.399985	C	N	100 - 45.5	35647.9	10.69	42944.6	29406.8	34592.3	30305	25848.1	24895.9	27686.7	20259.4	22822	17162.1	17928.7	14811.6
5.85_377.1105m/z		377.111	1	5.84605	0.0838	19	0.115907	13.9559	3.8028	C	N	100 - 21.2	97.0603	79.71	8.79496	129.277	153.109	0	18.0657	2.79863	5.67018	89.0633	101.013	0	12.5307	1.66502
5.02_319.0031m/z		319.003	1	5.02327	0.11285	16	0.117282	2.56548	1.35923	C	N	100 - 40.8 - 38.5	52.8686	45.53	24.9101	56.2099	77.4859	9.77544	25.8997	26.148	16.0597	38.7249	51.1207	5.53596	17.9645	15.5565
4.63_554.9970m/z		554.997	1	4.62997	0.0419	1	0.118746	1.41128	0.496999	C	N	100	401.945	17.82	391.531	478.213	336.093	203.072	344.479	306.879	252.423	329.458	221.735	115.002	238.937	182.575
2.65_147.0486n	147.049	192.026	1	2.65377	0.15475	9	0.119085	1.46493	0.550832	C	N	100	164.782	11.54	159.683	148.841	185.821	160.586	89.2223	87.645	102.949	102.542	122.594	90.9421	61.8862	52.1436			M-H, M+FA-H
4.64_74.0237m/z		74.0237	1	4.64043	0.0919	3	0.119185	1.40712	0.492749	C	N	100 - 1.1	507.576	18.7	402.914	588.159	531.653	264.753	383.604	433.798	259.762	405.204	350.754	149.933	266.074	258.084
1.52_195.1709m/z		195.171	1	1.51893	0.0733167	17	0.120082	22.4427	4.48818	C	N	100 - 12.1	5.0966	74.17	4.19541	9.75201	1.34237	0.396084	0.0592312	0.225965	2.70482	6.7185	0.885621	0.224308	0.0410838	0.134436	HMDB0000910	Tridecanoic acid	M-H2O-H	C13H26O2	35.2	0	-21.2108	96.7846		http://nonlinear.com/redirect/outbound?p=hmdb&param=HMDB0000910
4.91_357.9584m/z		357.958	1	4.91042	0.0942667	1	0.122843	1.75281	0.809671	C	N	100 - 38.9	254.971	28.28	195.36	335.104	234.449	70.7178	174.779	190.895	125.95	230.865	154.675	40.0485	121.23	113.571
5.86_199.0674m/z		199.067	1	5.85652	0.0523667	26	0.122963	2.62114	1.3902	C	N	100	185.289	49.67	91.9667	275.959	187.943	51.542	120.492	40.0372	59.2917	190.118	123.994	29.1889	83.5752	23.8198
3.30_685.3293m/z		685.329	1	3.29863	0.0733333	6	0.123085	2.89453	1.53333	C	N	100 - 29.8	435.232	53.84	414.687	211.869	679.141	57.6626	249.015	144.414	267.352	145.964	448.058	32.6551	172.721	85.9176
2.58_605.3652m/z		605.365	1	2.58045	0.0733167	5	0.123162	2.9547	1.56301	C	N	100 - 81.1 - 25.5 - 19.5 - 37.4 - 9.1	1100.85	24.69	1349.4	373.025	1580.14	388.249	455.726	273.754	869.967	256.99	1042.48	219.871	316.1	162.868
3.15_346.1045m/z		346.105	1	3.15198	0.06285	10	0.12349	1.96523	0.974698	C	N	100 - 19.6	96.4004	11.64	57.4702	91.2431	140.488	50.6971	53.7581	42.7038	37.0515	62.8606	92.6857	28.7104	37.2875	25.4062
2.81_618.2905m/z		618.29	1	2.80852	0.0943333	1	0.123507	2.03735	1.02669	C	N	73.8 - 100 - 49.3	523.367	37.31	567.63	309.779	692.693	377.157	282.045	111.456	365.955	213.417	456.998	213.589	195.632	66.3095
5.85_213.0839m/z		213.084	1	5.84605	0.136183	34	0.125043	1.68263	0.750715	C	N	100 - 4.36 - 14	741.516	11.69	493.684	711.284	1019.58	422.799	400.493	498.778	318.282	490.028	672.66	239.437	277.789	296.743
1.55_250.1434m/z		250.143	1	1.55037	0.332817	5	0.125226	1.14883	0.200164	C	N	100 - 30.3	1072.97	5.08	1204.8	992.667	1021.46	934.025	886.454	981.435	776.743	683.883	673.897	528.951	614.86	583.895
3.79_640.2549m/z		640.255	1	3.78622	0.0838	1	0.125305	1.75714	0.813227	C	N	100 - 46.2 - 12.3 - 12.4 - 1.53	908.188	32.43	672.757	813.377	1238.43	311.912	687.497	551.16	433.732	560.364	817.044	176.64	476.86	327.907
3.18_608.2889m/z		608.289	1	3.18342	0.14665	3	0.125496	1.22172	0.288917	C	N	100 - 44	1765.43	7.67	1857.31	1609.95	1829.02	1348.63	1732.37	1254.09	1197.42	1109.15	1206.68	763.746	1201.6	746.11
2.14_533.2870m/z		533.287	1	2.14287	0.136167	13	0.126396	1.91651	0.93848	C	N	100 - 18.1	459.906	32.37	435.247	324.903	619.568	272.745	96.495	350.672	280.607	223.837	408.755	154.459	66.9307	208.629
2.88_909.5536m/z		909.554	1	2.8819	0.676283	10	0.126706	1.40709	0.492713	C	N	100 - 53.5 - 43.5 - 21.3 - 18.4	79908.9	20.56	97932.8	65775.8	76018	47043.6	52067.3	71259.7	63138.1	45315.3	50152.2	26641.4	36114.8	42395.3
2.71_257.0581m/z		257.058	1	2.71425	0.102367	43	0.126802	1.98533	0.989382	C	N	100 - 37.9 - 45.6	231.21	33.6	300.566	147.274	245.79	65.9607	193.993	89.4236	193.777	101.462	162.158	37.3544	134.557	53.2017
3.89_301.0178m/z		301.018	1	3.89097	0.0733167	3	0.126997	1.42343	0.509368	C	N	100	193.586	15.1	211.664	209.24	159.853	99.0489	183.015	125.935	136.461	144.152	105.462	56.0927	126.942	74.924
1.58_333.2031m/z		333.203	1	1.58178	0.199017	68	0.127133	1.94067	0.956555	C	N	100 - 21.1	403.386	34.31	529.127	459.417	221.612	149.931	186.139	287.507	341.133	316.508	146.207	84.9077	129.109	171.05
4.81_701.0896m/z		701.09	1	4.80567	0.0419	12	0.127503	1.40928	0.494954	C	N	100	222.451	18.98	177.558	261.375	228.421	130.821	138.632	204.09	114.473	180.07	150.699	74.0859	96.1576	121.422
2.45_973.5022m/z		973.502	1	2.45475	0.217617	12	0.127649	2.17899	1.12366	C	N	100 - 45.1 - 69.6 - 39.1 - 41.3 - 21.3	1045.19	30.53	1342.37	1085.24	707.969	500.652	867.697	70.6582	865.439	747.66	467.076	283.526	601.85	42.0374
2.91_297.0390m/z		297.039	1	2.91333	0.22825	44	0.128136	1.49682	0.581898	C	N	100 - 9.3	1213.54	14.68	1333.88	1008.83	1297.9	456.236	905.319	1070.68	859.961	695.022	856.278	258.373	627.945	636.991
2.62_552.2796m/z		552.28	1	2.62235	0.456167	3	0.12836	1.89228	0.920127	C	N	100 - 75.1 - 39	7498.15	36.29	7403.48	4825.44	10265.5	4467.85	5339.27	2080.35	4773.09	3324.41	6772.6	2530.2	3703.41	1237.68
4.81_261.0965n	261.096	242.079	1	4.80567	0.136183	8	0.128387	1.58891	0.668042	C	N	100 - 12 - 1.75	2038.31	17.6	1349.4	2630.27	2135.26	1081.82	1239.63	1527.05	869.967	1812.08	1408.72	612.647	859.827	908.501	HMDB0028751	Aspartyl-Glutamine	M-H2O-H, M-H	C9H15N3O6	39.4	0	1.5608	99.1227		http://nonlinear.com/redirect/outbound?p=hmdb&param=HMDB0028751
2.71_483.2703m/z		483.27	1	2.71425	0.280517	4	0.129214	1.68357	0.751522	C	N	100 - 28.1	5174.1	30.64	5682.6	3319.66	6520.03	4010.85	3081.51	2127.52	3663.62	2287.03	4301.54	2271.4	2137.39	1265.75
4.11_505.8755m/z		505.875	1	4.10858	0.06285	2	0.129233	2.06634	1.04708	C	N	100 - 14.4	411.771	37.81	320.048	323.74	591.526	75.5946	300.488	221.745	206.338	223.036	390.254	42.8102	208.423	131.925
2.62_217.0441m/z		217.044	1	2.62235	0.06285	20	0.129498	1.35848	0.441992	C	N	100 - 6.92	276.881	12.47	302.614	290.371	237.658	184.589	267.696	159.166	195.098	200.047	156.793	104.535	185.679	94.6944
2.14_377.2295m/z		377.23	1	2.14287	0.136183	16	0.129744	1.39913	0.484529	C	N	100 - 20.3 - 19.6	491.631	18.56	579.773	397.575	497.545	450.294	276.901	326.956	373.784	273.903	328.251	255.008	192.063	194.519	HMDB0035508	Annoglabasin F	M-H	C22H34O5	35	0	-10.0468	85.994		http://nonlinear.com/redirect/outbound?p=hmdb&param=HMDB0035508
5.77_311.9660m/z		311.966	1	5.77272	0.0942833	1	0.131028	1.21014	0.275175	C	N	100 - 36.3 - 49.8	723.599	5.18	681.106	737.728	751.964	500.57	578.247	715.022	439.115	508.247	496.102	283.48	401.082	425.396
3.21_340.1026m/z		340.103	1	3.21483	0.115217	17	0.131039	1.9799	0.985429	C	N	100 - 20.7 - 8.11	234.026	29.2	275.024	155.132	271.923	170.607	158.936	25.0592	177.31	106.876	179.399	96.6171	110.241	14.9087
1.59_517.1285m/z		517.129	1	1.59227	0.136167	42	0.131095	1.74325	0.801776	C	N	100 - 20.2	249.452	32.92	160.375	265.861	322.12	94.5759	136.556	198.157	103.395	183.161	212.516	53.5596	94.7173	117.892
2.55_366.9737m/z		366.974	1	2.54902	0.0733167	2	0.131173	3.29024	1.71819	C	N	100 - 8.69	57.261	35.8	36.6204	77.6163	57.5463	0	0	52.2099	23.6095	53.4726	37.9657	0	0	31.0618	HMDB0034852	Sulfentrazone	M-H2O-H	C11H10Cl2F2N4O3S	25.6	0	24.9393	51.4641		http://nonlinear.com/redirect/outbound?p=hmdb&param=HMDB0034852
2.60_407.2170m/z		407.217	1	2.6014	0.0733333	17	0.131251	11.2742	3.49495	C	N	100 - 19.5	227.324	65.27	112.141	124.312	445.52	21.6449	6.32546	32.5196	72.2981	85.6431	293.928	12.2578	4.38745	19.3472
2.60_958.5205m/z		958.52	1	2.6014	0.3852	7	0.131364	1.18021	0.239049	C	N	100 - 80.8 - 38.8 - 48.9 - 42.3 - 20.6 - 19.3 - 15.8 - 15.3 - 9.52	10417.3	6.14	11353.2	11030.7	8868.12	8240.97	8929.55	9309.38	7319.48	7599.41	5850.67	4666.97	6193.69	5538.53
1.53_74.0237m/z		74.0237	1	1.52942	0.290983	3	0.131914	6.45591	2.69062	C	N	100 - 1.1	10.8247	72.7	4.79007	19.7255	7.95847	0	5.03013	0	3.08819	13.5896	5.25053	0	3.48899	0
2.45_635.3713m/z		635.371	1	2.45475	0.0419	4	0.131994	2.70992	1.43825	C	N	100 - 49.6 - 16	1304.95	44.78	1467.97	513.553	1933.33	661.685	540.352	242.597	946.41	353.804	1275.5	374.721	374.798	144.331	HMDB0037904	Madlongiside C	M-H	C35H56O10	34.8	0	-13.7546	88.4696		http://nonlinear.com/redirect/outbound?p=hmdb&param=HMDB0037904
3.11_510.2531m/z		510.253	1	3.11008	0.697083	5	0.132098	1.87376	0.905933	C	N	100 - 29.5	18018.2	32.12	16249.6	12007.1	25797.8	12843	9317.89	6687.28	10476.2	8272.09	17019.9	7273.17	6463.05	3978.53
2.55_637.3911m/z		637.391	1	2.54902	0.1257	26	0.133118	9.27441	3.21325	C	N	100 - 90.2	290.814	20.86	475.443	21.1116	375.887	28.4857	26.7405	38.8437	306.522	14.5445	247.988	16.1318	18.5477	23.1097
0.94_671.2671m/z		671.267	1	0.937083	0.06285	2	0.133185	1.26706	0.341484	C	N	100 - 33.8 - 37.6 - 11.5 - 0.889	2241.14	12.43	2376.43	2426.22	1920.78	2142.58	1498.95	1664.79	1532.1	1671.51	1267.22	1213.37	1039.7	990.453
2.50_111.0069m/z		111.007	1	2.49665	0.0838	13	0.133314	1.52166	0.605649	C	N	100 - 5.76	124.891	13.19	167.811	111.022	95.8398	69.6213	89.1918	87.4132	108.189	76.487	63.2295	39.4275	61.865	52.0056
3.10_905.5660m/z		905.566	1	3.09962	0.10475	13	0.133502	2.10998	1.07723	C	N	100 - 44.6 - 14.5 - 3.95	2359.56	16.57	2301.42	1260.39	3516.87	906.781	1251.97	1196.12	1483.75	868.328	2320.23	513.522	868.387	711.619
1.34_307.0238m/z		307.024	1	1.34323	0.0604833	35	0.133552	1.80369	0.85095	C	N	100 - 16.7	276.571	9.26	248.613	282.179	298.92	167.716	256.161	36.1315	160.283	194.403	197.21	94.9799	177.678	21.4961
2.58_152.9953m/z		152.995	1	2.58045	0.157133	3	0.134072	1.63261	0.707184	C	N	100 - 7.48 - 5.55	1876.16	22.83	1177.24	2099.7	2351.53	1124.32	900.137	1423.06	758.974	1446.56	1551.4	636.715	624.351	846.638
2.45_129.0181m/z		129.018	1	2.45475	0.10475	22	0.13421	1.66968	0.739569	C	N	100 - 4.06 - 0.426	1277.7	23	1123.98	935.47	1773.65	637.587	966.03	692.095	724.636	644.478	1170.15	361.074	670.056	411.755
4.93_294.0266m/z		294.027	1	4.93137	0.15475	3	0.134509	1.34505	0.427661	C	N	100 - 22.7	623.788	15.09	583.069	769.751	518.545	382.932	503.842	504.522	375.909	530.308	342.106	216.86	349.474	300.16
4.80_349.0210m/z		349.021	1	4.7952	0.0838	28	0.134738	1.24528	0.316466	C	N	100 - 23.1 - 13.5 - 22.2	1902.09	12.05	1641.98	2074.95	1989.35	1432.22	1328.15	1821.96	1058.6	1429.51	1312.45	811.084	921.232	1083.96
2.64_87.0071m/z		87.0071	1	2.6433	0.0419	7	0.134936	4.89433	2.29111	C	N	100	26.1341	64.68	41.3314	29.1408	7.92995	0	16.019	0	26.6467	20.0761	5.23172	0	11.111	0
4.40_691.3794m/z		691.379	1	4.39952	0.382833	7	0.135137	1.09556	0.131664	C	N	100	1435.12	4.71	1512.99	1400.79	1391.58	1316.25	1212.61	1400.99	975.44	965.055	918.084	745.409	841.088	833.504
5.02_180.0616n	180.062	179.054	1	5.02327	0.0814333	36	0.135297	1.74616	0.804184	C	N	100 - 6.74	669.575	31.65	487.559	584.853	936.314	366.224	512.508	271.637	314.333	402.926	617.725	207.398	355.485	161.608			M-H2O-H, M-H, M+FA-H
5.75_425.0757m/z		425.076	1	5.75177	0.395667	9	0.135308	2.79933	1.48508	C	N	100 - 22.2	178.851	53.27	284.962	150.918	100.674	116.853	23.4238	51.3954	183.717	103.973	66.4191	66.1757	16.2472	30.5772
2.72_931.5639m/z		931.564	1	2.72472	0.332983	21	0.136024	1.10811	0.148105	C	N	100 - 73.1 - 60	6487.47	6.09	6753.16	6033.5	6675.74	6329.52	5471.32	5762.72	4353.82	4156.69	4404.26	3584.49	3795	3428.48
1.49_240.0057m/z		240.006	1	1.48752	0.0837833	4	0.136044	2.24243	1.16506	C	N	100 - 8.61	183.17	32.45	140.435	251.044	158.03	166.221	43.545	35.2852	90.5399	172.953	104.259	94.1329	30.2035	20.9926	HMDB0006512	3-Mercaptolactate-cysteine disulfide	M-H	C6H11NO5S2	33.9	0	21.3519	90.2321		http://nonlinear.com/redirect/outbound?p=hmdb&param=HMDB0006512
1.34_309.0203m/z		309.02	1	1.34323	0.0395333	10	0.136368	2.03966	1.02833	C	N	100 - 11.1	112.622	27.33	98.5951	91.3574	147.913	53.6257	99.691	12.3318	63.5651	62.9393	97.5845	30.3689	69.1474	7.33666
3.41_157.0355m/z		157.036	1	3.41148	0.0942833	22	0.136955	2.63845	1.39969	C	N	100 - 6.08 - 0.289	64.8544	47.67	61.638	97.2525	35.6726	35.1694	38.5721	0	39.7385	67.0007	23.5347	19.9169	26.7543	0
4.82_313.2345m/z		313.235	1	4.81615	0.0419	13	0.137724	2.40692	1.26719	C	N	100	329.417	24.8	275.59	423.436	289.225	69.6378	320.061	20.8882	177.675	291.72	190.814	39.4368	222	12.4272
2.75_620.3354m/z		620.335	1	2.74567	0.178133	1	0.137982	2.27823	1.18792	C	N	60.4 - 100 - 46.1 - 66.8	2837.84	38.87	2480.32	1641.17	4392.02	1583.99	1461.86	691.035	1599.08	1130.66	2897.6	897.035	1013.97	411.125
2.71_891.5762m/z		891.576	1	2.71425	0.1338	11	0.138799	1.09063	0.125164	C	N	100 - 82.9 - 50.5 - 52.6	6273.45	5.61	6647.79	6223.23	5949.32	6067.32	5391.63	5797.42	4285.88	4287.4	3925.01	3436	3739.73	3449.12
4.11_253.9976m/z		253.998	1	4.10858	0.10475	5	0.139216	3.23137	1.69215	C	N	100 - 9.37	3336.54	37.99	3217.24	1268.48	5523.91	583.108	1305.99	1208.54	2074.18	873.899	3644.35	330.222	905.859	719.01
2.45_997.5187m/z		997.519	1	2.45475	0.1257	3	0.139343	2.98628	1.57835	C	N	100 - 68.7 - 39	463.904	51.75	730.368	264.533	396.812	140.852	325.184	0	470.874	182.246	261.793	79.7663	225.553	0
5.84_313.1826m/z		313.183	1	5.83557	0.06285	30	0.139544	7.3647	2.88063	C	N	100 - 4.07	34.3093	77.86	9.06868	31.573	62.2861	0	13.9758	0	5.84665	21.7518	41.0927	0	9.69388	0
5.38_602.2763m/z		602.276	1	5.37705	0.1338	1	0.139638	22.7122	4.5054	C	N	100 - 5.61	83.7928	89.68	145.195	106.183	0	0	11.068	0	93.6087	73.1532	0	0	7.67694	0
2.66_715.5058n	715.506	760.517	1	2.66425	0.249033	19	0.139811	1.38067	0.465372	C	N	100 - 45.9	10890.5	13.46	11393.7	8053.55	13224.2	9110.75	7347.31	7205.39	7345.61	5548.37	8724.57	5159.54	5096.22	4286.78			M-H2O-H, M+FA-H
2.24_523.2596m/z		523.26	1	2.23713	0.188533	5	0.140063	2.28887	1.19464	C	N	100 - 21.1 - 35.7 - 9.76 - 2.6	1946.47	37.16	1692.94	1114.19	3032.27	974.301	491.185	1085.72	1091.45	767.604	2000.51	551.76	340.694	645.942	HMDB0031919	Chaetoglobosin N	M-H2O-H	C33H38N2O5	33.8	0	-1.08962	70.2635		http://nonlinear.com/redirect/outbound?p=hmdb&param=HMDB0031919
4.66_154.0104m/z		154.01	1	4.66138	0.123333	5	0.140222	2.54688	1.34873	C	N	100 - 7.77	260.506	4.81	109.23	407.477	264.81	97.0088	106.734	103.11	70.4218	280.725	174.706	54.9374	74.0327	61.3441	HMDB0002916	4-Nitrocatechol	M-H	C6H5NO4	34.7	0	-27.0838	98.3975		http://nonlinear.com/redirect/outbound?p=hmdb&param=HMDB0002916
4.80_889.0829m/z		889.083	1	4.7952	0.0523833	1	0.140319	1.99146	0.993823	C	N	100 - 30.2	189.584	35.67	112.31	218.506	237.936	76.7717	48.6921	160.132	72.4072	150.536	156.976	43.4769	33.7737	95.269
3.66_256.0927m/z		256.093	1	3.66288	0.07095	22	0.141284	2.72762	1.44764	C	N	100 - 10.3	331.673	24.58	126.145	517.947	350.925	147.793	127.963	89.0371	81.327	356.832	231.52	83.6971	88.7577	52.9718
5.80_273.0241m/z		273.024	1	5.80415	0.115233	5	0.141811	1.30586	0.385005	C	N	59.5 - 100	2285.22	7.3	2104.84	2316.93	2433.87	1415.46	1535.25	2299.19	1357.01	1596.21	1605.73	801.591	1064.87	1367.88
2.38_340.8054m/z		340.805	1	2.38142	0.1757	1	0.14185	9.55913	3.25688	C	N	100 - 29.8	30.6481	82.97	13.0856	59.8068	19.0521	0	0	9.61849	8.43637	41.203	12.5694	0	0	5.72243
2.33_501.2994m/z		501.299	1	2.33142	0.0814333	7	0.142182	1.47966	0.565264	C	N	100 - 26.2 - 25.5 - 6.12	555.41	6.94	737.189	525.864	403.177	353.48	404.178	368.433	475.272	362.286	265.992	200.18	280.345	219.196
2.93_719.5350m/z		719.535	1	2.93438	0.136283	6	0.142456	1.27412	0.349504	C	N	100 - 40.8 - 11.1 - 4.66	84371.4	9.1	96875.4	66119	90119.6	59446.3	68220.1	70991.1	62456.4	45551.7	59455.7	33665.2	47318.7	42235.5
1.04_697.5020m/z		697.502	1	1.03947	0.05	30	0.142463	1.89377	0.921263	C	N	100	77.1091	31.87	62.0626	63.7935	105.471	31.2737	68.357	22.5209	40.0123	43.9496	69.5838	17.7107	47.4136	13.3986	HMDB0056293	DG(18:2n6/0:0/20:5n3)	M+FA-H	C42H68O5	31.5	0	-4.4006	62.4012		http://nonlinear.com/redirect/outbound?p=hmdb&param=HMDB0056293
1.13_490.1705m/z		490.171	1	1.13373	0.0419	7	0.142524	1.74503	0.803253	C	N	100 - 23.5 - 24.1	506.766	28.88	574.035	338.848	607.414	434.729	290.7	145.786	370.085	233.444	400.736	246.193	201.634	86.734
5.27_925.4480m/z		925.448	1	5.27467	0.0942667	10	0.142593	4.46083	2.15731	C	N	100 - 27.4	157.959	68.42	69.5951	278.448	125.834	12.0233	85.6668	8.54052	44.8685	191.833	83.0179	6.80896	59.42	5.0811
2.86_193.0376m/z		193.038	1	2.86095	0.270033	28	0.14263	1.2232	0.290664	C	N	83.6 - 100 - 75.8	3043.84	11	2659.98	3194.96	3276.58	2658.26	2784.45	2022.53	1714.91	2201.12	2161.7	1505.41	1931.34	1203.29
4.82_455.0416m/z		455.042	1	4.81615	0.0733333	11	0.142962	1.29787	0.376141	C	N	100 - 26.3 - 15.2 - 2.71	1519.45	11.89	1391.77	1726.22	1440.34	938.522	1094.21	1479.45	897.287	1189.25	950.255	531.498	758.964	880.183
4.81_811.0905m/z		811.09	1	4.80567	0.0523833	12	0.143082	1.65302	0.725106	C	N	100 - 82.9 - 34.5	456.281	23.45	333.41	528.86	506.574	161.781	242.433	423.872	214.952	364.35	334.208	91.6186	168.156	252.178
3.60_203.0813m/z		203.081	1	3.60003	0.136167	34	0.143605	13.0659	3.70774	C	N	100 - 14.4	4.71103	87.09	7.5012	0	6.63189	1.08168	0	0	4.83609	0	4.37534	0.612569	0	0
4.90_214.0471m/z		214.047	1	4.89995	0.115217	5	0.144435	2.19832	1.1364	C	N	100 - 7.03	526.301	46.06	339.159	427.805	811.939	156.214	197.544	364.473	218.659	294.73	535.67	88.4663	137.02	216.84
3.78_418.9628m/z		418.963	1	3.77573	0.0838	2	0.144551	1.78365	0.834836	C	N	100 - 37.9 - 56.6	736.771	24.84	486.812	665.375	1058.13	302.598	505.428	431.18	313.851	458.4	698.091	171.365	350.574	256.526
2.93_659.5123m/z		659.512	1	2.93438	0.10485	29	0.144961	1.27756	0.353392	C	N	100 - 38.7 - 9.28 - 1.84	24173.8	6.77	28028.6	18704.8	25787.9	17443.6	19631.4	19690.5	18070.3	12886.4	17013.3	9878.54	13616.7	11714.6
2.58_577.3186m/z		577.319	1	2.58045	0.157133	5	0.145222	1.31967	0.400183	C	N	100 - 49.5 - 11.9 - 5.94	3878.94	10.52	4025.57	3417.64	4193.6	3254.02	3537.7	2026.22	2595.32	2354.53	2766.69	1842.79	2453.81	1205.48
4.86_398.9247m/z		398.925	1	4.85805	0.0942667	1	0.145445	1.95699	0.968638	C	N	100 - 34.1	152.73	30.17	124.036	205.88	128.273	35.9843	57.9838	140.162	79.9673	141.838	84.6274	20.3784	40.2186	83.3878
4.30_196.0588m/z		196.059	1	4.29713	0.0838	16	0.145941	3.41462	1.77172	C	N	100 - 5.87	688.634	13.53	384.92	454.209	1226.77	225.816	172.078	207.123	248.161	312.92	809.353	127.883	119.356	123.226
4.66_221.9979m/z		221.998	1	4.66138	0.165233	2	0.146363	2.08784	1.06201	C	N	100 - 10.1 - 0.323	916.409	13.57	517.523	1413.16	818.542	409.294	400.004	507.484	333.651	973.577	540.026	231.789	277.45	301.923	HMDB0006512	3-Mercaptolactate-cysteine disulfide	M-H2O-H	C6H11NO5S2	32.2	0	32.6847	89.6533		http://nonlinear.com/redirect/outbound?p=hmdb&param=HMDB0006512
2.70_462.1756n	462.176	507.28	1	2.70377	1.5701	4	0.146453	1.57239	0.652963	C	N	100 - 31 - 2.77 - 0.803	33959.9	15.09	37257.5	21223.5	43398.7	24573.3	22103.2	18116.3	24020.2	14621.6	28631.9	13916.2	15331.2	10778.1			M-H2O-H, M+FA-H
1.18_731.6277m/z		731.628	1	1.17563	0.06285	972	0.146922	1.26418	0.338201	C	N	100 - 45.5 - 21.2 - 2.61	1023.53	14.24	1178.12	1052.71	839.764	910.161	683.802	834.953	759.541	725.245	554.028	515.436	474.297	496.747	HMDB0047747	TG(14:1(9Z)/15:0/14:1(9Z))	M-H	C46H84O6	36.1	0	11.1431	92.4628		http://nonlinear.com/redirect/outbound?p=hmdb&param=HMDB0047747
5.71_274.1381m/z		274.138	1	5.70987	0.0814167	15	0.147504	6.99993	2.80734	C	N	100 - 6.8	36.4136	79.04	25.2481	69.1032	14.8894	0	0	15.606	16.2777	47.6076	9.82315	0	0	9.28462
2.74_248.1357n	248.136	247.029	1	2.7352	0.175767	37	0.148636	1.44166	0.527735	C	N	100 - 24.3	633.225	10.88	599.36	712.488	587.827	503.864	572.791	241.04	386.412	490.858	387.814	285.345	397.298	143.405			M-H2O-H, M-H
4.76_341.1064m/z		341.106	1	4.76377	0.06285	67	0.149352	3.95665	1.98428	C	N	100 - 8.91 - 22.3	385.768	34.55	343.337	131.25	682.716	62.302	129.447	100.748	221.352	90.4226	450.416	35.2824	89.7864	59.9388	HMDB0005826	Galactinol	M-H	C12H22O11	34.8	0	-7.46193	82.209		http://nonlinear.com/redirect/outbound?p=hmdb&param=HMDB0005826
9.44_241.9587m/z		241.959	1	9.44463	0.45865	1	0.149481	1.18467	0.244487	C	N	100 - 56.9	1200.66	8.21	1296.14	1206.46	1099.37	1158.65	853.64	1028.19	835.631	831.175	725.299	656.159	592.099	611.712
4.85_198.9591m/z		198.959	1	4.84757	0.1257	1	0.14962	1.16251	0.217243	C	N	100 - 82.7	373.779	3.23	372.154	362.603	386.58	277.192	312.646	374.745	239.931	249.81	255.043	156.977	216.857	222.951
2.82_685.3581m/z		685.358	1	2.819	0.0733833	7	0.149841	11.3203	3.50084	C	N	100 - 44.7 - 9.27	73.1735	87.43	95.3396	1.06543	123.116	0	19.3917	0	61.4662	0.734013	81.2245	0	13.4504	0	HMDB0116518	PGP(a-13:0/i-12:0)	M-H2O-H	C31H62O13P2	35.6	0	13.2434	91.9808		http://nonlinear.com/redirect/outbound?p=hmdb&param=HMDB0116518
4.81_236.0339n	236.034	281.034	1	4.80567	0.14665	6	0.150004	1.26031	0.333781	C	N	100 - 18.7 - 3.95	2721.66	11.26	2414.01	3027.09	2723.88	1928.98	1867.35	2682.21	1556.33	2085.47	1797.06	1092.4	1295.23	1595.76			M-H, M+FA-H
3.80_143.0453m/z		143.045	1	3.79668	0.115217	36	0.150179	1.54186	0.624673	C	N	100 - 62.9	824.515	18.79	645.642	912.548	915.354	526.293	774.993	302.973	416.251	628.686	603.897	298.047	537.549	180.251	HMDB0028850	Glycyl-Serine	M-H2O-H	C5H10N2O4	31.7	0	-5.62342	64.9276		http://nonlinear.com/redirect/outbound?p=hmdb&param=HMDB0028850
2.52_272.0021m/z		272.002	1	2.5176	0.259517	5	0.150457	1.44497	0.531044	C	N	87.6 - 100 - 75.1	4885.66	20.95	4904.94	3590.69	6161.36	2704.49	4117.22	3321.72	3162.26	2473.76	4064.9	1531.59	2855.77	1976.23
4.80_591.0098m/z		591.01	1	4.7952	0.0523667	1	0.150752	1.3236	0.404462	C	N	100 - 72.3 - 19 - 4.41	520.947	8.4	470.805	551.547	540.491	355.973	300.644	524.138	303.532	379.98	356.584	201.592	208.532	311.831
3.14_796.5457m/z		796.546	1	3.14152	0.48995	101	0.150842	1.25914	0.332436	C	N	100 - 46.5	4957.79	12.59	5225.38	4244.39	5403.58	3282.48	3734.12	4795.73	3368.85	2924.11	3564.97	1858.92	2590.05	2853.17
3.17_677.3055m/z		677.305	1	3.17293	0.0838	3	0.150842	2.10431	1.07335	C	N	100	146.965	44.24	218.168	90.7453	131.982	38.5	112.157	58.863	140.655	62.5176	87.0743	21.8031	77.794	35.02
4.81_581.0433m/z		581.043	1	4.80567	0.0523667	4	0.151046	1.37956	0.464203	C	N	100 - 77.6 - 51.1	495.369	21.38	398.52	608.44	479.146	267.194	391.015	419.027	256.929	419.176	316.113	151.316	271.215	249.296
2.60_651.3684m/z		651.368	1	2.6014	0.06285	4	0.151106	2.5312	1.33982	C	N	100 - 46.4	321.697	53.37	343.085	134.247	487.758	205.417	88.1482	87.7125	221.19	92.4872	321.795	116.33	61.1412	52.1837
2.58_433.2345m/z		433.235	1	2.58045	0.946267	10	0.151277	1.61469	0.691258	C	N	100 - 25.2 - 14.2	19238.9	11.06	12797.6	18163.5	26755.7	13435.5	11091.7	11217.6	8250.74	12513.5	17651.8	7608.72	7693.37	6673.8
2.78_584.2575m/z		584.258	1	2.7771	0.20955	4	0.151456	2.47071	1.30493	C	N	100 - 62.9 - 7.89	1176.4	17.12	1847.02	486.59	1195.59	453.877	566.489	408.046	1190.79	335.229	788.779	257.037	392.927	242.763
2.39_745.2718m/z		745.272	1	2.3919	0.102383	1	0.152042	1.54963	0.631923	C	N	100 - 55.7	959.434	22.57	986.819	730.533	1160.95	899.749	552.199	405.467	636.21	503.29	765.927	509.54	383.015	241.229
2.56_476.2523n	476.252	457.234	1	2.5595	1.21625	3	0.152763	1.95132	0.964448	C	N	100 - 25.3 - 9.95 - 2.73 - 4.06	63085.8	18.43	29040.5	77164.6	83052.3	35893.9	25451.1	35644.5	18722.6	53161.4	54793.1	20327.2	17653.3	21206.3			M-H2O-H, M+FA-H
2.93_709.5048m/z		709.505	1	2.93438	0.157283	46	0.152968	1.23639	0.30613	C	N	100 - 41 - 85.7 - 38.9	14298.7	4.83	17189.4	12048.4	13658.3	12149.7	11037.5	11507.6	11082.1	8300.59	9010.96	6880.56	7655.78	6846.32
4.74_293.0231m/z		293.023	1	4.74282	0.0733333	9	0.153705	3.49117	1.80371	C	N	100 - 13.7	164.721	27.57	77.5582	295.219	121.387	55.7037	53.6328	32.2102	50.0024	203.387	80.0838	31.5458	37.2006	19.1631
3.77_302.0498m/z		302.05	1	3.76527	0.14665	6	0.153827	1.6809	0.749233	C	N	100 - 14.3 - 7.8	496.767	26.74	345.026	553.258	592.016	127.645	403.666	355.298	222.441	381.159	390.578	72.2872	279.99	211.381	HMDB0013220	Beta-Citryl-L-glutamic acid	M-H2O-H	C11H15NO10	37.5	0	-5.94099	94.4871		http://nonlinear.com/redirect/outbound?p=hmdb&param=HMDB0013220
4.45_983.8201m/z		983.82	1	4.45188	0.165233	323	0.153845	1.20575	0.269931	C	N	17 - 100 - 14.7	6145.77	2.83	6338.8	6098.06	6000.46	6190.97	4173.8	4926.39	4086.68	4201.17	3958.75	3506.03	2895.02	2930.91
3.15_259.0801m/z		259.08	1	3.15198	0.0419	10	0.153862	2.40363	1.26522	C	N	100	130.663	32.43	63.2971	120.218	208.476	73.934	49.4144	39.7342	40.8082	82.8222	137.54	41.8698	34.2747	23.6395
1.55_136.0384m/z		136.038	1	1.55037	0.1257	8	0.154628	4.78432	2.25831	C	N	100	34.231	76.06	61.9106	10.2308	30.5516	10.3402	11.1243	0	39.9143	7.04837	20.1562	5.8558	7.716	0
1.94_394.1579n	394.158	439.243	1	1.93573	0.228083	6	0.154771	2.27231	1.18416	C	N	100 - 17.4	1784.66	9.42	1458.16	2891.96	1003.87	820.729	700.331	835.131	940.09	1992.37	662.297	464.79	485.762	496.853			M-H2O-H, M+FA-H
2.18_391.2795m/z		391.279	1	2.18477	0.146633	26	0.155044	2.33664	1.22443	C	N	100 - 23.5	3686.78	49.62	5573.39	3566.48	1920.48	2737.92	958.168	1037.37	3593.21	2457.07	1267.02	1550.52	664.602	617.171
1.03_916.6033n	916.603	915.596	1	1.02898	0.0919	1	0.155277	1.09676	0.133251	C	N	100 - 53.2 - 18.6 - 4.46 - 0.326	5865.52	2.7	5688.29	5992.31	5915.96	5020.84	5114.81	5908.44	3667.29	4128.32	3903	2843.37	3547.73	3515.17			M-H, M+FA-H
3.33_350.1569m/z		350.157	1	3.33007	0.102383	11	0.155884	1.74486	0.803113	C	N	100 - 23.3 - 2.06	3012.37	9.68	1773.84	2960.51	4302.75	1696.94	1575.97	1906.36	1143.61	2039.6	2838.7	961	1093.12	1134.17
2.42_621.4006m/z		621.401	1	2.42332	0.0942833	10	0.157884	1.91154	0.934735	C	N	100 - 38 - 65.7 - 32.6 - 3.67	2667.9	37.89	3199.74	1502.17	3301.78	2074.95	1552.5	559.597	2062.9	1034.9	2178.32	1175.07	1076.84	332.927
1.33_257.0590m/z		257.059	1	1.33277	0.0709667	35	0.158581	1.9549	0.967093	C	N	100 - 12	33.6507	35.21	20.79	44.1213	36.0409	24.0013	23.6035	4.03586	13.4035	30.3967	23.7777	13.5923	16.3718	2.4011
5.00_290.9920m/z		290.992	1	5.00468	0.165217	6	0.158991	2.07797	1.05518	C	N	100 - 13.3	153.336	4.34	218.188	177.392	64.4299	77.2638	70.9502	73.1598	140.667	122.211	42.5071	43.7555	49.2123	43.5257
2.91_614.4506m/z		614.451	1	2.91333	0.0524833	3	0.159712	1.16737	0.223259	C	N	100 - 38.3	2327.15	3.27	2700.32	2080.47	2200.65	2029.92	1918.29	2032.29	1740.92	1433.31	1451.86	1149.57	1330.56	1209.09
0.96_239.0665m/z		239.067	1	0.958033	0.0733333	73	0.159955	1.08061	0.111843	C	N	100 - 11.6	285.797	4.76	299.785	266.384	291.221	275.116	250.595	267.723	193.274	183.521	192.131	155.802	173.817	159.279
1.34_374.1781m/z		374.178	1	1.34323	0.07095	3	0.160178	1.60195	0.679833	C	N	65 - 100 - 57	312.969	18.01	288.367	377.466	273.073	164.25	311.363	110.487	185.913	260.05	180.158	93.017	215.967	65.7334
2.50_645.2109m/z		645.211	1	2.49665	0.259517	25	0.160324	1.38141	0.466146	C	N	84.1 - 100 - 99.4 - 90.8 - 64.2 - 83.1 - 83.2 - 93	11312.7	18.2	11663.7	9101.4	13173.1	9403.64	9711.9	5452.16	7519.66	6270.27	8690.85	5325.41	6736.34	3243.71
3.78_786.2452m/z		786.245	1	3.77573	0.0733167	5	0.160373	3.95758	1.98462	C	N	100 - 57 - 18.7 - 5.96	1280.71	28.06	498.086	993.585	2350.47	239.227	419.698	311.905	321.12	684.515	1550.7	135.477	291.11	185.565	HMDB0040500	Peonidin 3-sophoroside 5-glucoside	M-H	C34H43O21+	31.5	0	28.9207	83.4466		http://nonlinear.com/redirect/outbound?p=hmdb&param=HMDB0040500
2.94_242.0183n	242.018	241.01	1	2.94485	0.207283	7	0.160408	1.24933	0.321158	C	N	100 - 26.9 - 1.28	4101.83	13.87	4442.64	3445.01	4417.82	2729.84	3205.53	3914.27	2864.21	2373.39	2914.62	1545.94	2223.41	2328.76			M-H2O-H, M-H
4.39_453.2047m/z		453.205	1	4.38903	0.0733333	43	0.160458	1.73986	0.798972	C	N	100	523.132	19.58	407.732	603.224	558.442	82.9425	345.433	473.649	262.868	415.582	368.427	46.9714	239.599	281.793
4.82_959.1880m/z		959.188	1	4.81615	0.0523833	9	0.160667	1.83428	0.875211	C	N	100 - 60 - 28.3 - 4.95	310.356	30.72	238.596	418.546	273.925	59.0989	179.102	269.393	153.824	288.351	180.72	33.4685	124.228	160.273
4.82_630.1030n	630.103	675.088	1	4.81615	0.0733333	9	0.16084	1.49251	0.577736	C	N	100 - 64.1 - 40 - 4.27	1386.08	17.72	1124.29	1611.56	1422.4	643.049	769.888	1373.15	724.838	1110.26	938.416	364.167	534.008	816.944			M-H2O-H, M-H, M+FA-H
3.60_129.0175m/z		129.017	1	3.60003	0.0838	22	0.160993	10.3449	3.37085	C	N	100 - 1.77	22.6128	89.54	28.7764	39.062	0	0	0	6.55764	18.5523	26.9112	0	0	0	3.90141
1.05_609.3081m/z		609.308	1	1.04993	0.0314333	5	0.161463	2.19098	1.13158	C	N	100 - 44.5	33.2603	36.22	46.9874	24.4414	28.352	18.851	26.6906	0	30.2932	16.8385	18.705	10.6756	18.5131	0
3.92_260.1347n	260.135	259.127	1	3.92238	0.104767	15	0.161617	2.23976	1.16335	C	N	100 - 17.8	592.143	23.44	218.23	748.081	810.119	229.783	335.926	227.425	140.695	515.379	534.469	130.129	233.004	135.304			M-H2O-H, M-H
4.61_812.3594m/z		812.359	1	4.60902	0.165233	5	0.162047	1.38372	0.46855	C	N	100 - 26.8	499.598	22.68	423.503	629.822	445.47	272.625	435.941	374.598	273.036	433.906	293.895	154.391	302.376	222.864
2.84_606.3238m/z		606.324	1	2.83995	0.178133	1	0.162072	1.95813	0.969476	C	N	100 - 83.9	3405.35	33.74	3218.18	1926.83	5071.04	1846.09	2264.96	1106.21	2074.78	1327.46	3345.58	1045.46	1571.01	658.128
3.40_671.3148m/z		671.315	1	3.40102	0.0523667	2	0.16363	2.15433	1.10724	C	N	100 - 32.1	316.212	46.15	335.734	161.489	451.413	147.148	238.074	55.1169	216.451	111.255	297.816	83.332	165.132	32.7913
1.41_142.9417m/z		142.942	1	1.4142	0.157117	2	0.163647	1.41701	0.502853	C	N	100 - 24.1	414.807	18.57	499.92	394.652	349.85	226.028	247.791	404.381	322.303	271.889	230.81	128.003	171.872	240.583
2.80_119.0354m/z		119.035	1	2.79805	0.1048	21	0.164107	2.0597	1.04244	C	N	100 - 21.3	51.4246	45.15	26.3182	72.1243	55.8311	34.9516	30.5418	9.40755	16.9676	49.689	36.8341	19.7935	21.1844	5.59693
6.66_246.9544m/z		246.954	1	6.65835	0.0604833	4	0.164379	1.19835	0.261046	C	N	100	99.0231	6.8	100.668	91.6161	104.785	93.6358	89.078	65.1852	64.9013	63.1175	69.1313	53.0272	61.7861	38.7813
3.92_128.0337m/z		128.034	1	3.92238	0.115233	17	0.164665	2.18819	1.12974	C	N	100 - 47	281.87	19.92	108.798	333.191	403.619	126.993	155.336	104.112	70.1431	229.547	266.285	71.918	107.744	61.9403
4.81_152.9944m/z		152.994	1	4.80567	0.0838	8	0.165067	8.79944	3.13741	C	N	100 - 20	48.6051	88.34	4.20907	89.9147	51.6914	0	16.571	0	2.71362	61.9454	34.103	0	11.4939	0	HMDB0000126	Glycerol 3-phosphate	M-H2O-H	C3H9O6P	35.2	0	-8.25323	85.4171		http://nonlinear.com/redirect/outbound?p=hmdb&param=HMDB0000126
3.17_404.1920m/z		404.192	1	3.17293	0.157117	5	0.165331	3.53021	1.81975	C	N	100 - 20.4 - 3.81 - 0.461	67.1688	59.93	39.2376	48.9572	113.312	5.09353	51.5696	0.417484	25.2968	33.7284	74.7565	2.88454	35.7696	0.248378	HMDB0060615	Norendoxifen	M+FA-H	C24H25NO2	36	0	14.5562	95.1199		http://nonlinear.com/redirect/outbound?p=hmdb&param=HMDB0060615
1.79_335.2188m/z		335.219	1	1.78897	0.115383	79	0.166412	19.0061	4.24839	C	N	100 - 15.7	28.8488	96.7	30.8603	0	55.6861	0	0	4.5536	19.8959	0	36.7385	0	0	2.70912	HMDB0014347	Succinylcholine	M+FA-H	C14H30N2O4+2	39.4	0	0.207025	97.5019		http://nonlinear.com/redirect/outbound?p=hmdb&param=HMDB0014347
2.57_561.1495m/z		561.15	1	2.56997	0.0838	49	0.16677	2.21087	1.14461	C	N	100 - 38.2	536.746	46.88	252.902	545.782	811.552	220.46	366.085	141.783	163.048	376.008	535.415	124.849	253.923	84.3524
2.16_176.0316m/z		176.032	1	2.16382	0.0942667	21	0.166812	1.20459	0.268541	C	N	100 - 7.82	1201.55	7.36	1132.44	1301.27	1170.95	1216.57	895.254	880.617	730.095	896.492	772.522	688.96	620.964	523.915
2.42_869.6373m/z		869.637	1	2.42332	0.0419	35	0.167816	1.74193	0.800684	C	N	100 - 51.7	2220.54	32.75	2339.31	2880.99	1441.31	1647.35	1650.06	526.864	1508.17	1984.82	950.891	932.917	1144.51	313.453
2.79_423.1375m/z		423.138	1	2.78757	0.0733167	34	0.16798	1.38762	0.472609	C	N	100 - 26.4	91.0008	10.74	101.762	82.678	88.5626	48.4184	93.3788	54.9448	65.6066	56.9597	58.4284	27.42	64.7692	32.6889
3.42_455.1670m/z		455.167	1	3.42197	0.0838	31	0.16929	11.37	3.50717	C	N	100 - 25.5	1460.66	77.36	3040.39	799.893	541.689	220.926	141.089	23.3809	1960.16	551.074	357.375	125.113	97.8618	13.9102
4.12_237.0390n	237.039	218.021	1	4.11907	0.136167	1	0.169442	2.7055	1.43589	C	N	100 - 11 - 8.41 - 0.787	28153.4	59.58	18346.9	18592.9	47520.4	2018.59	12838.3	16361.1	11828.4	12809.3	31351.2	1143.16	8904.87	9733.88			M-H2O-H, M-H
3.53_284.1229m/z		284.123	1	3.52672	0.0523833	26	0.169673	3.8605	1.94879	C	N	100 - 17.9	18.1098	62.23	8.04065	30.2841	16.0048	0	14.0732	0	5.18387	20.8638	10.559	0	9.76141	0
5.76_447.0630m/z		447.063	1	5.76225	0.0838	6	0.170259	1.67727	0.746118	C	N	100 - 66.7 - 10.4	198.126	35.56	123.159	208.253	262.967	104.468	82.7369	167.168	79.4013	143.473	173.491	59.1614	57.3878	99.4548
3.79_380.0042m/z		380.004	1	3.78622	0.0838	2	0.170891	2.14622	1.1018	C	N	100 - 79.3	419.824	24.94	242.377	340.343	676.751	156.02	250.101	180.711	156.262	234.475	446.481	88.3564	173.475	107.512
4.64_215.0634m/z		215.063	1	4.64043	0.0523667	42	0.172278	2.00698	1.00502	C	N	100 - 10.6	120.493	30.6	89.8618	161.415	110.203	1.1559	93.9595	84.9963	57.9346	111.204	72.7056	0.654604	65.1719	50.5677
1.53_445.2213m/z		445.221	1	1.52942	0.0523667	17	0.172489	2.0918	1.06475	C	N	100 - 15.3	27.1954	40.07	38.5684	16.8487	26.169	9.03846	24.4246	5.53977	24.8654	11.6077	17.2648	5.1186	16.9413	3.29584	HMDB0030162	Nevskin	M+FA-H	C24H32O5	36.5	0	-4.66568	87.686		http://nonlinear.com/redirect/outbound?p=hmdb&param=HMDB0030162
4.92_370.9793m/z		370.979	1	4.92088	0.2176	2	0.172922	2.08203	1.05799	C	N	100 - 20.5 - 20.1	315.057	19.11	496.504	285.774	162.893	184.155	129.637	140.174	320.1	196.88	107.467	104.289	89.9187	83.3952
2.78_589.1718m/z		589.172	1	2.7771	0.0838	33	0.173041	5.47769	2.45357	C	N	100 - 68 - 66.5 - 84	1508.61	41.27	2884.33	340.052	1301.45	206.414	406.61	213.206	1859.55	234.274	858.618	116.895	282.032	126.845
2.58_537.1549m/z		537.155	1	2.58045	0.06285	3	0.173044	1.9452	0.95992	C	N	100 - 27.3	431.424	35.98	255.889	487.75	550.634	317.818	304.374	43.1741	164.974	336.028	363.276	179.985	211.119	25.686
3.07_213.2136m/z		213.214	1	3.06818	0.0419	2	0.173196	1.12122	0.165068	C	N	100	904.384	8.34	878.552	991.06	843.541	879.907	747.685	792.233	566.409	682.776	556.519	498.303	518.608	471.331
2.79_464.3001m/z		464.3	1	2.78757	0.207183	8	0.173518	3.36355	1.74998	C	N	35.7 - 100 - 27.8 - 10.1 - 2.16	124329	5.29	227473	53019.2	92495.2	36772.3	35112.4	39006.5	146654	36526.8	61022.9	20824.6	24354.6	23206.5
2.57_321.1435m/z		321.143	1	2.56997	0.136167	24	0.17413	1.77609	0.828704	C	N	100 - 12.1	698.423	39.16	677.727	435.848	981.695	411.203	550.041	218.465	436.936	300.271	647.665	232.87	381.518	129.974
4.31_310.0880m/z		310.088	1	4.30762	0.0919	13	0.174134	1.89485	0.922082	C	N	100 - 10.4	327.69	42.36	290.682	204.872	487.514	132.337	128.969	257.505	187.405	141.144	321.633	74.9443	89.4551	153.2
2.79_608.2316m/z		608.232	1	2.78757	0.0942833	6	0.17422	2.24142	1.16441	C	N	48.1 - 100 - 38.3	1362.5	48.77	1709.21	518.903	1859.37	872.208	664.033	287.375	1101.94	357.49	1226.71	493.943	460.585	170.971
2.69_562.2919m/z		562.292	1	2.6933	0.0814333	3	0.174289	2.10437	1.07339	C	N	100 - 79.7	321.562	31.79	342.607	141.659	480.42	203.584	148.05	106.787	220.882	97.5937	316.953	115.292	102.69	63.5322
3.60_173.0450m/z		173.045	1	3.60003	0.0314333	18	0.174344	4.77214	2.25464	C	N	100 - 17.8	1.39431	74.63	1.37632	2.44379	0.362822	0.876533	0	0	0.887327	1.68361	0.239368	0.496392	0	0
4.81_893.2479n	893.248	938.149	1	4.80567	0.0523833	4	0.174634	1.87878	0.909798	C	N	100 - 19.3	165.097	35.33	100.597	214.116	180.579	43.2634	69.0631	151.297	64.8557	147.512	119.135	24.5007	47.9034	90.0129			M-H2O-H, M+FA-H
2.76_271.2247m/z		271.225	1	2.75615	0.06285	16	0.174675	1.54256	0.625327	C	N	100	138.187	30.82	144.969	92.2253	177.366	119.353	64.8131	84.5825	93.4629	63.5373	117.016	67.591	44.9555	50.3216
3.78_668.1794n	668.179	713.249	1	3.77573	0.0838	1	0.175368	2.45343	1.2948	C	N	100 - 48.3 - 17.2 - 5.24 - 2.81	2615.7	28.4	1313.22	2127.3	4406.6	766.725	1372.2	1059.5	846.643	1465.57	2907.22	434.207	951.781	630.337			M-H, M+FA-H
3.96_237.0918m/z		237.092	1	3.9643	0.0838167	45	0.175424	1.39863	0.484016	C	N	100 - 8.38	110.812	21.45	97.7544	96.428	138.254	104.331	74.969	58.3866	63.0231	66.4326	91.2119	59.0842	51.9998	34.7366	HMDB0062295	15(R)-hydroperoxy-EPE	M-H	C8H18N2O4S	38.2	0	1.36858	92.6876		http://nonlinear.com/redirect/outbound?p=hmdb&param=HMDB0062295
4.32_249.0379m/z		249.038	1	4.31808	0.0523667	8	0.175911	1.29733	0.375549	C	N	100 - 7.76 - 0.763	325.618	13.85	368.064	244.094	364.695	227.424	234.629	290.917	237.294	168.165	240.604	128.793	162.743	173.078
1.04_866.5298n	866.53	865.522	1	1.03947	0.05	1	0.176896	1.10054	0.138209	C	N	100 - 41 - 24.4	422.021	2.98	416.963	412.77	436.328	425.712	375.263	349.428	268.82	284.372	287.864	241.086	260.289	207.889			M-H, M+FA-H
3.78_445.1251m/z		445.125	1	3.77573	0.06285	42	0.177307	2.625	1.39232	C	N	100 - 28.5 - 23 - 37.5	639.194	24.94	316.768	493.864	1106.95	206.526	313.604	210.378	204.223	340.24	730.301	116.958	217.521	125.162
2.96_346.0775m/z		346.077	1	2.95533	0.0523667	9	0.17855	2.12579	1.088	C	N	100	253.264	29.74	150.063	199.59	410.139	150.728	125.867	80.8211	96.7469	137.504	270.586	85.3595	87.3038	48.0837
2.91_683.4925m/z		683.492	1	2.91333	0.0734333	50	0.178948	1.2926	0.370273	C	N	100 - 43.4	860.797	7.27	1086.43	698.265	797.693	702.509	684.287	611.034	700.432	481.059	526.271	397.84	474.633	363.529
1.03_243.0926m/z		243.093	1	1.02898	0.05	36	0.17949	1.31124	0.390931	C	N	100 - 35.7	297.247	5.72	360.916	215.942	314.883	234.92	233.406	211.749	232.685	148.77	207.742	133.038	161.895	125.978
4.81_653.0440m/z		653.044	1	4.80567	0.0733333	1	0.179727	1.46804	0.553894	C	N	100 - 24.3 - 26 - 4.59	771.45	23.28	564.72	860.626	889.006	458.293	376.941	741.254	364.08	592.915	586.514	259.537	261.453	441.002
2.78_74.0238m/z		74.0238	1	2.7771	0.0733167	3	0.179863	2.99652	1.58329	C	N	100	98.7955	48.24	43.1475	78.0605	175.178	31.4038	49.6	17.9063	27.8175	53.7786	115.573	17.7844	34.4034	10.6532
3.48_375.1295m/z		375.13	1	3.48482	0.0942667	38	0.180173	3.08081	1.62331	C	N	100 - 27.3 - 4.29	364.683	64.91	624.58	308.053	161.415	31.0451	248.325	75.7463	402.672	212.229	106.492	17.5813	172.243	45.0645
2.67_535.2970m/z		535.297	1	2.67472	0.290983	8	0.180896	2.15927	1.11054	C	N	100 - 31.5 - 50.4	2960.24	50.92	3035.05	1373.07	4472.59	1438.69	2032.64	641.504	1956.72	945.959	2950.75	814.752	1409.87	381.657
3.21_131.0806m/z		131.081	1	3.21483	0.06285	32	0.18135	3.46638	1.79343	C	N	100 - 66.3	47.0618	70.6	10.5072	75.4209	55.2572	5.70446	29.2353	5.79014	6.77408	51.9601	36.4555	3.23051	20.2781	3.44479
4.82_96.9589m/z		96.9589	1	4.81615	0.282817	3	0.181697	1.11145	0.152443	C	N	100 - 0.254	1593.03	6.31	1635.88	1664.94	1478.28	1459.15	1283.35	1557.39	1054.67	1147.04	975.28	826.334	890.152	926.553
4.62_951.8229m/z		951.823	1	4.61948	0.19665	24	0.181887	1.13916	0.187968	C	N	100 - 99.5 - 69.3	5797.53	8.93	5542.42	6393.15	5457.01	4474.25	5234.95	5558.73	3573.24	4404.46	3600.22	2533.83	3631.06	3307.11
3.78_394.0840n	394.084	393.073	1	3.77573	0.06285	1	0.181897	3.77434	1.91623	C	N	100 - 34.5 - 29 - 3.48	578.126	61.84	211.153	448.437	1074.79	91.0513	262.203	106.263	136.132	308.944	709.081	51.5636	181.868	63.2202			M-H2O-H, M-H
5.21_273.1179m/z		273.118	1	5.21182	0.06285	38	0.182034	3.70978	1.89133	C	N	100 - 67.3	54.3038	73.04	8.50555	77.7375	76.6682	0	13.0114	30.9026	5.4836	53.5561	50.5812	0	9.02495	18.3852
4.81_302.0993m/z		302.099	1	4.80567	0.0942667	12	0.18232	5.24737	2.39159	C	N	100 - 5.69	60.2562	85.15	1.02246	90.7903	88.9557	21.2424	0	13.207	0.659191	62.5486	58.6878	12.0298	0	7.85737	HMDB0000982	5-Methylcytidine	M+FA-H	C10H15N3O5	38.5	0	-0.232729	92.5911		http://nonlinear.com/redirect/outbound?p=hmdb&param=HMDB0000982
2.45_189.0381m/z		189.038	1	2.45475	0.0523833	18	0.182866	1.47642	0.562105	C	N	100 - 11.7 - 3.85 - 0.19	3328.78	21.42	3288.61	2636.74	4061.01	2051.07	3249.35	1463.47	2120.19	1816.54	2679.21	1161.55	2253.81	870.675
2.52_119.0352m/z		119.035	1	2.5176	0.249017	21	0.183187	1.21822	0.284771	C	N	100 - 8.85	1053.22	9.82	938.856	1140.17	1080.63	888.802	1026.15	678.718	605.288	785.501	712.937	503.341	711.756	403.797
4.05_210.0674m/z		210.067	1	4.04573	0.0314333	18	0.183396	2.12515	1.08757	C	N	100	98.4561	44.75	126.286	121.426	47.6563	12.4831	82.1525	44.3513	81.4177	83.6544	31.4408	7.06935	56.9824	26.3864
2.43_826.6267m/z		826.627	1	2.4338	0.0523833	41	0.184104	1.41778	0.503631	C	N	100 - 44.3 - 48.6 - 20.7	316.25	25.14	399.692	241.341	307.717	294.192	183.592	191.397	257.685	166.268	203.014	166.605	127.343	113.87
3.12_735.5175m/z		735.517	1	3.12057	0.1257	64	0.184141	1.35188	0.434964	C	N	100	600.942	20.39	758.975	562.035	481.815	384.543	400.237	548.792	489.318	387.205	317.874	217.772	277.611	326.499
2.82_363.1274m/z		363.127	1	2.819	0.1467	31	0.184194	2.14044	1.09791	C	N	100 - 26.9 - 24.6	347.832	34.67	257.664	301.007	484.825	116.055	340.439	31.02	166.118	207.374	319.859	65.7232	236.135	18.455	HMDB0005000	Loratadine	M-H2O-H	C22H23ClN2O2	37.1	0	1.20029	87.0266		http://nonlinear.com/redirect/outbound?p=hmdb&param=HMDB0005000
3.06_293.0529m/z		293.053	1	3.05772	0.0419	26	0.185298	1.67564	0.744708	C	N	100 - 3.81	327.42	28.36	462.31	198.653	321.299	137.93	248.497	199.776	298.055	136.859	211.974	78.1116	172.362	118.855
3.04_269.2419m/z		269.242	1	3.03677	0.0919	10	0.185335	1.3666	0.450589	C	N	100 - 5.26	352.477	8.87	343.243	257.501	456.687	272.571	231.552	269.646	221.292	177.402	301.295	154.361	160.609	160.423
1.62_332.1116m/z		332.112	1	1.62368	0.154767	16	0.186476	3.38984	1.76122	C	N	100 - 5.36	112.217	38.36	91.9727	205.613	39.0645	20.6113	46.0021	32.6983	59.2956	141.654	25.7725	11.6724	31.9078	19.4535
3.75_210.0372m/z		210.037	1	3.75478	0.1757	19	0.186651	1.81418	0.859319	C	N	100 - 55.2	177.034	33.3	140.053	122.093	268.955	72.9923	85.3286	134.429	90.2932	84.114	177.441	41.3365	59.1854	79.977
1.28_761.3835m/z		761.383	1	1.28038	0.11285	5	0.187277	7.49528	2.90598	C	N	100 - 42.7 - 31.5	14.779	92.51	26.9763	0	17.3607	5.20727	0.708056	0	17.3918	0	11.4536	2.94894	0.49112	0
4.11_537.9672m/z		537.967	1	4.10858	0.0314333	1	0.187651	3.79565	1.92435	C	N	100 - 3.08	413.293	77.43	239.879	217.415	782.584	7.68339	175.436	143.538	154.652	149.785	516.303	4.35121	121.686	85.3968
3.78_497.0727m/z		497.073	1	3.77573	0.1257	37	0.18774	2.74699	1.45785	C	N	100 - 25.5	1628.82	19.95	645.664	1385.91	2854.9	554.071	725.783	498.995	416.265	954.804	1883.49	313.778	503.416	296.872
3.36_129.0179m/z		129.018	1	3.35912	0.15475	22	0.187741	2.45214	1.29404	C	N	100 - 1.69	48.5613	16.89	55.9494	75.4154	14.3193	23.4904	16.9647	18.9559	36.071	51.9563	9.44704	13.3029	11.767	11.2776
4.64_203.0270m/z		203.027	1	4.64043	0.0709667	14	0.187766	1.35831	0.441813	C	N	100	531.243	19.22	413.392	586.721	593.617	261.912	434.394	477.01	266.517	404.212	391.634	148.324	301.304	283.793
4.82_843.1336m/z		843.134	1	4.81615	0.06285	2	0.188386	1.56592	0.647014	C	N	100 - 53.5 - 36.5	560.025	19.56	473.607	683.206	523.261	165.694	356.872	550.33	305.339	470.684	345.217	93.8347	247.533	327.414
2.57_518.2155m/z		518.216	1	2.56997	0.10475	1	0.189717	1.53663	0.619769	C	N	87.8 - 100 - 29.7	884.101	31.61	677.061	773.3	1201.94	796.742	461.162	468.148	436.507	532.753	792.972	451.206	319.87	278.52
1.53_405.2946m/z		405.295	1	1.52942	0.2095	6	0.189843	1.87813	0.909293	C	N	100 - 21 - 55.5 - 10.3	2529.65	16.21	3648.41	1133.43	2807.12	1212.03	1598.75	1229.93	2352.16	780.857	1851.98	686.389	1108.92	731.734	HMDB0011554	MG(0:0/22:4(7Z,10Z,13Z,16Z)/0:0)	M-H	C25H42O4	29.8	0	-15.8754	65.1438		http://nonlinear.com/redirect/outbound?p=hmdb&param=HMDB0011554
2.76_523.2496m/z		523.25	1	2.75615	0.312033	4	0.189881	1.52239	0.606338	C	N	100 - 76.7	2415.36	26.71	2801.08	1670.67	2774.32	1278.14	2324.69	1156.83	1805.88	1150.98	1830.33	723.83	1612.45	688.248
2.81_543.2657m/z		543.266	1	2.80852	0.217667	6	0.190304	2.05923	1.0421	C	N	100 - 93.2 - 86.1 - 48.7	1472.48	31.36	1860.21	961.557	1595.66	486.167	1493.54	165.482	1199.29	662.45	1052.72	275.323	1035.94	98.4522	HMDB0039631	Physagulin F	M-H	C30H40O9	26.4	0	10.4784	43.1628		http://nonlinear.com/redirect/outbound?p=hmdb&param=HMDB0039631
3.13_767.5375m/z		767.538	1	3.13103	0.28045	5	0.190415	1.30109	0.379717	C	N	28.1 - 100 - 59.2	1841.18	18.06	1932.97	1472.34	2118.23	1152.53	1307.09	1785.7	1246.2	1014.34	1397.48	652.69	906.621	1062.39
3.50_413.1034m/z		413.103	1	3.49528	0.0523667	87	0.190902	3.61545	1.85418	C	N	100 - 16.7	137.118	65.37	228.112	134.325	48.9166	0	110.013	3.76382	147.066	92.541	32.2723	0	76.3067	2.23925
1.04_981.6089m/z		981.609	1	1.03947	0.05	1	0.191242	1.0784	0.108889	C	N	100 - 49.6 - 70.7 - 31.8 - 24.9 - 6.99	1773.89	4.98	1855.37	1680.05	1786.26	1686.61	1729.49	1518.7	1196.17	1157.44	1178.47	955.151	1199.61	903.534	HMDB0011127	1,2-Di-(9Z,12Z,15Z-octadecatrienoyl)-3-(Galactosyl-alpha-1-6-Galactosyl-beta-1)-glycerol	M+FA-H	C51H84O15	26.4	0	31.7221	59.8421		http://nonlinear.com/redirect/outbound?p=hmdb&param=HMDB0011127
2.15_190.0514m/z		190.051	1	2.15335	0.10475	11	0.191265	1.43744	0.523504	C	N	100 - 9.1	820.266	19.11	877.323	940.533	642.943	330.295	779.307	602.327	565.617	647.966	424.176	187.05	540.541	358.349
2.44_642.3855m/z		642.385	1	2.44427	0.0733167	1	0.191466	2.42169	1.27601	C	N	100 - 11.4	335.647	54.25	408.142	105.361	493.438	129.969	217.737	68.0945	263.132	72.587	325.541	73.6034	151.026	40.5122	HMDB0029335	Mucronine D	M-H2O-H	C37H51N5O6	29.1	0	29.292	72.0072		http://nonlinear.com/redirect/outbound?p=hmdb&param=HMDB0029335
3.99_233.9995m/z		233.999	1	3.98525	0.0814333	5	0.191742	1.79453	0.843605	C	N	100 - 3.4	36.7901	28.88	28.9878	48.893	32.4895	20.7082	34.9032	5.89251	18.6887	33.6841	21.4347	11.7273	24.2094	3.50569
4.80_552.9859m/z		552.986	1	4.7952	0.10475	4	0.191882	1.47663	0.562312	C	N	100 - 14	451.309	20.91	282.452	556.11	515.365	264.108	273.57	379.224	182.099	383.124	340.008	149.568	189.753	225.616
3.80_269.0501m/z		269.05	1	3.79668	0.10475	78	0.192042	1.73464	0.794636	C	N	100 - 25.3	345.26	26.38	241.959	379.736	414.083	313.36	231.327	52.4279	155.993	261.613	273.188	177.46	160.453	31.1915	HMDB0133008	{[1-(4-methoxyphenyl)-3-oxopentyl]oxy}sulfonic acid	M-H2O-H	C12H16O6S	36.2	0	4.21453	85.8848		http://nonlinear.com/redirect/outbound?p=hmdb&param=HMDB0133008
3.60_87.0078m/z		87.0078	1	3.60003	0.0942667	7	0.192128	4.98203	2.31673	C	N	100 - 0.855	29.9259	86.6	45.0359	44.7419	0	9.19818	0	8.82215	29.035	30.8243	0	5.20905	0	5.24865
4.42_903.8577m/z		903.858	1	4.42047	0.45615	1282	0.192778	1.1456	0.196099	C	N	100 - 21.8 - 2.28 - 1.44 - 3.21 - 5.5 - 1.64 - 1.45	17924.8	3.78	18559.4	18003.6	17211.6	18311.5	13554.6	15074.1	11965.4	12403.3	11355.2	10370.1	9401.68	8968.19
1.14_83.0124m/z		83.0124	1	1.14422	0.10475	9	0.192913	4.10991	2.03911	C	N	100 - 20.3	273.477	37.34	96.5283	193.328	530.575	50.3467	54.1286	95.1473	62.2326	133.19	350.043	28.512	37.5445	56.607
4.82_695.0781m/z		695.078	1	4.81615	0.0314167	12	0.193047	1.65271	0.724835	C	N	80.5 - 100 - 35.7	164.707	32.28	95.6521	223.388	175.082	74.5344	88.5241	135.918	61.6677	153.9	115.509	42.2098	61.4019	80.8632
4.31_90.0307n	90.0307	89.0239	1	4.30762	0.0919	9	0.193459	1.40564	0.491225	C	N	100 - 0.543	323.598	13.11	368.831	284.666	317.297	160.146	192.804	337.694	237.788	196.117	209.334	90.6928	133.732	200.908			M-H2O-H, M-H
2.62_145.0128m/z		145.013	1	2.62235	0.0419	11	0.193604	3.45831	1.79007	C	N	100 - 8.01	142.651	75.65	83.4548	77.2815	267.218	8.03238	71.5993	44.115	53.804	53.2419	176.295	4.54885	49.6626	26.2458
2.11_435.0481m/z		435.048	1	2.11145	0.1257	6	0.194403	3.18489	1.67124	C	N	100	116.468	53.52	164.567	138.792	46.046	109.707	0	0	106.098	95.6187	30.3785	62.1286	0	0
3.79_510.1356n	510.136	509.091	1	3.78622	0.0838	12	0.194475	2.05351	1.03809	C	N	100 - 41.5	1070.18	24.57	600.335	867.958	1742.24	480.822	664.502	418.114	387.041	597.966	1149.43	272.296	460.91	248.753			M-H2O-H, M-H
1.04_835.5154m/z		835.515	1	1.03947	0.05	19	0.195032	1.16758	0.223517	C	N	100 - 42.5 - 56.4 - 17	529.292	4.53	554.197	506.384	527.297	496.08	504.191	359.707	357.295	348.866	347.88	280.937	349.715	214.004
2.65_591.3526m/z		591.353	1	2.65377	0.0814167	5	0.195211	4.64377	2.2153	C	N	100 - 31.6	360.657	45.32	329.838	63.7043	688.427	117.48	64.8122	50.7018	212.649	43.8882	454.184	66.5304	44.9549	30.1645
2.81_147.0236m/z		147.024	1	2.80852	0.0523833	21	0.195516	1.32901	0.410348	C	N	100 - 11.7	102.74	19.93	80.2301	107.717	120.274	92.7237	84.0038	55.191	51.725	74.2101	79.3497	52.5107	58.2665	32.8354
2.81_420.1842n	420.184	401.166	1	2.80852	0.230617	4	0.195719	1.47127	0.557066	C	N	100 - 20 - 7.94	1590.81	27.5	1320.34	1301.41	2150.68	1284.2	1219.6	739.949	851.234	896.589	1418.9	727.257	845.937	440.225			M-H2O-H, M-H
3.10_452.2778m/z		452.278	1	3.09962	0.165233	4	0.195932	1.4547	0.54072	C	N	100 - 23.3 - 4 - 0.553 - 0.0582	123758	7.36	120952	82476.3	167845	92278.9	81994.2	80950.2	77978.4	56820.8	110734	52258.8	56872.6	48160.5
4.62_769.3619m/z		769.362	1	4.61948	0.0919167	1	0.196102	1.15292	0.205294	C	N	95.2 - 100	233.155	9.72	229.069	257.592	212.804	188.642	185.744	232.303	147.683	177.464	140.396	106.831	128.835	138.206
4.64_259.0900m/z		259.09	1	4.64043	0.06285	50	0.196135	1.93681	0.95368	C	N	100 - 9.2 - 1.49	1558.22	46.27	741.104	2105.14	1828.4	310.39	970.809	1132.39	477.796	1450.31	1206.27	175.778	673.37	673.704
2.47_897.6109m/z		897.611	1	2.46522	0.0523667	11	0.196798	3.08671	1.62607	C	N	96.7 - 100 - 49.8 - 15.1	4769.02	53.74	8564.09	1630.38	4112.6	2490.78	935.891	1208.38	5521.34	1123.22	2713.26	1410.56	649.151	718.914
4.84_644.0819m/z		644.082	1	4.8371	0.06285	1	0.197194	1.44989	0.535944	C	N	100 - 56.1 - 15	430.875	24.76	312.526	519.642	460.457	207.885	270.411	413.236	201.488	357.999	303.783	117.728	187.562	245.851
2.52_639.4044m/z		639.404	1	2.5176	0.0838	9	0.19755	2.2707	1.18314	C	N	100 - 43.2 - 5.93	1046.13	51.16	1742.21	586.106	810.075	728.07	371.017	283.035	1123.21	403.789	534.44	412.316	257.344	168.389
3.78_276.0016n	276.002	256.984	1	3.77573	0.1676	2	0.198391	1.8989	0.925161	C	N	100 - 50.2	1100.02	17.84	652.285	897.34	1750.44	597.943	672.074	467.87	420.533	618.209	1154.84	338.623	466.162	278.355			M-H2O-H, M+FA-H
4.84_576.0931m/z		576.093	1	4.8371	0.0523833	2	0.198399	1.33537	0.41724	C	N	100 - 52.5	419.539	19.93	362.752	515.537	380.327	235.508	304.386	402.628	233.869	355.171	250.918	133.372	211.127	239.54
1.50_240.1588m/z		240.159	1	1.498	0.188533	15	0.198545	1.22029	0.287224	C	N	100 - 17.2 - 13.2	236.679	15.63	261.883	253.944	194.211	219.703	159.976	202.181	168.838	174.951	128.129	124.421	110.962	120.286
2.47_448.3059m/z		448.306	1	2.46522	0.2176	10	0.198799	2.03699	1.02644	C	N	100 - 39.9 - 8.15	274111	35.11	413443	115596	293295	163784	80056	159860	266550	79638	193499	92752.9	55528.2	95107.2
4.57_146.0446m/z		146.045	1	4.56712	0.0733167	16	0.198925	3.27923	1.71336	C	N	100	195.742	73.21	65.3236	349.14	172.762	0	72.9271	106.147	42.1146	240.535	113.978	0	50.5835	63.1512
1.85_240.0803m/z		240.08	1	1.85193	0.11535	9	0.199386	1.35065	0.43365	C	N	100 - 64.3	106.207	23.03	81.9452	105.817	130.859	94.9867	83.4253	57.4905	52.8307	72.901	86.3331	53.7922	57.8653	34.2034
4.63_498.9366m/z		498.937	1	4.62997	0.115217	5	0.199552	1.34598	0.428658	C	N	100 - 41.8	251.528	16.29	215.522	328.039	211.023	173.653	165.287	221.681	138.949	225.997	139.22	98.3418	114.646	131.887
1.87_441.2736m/z		441.274	1	1.87288	0.283	6	0.199661	1.48017	0.565759	C	N	100 - 95.1 - 39.8 - 30.8	2198.38	12.12	3056.67	2020.11	1518.34	1686.42	1429.79	1339.46	1970.66	1391.73	1001.72	955.044	991.726	796.897
4.12_937.6671m/z		937.667	1	4.11907	0.280467	2	0.200093	1.93281	0.950696	C	N	100 - 61.2 - 56.3 - 14.4 - 10.4 - 6.34 - 3.91 - 4.02 - 3.03	5483.76	31	3893.71	5281.8	7275.77	0	4129.35	4382.26	2510.31	3638.82	4800.13	0	2864.19	2607.19
1.31_170.0551n	170.055	151.037	1	1.31182	0.2176	11	0.201198	1.29016	0.36755	C	N	100 - 31.5	1177.05	10.28	1149.9	906.603	1474.66	1004.74	915.084	817.164	741.347	624.59	972.892	568.998	634.718	486.164			M-H2O-H, M-H
3.78_657.1442m/z		657.144	1	3.77573	0.0523833	48	0.201995	6.60283	2.72308	C	N	100 - 49.1 - 36.7	288.527	93.79	76.1786	190.142	599.261	0	81.2822	49.8102	49.113	130.995	395.358	0	56.3788	29.6341	HMDB0003337	Oxidized glutathione	M+FA-H	C20H32N6O12S2	32.7	0	-9.7281	74.2236		http://nonlinear.com/redirect/outbound?p=hmdb&param=HMDB0003337
3.14_330.1274m/z		330.127	1	3.14152	0.0733333	22	0.203212	10.3806	3.37582	C	N	100 - 35	46.6303	101.63	94.7479	45.1431	0	0	13.4762	0	61.0847	31.1006	0	0	9.34732	0
2.07_362.1696m/z		362.17	1	2.06955	0.11285	13	0.203328	1.80451	0.851609	C	N	100 - 32.8	729.513	13.98	624.878	735.007	828.652	16.3267	479.016	717.471	402.864	506.372	546.697	9.24603	332.254	426.852	HMDB0028918	Isoleucyl-Tryptophan	M+FA-H	C17H23N3O3	35.9	0	-7.88638	88.4569		http://nonlinear.com/redirect/outbound?p=hmdb&param=HMDB0028918
3.11_315.1104n	315.11	314.101	1	3.11008	0.10475	6	0.203471	2.26911	1.18213	C	N	100	37.9931	50.35	60.063	26.1572	27.7591	0	28.4555	21.7754	38.7231	18.0206	18.3138	0	19.7372	12.9551			M-H2O-H, M-H
1.59_239.0502m/z		239.05	1	1.59227	0.2176	53	0.204131	1.37303	0.457366	C	N	100 - 11.5	1040.73	14.03	996.294	922.09	1203.81	1083.54	535.524	654.877	642.319	635.26	794.202	613.622	371.449	389.613
4.82_452.0679n	452.068	433.05	1	4.81615	0.0733333	3	0.204975	1.2128	0.278344	C	N	100 - 60.7	943.953	9.42	852.969	1030.59	948.301	625.271	752.336	957.366	549.916	710.01	625.633	354.099	521.833	569.576			M-H2O-H, M+FA-H
2.71_242.0890n	242.089	241.082	1	2.71425	0.1757	30	0.205152	1.36201	0.445739	C	N	100 - 19.3 - 4.77 - 0.236	838.083	18.8	1005.36	816.351	692.534	547.832	841.185	456.965	648.166	562.413	456.894	310.245	583.461	271.867			M-H, M+FA-H
4.62_917.3344m/z		917.334	1	4.61948	0.217617	3	0.205897	1.14426	0.194411	C	N	59.6 - 78.3 - 99.4 - 100 - 98.2	2580.28	10.71	2363.3	2902.8	2474.73	2190.48	2052.19	2522.27	1523.64	1999.84	1632.68	1240.5	1423.43	1500.6
4.20_191.0179m/z		191.018	1	4.20287	0.0733333	17	0.205897	2.74089	1.45464	C	N	100 - 8.04	37.9837	61.83	23.497	65.0803	25.3737	1.11978	10.5329	29.9218	15.1487	44.8361	16.7401	0.634144	7.3058	17.8017
2.33_255.0880m/z		255.088	1	2.33142	0.165233	31	0.206909	2.17946	1.12397	C	N	100 - 33 - 5.89	2587.77	52.84	3543.59	3198.3	1021.41	2010.84	1245.63	305.564	2284.58	2203.42	673.864	1138.77	863.99	181.792
5.79_268.0151m/z		268.015	1	5.79367	0.157117	2	0.207023	1.27059	0.345496	C	N	100 - 10.9 - 26.6	1025.61	7.75	941.283	1036.44	1099.12	653.412	686.05	1082.12	606.853	714.038	725.133	370.036	475.856	643.799
3.25_590.3209m/z		590.321	1	3.24627	0.15475	4	0.208533	3.2849	1.71585	C	N	100	674.557	45.29	1285.06	448.071	290.543	241.892	274.544	99.6162	828.486	308.691	191.683	136.987	190.429	59.2657
2.12_186.0464m/z		186.046	1	2.12192	0.290917	11	0.208775	1.31382	0.393767	C	N	100	2655.44	19.55	2056.31	2935.09	2974.9	2547.17	1510.07	2006.24	1325.72	2022.09	1962.66	1442.5	1047.41	1193.59
2.94_705.5219m/z		705.522	1	2.94485	0.0734167	22	0.209294	1.31689	0.397135	C	N	100 - 49.9	2220.67	16.43	2718.36	1624.1	2319.55	1650.73	1428.8	1979.37	1752.55	1118.9	1530.31	934.83	991.039	1177.61
3.03_149.0438m/z		149.044	1	3.02628	0.144283	40	0.209427	2.52563	1.33665	C	N	100	409.064	50.57	263.224	238.298	725.67	227.46	188.298	70.1362	169.703	164.172	478.755	128.814	130.607	41.7268
4.82_823.2192m/z		823.219	1	4.81615	0.0314167	94	0.209609	4.71209	2.23637	C	N	100 - 33	59.745	88.74	0	101.189	78.0464	0.494711	11.2133	26.3293	0	69.7123	51.4905	0.280161	7.77772	15.6644	HMDB0036321	(7E,7'R,8'R)-e-Viniferin 3',5'-diglucoside	M+FA-H	C40H42O16	30.7	0	-33.7268	82.8469		http://nonlinear.com/redirect/outbound?p=hmdb&param=HMDB0036321
3.13_411.3330m/z		411.333	1	3.13103	0.0419	23	0.209935	3.03568	1.60202	C	N	100 - 12.7	12.7499	52.95	10.553	20.3255	7.37122	0	0	12.6	6.80359	14.0029	4.8631	0	0	7.49628
3.27_257.0761m/z		257.076	1	3.26722	0.0838	95	0.210043	1.31081	0.39046	C	N	100 - 10.3	161.355	18.58	170.818	193.815	119.43	114.204	149.073	106.008	110.128	133.526	78.793	64.6755	103.4	63.0684
3.25_693.3526m/z		693.353	1	3.24627	0.06285	2	0.210373	1.62369	0.699272	C	N	100	318.624	2.37	315.08	313.49	327.302	322.577	223.626	42.5027	203.135	215.974	215.935	182.68	155.111	25.2866
4.81_371.0319m/z		371.032	1	4.80567	0.0733333	15	0.210464	1.23391	0.303238	C	N	100 - 0.472	1315.78	12.97	1120.59	1437.14	1389.6	886.601	981.015	1331.43	722.456	990.098	916.776	502.094	680.449	792.121
3.77_212.0208m/z		212.021	1	3.76527	0.165217	7	0.210661	1.80097	0.848773	C	N	100 - 16 - 8.28 - 4.21 - 0.205	782.629	42.83	519.178	668.749	1159.96	240.361	684.027	379.293	334.718	460.725	765.275	136.12	474.453	225.657
3.79_203.1803m/z		203.18	1	3.78622	0.0523667	124	0.212603	11.7491	3.55448	C	N	100	209.255	105.94	60.5548	103.155	464.055	0	53.4308	0	39.0402	71.0672	306.157	0	37.0606	0
2.84_243.0894m/z		243.089	1	2.83995	0.0524333	26	0.212723	1.73961	0.798765	C	N	100 - 20.1 - 3.01	308.493	34.41	185.021	278.729	461.728	192.563	229.293	110.146	119.285	192.027	304.621	109.051	159.042	65.5304
5.49_201.1334m/z		201.133	1	5.49227	0.136183	35	0.213004	1.31079	0.390439	C	N	100 - 3.58	299.839	8.68	300.934	325.309	273.275	144.988	239.258	301.994	194.015	224.117	180.291	82.1085	165.954	179.668
4.81_974.2940m/z		974.294	1	4.80567	0.0523833	5	0.213785	4.2389	2.08369	C	N	100 - 43.3 - 14.1	25.7773	87.16	0	36.1183	41.2137	0	10.1527	8.09074	0	24.8832	27.1904	0	7.04207	4.81351	HMDB0112236	Myristoleoyl-CoA	M-H	C35H60N7O17P3S	38.1	0	3.45626	94.3951		http://nonlinear.com/redirect/outbound?p=hmdb&param=HMDB0112236
3.90_243.1694m/z		243.169	1	3.90143	0.0314333	46	0.214875	3.33908	1.73945	C	N	100	60.5824	64.02	32.5229	104.844	44.3805	0	54.4304	0	20.9678	72.2306	29.2797	0	37.7539	0
3.78_500.0731n	500.073	545.135	1	3.77573	0.0838	12	0.214937	2.11744	1.08232	C	N	100 - 49.1 - 44.3	1217.47	28.15	610.874	1001.94	2039.6	421.767	744.309	558.843	393.835	690.274	1345.61	238.852	516.266	332.479			M-H, M+FA-H
4.59_965.8189m/z		965.819	1	4.58807	0.332833	367	0.215134	1.08906	0.123079	C	N	100 - 50.4 - 71 - 29.6 - 16.3	13731.8	6.61	12739.6	14519.1	13936.7	12078	12030.2	13718.4	8213.3	10002.7	9194.65	6839.92	8344.39	8161.66
4.82_678.1727n	678.173	659.155	1	4.81615	0.0523833	2	0.215257	1.45626	0.542267	C	N	100 - 50.1	409.198	16.1	343.689	475.476	408.43	150.578	270.767	421.634	221.579	327.572	269.458	85.2741	187.809	250.847			M-H2O-H, M+FA-H
5.85_216.0606m/z		216.061	1	5.84605	0.1257	5	0.215542	4.45717	2.15613	C	N	100	34.6861	88.75	10.2615	69.2646	24.5321	15.1359	0	8.21037	6.61566	47.7188	16.1848	8.57166	0	4.88468
1.15_112.9841m/z		112.984	1	1.15468	0.0838	5	0.216157	2.79488	1.48278	C	N	100	31.7468	64.69	28.6615	12.9267	53.6522	25.7933	3.12464	5.15882	18.4783	8.90564	35.3966	14.6071	2.16731	3.06919	HMDB0014118	Trifluoroacetic acid	M-H	C2HF3O2	36.7	0	-12.9451	97.3943		http://nonlinear.com/redirect/outbound?p=hmdb&param=HMDB0014118
4.11_500.0348m/z		500.035	1	4.10858	0.0419	2	0.216553	10.7837	3.43079	C	N	100 - 14.9	211.461	91.98	184.747	0.0399162	449.596	40.4273	9.70151	8.69893	119.108	0.0274997	296.617	22.8945	6.72914	5.17535
4.26_540.3273m/z		540.327	1	4.25523	0.0942833	3	0.216669	1.26708	0.341505	C	N	100 - 16.3	107.017	18.55	129.413	105.268	86.3705	77.343	102.418	73.6187	83.4339	72.5229	56.9822	43.8004	71.0392	43.7987
1.69_214.1421m/z		214.142	1	1.69465	0.123383	1	0.217057	229.341	7.84135	C	N	100 - 10.5	3.53033	117.8	8.16987	0.138258	2.28285	0	0	0.0461801	5.26718	0.095251	1.50609	0	0	0.0274744	HMDB0013279	N-Nonanoylglycine	M-H	C11H21NO3	36.6	0	-12.9748	96.8846		http://nonlinear.com/redirect/outbound?p=hmdb&param=HMDB0013279
4.81_309.9815n	309.982	354.979	1	4.80567	0.219967	1	0.217086	1.28206	0.358465	C	N	100 - 22.3	2764.08	19.95	2405.93	3399.21	2487.11	1878.4	1900.08	2689.43	1551.12	2341.84	1640.85	1063.76	1317.93	1600.05			M-H, M+FA-H
4.20_379.9958m/z		379.996	1	4.20287	0.0733167	3	0.217348	1.82747	0.86985	C	N	100 - 32.3	238.04	24.19	187.442	225.995	300.683	0.360397	213.041	177.368	120.846	155.696	198.373	0.204098	147.769	105.523
4.12_853.7137m/z		853.714	1	4.11907	0.238567	186	0.217666	1.95144	0.964539	C	N	100 - 62.6 - 48.2 - 18 - 10.1 - 5.86	4906.28	39.36	3288.44	4385.9	7044.51	230.906	3026.65	4285	2120.08	3021.6	4647.56	130.765	2099.34	2549.32
2.80_204.0373m/z		204.037	1	2.79805	0.209667	8	0.218008	4.40667	2.13969	C	N	100 - 31.4 - 11	261.497	26.82	96.6181	151.959	535.912	75.12	59.613	43.2902	62.2905	104.69	353.564	42.5415	41.3486	25.7551
4.64_395.0632m/z		395.063	1	4.64043	0.0419	18	0.218601	2.1547	1.10748	C	N	100 - 4.18	238.388	54.05	89.8082	305.877	319.478	18.4062	163.908	149.595	57.9001	210.729	210.773	10.4237	113.689	89.0001
3.36_191.0183m/z		191.018	1	3.35912	0.23855	17	0.218704	1.62464	0.700123	C	N	100 - 6.51 - 3.18	1784.79	25.36	2117.39	2328.67	908.291	1408.5	868.898	1018.31	1365.1	1604.31	599.237	797.654	602.683	605.834
4.30_101.0231m/z		101.023	1	4.29713	0.06285	16	0.219381	1.67426	0.743522	C	N	100	159.956	7.22	155.19	173.124	151.555	22.7633	89.7904	174.062	100.052	119.271	99.987	12.8912	62.2802	103.556
2.86_184.0600m/z		184.06	1	2.86095	0.1048	5	0.219995	2.62682	1.39332	C	N	100 - 10.3	53.8706	30.58	26.9591	35.7018	98.9509	13.2994	24.7057	23.5187	17.3808	24.5962	65.282	7.53162	17.1363	13.9922
5.90_318.0157m/z		318.016	1	5.89842	0.1257	4	0.220097	1.87856	0.909628	C	N	100 - 28.2 - 23.7	579.613	23.94	351.287	938.678	448.874	277.214	255.498	392.911	226.478	646.688	296.141	156.99	177.218	233.758
1.04_709.5166m/z		709.517	1	1.03947	0.07095	57	0.220222	1.36104	0.444708	C	N	100 - 43.4	112.267	8.59	106.785	123.402	106.612	53.0658	120.007	74.3847	68.8453	85.0161	70.3366	30.0519	83.2392	44.2545	HMDB0115070	PA(20:0/18:2(9Z,12Z))	M-H2O-H	C41H77O8P	37.5	0	-1.65105	89.686		http://nonlinear.com/redirect/outbound?p=hmdb&param=HMDB0115070
2.84_599.2478m/z		599.248	1	2.83995	0.270033	5	0.220236	1.24172	0.312339	C	N	100 - 96.8 - 53 - 20.6 - 2.9	3957.27	12.57	4845.41	3817.63	3208.77	2724.84	3397.56	3438.38	3123.88	2630.1	2116.96	1543.11	2356.61	2045.63
2.81_357.0926m/z		357.093	1	2.80852	0.136233	66	0.2205	1.40619	0.491797	C	N	100 - 49.6	451.226	8.5	425.614	432.715	495.348	282.483	487.195	192.974	274.397	298.113	326.802	159.974	337.927	114.808
3.07_244.0795m/z		244.08	1	3.06818	0.0523833	7	0.220697	4.7102	2.23579	C	N	100	21.7379	86.62	0	32.2553	32.9584	0	13.8452	0	0	22.2218	21.744	0	9.60329	0
4.62_142.0107m/z		142.011	1	4.61948	0.11285	4	0.221808	1.22145	0.2886	C	N	100 - 11.6	1312.9	10.55	1494.39	1431.4	1012.9	945.04	1125.4	1154.16	963.448	986.139	668.255	535.189	780.595	686.654
2.78_562.2589m/z		562.259	1	2.7771	0.0733333	5	0.221891	2.3062	1.20552	C	N	100 - 92.1	1176.85	56.43	1956.42	471.864	1102.27	408.573	835.323	287.001	1261.32	325.084	727.213	231.38	579.395	170.748
4.12_106.0409m/z		106.041	1	4.11907	0.06285	3	0.222024	2.35686	1.23686	C	N	70.3 - 100 - 1.49	469.901	36.51	285.173	289.715	834.815	120.263	214.315	263.551	183.853	199.595	550.763	68.1068	148.653	156.797
3.10_277.2155m/z		277.216	1	3.09962	0.0942833	17	0.222091	1.51465	0.598985	C	N	100 - 14	538.76	5.92	315.41	548.844	752.027	345.766	379.881	341.451	203.347	378.118	496.144	195.812	263.492	203.143
5.00_288.9933m/z		288.993	1	5.00468	0.123333	11	0.222163	1.81029	0.856225	C	N	100 - 10.1	301.919	29.42	471.272	265.701	168.782	222.961	144.998	132.377	303.833	183.051	111.353	126.266	100.573	78.7567
3.80_309.1652m/z		309.165	1	3.79668	0.115217	22	0.222796	1.28246	0.35891	C	N	100 - 2.36	655.4	6.41	580.374	535.514	850.312	534.286	525.258	473.607	374.172	368.934	560.986	302.574	364.328	281.768
2.43_465.3042m/z		465.304	1	2.4338	0.605167	12	0.222974	1.50328	0.588116	C	N	100 - 29.9 - 10.5 - 2.1	239250	19.84	320373	256427	140949	190021	126911	160522	206547	176662	92989.6	107612	88028	95500.9
2.47_568.2346m/z		568.235	1	2.46522	0.2095	5	0.224676	1.29608	0.374154	C	N	95 - 100 - 63.5 - 73	5397.07	8.76	5540.05	4869.46	5781.71	5256.4	4665.5	2570.57	3571.71	3354.74	3814.44	2976.77	3236.07	1529.34
2.20_448.2798m/z		448.28	1	2.19523	0.0104833	5	0.224825	1.64869	0.72132	C	N	100 - 94.3	100.124	18.47	83.0125	119.74	97.6203	40.3038	30.8347	111.051	53.5188	82.4933	64.4042	22.8246	21.3875	66.0685
2.43_675.2861m/z		675.286	1	2.4338	0.1676	2	0.224894	1.49851	0.583525	C	N	100 - 87.8 - 61 - 59.9	3061.27	19.64	3603.05	2414.51	3166.25	1887.04	3185.48	1056.12	2322.91	1663.44	2088.91	1068.66	2209.5	628.33
4.82_734.1794m/z		734.179	1	4.81615	0.06285	1	0.225521	1.52501	0.608819	C	N	100 - 39 - 12.8	757.851	24.11	618.851	964.789	689.914	234.329	507.692	748.825	398.978	664.677	455.165	132.703	352.144	445.506
4.40_317.1855m/z		317.186	1	4.39952	0.290933	18	0.22568	1.10953	0.149955	C	N	100	3437.67	5.85	3663.54	3277.75	3371.72	2874.13	2909.42	3511.33	2361.91	2258.16	2224.46	1627.66	2018.03	2089.03
3.99_146.0225m/z		146.023	1	3.98525	0.0814333	12	0.225889	16.2155	4.01931	C	N	100	5.63097	110.78	0.792348	3.22967	12.8709	0.107774	0.79101	0.142988	0.510833	2.22503	8.49146	0.0610338	0.548659	0.0850693	HMDB0003454	4-Pyridoxolactone	M-H2O-H	C8H7NO3	35.3	0	-13.4961	90.7391		http://nonlinear.com/redirect/outbound?p=hmdb&param=HMDB0003454
1.62_322.0385m/z		322.038	1	1.62368	0.1338	11	0.226589	16.5716	4.05064	C	N	100 - 61.6	4.49306	113.67	3.31868	10.0851	0.0753503	0.090359	0	0.723032	2.13958	6.94801	0.0497117	0.0511715	0	0.430161
4.64_463.0505m/z		463.051	1	4.64043	0.0523833	19	0.227052	1.85398	0.890623	C	N	100 - 4.87	435.391	47.3	197.598	556.059	552.517	84.6764	305.021	314.828	127.393	383.088	364.518	47.9534	211.568	187.304
4.64_599.0249m/z		599.025	1	4.64043	0.06285	4	0.227133	1.86583	0.899815	C	N	100	643.684	40.96	340.763	769.093	821.195	68.4697	413.499	552.988	219.693	529.855	541.776	38.7753	286.81	328.995
3.99_319.0727m/z		319.073	1	3.98525	0.0419	77	0.227628	1.69537	0.761604	C	N	100 - 39.3	147.072	17.31	74.9992	147.551	218.667	76.7239	79.5122	104.012	48.3526	101.653	144.264	43.4498	55.1511	61.8808
2.97_400.1522m/z		400.152	1	2.9658	0.0734167	9	0.227688	26.0615	4.70385	C	N	100	171.196	116.82	80.4934	32.6311	400.464	19.7068	0	0	51.8948	22.4807	264.203	11.1602	0	0
2.48_624.2067n	624.207	669.224	1	2.4757	0.23045	3	0.22898	1.44485	0.530921	C	N	100 - 54 - 14.4	4528.44	9.12	4732.68	4052.89	4799.73	3897.62	4265.62	1239.33	3051.2	2792.18	3166.58	2207.27	2958.71	737.327			M-H, M+FA-H
4.42_224.0146m/z		224.015	1	4.42047	0.0838	4	0.229134	1.23852	0.308619	C	N	100 - 21.7	1012.54	13.53	930.414	1170.71	936.505	600.17	976.366	876.087	599.845	806.541	617.852	339.884	677.224	521.22
3.90_221.9496m/z		221.95	1	3.90143	0.0628667	1	0.229426	2.38736	1.25541	C	N	100 - 1.09	50.2762	60.01	28.8004	84.7698	37.2585	37.2839	25.8942	0	18.5678	58.4009	24.581	21.1144	17.9607	0	HMDB0040147	2-Bromo-1H-indole-3-carboxaldehyde	M-H	C9H6BrNO	24	0	-28.7132	46.2085		http://nonlinear.com/redirect/outbound?p=hmdb&param=HMDB0040147
3.11_925.5250m/z		925.525	1	3.11008	0.0838	23	0.230524	7.98215	2.99678	C	N	100 - 36.3	248.743	89.55	113.835	78.0741	554.322	0	53.8494	39.638	73.3901	53.788	365.709	0	37.3509	23.5823
1.17_99.0073m/z		99.0073	1	1.16517	0.1676	10	0.230583	3.11773	1.64049	C	N	100 - 2.12	1368.31	77.08	343.498	1310.91	2450.53	87.5241	308.965	920.155	221.456	903.13	1616.72	49.5661	214.304	547.437
2.59_279.0646m/z		279.065	1	2.59092	0.06285	48	0.230683	1.40529	0.490867	C	N	100 - 14.8	619.158	26.98	532	830.44	495.033	314.423	456.891	550.459	342.985	572.12	326.594	178.062	316.908	327.49
3.86_311.0741m/z		311.074	1	3.85953	0.0419	17	0.231134	2.75144	1.46018	C	N	100 - 21.7	132.261	69.55	73.8396	245.175	77.7673	19.4067	84.7979	40.0046	47.605	168.91	51.3063	10.9903	58.8173	23.8004
4.11_421.0749m/z		421.075	1	4.10858	0.0523833	31	0.231457	6.1847	2.6287	C	N	100 - 28.1 - 19	967.15	60.58	721.326	121.462	2058.66	262.959	124.423	81.7509	465.045	83.6796	1358.18	148.917	86.3019	48.6369
2.47_543.2113m/z		543.211	1	2.46522	0.115233	7	0.233173	1.4137	0.499478	C	N	100 - 36.2 - 19.2	2098.3	14.54	2628.06	1270.12	2396.71	1685.54	1256.41	1510.82	1694.33	875.033	1581.21	954.541	871.469	898.85
5.15_632.2033m/z		632.203	1	5.14897	0.0942667	9	0.23422	2.53598	1.34254	C	N	100 - 22.7 - 1.83	275.262	38.79	150.606	508.303	166.877	62.4682	118.133	145.027	97.0971	350.188	110.096	35.3766	81.9394	86.2822
4.84_408.0454m/z		408.045	1	4.8371	0.0523833	6	0.234258	1.25787	0.330984	C	N	100 - 25.9	388.978	13.53	302.776	481.249	382.91	328.849	261.197	337.661	195.202	331.549	252.622	186.231	181.171	200.888
3.14_840.5280m/z		840.528	1	3.14152	0.57375	50	0.234259	1.65666	0.728276	C	N	100 - 50.7 - 71.9	3639.84	9.42	5643.52	3004.94	2271.06	2364.46	2261.27	1965.56	3638.43	2070.21	1498.31	1339.03	1568.45	1169.39	HMDB0116784	PS(22:5(4Z,7Z,10Z,13Z,16Z)/20:3(8Z,11Z,14Z))	M-H2O-H	C48H78NO10P	32.1	0	11.0384	72.6506		http://nonlinear.com/redirect/outbound?p=hmdb&param=HMDB0116784
5.78_239.0334m/z		239.033	1	5.7832	0.1676	33	0.234291	1.34038	0.422646	C	N	100 - 21.5	2851.89	17.58	2278.42	3207.21	3070.03	1435.38	2034.72	2912.89	1468.91	2209.56	2025.42	812.877	1411.31	1733
3.62_165.0386m/z		165.039	1	3.62098	0.123317	19	0.234504	1.7791	0.83115	C	N	100	326.145	26.39	224.352	522.561	231.521	163.346	238.489	148.125	144.642	360.01	152.744	92.5048	165.42	88.1256
4.82_712.1230m/z		712.123	1	4.81615	0.0733333	1	0.23478	1.71734	0.780177	C	N	100 - 53.6 - 17.2	298.247	38.31	171.128	392.442	331.171	132.192	96.9879	291.824	110.328	270.367	218.487	74.862	67.2725	173.618	HMDB0039938	Delphinidin 3-(6''-malonylglucoside) 5-glucoside	M-H	C30H33O20+	30.3	0	-36.7296	82.7358		http://nonlinear.com/redirect/outbound?p=hmdb&param=HMDB0039938
3.80_115.0492m/z		115.049	1	3.79668	0.0523667	19	0.235418	2.4452	1.28995	C	N	100	12.5604	19.12	9.8879	14.5387	13.2545	15.4103	0	0	6.37481	10.0163	8.74455	8.72703	0	0
2.86_227.0662m/z		227.066	1	2.86095	0.146817	44	0.236304	2.17804	1.12303	C	N	100 - 14.9 - 3.51	646.16	33.27	397.428	405.91	1135.14	185.799	374.953	329.261	256.225	279.646	748.901	105.22	260.074	195.891
4.63_979.8371m/z		979.837	1	4.62997	0.311883	232	0.237551	1.07615	0.105874	C	N	100 - 36.4 - 45 - 43.7 - 88.4 - 44.5 - 47.8	13019.7	4.02	12399.6	14222.9	12436.4	11758.3	11882	12655	7994.15	9798.65	8204.84	6658.86	8241.58	7528.95
3.07_371.1464m/z		371.146	1	3.06818	0.0919167	70	0.238026	1.33368	0.415412	C	N	100 - 28.8	803.772	25	984.328	840.015	586.973	771.465	481.719	554.835	634.604	578.716	387.251	436.891	334.129	330.094	HMDB0130096	5,7-dihydroxy-10-(3-hydroxybutanoyl)-8,8-dimethyl-4-propyl-2H,6H,7H,8H-pyrano[3,2-g]chromen-2-one	M-H2O-H	C21H26O7	36.5	0	-9.20929	92.479		http://nonlinear.com/redirect/outbound?p=hmdb&param=HMDB0130096
5.87_241.9972m/z		241.997	1	5.867	0.36425	1	0.238117	1.17939	0.238047	C	N	100 - 30.9	895.64	11.82	1008.34	798.232	880.353	712.008	656.203	910.01	650.082	549.93	580.806	403.219	455.154	541.402
2.91_685.5303m/z		685.53	1	2.91333	0.1258	67	0.238413	1.1266	0.171979	C	N	100 - 42.2	80453.5	3.98	92715.6	76984.3	71660.5	68902.1	70841	74494.3	59774.5	53037.2	47277.4	39020.2	49136.5	44319.7
8.68_465.3020m/z		465.302	1	8.68472	0.427233	12	0.238436	1.46262	0.548551	C	N	100 - 11.2	619.419	32.51	798.899	659.898	399.459	555.617	280.841	434.043	515.057	454.627	263.54	314.654	194.797	258.23
2.16_128.0354m/z		128.035	1	2.16382	0.3014	17	0.238832	5.79047	2.53368	C	N	100 - 22.1	1830.47	12.13	4000.26	998.766	492.397	333.744	342.497	272.113	2579	688.085	324.855	189.004	237.562	161.891
2.47_875.4722m/z		875.472	1	2.46522	0.14665	25	0.240047	1.69871	0.764438	C	N	100 - 85.3	502.888	16.99	439.515	600.066	469.084	488.679	379.685	19.7605	283.359	413.406	309.474	276.745	263.356	11.7563
3.10_967.5685m/z		967.568	1	3.09962	0.1676	2	0.240072	1.25022	0.322177	C	N	100 - 77	2161.92	3.59	1947.87	1761.73	2776.16	1788.68	1664.95	1734.08	1255.81	1213.72	1831.55	1012.95	1154.84	1031.68
4.64_217.9736m/z		217.974	1	4.64043	0.06285	1	0.240397	1.56696	0.647967	C	N	100 - 13	100.67	25.99	70.4896	116.968	114.553	21.9232	77.0711	93.7423	45.4452	80.5833	75.5752	12.4154	53.4579	55.7711
4.82_413.0162m/z		413.016	1	4.81615	0.0523833	37	0.240697	1.13391	0.181304	C	N	100 - 74.5 - 54.4	545.572	11.01	495.701	612.218	528.797	455.791	443.965	543.673	319.582	421.778	348.87	258.12	307.942	323.453
4.14_154.0611m/z		154.061	1	4.14002	0.0523667	6	0.240927	17.008	4.08814	C	N	100	168.428	118.06	0	117.49	387.795	29.7087	0	0	0	80.9427	255.845	16.8244	0	0
3.97_173.0459m/z		173.046	1	3.97478	0.12335	18	0.241017	1.82379	0.866936	C	N	100 - 16.8	113.544	18.93	57.771	100.203	182.657	48.954	71.3831	66.4347	37.2454	69.0335	120.507	27.7233	49.5126	39.5247	HMDB0003072	Quinic acid	M-H2O-H	C7H12O6	37.8	0	1.86632	91.147		http://nonlinear.com/redirect/outbound?p=hmdb&param=HMDB0003072
9.68_248.9704m/z		248.97	1	9.68332	0.801933	5	0.241295	1.06503	0.090888	C	N	100 - 0.762	19839.2	1.09	20066.7	19635	19815.8	20182.7	17164.9	18536.1	12937.2	13527.3	13073.3	11429.8	11905.8	11027.9
2.58_170.9603m/z		170.96	1	2.58045	0.0523667	1	0.2415	1.33825	0.420351	C	N	100	138.223	20.83	122.078	182.105	110.485	84.1275	126.555	99.1754	78.7047	125.459	72.8918	47.6425	87.7808	59.0034
4.12_935.7102m/z		935.71	1	4.11907	0.0733167	218	0.241673	1.84163	0.880983	C	N	100 - 31.9	3463.43	32.1	2325.16	3518.4	4546.72	0	2508.27	3133.62	1499.05	2423.95	2999.66	0	1739.78	1864.32
3.41_566.2857m/z		566.286	1	3.41148	0.0419	4	0.242649	10.261	3.3591	C	N	100 - 28.5	28.4295	112.88	22.0613	0	63.2271	0	8.31187	0	14.2231	0	41.7136	0	5.76526	0
4.11_473.0220m/z		473.022	1	4.10858	0.02095	3	0.242694	8.70382	3.12165	C	N	100 - 10.9	186.621	110.25	152.28	0.201183	407.382	63.2166	0.161464	0.945772	98.1761	0.138602	268.767	35.8004	0.111994	0.562678
5.25_357.1050m/z		357.105	1	5.25372	0.10475	45	0.242712	1.98065	0.985975	C	N	100 - 9.38	370.611	19.17	247.607	229.067	635.159	202.274	146.146	212.926	159.634	157.812	419.041	114.551	101.37	126.678
2.76_758.5351m/z		758.535	1	2.75615	0.3014	91	0.243435	1.10209	0.140241	C	N	100 - 45.1	7457.25	8.59	6841.66	7385.11	8144.97	7120.77	6095.9	7082.72	4410.88	5087.86	5373.58	4032.59	4228.22	4213.8
2.16_677.2639m/z		677.264	1	2.16382	0.178067	17	0.243507	2.00023	1.00016	C	N	100 - 32.8 - 11.6	441.707	28.38	586.303	374.799	364.02	503.392	26.92	132.174	377.994	258.212	240.159	285.078	18.6722	78.6357
4.83_341.9965m/z		341.997	1	4.82662	0.228083	1	0.243901	1.4393	0.525372	C	N	100 - 32.4	365.607	30.66	490.36	333.163	273.299	352.403	219.412	190.235	316.139	229.528	180.307	199.571	152.188	113.179
3.78_402.0749n	402.075	401.078	1	3.77573	0.0733167	4	0.243924	1.923	0.943357	C	N	100 - 44	456.227	37.01	263.186	348.976	756.517	139.595	309.726	262.422	169.678	240.422	499.106	79.0546	214.831	156.126			M-H2O-H, M-H
2.41_534.2515m/z		534.252	1	2.41285	0.290933	2	0.244173	3.36148	1.7491	C	N	100 - 66.3 - 18	13654.5	48.34	10239.1	3713.62	27010.8	6035.9	4041.09	2109.16	6601.21	2558.44	17820.1	3418.21	2802.97	1254.82
5.77_331.1113m/z		331.111	1	5.77272	0.0942667	37	0.244383	1.5339	0.617203	C	N	100 - 15.5 - 6.4	1423.25	27	979.638	1636.85	1653.27	395.881	1004.1	1383.62	631.581	1127.68	1090.73	224.193	696.459	823.17
3.09_407.2181m/z		407.218	1	3.08913	0.06285	17	0.245587	1.59035	0.669347	C	N	100 - 32.9	248.646	27.53	222.036	154.973	368.929	205.953	128.778	134.308	143.148	106.767	243.398	116.634	89.323	79.9053
4.82_74.0236m/z		74.0236	1	4.81615	0.0942667	3	0.245745	1.20495	0.268974	C	N	100 - 0.142	311.923	14.02	303.259	359.332	273.177	207.256	258.924	310.423	195.514	247.556	180.226	117.372	179.594	184.683
1.34_293.0071m/z		293.007	1	1.34323	0.0395333	9	0.245835	1.70776	0.772102	C	N	100 - 19.8 - 27.2 - 5.28	196.653	11.3	176.799	220.673	192.488	95.6209	224.995	24.8434	113.984	152.029	126.992	54.1514	156.06	14.7803
3.11_512.2814m/z		512.281	1	3.11008	0.7285	6	0.245969	3.58545	1.84215	C	N	64.8 - 17.1 - 100 - 27.7	83407.3	24.85	74546	11740.1	163936	26325.7	16594.7	26867.9	48060.4	8088.14	108155	14908.6	11510.4	15984.8	HMDB0002639	Sulfolithocholylglycine	M-H	C26H43NO7S	22.7	0	24.7185	36.561		http://nonlinear.com/redirect/outbound?p=hmdb&param=HMDB0002639
4.12_180.0656m/z		180.066	1	4.11907	0.115233	21	0.245998	2.00215	1.00155	C	N	100 - 10.5 - 1.05	49242.3	11.67	36457.1	26354.4	84915.3	27098.8	21464	25221.4	23504.2	18156.5	56022.2	15346.4	14887.8	15005.2
4.12_986.8038m/z		986.804	1	4.11907	0.0419	2	0.246283	8.81385	3.13977	C	N	100 - 12.7	787.987	99.61	264.315	287.353	1812.29	0	178.106	90.1041	170.406	197.967	1195.64	0	123.537	53.6066
1.51_373.3050m/z		373.305	1	1.50847	0.136167	11	0.248312	1.61095	0.687911	C	N	100 - 10.2	431.812	11.77	614.876	206.089	474.47	234.06	273.672	296.412	396.415	141.982	313.028	132.551	189.824	176.348
1.34_589.3085m/z		589.308	1	1.34323	0.0919167	5	0.248769	2.59835	1.37759	C	N	100 - 55.5	1148.8	9.86	2194.8	589.908	661.696	440.364	399.463	486.558	1415.01	406.408	436.549	249.384	277.075	289.473	HMDB0004158	D-Urobilinogen	M-H	C33H42N4O6	34.7	0	9.03121	83.4778		http://nonlinear.com/redirect/outbound?p=hmdb&param=HMDB0004158
3.78_532.0512m/z		532.051	1	3.77573	0.0523833	2	0.248958	6.4433	2.6878	C	N	68 - 100 - 52.4 - 96.5	331.065	70.18	59.0451	198.074	736.075	33.8444	92.8524	27.4469	38.0669	136.46	485.619	19.1666	64.4041	16.3293
9.68_554.2609m/z		554.261	1	9.68332	0.0395333	2	0.249347	2.45557	1.29606	C	N	100 - 30.9 - 0.709	178.414	60.9	227.01	53.9488	254.284	18.3744	166.798	32.7976	146.355	37.1672	167.762	10.4057	115.694	19.5126
3.78_437.0648m/z		437.065	1	3.77573	0.0838	2	0.249471	2.4005	1.26333	C	N	100 - 30.7 - 15.4 - 1.88	308.503	57.21	139.37	229.463	556.675	61.918	207.418	116.213	89.8529	158.085	367.262	35.065	143.869	69.1399
1.05_583.5783m/z		583.578	1	1.04993	0.0523833	2	0.2496	2.42387	1.27731	C	N	100	3648.64	46.42	5306.09	1921.1	3718.72	513.756	4002.12	0	3420.88	1323.51	2453.39	290.947	2775.94	0
2.15_661.2859m/z		661.286	1	2.15335	0.209483	5	0.250672	1.5713	0.651963	C	N	100 - 34.3 - 13.7 - 3.11	956.988	4.51	925.368	939.457	1006.14	938.469	100.262	788.39	596.592	647.225	663.792	531.468	69.5434	469.045
4.64_118.0498m/z		118.05	1	4.64043	0.123333	12	0.252069	1.36251	0.446263	C	N	100 - 4.75 - 0.405	4885.62	25.89	3429.14	5708	5519.72	2373.45	3828.96	4554.87	2210.79	3932.44	3641.59	1344.12	2655.84	2709.87
1.58_246.1134m/z		246.113	1	1.58178	0.14665	6	0.252187	16.5619	4.0498	C	N	91.3 - 63.6 - 100	62.2438	121.27	40.5236	0	146.208	0	11.2748	0	26.1259	0	96.4594	0	7.82037	0
2.47_661.2771m/z		661.277	1	2.46522	0.199017	12	0.252237	1.61175	0.688628	C	N	100 - 61.5 - 52.2	3793.28	40.26	5444.67	2431.67	3503.5	2281.48	3458.76	1320.31	3510.22	1675.27	2311.41	1292.04	2399.06	785.504
2.50_408.2860n	408.286	407.279	1	2.49665	0.115233	25	0.252367	4.20054	2.07057	C	N	100 - 25.7 - 9.36	9283.87	73.01	19562.3	5631.38	2657.96	2129.6	3862.61	638.277	12612	3879.66	1753.56	1206.02	2679.18	379.737	HMDB0000312	3a,7a,12b-Trihydroxy-5b-cholanoic acid	M-H, M+FA-H	C24H40O5	38.2	0	-3.8684	95.2968		http://nonlinear.com/redirect/outbound?p=hmdb&param=HMDB0000312
2.50_487.3142m/z		487.314	1	2.49665	0.240917	4	0.252644	1.2841	0.360759	C	N	100 - 26.4 - 23.8 - 12.7	13940	9.77	12372	14822.8	14625.2	11013.5	14535.7	7018.39	7976.33	10212	9648.87	6237.1	10082.2	4175.53
3.93_297.0866m/z		297.087	1	3.93287	0.0943	83	0.25285	1.48487	0.570334	C	N	100 - 10.5 - 15	137.533	21.34	77.3445	184.605	150.649	113.834	89.3239	74.7111	49.8647	127.181	99.3897	64.4658	61.9566	44.4486
4.85_293.0261m/z		293.026	1	4.84757	0.0419	9	0.253027	1.22158	0.288751	C	N	73.4 - 100 - 18.9	398.662	15.25	352.743	490.564	352.677	268.867	354.932	355.246	227.416	337.967	232.676	152.263	246.187	211.35
1.05_583.4248m/z		583.425	1	1.04993	0.10475	20	0.253308	1.95098	0.964199	C	N	100 - 28.1	3901.85	37.51	5410.34	2488.08	3807.13	1514.3	4188.58	296.952	3488.09	1714.12	2511.72	857.568	2905.27	176.669
3.31_316.1634m/z		316.163	1	3.30912	0.07095	18	0.253369	1.43812	0.524187	C	N	100 - 14.2	232.614	22.6	177.257	238.721	281.866	217.248	192.343	75.6539	114.279	164.463	185.958	123.03	133.413	45.0096
4.82_785.1849m/z		785.185	1	4.81615	0.06285	42	0.253676	1.53336	0.616694	C	N	100 - 33.7 - 10.2 - 0.848	1544.86	28.76	1129.14	2013.19	1492.25	497.958	952.379	1572.17	727.967	1386.96	984.499	282	660.587	935.347
1.32_163.0753m/z		163.075	1	1.32228	0.02095	71	0.254317	3.39237	1.76229	C	N	100 - 16.4	23.6769	63.61	26.1532	1.25844	43.619	3.16539	5.91991	11.853	16.8612	0.866983	28.7773	1.79261	4.10616	7.05186
2.44_493.3300m/z		493.33	1	2.44427	0.57375	12	0.254351	1.22165	0.288836	C	N	100 - 34.1	12031.5	14.15	12818.9	10078.1	13197.5	9285.56	7905.4	12354.6	8264.46	6943.12	8706.95	5258.54	5483.32	7350.27	HMDB0062314	1-docosanoyl-glycero-3-phosphate	M-H	C25H51O7P	38.3	0	0.0306859	91.3643		http://nonlinear.com/redirect/outbound?p=hmdb&param=HMDB0062314
4.11_399.0946m/z		399.095	1	4.10858	0.0733333	90	0.254941	10.3339	3.36932	C	N	100 - 19.8 - 11.6 - 1.59 - 0.0362	16129.9	15.85	8721.7	1947.19	37720.9	1287.82	1770.33	1624.45	5622.95	1341.49	24886	729.31	1227.93	966.454
4.82_125.0341m/z		125.034	1	4.81615	0.06285	11	0.255012	1.25636	0.329253	C	N	100 - 6.07	163.502	7.25	156.999	177.18	156.325	93.2027	121.571	175.643	101.219	122.066	103.134	52.7819	84.3236	104.497
2.89_230.0482m/z		230.048	1	2.89238	0.0523667	6	0.255116	24.2517	4.60001	C	N	100 - 30.8 - 13.3	1244.13	27.31	676.466	51.0566	3004.86	51.1593	37.364	65.3787	436.123	35.1747	1982.43	28.9722	25.9163	38.8965
4.82_640.0959n	640.096	685.121	1	4.81615	0.06285	23	0.255278	1.35748	0.440934	C	N	100 - 33.5 - 12.3 - 1.35	1791.59	22.63	1368.07	2176.23	1830.48	936.232	1188.08	1835.06	882.006	1499.28	1207.64	530.201	824.076	1091.75			M-H, M+FA-H
4.31_187.1063m/z		187.106	1	4.30762	0.0419	48	0.255529	6.29182	2.65348	C	N	100 - 4.97	22.0295	106.43	0	19.4161	46.6723	0	10.4433	0.0605112	0	13.3764	30.7917	0	7.24368	0.0360005
4.28_371.1275m/z		371.128	1	4.27618	0.0419	56	0.256152	4.09384	2.03345	C	N	100 - 5.56	135.586	89.37	61.6276	69.7037	275.426	0	0	99.3585	39.7318	48.0213	181.71	0	0	59.1124	HMDB0060610	Hydroxyhexamide	M+FA-H	C15H22N2O4S	36.2	0	-2.1741	83.6353		http://nonlinear.com/redirect/outbound?p=hmdb&param=HMDB0060610
3.79_360.9906m/z		360.991	1	3.78622	0.06285	12	0.25634	1.59402	0.672669	C	N	100 - 29.4	264.601	24.87	156.253	240.345	397.204	135.827	213.043	149.118	100.738	165.582	262.052	76.9206	147.771	88.7162
3.78_707.1890n	707.189	752.259	1	3.77573	0.0838	1	0.256516	3.08616	1.62581	C	N	100 - 55.5 - 25.8 - 7.03 - 5.27	3102.19	41.42	1110.85	2001.67	6194.04	575.936	1407.39	1032.25	716.175	1379.02	4086.47	326.16	976.191	614.128			M-H, M+FA-H
4.82_275.0178m/z		275.018	1	4.81615	0.10475	39	0.256905	1.10314	0.14161	C	N	100 - 10.7 - 12	1067.19	7.22	1114.15	1146.51	940.914	978.639	892.591	1031.02	718.302	789.868	620.76	554.216	619.117	613.394
2.80_452.2751m/z		452.275	1	2.79805	0.228133	4	0.257033	1.58835	0.667528	C	N	100 - 78.8 - 10.8	2179.27	32.47	2392.52	1389.5	2755.78	2176.89	1335.36	603.847	1542.47	957.277	1818.11	1232.8	926.229	359.253	HMDB0011473	LysoPE(0:0/16:0)	M-H	C21H44NO7P	31.9	0	-6.87374	67.3257		http://nonlinear.com/redirect/outbound?p=hmdb&param=HMDB0011473
1.51_328.0247m/z		328.025	1	1.50847	0.0314167	2	0.257168	3.35275	1.74535	C	N	100 - 6.39	30.2525	86.81	0	50.6393	40.1183	12.998	14.0716	0	0	34.8872	26.4677	7.36095	9.7603	0
1.34_193.0844m/z		193.084	1	1.34323	0.0814333	59	0.257236	1.20237	0.265876	C	N	100 - 43	758.027	13.8	860.757	594.711	818.615	542.85	716.812	631.677	554.937	409.717	540.074	307.423	497.194	375.81
1.67_305.1724m/z		305.172	1	1.66558	0.11285	13	0.257877	1.89331	0.920908	C	N	100 - 11.3	147.109	41.07	166.074	79.4845	195.768	43.1361	33.5619	156.4	107.069	54.7597	129.156	24.4285	23.2791	93.0487
3.91_290.0859m/z		290.086	1	3.91192	0.115233	7	0.257936	1.3644	0.448265	C	N	100 - 10.8	832.393	19.39	614.883	1130.59	751.704	494.489	730.873	604.88	396.42	778.904	495.93	280.036	506.947	359.867
4.82_336.0922n	336.092	381.098	1	4.81615	0.0942667	39	0.258237	1.30456	0.383559	C	N	100 - 17.5 - 2.84	3338.07	16.86	2862.72	3959.73	3191.76	1728.98	2507.69	3439.67	1845.62	2728	2105.74	979.144	1739.38	2046.4			M-H, M+FA-H
2.87_552.3105m/z		552.31	1	2.87143	0.20965	5	0.258691	1.8505	0.887919	C	N	100 - 48.8 - 29	4430.56	52.21	5913.43	1694.87	5683.38	3759.8	2116.49	1306.45	3812.44	1167.65	3749.56	2129.23	1468.03	777.257
1.31_321.0350m/z		321.035	1	1.31182	0.0814333	38	0.258878	1.63137	0.706087	C	N	100 - 2.73	327.922	21.47	298.565	276.937	408.263	273.531	302.761	26.7368	192.487	190.791	269.348	154.904	210	15.9068
5.78_137.0343m/z		137.034	1	5.7832	0.136183	12	0.259032	1.27388	0.349228	C	N	100 - 7.38	1278.78	13.15	1089.64	1335.15	1411.54	684.818	1000.12	1326.6	702.502	919.834	931.25	387.822	693.703	789.245
5.78_110.0708m/z		110.071	1	5.7832	0.0942833	3	0.259461	1.34747	0.430256	C	N	100 - 1.99	351.428	18.44	284.678	355.478	414.128	157.552	266.663	358.202	183.534	244.902	273.218	89.2238	184.962	213.109
4.83_292.0106m/z		292.011	1	4.82662	0.0838	2	0.259598	1.13647	0.184561	C	N	100 - 49.4	424.891	4.13	405.312	439.178	430.183	381.354	305.443	434.809	261.308	302.565	283.809	215.966	211.861	258.686
4.82_885.2484m/z		885.248	1	4.81615	0.06285	2	0.260086	1.71879	0.781394	C	N	100 - 32.8 - 11.5 - 0.971	1167.4	40.2	822.697	1701.91	977.601	235.333	681.926	1120.34	530.399	1172.5	644.964	133.272	472.996	666.536
4.82_439.0402m/z		439.04	1	4.81615	0.0523833	7	0.260253	1.20872	0.273486	C	N	100 - 23	936.783	9.58	836.959	962.739	1010.65	675.348	651.007	998.7	539.594	663.264	666.77	382.458	451.55	594.167
1.36_426.2990m/z		426.299	1	1.36182	0.0709667	1	0.260464	2.64907	1.40549	C	N	100 - 50.1	817.973	33.43	1567.49	589.863	296.566	356.681	379.335	190.315	1010.57	406.377	195.657	201.993	263.114	113.226
2.25_815.5178m/z		815.518	1	2.24762	0.228067	51	0.260554	1.53706	0.620173	C	N	65.1 - 31.9 - 100 - 50 - 68.5 - 31.2 - 0.104	1014.97	34.68	1172.94	611.68	1260.28	1017.02	454.393	509.579	756.204	421.408	831.461	575.952	315.175	303.169
4.82_634.1182m/z		634.118	1	4.81615	0.06285	2	0.260659	1.36984	0.454004	C	N	100 - 34.6 - 38.7 - 8.72	1057.42	19.14	896.748	1284.67	990.86	453.693	770.461	1091.65	578.14	885.052	653.711	256.933	534.405	649.467
1.05_159.0543m/z		159.054	1	1.04993	0.102367	5	0.260848	1.50587	0.590598	C	N	100 - 17.3 - 12.5	740.266	27.36	919.865	520.746	780.188	520.401	735.497	218.864	593.045	358.76	514.722	294.71	510.154	130.211
3.07_480.4620m/z		480.462	1	3.06818	0.123333	1	0.261588	1.39301	0.478201	C	N	100 - 10	4070.49	20.69	4147.75	3192.23	4871.49	3006.59	4146.64	1613.05	2674.09	2199.24	3213.93	1702.67	2876.18	959.668
1.98_613.2337m/z		613.234	1	1.97763	0.2176	7	0.26163	1.37542	0.459869	C	N	100 - 35.2	949.391	26.18	677.149	1006.77	1164.25	793.072	418.812	858.885	436.563	693.601	768.104	449.127	290.496	510.985	HMDB0061152	Indacaterol-8-O-glucuronide	M+FA-H	C30H36N2O9	36.1	0	-11.6079	93.0019		http://nonlinear.com/redirect/outbound?p=hmdb&param=HMDB0061152
1.94_629.1582m/z		629.158	1	1.93573	0.238567	6	0.261702	1.29479	0.372723	C	N	100 - 14.7	1261.62	23.79	1546.08	943.993	1294.79	1206.47	973.859	742.807	996.771	650.35	854.224	683.24	675.486	441.926
4.11_437.0506m/z		437.051	1	4.10858	0.06285	1	0.261851	11.4981	3.52332	C	N	100 - 20.5 - 17.6 - 3.17 - 0.776	34025.5	83.01	14411	6348.07	81317.4	136.405	4129.71	4611.6	9290.87	4373.41	53648.5	77.2482	2864.44	2743.63
3.79_225.9995n	226	271.054	1	3.78622	0.178083	1	0.261869	1.67346	0.742836	C	N	100 - 24.2 - 13.2 - 5.14	1783.1	17.84	1080.02	1427.49	2841.78	1191.21	1158.51	846.818	696.299	983.45	1874.84	674.601	803.565	503.806			M-H, M+FA-H
2.91_745.5517m/z		745.552	1	2.91333	0.1258	39	0.26227	1.11802	0.160948	C	N	100 - 43.4	293772	8.03	333340	282822	265154	245483	256532	286267	214907	194846	174933	139020	177935	170312
2.34_446.2952m/z		446.295	1	2.34188	0.112867	4	0.262412	2.6051	1.38134	C	N	100 - 24.8	3479.94	54.84	3485.3	723.671	6230.84	1318.89	611.881	2076.69	2247	498.562	4110.75	746.905	424.412	1235.5
4.69_290.9549m/z		290.955	1	4.69045	0.1338	1	0.262877	1.10377	0.142438	C	N	100 - 6.98	565.483	6.8	597.025	522.684	576.741	459.023	501.611	576.328	384.907	360.095	380.5	259.951	347.926	342.881
4.28_327.8808m/z		327.881	1	4.27618	0.06285	1	0.263166	1.20408	0.267934	C	N	100 - 21.9	147.515	12.98	159.526	168.841	114.18	104.259	129.884	133.395	102.848	116.32	75.329	59.0433	90.0898	79.3623
4.64_531.0377m/z		531.038	1	4.64043	0.0419	4	0.263204	1.74519	0.803388	C	N	100	419.907	45.2	201.2	517.267	541.254	78.2414	287.039	356.542	129.715	356.363	357.088	44.3091	199.095	212.121
4.82_859.1230m/z		859.123	1	4.81615	0.06285	1	0.263311	1.65717	0.728725	C	N	100 - 73.5 - 37 - 11	433.689	31.58	288.544	560.657	451.867	96.6011	229.073	459.437	186.026	386.256	298.115	54.7065	158.889	273.338	HMDB0060296	Luteolin 7-O-[beta-D-glucuronosyl-(1->2)-beta-D-glucuronide]-4'-O-beta-D-glucuronide	M+FA-H	C33H34O24	29.1	0	-23.6419	68.0915		http://nonlinear.com/redirect/outbound?p=hmdb&param=HMDB0060296
3.78_351.0091m/z		351.009	1	3.77573	0.0838	22	0.263363	1.70355	0.768545	C	N	100 - 21.7	429.166	17.7	261.622	332.11	693.766	281.77	273.348	200.655	168.67	228.802	457.706	159.57	189.599	119.378
3.77_300.0375m/z		300.037	1	3.76527	0.165217	11	0.263503	1.42344	0.509385	C	N	100 - 11	1920.24	22.4	1467.3	2724.82	1568.61	1079.57	1675.73	1291.74	945.978	1877.22	1034.88	611.376	1162.31	768.506	HMDB0000814	N-Acetylglucosamine 6-sulfate	M-H	C8H15NO9S	37.1	0	-6.63433	93.0058		http://nonlinear.com/redirect/outbound?p=hmdb&param=HMDB0000814
2.32_605.4072m/z		605.407	1	2.32093	0.11285	20	0.264517	1.79547	0.844362	C	N	100 - 37.3 - 17.8 - 5.06 - 0.896 - 0.136	21771.4	27.14	16088.6	13168.3	36057.4	8557.44	12777.8	15042	10372.5	9072.08	23788.6	4846.19	8862.91	8949.11
4.31_166.0265n	166.026	165.044	1	4.30762	0.1338	7	0.264581	1.12575	0.170887	C	N	100 - 1.39	705.294	6.51	655.852	642.924	817.107	673.086	609.105	597.34	422.833	442.933	539.08	381.178	422.486	355.382			M-H2O-H, M-H
4.42_971.8408m/z		971.841	1	4.42047	0.45615	229	0.26505	1.11064	0.151397	C	N	100 - 23.3 - 1.28	18594.2	4.47	19357.1	18717.2	17708.3	19387	14971	15867.4	12479.7	12894.9	11682.9	10979.1	10384.2	9440.18
4.85_172.0208m/z		172.021	1	4.84757	0.0942667	3	0.265645	1.17875	0.237258	C	N	100 - 7.06 - 0.914	1158.7	10.19	960.441	1383.85	1131.8	949.973	903.459	1095.53	619.204	953.385	746.694	537.982	626.655	651.777
3.07_740.3989m/z		740.399	1	3.06818	0.0733333	1	0.265851	1.50591	0.590636	C	N	100 - 36 - 16.9	213.838	26.17	266.72	155.224	219.57	119.252	77.5446	229.201	171.957	106.939	144.859	67.5338	53.7863	136.361
1.51_409.2896m/z		409.29	1	1.50847	0.3014	13	0.26589	1.74779	0.805535	C	N	100 - 21.2 - 45.3 - 4.28	3228.52	4.98	5067.91	1369.59	3248.06	1751.46	1934.94	1855.19	3267.32	943.556	2142.88	991.878	1342.11	1103.73
4.82_891.1936m/z		891.194	1	4.81615	0.0523833	8	0.266009	2.24321	1.16557	C	N	100 - 38.7	79.2718	67.26	27.2803	133.821	76.7135	37.7262	9.1861	59.1031	17.5879	92.1943	50.6111	21.3649	6.37164	35.1628
1.45_99.0073m/z		99.0073	1	1.44562	0.115217	10	0.266541	44.1182	5.4633	C	N	100	217.017	131.15	87.7758	19.9425	543.333	0	0	14.757	56.5898	13.7391	358.459	0	0	8.77951
2.45_968.5098m/z		968.51	1	2.45475	0.157117	2	0.266745	1.86628	0.900169	C	N	100 - 86.9 - 54.6	475.738	31.35	583.695	537.98	305.539	150.578	547.019	67.138	376.313	370.633	201.577	85.2743	379.422	39.9431
4.64_905.8445m/z		905.844	1	4.64043	0.269983	32	0.266944	1.08149	0.113026	C	N	69.1 - 100	2739.55	2.01	2503.01	3037.87	2677.78	2490.46	2519.54	2589.36	1613.71	2092.9	1766.64	1410.38	1747.6	1540.52
4.82_597.0374m/z		597.037	1	4.81615	0.136167	1	0.268533	1.33645	0.418408	C	N	100 - 60.5 - 46.1	638.79	23.1	498.747	792.891	624.731	401.892	371.26	660.771	321.546	546.251	412.161	227.597	257.512	393.12
1.81_418.2946m/z		418.295	1	1.80992	0.220133	4	0.268557	6.03973	2.59448	C	N	100 - 28.1 - 0.191	21.8651	108.87	18.3718	0	47.2235	0	10.8606	0	11.8445	0	31.1553	0	7.53313	0
2.69_189.0609n	189.061	188.053	1	2.6933	0.0604667	4	0.268926	1.61458	0.691159	C	N	100 - 17.6 - 2.81	487.309	39.01	429.183	731.676	301.068	194.208	427.563	283.683	276.698	504.077	198.627	109.983	296.565	168.774			M-H2O-H, M-H
1.74_240.0056m/z		240.006	1	1.73655	0.123383	4	0.269036	1.85362	0.890342	C	N	100 - 18.7 - 6.38	304.027	36.51	180.167	337.445	394.467	337.676	106.049	48.3298	116.155	232.478	260.247	191.23	73.5576	28.7533
3.07_480.3091m/z		480.309	1	3.06818	0.19665	3	0.270255	1.06927	0.0966227	C	N	100 - 26.3 - 4.75 - 0.646 - 0.0596	653469	1.85	657121	639999	663287	661283	550595	621533	423651	440917	437598	374493	381903	369775
4.12_824.6863m/z		824.686	1	4.11907	0.165233	32	0.271104	1.64405	0.717256	C	N	100 - 61.2	553.047	25.34	391.248	636.029	631.865	54.2824	392.605	562.291	252.24	438.183	416.868	30.7408	272.318	334.53
1.77_377.2312m/z		377.231	1	1.76802	0.125867	13	0.271332	2.61687	1.38784	C	N	100 - 20.3	96.9322	22.77	186.017	27.9706	76.8092	46.6579	33.5567	30.909	119.927	19.2699	50.6742	26.423	23.2755	18.389	HMDB0000315	16-a-Hydroxypregnenolone	M+FA-H	C21H32O3	37.5	0	-6.35208	94.9281		http://nonlinear.com/redirect/outbound?p=hmdb&param=HMDB0000315
3.79_623.1530m/z		623.153	1	3.78622	0.0419	106	0.271365	10.9145	3.44818	C	N	100 - 38.9	152.793	87.35	5.23247	88.4582	364.689	22.5916	19.4057	0	3.37341	60.9419	240.601	12.7939	13.4601	0
1.50_415.2892m/z		415.289	1	1.498	0.0837833	6	0.271455	1.6774	0.746231	C	N	100 - 20.2	768.457	33.83	1200.09	433.921	671.363	318.978	625.13	430.26	773.705	298.944	442.926	180.641	433.601	255.979
4.64_186.0373m/z		186.037	1	4.64043	0.123333	4	0.271645	1.31204	0.391808	C	N	100 - 5.73 - 1.01	7636.51	22.38	5663.1	8640.17	8606.26	3875.62	6210.55	7374.88	3651.05	5952.52	5677.91	2194.82	4307.75	4387.61
4.64_933.8671m/z		933.867	1	4.64043	0.280467	48	0.2718	1.07408	0.103105	C	N	70.3 - 100 - 29 - 32.1 - 54.8 - 22.1 - 18.4	28190.6	6.01	25803.6	29866.7	28901.5	24806.6	26000.4	27931.7	16635.8	20576.2	19067.5	14048.3	18034.4	16617.7
3.09_516.2948m/z		516.295	1	3.08913	0.353767	4	0.271895	1.1623	0.216984	C	N	100 - 23.1	12774.1	13.35	14147.1	10864.8	13310.5	12978.4	9874.74	10118	9120.75	7485.17	8781.48	7349.85	6849.3	6019.6
2.30_531.3406m/z		531.341	1	2.29998	0.0523833	21	0.272455	1.72433	0.786038	C	N	100 - 23.9 - 13.6	237.239	45.72	249.125	111.438	351.154	191.642	68.5388	152.568	160.613	76.7738	231.671	108.53	47.5397	90.769
3.13_816.5270m/z		816.527	1	3.13103	0.62375	64	0.273318	1.10917	0.149478	C	N	100 - 48.2	6392.59	0.99	7282.68	5573.07	6322.02	5712.41	5752.59	5825.23	4695.2	3839.48	4170.9	3235.01	3990.09	3465.67
2.59_128.0341m/z		128.034	1	2.59092	0.178083	17	0.273425	1.31934	0.399815	C	N	100 - 13.6 - 1.05 - 0.179	7521.85	11.91	6368.14	10271.4	5926.03	5454.75	6469.19	5179.75	4105.59	7076.33	3909.65	3089.1	4487.14	3081.65
4.82_801.1444m/z		801.144	1	4.81615	0.0419	30	0.27372	1.41156	0.497292	C	N	100	200.714	16.94	170.662	237.606	193.874	87.9912	114.197	224.39	110.027	163.695	127.907	49.8306	79.2089	133.499
2.99_341.0861m/z		341.086	1	2.98675	0.0419	70	0.273998	3.44122	1.78292	C	N	100 - 20.3	43.7385	63.41	0	48.2779	82.9376	16.0611	18.5535	3.51591	0	33.2604	54.7174	9.09562	12.869	2.09176
4.82_99.0549m/z		99.0549	1	4.81615	0.06285	6	0.27405	1.23782	0.3078	C	N	100 - 6.04	170.995	13.62	162.206	197.396	153.383	101.426	134.932	178.069	104.575	135.993	101.193	57.4386	93.5914	105.94
5.77_363.0460m/z		363.046	1	5.77272	0.0733167	37	0.27443	1.49437	0.579534	C	N	100	331.727	28.03	225.504	371.187	398.489	87.4121	271.003	307.54	145.384	255.723	262.9	49.5026	187.972	182.968
4.82_765.0911m/z		765.091	1	4.81615	0.06285	3	0.27467	1.51569	0.599972	C	N	100 - 56.7 - 36.7	316.115	31.69	226.346	424.155	297.844	109.65	192.222	323.814	145.927	292.215	196.5	62.0964	133.329	192.65
4.62_277.9857m/z		277.986	1	4.61948	0.165233	1	0.274837	1.19254	0.254035	C	N	100 - 13.8 - 2.54 - 0.911	3440.48	8.56	3969.26	3731.65	2620.54	2601.59	3052.74	3000.69	2559.01	2570.86	1728.88	1473.32	2117.43	1785.23
4.63_980.3382m/z		980.338	1	4.62997	0.23855	2	0.275284	1.16272	0.217505	C	N	100 - 38.2 - 53.1 - 26.6	2133.93	8.37	1804.19	2549.15	2048.46	1658.03	1927.54	1920.3	1163.17	1756.2	1351.45	938.965	1336.98	1142.47
4.82_708.1717n	708.172	707.164	1	4.81615	0.06285	10	0.275482	1.39213	0.477294	C	N	100 - 38.8 - 26.4 - 6 - 12.3	2181	23.12	1667.3	2675.39	2200.32	1012.41	1368.37	2319.22	1074.92	1843.17	1451.64	573.339	949.123	1379.8			M-H, M+FA-H
3.40_615.3379m/z		615.338	1	3.40102	0.144283	8	0.275782	1.45098	0.537029	C	N	100 - 28.8	853.151	31.48	1109.46	573.855	876.135	488.03	868.198	407.717	715.279	395.349	578.023	276.378	602.198	242.567
1.62_309.1934m/z		309.193	1	1.62368	0.1757	12	0.276101	1.93812	0.954655	C	N	100 - 29	3741.2	19.99	2354.81	6580.12	2288.67	1709.73	1705.43	2375.82	1518.16	4533.28	1509.93	968.246	1182.91	1413.47
1.25_371.2564m/z		371.256	1	1.24897	0.0838	15	0.276307	3.81046	1.92997	C	N	100 - 30.2 - 61.2 - 12 - 24.8	16.1363	88.33	31.8574	0	16.5516	5.617	7.08724	0	20.5387	0	10.9198	3.18098	4.91583	0
2.47_630.1915m/z		630.191	1	2.46522	0.469	5	0.27632	1.36083	0.444482	C	N	100 - 92.1	4316.84	23.17	4806.69	2746.22	5397.6	4015.8	2830.31	2670.54	3098.91	1891.97	3561.02	2274.2	1963.16	1588.81
2.90_408.0891m/z		408.089	1	2.90285	0.0839	2	0.276467	2.00157	1.00114	C	N	100 - 22.1 - 12.6 - 1.97	25.8362	53.64	36.4684	30.8785	10.1616	15.3625	22.6211	0.740116	23.5115	21.2733	6.70405	8.70001	15.6904	0.440325
1.36_778.5165m/z		778.516	1	1.36182	0.0604833	64	0.276936	3.27419	1.71114	C	N	100 - 59.1	9.2004	87.09	16.6261	10.9751	0	3.95701	4.47294	0	10.719	7.56111	0	2.24091	3.10251	0	HMDB0012313	3-O-Sulfogalactosylceramide (d18:1/16:0)	M-H	C40H77NO11S	35.4	0	2.60446	80.1775		http://nonlinear.com/redirect/outbound?p=hmdb&param=HMDB0012313
4.64_457.9866m/z		457.987	1	4.64043	0.102383	1	0.277909	1.30908	0.388555	C	N	100 - 7.08 - 3.28	6958.28	23.24	5090.64	7884.56	7899.64	3578.27	5669.67	6698.23	3281.98	5431.95	5211.72	2026.42	3932.58	3985.05
5.77_209.9931m/z		209.993	1	5.77272	0.1676	2	0.278135	1.1947	0.256646	C	N	100 - 5.37	1458.69	10.62	1285.15	1508.16	1582.76	931.802	1220.21	1510.89	828.548	1039.02	1044.21	527.692	846.361	898.891
3.78_487.1212m/z		487.121	1	3.77573	0.0733167	35	0.278195	2.5128	1.3293	C	N	100 - 26.7 - 32.1	440.09	62.55	162.734	325.252	832.284	108.979	301.599	114.84	104.916	224.078	549.092	61.716	209.195	68.3227
4.81_449.0839m/z		449.084	1	4.80567	0.0838	15	0.278283	1.27947	0.355542	C	N	100 - 19.6 - 3.75	2205.57	14.88	1881.21	2537.48	2198.02	1316.48	1468.22	2386.77	1212.83	1748.16	1450.12	745.538	1018.38	1419.99
4.85_259.0241n	259.024	257.994	1	4.84757	0.10475	2	0.278754	1.18389	0.243537	C	N	100 - 88.7 - 6.35	838.5	12.68	790.027	1013.16	712.309	648.742	664.44	811.591	509.337	698.005	469.94	367.391	460.867	482.848			M-H2O-H, M-H
2.07_201.1114m/z		201.111	1	2.06955	0.28045	37	0.278783	2.59422	1.3753	C	N	100 - 76.8 - 14.4	2390.7	25.48	1035.64	1425.48	4710.99	708.719	882.481	1173.45	667.686	982.063	3108.04	401.357	612.104	698.131
1.45_303.1114m/z		303.111	1	1.44562	0.0838	35	0.278926	5.9781	2.57969	C	N	100 - 28.1	84.7289	24.75	197.391	26.9162	29.8793	14.5046	10.5116	17.5034	127.26	18.5435	19.7126	8.21417	7.29105	10.4135
2.78_192.0539m/z		192.054	1	2.7771	0.0314333	17	0.279055	2.02017	1.01448	C	N	100	104.153	62.14	48.8422	88.2854	175.331	75.4888	65.7292	13.4518	31.4889	60.8229	115.673	42.7503	45.591	8.00301
2.69_509.2884m/z		509.288	1	2.6933	0.437633	1	0.27915	1.84695	0.885144	C	N	100 - 48.3 - 34.1 - 66.7	56852.4	30.22	41527.3	32259	96771	39335.2	32133.1	20877.1	26773	22224.3	63843.9	22276.1	22288.1	12420.6
5.48_731.3136m/z		731.314	1	5.4818	0.6866	1	0.280198	5.86069	2.55107	C	N	100 - 27.7 - 1.41	591.059	84.95	1362.04	305.247	105.888	85.5826	23.8382	193.134	878.119	210.295	69.8588	48.4666	16.5346	114.903
3.78_336.0396n	336.04	335.032	1	3.77573	0.0838	13	0.281853	2.09898	1.06969	C	N	100 - 33.2	953.453	40.07	392.86	769.747	1697.75	267.828	631.495	463.415	253.28	530.306	1120.08	151.675	438.016	275.705			M-H, M+FA-H
3.94_334.9387m/z		334.939	1	3.94335	0.0838167	2	0.282313	3.32614	1.73385	C	N	100 - 23.3	70.4568	21.71	26.5654	35.2959	149.509	20.45	26.1044	16.9938	17.1269	24.3166	98.6374	11.5811	18.1065	10.1103
2.11_382.9864m/z		382.986	1	2.11145	0.946283	5	0.282868	2.10815	1.07598	C	N	100 - 17.8	25795.5	66.02	42045.9	27259.2	8081.34	10303.4	21334.4	5070.43	27107.3	18779.8	5331.6	5834.93	14797.9	3016.6	HMDB0127816	3-hydroxy-5-sulfino-2-[3-(sulfooxy)phenyl]-3,4-dihydro-2H-1-benzopyran-7-olate	M-H2O-H	C15H14O9S2	35.6	0	-9.27259	88.2953		http://nonlinear.com/redirect/outbound?p=hmdb&param=HMDB0127816
1.05_538.2578n	538.258	583.257	1	1.04993	0.123333	1	0.283031	1.66932	0.739262	C	N	100 - 37 - 8.15 - 1.21	471336	30.07	602510	320974	490524	279208	506814	61033.6	388443	221130	323619	158119	351535	36311.4			M-H, M+FA-H
4.66_425.9541m/z		425.954	1	4.66138	0.207133	1	0.283287	1.20835	0.273042	C	N	76.2 - 100	1401.91	10.11	1120.77	1745.62	1339.35	1131.97	1059.57	1289.02	722.568	1202.62	883.625	641.049	734.936	766.889	HMDB0014384	Oxiconazole	M-H	C18H13Cl4N3O	17.7	0	-46.6832	24.8395		http://nonlinear.com/redirect/outbound?p=hmdb&param=HMDB0014384
2.16_675.2972m/z		675.297	1	2.16382	0.178067	2	0.2834	1.78422	0.835294	C	N	100 - 35.6	1234.38	8.08	1970.06	1275.3	457.769	685.735	639.201	750.553	1270.11	878.598	302.009	388.341	443.361	446.534
3.78_263.0417m/z		263.042	1	3.77573	0.0942667	14	0.283467	1.94856	0.962405	C	N	100 - 22.7 - 8.38 - 6.5	1420.18	30.91	663.947	1122.93	2473.67	495.823	945.491	745.199	428.052	773.623	1631.98	280.791	655.809	443.349
2.81_313.0984m/z		313.098	1	2.80852	0.0733333	51	0.28393	1.33454	0.416341	C	N	100 - 43.5 - 39.1 - 15.3	656.673	19.62	619.657	550.37	799.991	536.986	656.826	282.368	399.498	379.169	527.788	304.103	455.586	167.992
1.14_139.0387m/z		139.039	1	1.14422	0.0838	20	0.284079	3.10808	1.63603	C	N	100 - 6.79 - 2.18	1293.98	35.05	367.617	836.451	2677.87	301.331	367.174	580.475	237.006	576.261	1766.7	170.648	254.678	345.348
2.72_279.1001m/z		279.1	1	2.72472	0.0919	29	0.284194	1.55005	0.632318	C	N	100 - 23.1	199.008	33.94	275.265	146.75	175.008	178.859	160.836	45.4681	177.466	101.101	115.46	101.29	111.559	27.0508
3.15_624.3347m/z		624.335	1	3.15198	0.199017	2	0.284474	1.71086	0.774722	C	N	100 - 41.9 - 19.6	9084.25	33.57	6741.7	5701.67	14809.4	5733.88	6841.94	3353.44	4346.43	3928.08	9770.36	3247.17	4745.69	1995.1	HMDB0002579	Glycochenodeoxycholic acid 3-glucuronide	M-H	C32H51NO11	36.2	0	-6.72487	88.5222		http://nonlinear.com/redirect/outbound?p=hmdb&param=HMDB0002579
1.31_281.1009m/z		281.101	1	1.31182	0.196667	32	0.284872	1.13214	0.179049	C	N	100 - 16.8 - 4.16 - 0.642	7357.9	11.12	7608.94	6292.18	8172.59	7244.32	6452.24	5800.82	4905.54	4334.9	5391.8	4102.55	4475.39	3451.14
3.78_549.1079n	549.108	548.101	1	3.77573	0.10475	2	0.285776	2.15131	1.10522	C	N	100 - 48.7 - 35.8 - 9.6 - 4.09	3391.3	28.18	1501.39	2426.92	6245.6	1252.88	2082.83	1393.46	967.961	1671.99	4120.48	709.52	1444.69	829.024			M-H, M+FA-H
4.81_691.0755m/z		691.075	1	4.80567	0.06285	3	0.285997	1.34204	0.424426	C	N	100 - 69.2 - 41.8 - 16.6	698.59	19.27	560.747	829.761	705.263	307.982	522.81	730.841	361.518	571.651	465.291	174.414	362.63	434.807
3.78_208.0152m/z		208.015	1	3.77573	0.0838	7	0.286005	1.57194	0.65255	C	N	100	109.535	40.92	64.8101	103.002	160.792	81.0918	90.7232	37.2285	41.7836	70.9618	106.081	45.9234	62.9272	22.1487
2.93_657.4939m/z		657.494	1	2.93438	0.0839	51	0.286311	1.26651	0.340863	C	N	100 - 36.9	6208.64	12.09	7894.28	4413.97	6317.66	4525.91	4595.19	5585.34	5089.51	3040.94	4168.02	2563.08	3187.31	3322.94
1.62_200.1281m/z		200.128	1	1.62368	0.249033	12	0.286407	2.04991	1.03556	C	N	100 - 14.7 - 0.689	559.703	44.48	256.14	429.813	993.156	167.101	246.43	405.583	165.135	296.113	655.226	94.6314	170.928	241.298
4.81_507.0290m/z		507.029	1	4.80567	0.0523833	1	0.286424	1.25625	0.329128	C	N	100 - 17.3	645.392	17.95	515.807	681.441	738.928	493.2	380.191	667.839	332.545	469.469	487.502	279.306	263.707	397.325
5.78_93.0445m/z		93.0445	1	5.7832	0.115217	1	0.286765	1.27037	0.345252	C	N	100 - 3.43	565.486	14.84	472.519	588.209	635.729	300.153	440.135	595.113	304.637	405.238	419.417	169.981	305.285	354.057
3.14_424.2513m/z		424.251	1	3.14152	0.115217	4	0.287059	2.04844	1.03453	C	N	100 - 28.7 - 0.883	912.89	37.68	690.051	416.449	1632.17	497.337	581.642	257.975	444.882	286.906	1076.81	281.649	403.437	153.48
2.97_321.1535m/z		321.154	1	2.9658	0.102483	18	0.287071	6.99518	2.80636	C	N	100 - 19 - 2.45	28.0908	118.41	11.184	6.67729	66.411	0	12.0472	0	7.21044	4.60022	43.8141	0	8.35615	0	HMDB0031694	Butyl (S)-3-hydroxybutyrate glucoside	M-H	C14H26O8	38	0	-6.03646	96.7922		http://nonlinear.com/redirect/outbound?p=hmdb&param=HMDB0031694
2.63_584.3374m/z		584.337	1	2.63282	0.0814333	4	0.287438	1.6884	0.755656	C	N	100 - 34.9 - 13.5	653.872	37.96	435.2	602.727	923.69	324.719	696.589	140.512	280.577	415.239	609.397	183.893	483.166	83.5963
2.40_611.4077m/z		611.408	1	2.40237	0.115217	10	0.287511	13.2551	3.72847	C	N	78.5 - 100	12.8102	130.04	6.78828	0	31.6423	0.0842576	2.81505	0	4.37646	0	20.8758	0.0477162	1.95257	0	HMDB0115697	PA(a-13:0/18:2(9Z,11Z))	M-H2O-H	C34H63O8P	30.9	0	-0.738697	55.3366		http://nonlinear.com/redirect/outbound?p=hmdb&param=HMDB0115697
3.78_463.2140m/z		463.214	1	3.77573	0.10475	27	0.287896	3.04171	1.60488	C	N	100 - 22.7	599.912	89.5	499.533	1179.91	120.289	383.403	204.655	3.62868	322.053	812.884	79.3595	217.126	141.952	2.15885
2.54_711.2327m/z		711.233	1	2.53855	0.0733333	65	0.288809	1.77356	0.826652	C	N	100 - 41.7	515.08	40.64	701.818	288.82	554.602	116.97	564.302	189.99	452.468	198.978	365.894	66.2417	391.41	113.033
3.78_825.2581m/z		825.258	1	3.77573	0.06285	15	0.288943	6.13879	2.61795	C	N	100 - 57.4 - 19.4	794.89	72.44	108.149	411.875	1864.65	43.8998	229.762	114.798	69.7244	283.755	1230.18	24.861	159.367	68.2978	HMDB0129578	6-({2-[(2-{[3-(3,4-dimethoxyphenyl)-7-methoxy-8-methyl-4-oxo-4H-chromen-5-yl]oxy}-4,5-dihydroxy-6-(hydroxymethyl)oxan-3-yl)oxy]-4,5-dihydroxy-6-methyloxan-3-yl}oxy)-3,4,5-trihydroxyoxane-2-carboxylic acid	M-H	C37H46O21	34	0	14.8427	85.4307		http://nonlinear.com/redirect/outbound?p=hmdb&param=HMDB0129578
3.11_927.5455m/z		927.546	1	3.11008	0.0838	7	0.289047	2.19581	1.13475	C	N	100 - 58.1	1304.34	5.01	861.641	594.547	2456.84	583.315	571.113	627.615	555.507	409.604	1620.88	330.339	396.134	373.394
2.93_707.4885m/z		707.488	1	2.93438	0.0839	64	0.289397	1.31235	0.392153	C	N	100 - 97.9	2602.98	4.85	3397.7	1666.73	2744.5	1994.03	1882.45	2073.87	2190.53	1148.27	1810.66	1129.24	1305.7	1233.83
3.81_182.0474m/z		182.047	1	3.80717	0.0419	9	0.289818	1.50893	0.593522	C	N	100	225.73	39.93	121.656	277.758	277.778	166.226	199.346	83.2187	78.4323	191.357	183.261	94.136	138.27	49.5102
4.84_476.0378m/z		476.038	1	4.8371	0.0733167	1	0.290025	1.43315	0.519188	C	N	92.2 - 100 - 28.7	470.796	33.99	299.31	616.174	496.904	259.789	254.399	471.326	192.967	424.504	327.828	147.122	176.456	280.411
2.33_811.4812m/z		811.481	1	2.33142	0.186183	23	0.290465	1.98608	0.989925	C	N	100 - 53.4	557.101	47.57	583.766	279.742	807.794	582.876	256.315	2.31637	376.358	192.724	532.935	330.091	177.784	1.3781
4.64_322.0122m/z		322.012	1	4.64043	0.123333	4	0.290825	1.28208	0.358485	C	N	100 - 6.91 - 1.63	7955.91	21.92	5942.54	8935.69	8989.51	4241.46	6656.29	7718.67	3831.2	6156.11	5930.75	2402	4616.92	4592.15
3.79_521.1476m/z		521.148	1	3.78622	0.0838	17	0.291008	2.05337	1.038	C	N	100 - 28.1	389.017	42.17	191.643	274.941	700.466	217.464	251.568	99.3251	123.554	189.417	462.126	123.153	174.492	59.0925
1.15_389.0486m/z		389.049	1	1.15468	0.0419	12	0.291034	45.6249	5.51175	C	N	100 - 13.6	209.454	139.33	0	85.5682	542.793	0	0	13.7723	0	58.9509	358.103	0	0	8.19373
1.05_606.2955n	606.295	605.238	1	1.04993	0.19665	1	0.291275	1.39145	0.476588	C	N	100 - 34.2 - 7.75 - 1.09	13460.2	14.77	15396.9	11425	13558.5	11301.5	13677.6	4041.4	9926.53	7871.09	8945.13	6400.18	9487.02	2404.39			M-H2O-H, M-H
4.46_819.8920m/z		819.892	1	4.46237	0.3852	1	0.291306	1.13536	0.183154	C	N	100 - 53.3	2924.85	11.75	3253.36	2953.19	2567.99	2938.38	2219.45	2570.57	2097.46	2034.56	1694.21	1664.04	1539.45	1529.33
2.57_649.0508m/z		649.051	1	2.56997	0.0523667	10	0.291667	12.5147	3.64556	C	N	100 - 34.5 - 17.2	1339.4	119.49	147.206	3353.72	517.286	50.4252	253.445	17.2077	94.9048	2310.49	341.275	28.5565	175.794	10.2376	HMDB0033267	Bisnorbadioquinone A	M-H	C34H18O14	34.8	0	-17.8825	91.9231		http://nonlinear.com/redirect/outbound?p=hmdb&param=HMDB0033267
4.21_521.0298m/z		521.03	1	4.21333	0.06285	1	0.291768	3.41914	1.77363	C	N	100 - 12.6 - 17.7	24.6444	87.38	0	39.8395	34.0937	0	0	21.6233	0	27.4469	22.493	0	0	12.8646	HMDB0128193	{5-[5,7-dihydroxy-3-(3,4,5-trihydroxybenzoyloxy)-3,4-dihydro-2H-1-benzopyran-2-yl]-2-hydroxyphenyl}oxidanesulfonic acid	M-H	C22H18O13S	33.2	0	-18.6505	84.4539		http://nonlinear.com/redirect/outbound?p=hmdb&param=HMDB0128193
4.64_254.0244m/z		254.024	1	4.64043	0.102383	2	0.291849	1.30395	0.382885	C	N	100 - 4.88 - 1.35	2702.59	24.78	1929.42	3099.8	3078.55	1429.89	2168.56	2619.41	1243.91	2135.56	2031.05	809.764	1504.15	1558.4
5.77_238.0125m/z		238.013	1	5.77272	0.14665	1	0.292071	1.21974	0.286572	C	N	100	1544.8	11.98	1353.04	1558.84	1722.52	907.002	1282.34	1610.16	872.314	1073.94	1136.42	513.648	889.452	957.949
2.34_560.1747m/z		560.175	1	2.34188	0.36425	9	0.292113	1.21787	0.284357	C	N	100 - 35.3 - 43.4 - 31 - 13.7	5949.62	3.1	6130.86	5761.85	5956.16	6329.84	5007.61	3318.39	3952.62	3969.54	3929.53	3584.67	3473.37	1974.24
2.34_408.2838n	408.284	407.277	1	2.34188	0.165233	25	0.292266	1.55131	0.633491	C	N	100 - 25.2 - 6.91	1272.52	38.56	1190.54	754.32	1872.69	1114.62	860.447	485.787	767.55	519.677	1235.49	631.223	596.821	289.014	HMDB0000312	3a,7a,12b-Trihydroxy-5b-cholanoic acid	M-H, M+FA-H	C24H40O5	37.3	0	-9.23656	96.7157		http://nonlinear.com/redirect/outbound?p=hmdb&param=HMDB0000312
4.82_572.1251n	572.125	617.136	1	4.81615	0.06285	2	0.292351	1.41773	0.50358	C	N	100 - 24.9 - 6.1 - 0.506	2974.34	24.1	2302.44	3729.01	2891.58	1234.11	1825.59	3234.19	1484.4	2569.05	1907.69	698.894	1266.26	1924.15			M-H, M+FA-H
4.82_168.0489n	168.049	213.048	1	4.81615	0.157117	19	0.292414	1.15736	0.210833	C	N	100 - 11.5 - 2.24	14710.5	9.2	13220.7	15864.9	15046	11091.3	11427.3	15612.7	8523.51	10929.9	9926.45	6281.16	7926.17	9288.64			M-H, M+FA-H
4.81_964.2354m/z		964.235	1	4.80567	0.0419	10	0.292499	1.85336	0.890146	C	N	100 - 55	23.6018	49.24	15.8078	36.9593	18.0382	1.01032	16.7603	20.4331	10.1914	25.4625	11.9006	0.572159	11.6252	12.1565
3.17_940.5712m/z		940.571	1	3.17293	0.10475	11	0.292533	1.21314	0.278744	C	N	100	693.195	19.08	613.44	845.869	620.275	617.338	654.57	442.31	395.49	582.749	409.221	349.607	454.021	263.148
3.69_195.9074m/z		195.907	1	3.69193	0.967067	1	0.292705	1.14584	0.196401	C	N	100	7968.79	9.65	7201.83	7964.97	8739.58	5964.66	8332.55	6566.49	4643.08	5487.35	5765.86	3377.87	5779.6	3906.67
3.78_296.0738m/z		296.074	1	3.77573	0.10475	10	0.293169	1.22721	0.295384	C	N	100 - 15.9 - 5.18	520.744	13.43	492.5	411.47	658.26	394.916	490.013	388.064	317.519	283.476	434.282	223.646	339.882	230.875
2.91_885.5510m/z		885.551	1	2.91333	0.6763	20	0.293574	1.23586	0.305513	C	N	100 - 51.6 - 20.2 - 5.81 - 1.59 - 1.14 - 0.388 - 0.21	1.0892e+06	18.68	1.24831e+06	1.15935e+06	859947	634768	961782	1.04745e+06	804798	798715	567343	359477	667109	623171
3.78_278.0203n	278.02	277.013	1	3.77573	0.14665	6	0.293775	1.50442	0.589203	C	N	100 - 43.2 - 34.8 - 6.66 - 8.2	1798.49	16.54	1162.74	1479.17	2753.55	1361.98	1247.53	976.912	749.625	1019.05	1816.63	771.307	865.309	581.204			M-H, M+FA-H
3.93_332.1175m/z		332.117	1	3.93287	0.0733333	11	0.294625	1.88176	0.912085	C	N	100 - 7.48	115.468	54.21	43.5643	145.048	157.792	24.0282	47.0875	112.969	28.0863	99.9285	104.102	13.6075	32.6607	67.2101
3.52_155.0602m/z		155.06	1	3.51623	0.0419	5	0.294805	1.87848	0.909564	C	N	100	94.4586	21.36	46.3284	71.8068	165.241	54.7784	58.0506	38.0249	29.8683	49.4702	109.016	31.0217	40.2649	22.6225
2.47_794.5127m/z		794.513	1	2.46522	0.364267	93	0.295174	1.18626	0.246418	C	N	100 - 69.2 - 45.6 - 29.9 - 17.1 - 11.7	11609.3	15.37	13669.2	10605.7	10552.9	10441.5	7621.01	11297	8812.67	7306.66	6962.18	5913.14	5286.06	6721.03
1.05_539.2632m/z		539.263	1	1.04993	0.0919	6	0.29574	1.70556	0.770242	C	N	100 - 34.8 - 12.3	479.067	33.42	628.687	310.202	498.313	285.584	515.038	42.0375	405.32	213.709	328.758	161.73	357.239	25.0098
2.42_269.1374m/z		269.137	1	2.42332	0.1338	16	0.296199	1.45865	0.54463	C	N	100 - 6.26	3694.07	24.54	4239.19	4195.44	2647.58	2425.05	3992.76	1179.79	2733.04	2890.39	1746.72	1373.34	2769.45	701.902
4.31_119.0334m/z		119.033	1	4.30762	0.06285	21	0.296283	1.61895	0.695056	C	N	100 - 4.3	94.0743	22.95	70.5104	98.8159	112.897	23.9	38.4654	111.96	45.4586	68.0777	74.4827	13.5349	26.6803	66.6093
4.81_542.0439n	542.044	523.026	1	4.80567	0.0838	1	0.296476	1.23182	0.300794	C	N	100 - 47.2 - 34.6	1434.71	13.6	1241.41	1631.74	1430.99	889.281	1063.73	1541.12	800.349	1124.17	944.082	503.612	737.818	916.875			M-H2O-H, M-H
3.13_868.5475m/z		868.548	1	3.13103	0.311867	37	0.29664	1.81743	0.8619	C	N	100 - 67.6 - 54.8	1168.13	30.33	2000.86	885.105	618.426	428.766	689.091	810.357	1289.97	609.78	408.001	242.816	477.966	482.114
1.46_199.0960m/z		199.096	1	1.4561	0.0733333	26	0.296847	19.5389	4.28828	C	N	100 - 24 - 3.73	562.471	77.47	211.761	29.279	1446.37	16.4373	15.3932	54.5311	136.524	20.1714	954.233	9.30867	10.677	32.4428
4.92_328.1236m/z		328.124	1	4.92088	0.0628333	16	0.296876	1.91121	0.934484	C	N	100 - 9.17	451.473	54.15	386.661	761.832	205.928	92.9644	338.968	276.74	249.283	524.853	135.859	52.647	235.114	164.644
3.79_183.0135m/z		183.014	1	3.78622	0.0419	9	0.297141	1.35968	0.443265	C	N	100 - 8.29	242.195	30.1	164.612	246.431	315.544	205.059	212.945	116.376	106.126	169.775	208.177	116.128	147.703	69.2369
3.79_436.0929m/z		436.093	1	3.78622	0.0733333	5	0.298603	1.64533	0.71838	C	N	100	187.999	38.44	127.18	136.271	300.546	152.187	124.465	66.1339	81.9937	93.8817	198.283	86.1855	86.3309	39.3457
4.64_593.9624m/z		593.962	1	4.64043	0.123333	1	0.299187	1.26989	0.344705	C	N	100 - 11 - 4.66	11080.6	22.47	8205.08	12506	12530.6	6143.56	9302.36	10730.9	5289.88	8615.85	8266.95	3479.18	6452.28	6384.24
2.05_451.2683m/z		451.268	1	2.0486	0.249033	20	0.300129	1.29376	0.371568	C	N	100 - 24.3	931.534	26.06	1044.31	651.213	1099.08	900.93	526.26	732.875	673.273	448.643	725.11	510.209	365.023	436.017	HMDB0000502	3-Oxocholic acid	M+FA-H	C24H38O5	37.9	0	-4.40576	94.5131		http://nonlinear.com/redirect/outbound?p=hmdb&param=HMDB0000502
2.43_196.9120n	196.912	195.905	1	2.4338	0.311883	1	0.300193	1.65851	0.729888	C	N	100 - 0.898	63471.7	47.98	52157.1	97963.2	40294.9	58557.2	38691.3	17562.4	33626.1	67490.3	26584.3	33161.8	26837	10448.6			M-H, M+FA-H
4.82_880.1833m/z		880.183	1	4.81615	0.06285	6	0.300245	2.0204	1.01464	C	N	100 - 47.3 - 14.6	119.436	62.2	51.3054	198.638	108.366	17.4402	49.9214	109.984	33.077	136.849	71.4933	9.87662	34.6263	65.4338	HMDB0003942	(S)-Hydroxyhexanoyl-CoA	M-H	C27H46N7O18P3S	35.9	0	8.31669	88.8096		http://nonlinear.com/redirect/outbound?p=hmdb&param=HMDB0003942
8.33_885.5452m/z		885.545	1	8.33315	0.6658	28	0.300683	1.26159	0.335246	C	N	100 - 48.9 - 10.1	2529.33	5.47	3269.88	2561.15	1756.95	1879.5	2051.83	2083.27	2108.12	1764.47	1159.13	1064.39	1423.19	1239.42
4.80_688.9560m/z		688.956	1	4.7952	0.0419	1	0.301707	1.50629	0.591004	C	N	100 - 15.3	215.719	38.51	113.821	246.457	286.88	148.046	85.8077	195.782	73.3816	169.793	189.266	83.8404	59.5177	116.479
2.40_512.2697m/z		512.27	1	2.40237	0.395683	3	0.30214	3.89741	1.96251	C	N	100 - 35.3 - 11.8 - 10.6 - 2.62 - 0.122	118864	25.74	68585.4	22484.8	265523	39532.2	25322.9	26639.9	44217.6	15490.6	175177	22387.6	17564.4	15849.2
2.62_878.5909m/z		878.591	1	2.62235	0.3433	80	0.303368	1.20022	0.263298	C	N	100 - 52.7 - 30.3 - 13.5 - 8.63 - 4.79	154233	11.78	193319	141856	127525	142428	112395	130690	124634	97729.9	84133.6	80659.1	77958.9	77752.9
3.78_502.0929m/z		502.093	1	3.77573	0.0733167	1	0.303562	1.89478	0.922032	C	N	89.6 - 100 - 5.6	432.739	25.87	193.278	343.768	761.172	174.556	291.593	219.005	124.608	236.834	502.177	98.8534	202.254	130.295
3.11_403.1823m/z		403.182	1	3.11008	0.1676	26	0.303566	1.7426	0.801237	C	N	100	223.71	25.31	204.333	368.532	98.2638	91.2882	151.792	142.051	131.735	253.895	64.8287	51.6977	105.286	84.5121
1.03_521.3679n	521.368	520.361	1	1.02898	0.05	3	0.304225	1.18774	0.248218	C	N	94.7 - 100 - 20.5	413.589	15.93	489.094	383.985	367.687	325.758	426.709	292.179	315.323	264.541	242.579	184.481	295.973	173.829			M-H, M+FA-H
4.62_209.9981m/z		209.998	1	4.61948	0.123333	2	0.304247	1.21464	0.280527	C	N	100 - 11.3 - 1.97	851.435	10.29	1003.67	937.758	612.878	618.532	752.618	731.784	647.073	646.054	404.341	350.283	522.029	435.368
1.63_142.0642m/z		142.064	1	1.63417	0.123333	12	0.304363	2.63054	1.39536	C	N	100 - 19.7	233.643	85.22	463.532	115.081	122.317	5.14071	108.301	153.017	298.843	79.2832	80.6978	2.91125	75.1198	91.0358
2.36_786.5070m/z		786.507	1	2.36047	0.217617	144	0.304861	1.37312	0.457457	C	N	100 - 61.4 - 99.5 - 60.6	3274.03	8.64	3574.94	3233.57	3013.57	3846.56	1837.29	1469.27	2304.79	2227.72	1988.18	2178.36	1274.38	874.129
4.82_623.0912m/z		623.091	1	4.81615	0.06285	3	0.30497	1.31462	0.394645	C	N	100 - 54.8 - 26.2 - 15.4 - 16.2 - 14.5	1501.66	20.62	1280.47	1855.59	1368.91	724.678	1119.37	1582.78	825.528	1278.38	903.127	410.395	776.418	941.657
1.52_371.2831m/z		371.283	1	1.51893	0.06285	7	0.305371	1.28594	0.36282	C	N	100 - 7.97	198.62	24.26	202.384	143.564	249.911	137.253	197.443	128.669	130.478	98.9064	164.877	77.7284	136.95	76.5505	HMDB0092901	DG(8:0/10:0/0:0)	M-H	C21H40O5	35.3	0	7.45976	84.7334		http://nonlinear.com/redirect/outbound?p=hmdb&param=HMDB0092901
4.12_74.0234m/z		74.0234	1	4.11907	0.0314333	3	0.305841	1.9684	0.977026	C	N	100	49.9372	49.93	26.4591	47.2409	76.1114	55.7671	11.1451	9.19588	17.0584	32.5459	50.2139	31.5817	7.73046	5.471
9.43_593.1535m/z		593.154	1	9.43417	0.540083	86	0.307241	1.08905	0.123064	C	N	100 - 20.3	1620.22	7.38	1675.51	1483	1702.14	1628.87	1320.85	1513.5	1080.21	1021.69	1122.97	922.449	916.167	900.443
4.01_747.3664m/z		747.366	1	4.0062	0.0919167	1	0.307493	13.2622	3.72924	C	N	100 - 37.6 - 7.5	3434.79	102.84	514.217	8856.33	933.833	532.141	244.836	0	331.52	6101.44	616.088	301.359	169.822	0
2.79_282.0813m/z		282.081	1	2.78757	0.186183	20	0.30753	1.41026	0.495963	C	N	57.5 - 100	1638.6	28.94	1266.65	1476.46	2172.68	1149.81	1691.7	644.225	816.621	1017.19	1433.41	651.152	1173.39	383.276
1.54_436.1407m/z		436.141	1	1.53988	0.125683	7	0.307912	9.05643	3.17894	C	N	100 - 29.2	4.6957	70.82	0.786834	1.4713	11.8289	0.795319	0.658203	0.101956	0.507278	1.01363	7.80405	0.4504	0.456541	0.0606577
4.30_242.0765m/z		242.077	1	4.29713	0.06285	18	0.308679	3.32922	1.73519	C	N	100 - 5.3	11.8481	90.05	11.4812	1.36721	22.6958	0	10.6764	0	7.40203	0.941919	14.9733	0	7.40535	0
3.78_666.1870n	666.187	665.18	1	3.77573	0.0523833	11	0.309266	5.354	2.42062	C	N	100 - 36.1	528.233	59.69	97.6917	227.383	1259.63	36.7756	154.004	105.204	62.9826	156.652	831.027	20.8265	106.82	62.5902			M-H, M+FA-H
3.79_511.1452m/z		511.145	1	3.78622	0.0838	73	0.309308	1.93694	0.953777	C	N	100 - 49.3 - 28.2 - 24.2	787.719	41.04	417.595	535.559	1410	240.206	574.007	405.836	269.227	368.966	930.238	136.032	398.141	241.448
2.45_736.5199m/z		736.52	1	2.45475	0.5924	77	0.309326	1.71846	0.781116	C	N	100 - 45.2 - 11.2 - 2.96 - 1.04 - 0.344 - 0.467 - 0.259 - 0.386	32358.6	12.8	23797	18069.1	55209.8	21394.9	18484.2	16610.9	15342.1	12448.4	36424.2	12116.2	12821	9882.5
3.79_410.0954m/z		410.095	1	3.78622	0.06285	6	0.309345	2.32724	1.21862	C	N	100	119.633	18.11	27.0844	104.202	227.612	41.1102	53.8663	59.2397	17.4616	71.7887	150.165	23.2813	37.3626	35.2441
4.63_843.8569m/z		843.857	1	4.62997	0.290933	4	0.309502	1.0676	0.0943667	C	N	100 - 39.2 - 67 - 52.1	4104.81	5.23	3835.19	4473.92	4005.33	3843.01	3644.8	4046.92	2472.58	3082.24	2642.49	2176.35	2528.1	2407.67
4.85_161.9919m/z		161.992	1	4.84757	0.0838	1	0.309536	1.22393	0.291515	C	N	100 - 1.79	498.391	20.94	424.094	619.398	451.682	339.423	379.228	502.972	273.417	426.725	297.994	192.22	263.039	299.238
4.12_806.7195n	806.72	805.712	1	4.11907	0.385217	1344	0.309643	1.48053	0.566115	C	N	100 - 73.5 - 45.5 - 24.5 - 20.8	12640.2	27.91	9102.36	12661.4	16156.9	2994.49	9940.45	12678	5868.36	8722.91	10659.4	1695.82	6894.87	7542.65			M-H, M+FA-H
3.11_348.0861m/z		348.086	1	3.11008	0.115233	9	0.309669	3.70659	1.89009	C	N	100 - 18.6 - 7.37 - 0.666	103.976	88.41	43.7496	36.818	231.359	56.5713	11.5486	16.0347	28.2057	25.3652	152.637	32.0371	8.01028	9.53968
4.93_378.0502m/z		378.05	1	4.93137	0.11285	4	0.309898	2.18236	1.12589	C	N	100 - 57	324.423	45.64	269.872	600.342	103.054	70.393	184.853	190.723	173.989	413.596	67.9889	39.8645	128.218	113.469
2.80_303.0759m/z		303.076	1	2.79805	0.0733333	97	0.309953	3.485	1.80116	C	N	100 - 67.5	219.667	74.05	71.4672	104.325	483.21	58.3065	111.892	18.8983	46.0755	71.8731	318.794	33.0197	77.6104	11.2434
2.13_155.9504m/z		155.95	1	2.1324	0.4271	1	0.310098	1.13373	0.181082	C	N	100 - 25.5	11174	9.13	10002.6	11646.8	11872.6	10590.6	7933.63	11043.6	6448.75	8023.9	7832.86	5997.59	5502.9	6570.28
3.36_87.0077m/z		87.0077	1	3.35912	0.1338	7	0.310117	1.55283	0.634899	C	N	100 - 1.16	104.746	28.61	126.452	142.555	45.2321	86.8178	48.2197	67.3279	81.5244	98.2113	29.8415	49.1661	33.446	40.0561
2.16_381.0191m/z		381.019	1	2.16382	0.0523667	10	0.310728	31.0936	4.95855	C	N	100 - 19.7	448.031	100.53	1194.36	114.336	35.3978	28.97	14.2573	0	770.014	78.7699	23.3534	16.4061	9.88914	0
4.82_775.1512m/z		775.151	1	4.81615	0.06285	6	0.311461	1.4712	0.556998	C	N	100 - 48.3 - 45.6 - 12.6 - 23.9 - 21.2 - 6.65	1344.22	31.81	941.6	1792.93	1298.12	465.79	851.685	1423.58	607.057	1235.21	856.427	263.783	590.743	846.945
1.04_681.5174m/z		681.517	1	1.03947	0.05	25	0.311836	1.55689	0.638668	C	N	100 - 27	105.992	18.25	127.556	90.1522	100.268	51.3737	127.816	25.0485	82.2364	62.109	66.1508	29.0936	88.6552	14.9024
2.78_615.2305m/z		615.23	1	2.7771	0.146717	4	0.311927	1.8541	0.890723	C	N	100 - 61.3 - 88.6	1016.01	31.47	1735.19	384.641	928.18	473.972	745.091	424.866	1118.69	264.992	612.359	268.416	516.808	252.77
2.69_714.5092m/z		714.509	1	2.6933	0.424733	39	0.312145	1.89136	0.919425	C	N	100 - 41.8 - 40.2 - 14.1 - 22.1 - 9.8 - 23.3 - 11.9	107513	36.14	78580.9	53299.9	190659	46237.4	43770.8	80525.1	50661.8	36720.2	125786	26184.9	30360.2	47907.6
4.31_306.0859m/z		306.086	1	4.30762	0.0814333	21	0.312195	1.29542	0.373418	C	N	100	760.032	17.91	502.88	805.81	971.407	505.571	549.133	705.421	324.211	555.151	640.877	286.311	380.889	419.683
3.09_253.2162m/z		253.216	1	3.08913	0.10475	27	0.3133	1.63555	0.709777	C	N	100 - 15.8	1078.72	26.6	815.178	650.153	1770.83	787.452	459.565	731.62	525.552	447.914	1168.29	445.945	318.762	435.271
5.78_155.0681n	155.068	154.061	1	5.7832	0.178067	3	0.313587	1.23584	0.305489	C	N	100 - 7.21	24059.6	13.69	20353.4	25176.5	26648.8	13564.2	19150.8	25689.7	13122	17345	17581.3	7681.6	13283.3	15283.8			M-H2O-H, M-H
3.71_196.0018m/z		196.002	1	3.71288	0.23855	3	0.313613	1.16607	0.221657	C	N	100	1429.17	4.98	1500.93	1427.85	1358.72	934.573	1529.64	1212.66	967.662	983.693	896.407	529.261	1060.99	721.461
4.07_862.3966m/z		862.397	1	4.06668	0.115217	1	0.313637	73.4604	6.1989	C	N	100 - 42.7	507.825	146.56	54.119	1377.42	91.9387	18.5682	0.212319	1.95821	34.8909	948.951	60.6558	10.5154	0.147268	1.16502
2.81_498.2888m/z		498.289	1	2.80852	0.469167	9	0.314125	4.24272	2.08499	C	N	100 - 31.6	120643	54.12	279493	30431.4	52005.6	23933.1	15800.8	45572.3	180191	20965.3	34310.3	13553.7	10959.7	27112.8	HMDB0000874	Tauroursodeoxycholic acid	M-H	C26H45NO6S	37.7	0	-1.39236	90.1964		http://nonlinear.com/redirect/outbound?p=hmdb&param=HMDB0000874
2.12_362.9524m/z		362.952	1	2.12192	0.1257	1	0.314438	3.14537	1.65323	C	N	100 - 48.8 - 30.4 - 28.1 - 1.35	1441.77	94.42	2895.84	1231.87	197.612	1125.26	221.167	28.7077	1866.97	848.675	130.373	637.252	153.405	17.0793	HMDB0014786	Mitotane	M+FA-H	C14H10Cl4	27.4	0	1.83656	39.3832		http://nonlinear.com/redirect/outbound?p=hmdb&param=HMDB0014786
2.60_619.3829m/z		619.383	1	2.6014	0.06285	10	0.314486	6.7907	2.76356	C	N	100 - 27.4	541.394	126.01	226.942	73.0943	1324.15	1.76543	237.412	0	146.311	50.3572	873.594	0.999786	164.673	0
3.77_94.9790m/z		94.979	1	3.76527	0.06285	3	0.314716	1.80734	0.853865	C	N	100 - 4.88	20.6473	46.5	9.71084	24.5483	27.6828	0	15.2991	18.9733	6.26065	16.9122	18.2635	0	10.6117	11.288
1.31_129.1337m/z		129.134	1	1.31182	0.0523667	11	0.314767	1.85457	0.891083	C	N	100	71.8103	42.13	38.0813	80.7849	96.5649	20.0326	84.2966	11.8331	24.5513	55.6555	63.7079	11.3447	58.4696	7.03999
4.32_157.0266m/z		157.027	1	4.31808	0.102383	21	0.315571	1.32558	0.406619	C	N	100	81.6224	26.19	59.4261	83.3644	102.077	50.1787	48.219	86.3274	38.3125	57.4327	67.3442	28.4169	33.4456	51.3597
3.82_121.9981m/z		121.998	1	3.81763	0.115233	2	0.316007	3.64734	1.86685	C	N	100	29.273	72.41	0	62.7855	25.0335	7.68507	14	2.39244	0	43.2551	16.5157	4.35216	9.71066	1.42336
2.17_691.2748m/z		691.275	1	2.1743	0.157117	1	0.316625	1.8698	0.902883	C	N	100 - 51.1	494.865	34.5	791.497	563.937	129.161	364.223	244.914	184.849	510.285	388.516	85.2126	206.264	169.877	109.974
1.34_499.2630m/z		499.263	1	1.34323	0.0395333	11	0.316789	1.90032	0.926243	C	N	100 - 35.1	81.4063	37.49	142.998	32.9329	68.288	26.8041	42.788	58.9224	92.1919	22.6886	45.0524	15.1795	29.6785	35.0553
4.82_607.1024m/z		607.102	1	4.81615	0.06285	55	0.316946	1.32166	0.402352	C	N	100 - 31.5 - 34.8 - 8	1546.6	19.05	1264.11	1852.11	1523.58	764.662	1033.27	1712.65	814.983	1275.98	1005.17	433.038	716.697	1018.93
4.59_931.8277m/z		931.828	1	4.58807	0.290933	1124	0.317308	1.05635	0.0790853	C	N	100 - 40.2	7494.24	5.13	7108.87	7878.05	7495.81	6818.46	6829.02	7635.97	4583.14	5427.47	4945.3	3861.39	4736.73	4542.95
2.31_101.0226m/z		101.023	1	2.31047	0.102383	16	0.317336	2.54407	1.34714	C	N	100	31.0611	62.01	15.4611	25.1338	52.5884	0	0	36.6276	9.96789	17.3155	34.6948	0	0	21.7912
5.84_391.1263m/z		391.126	1	5.83557	0.0942667	38	0.317624	10.1954	3.34985	C	N	100 - 20.6 - 7.15	58.0169	135.88	0	26.2777	147.773	0	0	17.0714	0	18.1037	97.4921	0	0	10.1565
4.82_398.0817m/z		398.082	1	4.81615	0.0523833	19	0.31775	1.23812	0.308156	C	N	100 - 30.5	391.474	2.83	378.774	399.06	396.587	216.638	291.652	440.259	244.199	274.926	261.645	122.685	202.295	261.928
2.81_131.0421m/z		131.042	1	2.80852	0.0943333	30	0.317771	2.20946	1.14369	C	N	100 - 39.1	18.2704	29.96	14.9396	15.2836	24.5878	0	24.6305	0.176988	9.63168	10.5294	16.2216	0	17.0841	0.105297
3.30_243.1697m/z		243.17	1	3.29863	0.0919	46	0.317783	1.1574	0.210884	C	N	100 - 11.3 - 0.229	712.15	6.66	699.021	672.638	764.79	475.235	616.988	753.684	450.665	463.404	504.564	269.132	427.954	448.397
4.63_810.3682m/z		810.368	1	4.62997	0.11285	6	0.317924	1.11649	0.158975	C	N	100 - 27.1	229.485	11.17	229.597	257.654	201.204	181.047	209.018	226.558	148.023	177.507	132.743	102.529	144.978	134.788
4.12_136.0752m/z		136.075	1	4.11907	0.0523667	9	0.318674	1.80166	0.849324	C	N	100	189.716	39.48	135.801	104.421	328.926	149.943	67.7052	98.2551	87.5521	71.9396	217.006	84.9145	46.9615	58.456
1.64_421.2268m/z		421.227	1	1.64463	0.207183	19	0.319925	1.24357	0.314484	C	N	100 - 18.3 - 16.3	1228.01	7.12	1491.32	817.306	1375.4	1055.84	915.297	991.327	961.465	563.071	907.406	597.935	634.866	589.781
2.57_559.1554m/z		559.155	1	2.56997	0.10475	41	0.320064	1.39416	0.479393	C	N	100 - 30.1	663.348	30.31	379.987	773.364	836.693	544.077	573.206	310.134	244.981	532.797	552.001	308.118	397.586	184.511
4.93_243.0743m/z		243.074	1	4.93137	0.0838	48	0.320141	1.82027	0.864149	C	N	100 - 3.98	180.644	59.24	145.093	303.559	93.2793	34.3279	148.899	114.494	93.5423	209.133	61.5402	19.4403	103.279	68.1172
3.03_528.3020m/z		528.302	1	3.02628	0.791517	4	0.320886	1.29401	0.37185	C	N	100 - 33.7	127653	12.8	130690	83673.7	168596	113178	92469.9	90299.2	84256.7	57645.8	111230	64094.3	64138.7	53722.7
4.40_249.1716m/z		249.172	1	4.39952	0.290917	2	0.321258	1.08745	0.120948	C	N	100	3163.19	7.57	3416.73	2941.05	3131.79	2771.68	2693.95	3260.82	2202.79	2026.19	2066.18	1569.64	1868.57	1939.99
4.77_175.0714m/z		175.071	1	4.77425	0.0942833	68	0.321436	1.74282	0.801422	C	N	100 - 6.29	665.625	15.35	584.541	1131.07	281.267	344.54	449.513	351.719	376.858	779.231	185.564	195.118	311.79	209.252
3.51_201.1224m/z		201.122	1	3.50577	0.06285	39	0.321587	9.27011	3.21259	C	N	100 - 7.98	322.296	95.43	90.7639	829.055	47.0702	0	66.0916	38.2102	58.5162	571.165	31.0542	0	45.8423	22.7328
3.99_175.0849m/z		175.085	1	3.98525	0.06285	65	0.322097	1.83614	0.876673	C	N	100	112.056	21.98	45.4209	94.1825	196.564	74.6972	60.5011	47.8859	29.2832	64.8857	129.682	42.302	41.9646	28.4893
2.79_214.1041n	214.104	259.128	1	2.78757	0.0838	7	0.322258	1.27776	0.35362	C	N	100 - 15.8 - 0.917	866.904	25.28	641.668	852.154	1106.89	716.481	827.733	491.15	413.689	587.079	730.262	405.753	574.13	292.205			M-H2O-H, M+FA-H
3.78_449.1283m/z		449.128	1	3.77573	0.06285	66	0.322467	4.21745	2.07637	C	N	100 - 30 - 16	460.653	62.55	25.3123	298.222	1058.43	36.6808	172.332	118.664	16.319	205.455	698.288	20.7728	119.532	70.5978
4.32_289.1170m/z		289.117	1	4.31808	0.11285	24	0.322765	1.39056	0.475666	C	N	100	191.503	22.87	258.408	108.216	207.886	174.061	120.763	118.326	166.598	74.5535	137.151	98.5732	83.7636	70.3967
4.62_841.3635m/z		841.363	1	4.61948	0.207133	1	0.322832	1.12104	0.164834	C	N	100 - 18.1 - 10	4004.12	2.24	4546.52	4196.1	3269.74	3647.06	3487.87	3580.47	2931.18	2890.84	2157.18	2065.38	2419.25	2130.17
2.59_142.0500m/z		142.05	1	2.59092	0.0523833	15	0.323316	2.99212	1.58117	C	N	100 - 34.5	114.127	35.02	68.8486	27.4228	246.111	22.7931	44.4975	47.1374	44.3872	18.8925	162.369	12.9081	30.8642	28.044
2.94_834.5247m/z		834.525	1	2.94485	0.49005	99	0.323327	1.57114	0.651808	C	N	100 - 54.9 - 18.8 - 5.59 - 2.06 - 0.947 - 1.47	107594	44.78	90353.1	70404.7	162024	44183.9	51330.5	109930	58251.4	48504.2	106894	25021.9	35603.8	65401.9
2.41_249.1504m/z		249.15	1	2.41285	0.15475	39	0.323676	1.18013	0.238944	C	N	100	624.423	15.55	656.892	515.265	701.113	640.545	526.397	420.401	423.503	354.984	462.553	362.749	365.118	250.114
1.04_622.2543n	622.254	621.213	1	1.03947	0.1757	1	0.324743	1.38602	0.470943	C	N	100 - 35.7 - 13.7 - 3.24 - 0.786 - 0.0714	49484.2	17.44	57233	40181.2	51038.5	38939	53331.3	14837.3	36898.6	27682.2	33672.2	22051.7	36991.5	8827.3			M-H2O-H, M-H
0.36_554.2620m/z		554.262	1	0.362967	0.0604667	2	0.324795	1.55797	0.639664	C	N	100 - 30.9	199.021	42.33	109.682	277.045	210.336	193.241	137.404	52.5862	70.7127	190.866	138.767	109.435	95.3059	31.2856
2.94_678.4643m/z		678.464	1	2.94485	0.0734167	16	0.325284	1.20598	0.270205	C	N	100 - 45.3 - 55.3 - 47.4	1627.63	1.85	1916.26	1134.59	1832.05	1323.18	1353.06	1372.67	1235.43	781.661	1208.68	749.332	938.509	816.656
2.42_408.2212m/z		408.221	1	2.42332	0.0838	4	0.326672	1.51352	0.597906	C	N	100 - 72.1	811.791	34.62	1113.52	557.536	764.315	772.49	666.723	169.868	717.896	384.106	504.251	437.472	462.451	101.061	HMDB0040792	Dihydroxyacidissiminol	M-H2O-H	C25H33NO5	32.7	0	7.44736	72.0885		http://nonlinear.com/redirect/outbound?p=hmdb&param=HMDB0040792
4.62_413.9595m/z		413.959	1	4.61948	0.165233	1	0.326883	1.17825	0.236641	C	N	100 - 4.8 - 1.99 - 1.18 - 0.139	4184.66	7.79	4883.15	4558.38	3112.44	3233.88	3738.37	3682.55	3148.2	3140.43	2053.41	1831.39	2593	2190.9
2.60_461.1104m/z		461.11	1	2.6014	0.0419	93	0.326935	39209.2	15.2589	C	N	100 - 17.1	10.7485	155.2	29.9653	2.28009	0	0	0	0.000822394	19.3189	1.57083	0	0	0	0.000489275	HMDB0130491	3-(4-hydroxyphenyl)-7-{[3,4,5-trihydroxy-6-(hydroxymethyl)oxan-2-yl]oxy}-4H-chromen-4-one	M+FA-H	C21H20O9	37.5	0	3.41208	91.2738		http://nonlinear.com/redirect/outbound?p=hmdb&param=HMDB0130491
2.81_305.0907m/z		305.091	1	2.80852	0.12575	71	0.327198	2.17802	1.12302	C	N	100 - 41.1 - 29.1	316.021	43.76	173.934	160.599	613.529	184.558	178.874	71.8535	112.136	110.642	404.771	104.518	124.07	42.7486	HMDB0015527	Prazepam	M-H2O-H	C19H17ClN2O	33	0	17.144	82.194		http://nonlinear.com/redirect/outbound?p=hmdb&param=HMDB0015527
2.59_376.7730m/z		376.773	1	2.59092	0.0523667	1	0.327697	1.41147	0.497201	C	N	100 - 3.01	859.801	30.32	613.314	1251.73	714.361	416.804	785.112	625.538	395.409	862.358	471.294	236.042	544.568	372.158
4.62_875.3570m/z		875.357	1	4.61948	0.217617	2	0.327737	1.11307	0.15454	C	N	100 - 19.3 - 13.6	5015.04	2.07	5530.66	5404.85	4109.62	4419.34	4493.02	4604.47	3565.66	3723.59	2711.29	2502.73	3116.44	2739.38
2.61_257.0744m/z		257.074	1	2.61187	0.1257	94	0.327903	1.40155	0.48702	C	N	100 - 65.6	587.861	25.53	761.031	506.364	496.189	229.799	652.642	375.872	490.643	348.852	327.357	130.138	452.684	223.621
3.82_78.9580m/z		78.958	1	3.81763	0.14665	4	0.328072	16.696	4.06143	C	N	100	56.7561	145.93	13.2712	4.73274	152.264	0	0	10.1981	8.55608	3.26055	100.455	0	0	6.06728
9.35_554.2609m/z		554.261	1	9.35037	0.0500167	2	0.328468	2.58174	1.36835	C	N	100 - 31.9	147.794	86.75	285.922	124.861	32.599	122.554	40.5793	8.60461	184.336	86.0213	21.5069	69.4037	28.1465	5.11923
3.78_539.0981n	539.098	584.147	1	3.77573	0.0838	1	0.328571	1.90316	0.928395	C	N	100 - 39.3 - 26.8 - 25.7 - 5.93	1137.81	36.18	477.425	890.215	2045.78	385.018	817.447	591.09	307.8	613.3	1349.68	218.041	566.995	351.663			M-H, M+FA-H
3.81_290.0169m/z		290.017	1	3.80717	0.136183	6	0.329015	1.44112	0.527186	C	N	100 - 8.37 - 4.15	350.884	7.94	172.606	377.993	502.054	263.066	242.969	224.408	111.28	260.413	331.226	148.978	168.528	133.509
4.80_303.0084m/z		303.008	1	4.7952	0.290933	17	0.329305	1.33309	0.414771	C	N	75.3 - 100	1457.09	17.01	977.199	2036.98	1357.1	926.038	1059.67	1293.36	630.008	1403.35	895.334	524.428	735.004	769.472
4.82_717.1999m/z		717.2	1	4.81615	0.06285	4	0.329976	1.53347	0.616802	C	N	100 - 27.4 - 8.41 - 0.872	2510.08	33.74	1840.32	3462.07	2227.84	638.57	1504.79	2767.22	1186.47	2385.14	1469.8	361.631	1043.75	1646.33
4.57_372.9889m/z		372.989	1	4.56712	0.0942667	1	0.330068	1.8376	0.877823	C	N	100 - 14.4	182.974	49.34	47.1521	278.345	223.424	57.2658	87.9955	153.455	30.3993	191.762	147.402	32.4304	61.0353	91.2965
3.79_677.2533m/z		677.253	1	3.78622	0.06285	22	0.33148	2.69135	1.42833	C	N	100 - 23.2	163.342	44.62	81.0229	62.6802	346.323	41.4599	91.6637	48.9512	52.2361	43.1826	228.484	23.4793	63.5796	29.123
1.36_199.1291m/z		199.129	1	1.36182	0.0604833	73	0.331844	10667.2	13.3809	C	N	100 - 19.4 - 11.5	62.5876	156.99	3.40039	8.35667	176.006	0	0	0.0176018	2.19226	5.7572	116.118	0	0	0.010472
1.38_225.0500m/z		225.05	1	1.38277	0.0919	32	0.332076	1.79611	0.844878	C	N	100 - 20.1	148.493	59.38	60.6595	147.816	237.003	49.0966	144.957	53.9695	39.1077	101.835	156.361	27.8041	100.545	32.1086
3.77_124.9902m/z		124.99	1	3.76527	0.1257	6	0.332208	1.68687	0.754349	C	N	100 - 3.26 - 3.48	98.8392	42.49	93.0075	143.45	60.0605	4.79893	93.558	77.4229	59.9627	98.8276	39.6244	2.7177	64.8935	46.062	HMDB0003903	2-Hydroxyethanesulfonate	M-H	C2H6O4S	37.5	0	-9.69236	98.0651		http://nonlinear.com/redirect/outbound?p=hmdb&param=HMDB0003903
2.86_349.1494m/z		349.149	1	2.86095	0.199183	11	0.332608	2.20997	1.14403	C	N	100 - 24.4 - 20.8 - 0.295	1109.07	71.57	473.406	734.031	2119.76	712.873	705.563	87.1036	305.209	505.7	1398.5	403.709	489.391	51.8215
2.40_391.2255m/z		391.225	1	2.40237	0.382833	23	0.332859	1.35651	0.439904	C	N	100 - 21.3 - 7.87	3189.88	22.2	4362.22	1942.26	3265.17	2946.3	2138.46	1969.83	2812.36	1338.09	2154.17	1668.53	1483.27	1171.93
3.40_619.4629m/z		619.463	1	3.40102	0.11285	57	0.333286	17.1827	4.10289	C	N	100 - 23.3 - 2.22	65.9106	148.02	0	19.7436	177.988	0	11.5076	0	0	13.6021	117.426	0	7.98187	0
3.78_868.2614m/z		868.261	1	3.77573	0.06285	1	0.333517	7.06429	2.82055	C	N	100 - 51.7 - 11.2	1018.76	60.86	87.7351	369.676	2598.88	88.4639	245.391	98.7843	56.5635	254.683	1714.59	50.0983	170.208	58.7707
4.07_398.0463m/z		398.046	1	4.06668	0.0733167	2	0.333794	1.67151	0.741149	C	N	100	209.336	50.45	231.527	83.2058	313.275	142.889	177.712	55.1127	149.267	57.3234	206.681	80.9198	123.264	32.7888
2.58_633.3933m/z		633.393	1	2.58045	0.0523833	21	0.334248	3.11023	1.63702	C	N	100 - 34	61.0194	88.97	34.8197	15.3536	132.885	33.4262	25.4306	0	22.4486	10.5777	87.6697	18.9297	17.6391	0
4.29_217.0302m/z		217.03	1	4.28667	0.15475	11	0.334568	1.2293	0.297842	C	N	100 - 10.6 - 3.75	2180.21	2.55	2817.39	1535.48	2187.78	1732.48	1822.08	1766.05	1816.39	1057.84	1443.37	981.126	1263.83	1050.69
2.67_154.0635m/z		154.063	1	2.67472	0.0919	19	0.334618	1.08585	0.11882	C	N	100 - 1.8	625.975	7.5	660.316	666.808	550.8	569.694	537.072	622.691	425.711	459.387	363.386	322.625	372.522	370.464
3.78_507.0978m/z		507.098	1	3.77573	0.0838	110	0.335433	2.85703	1.51452	C	N	100 - 25.9	259.092	77.89	72.2685	152.681	552.326	151.594	107.202	13.2604	46.5921	105.187	364.392	85.8499	74.357	7.88916
4.12_72.0082m/z		72.0082	1	4.11907	0.0523667	2	0.335672	1.62827	0.703341	C	N	100	228.103	24.6	163.344	137.567	383.397	179.813	118.269	122.185	105.309	94.7746	252.943	101.83	82.0336	72.6926
2.69_712.4965m/z		712.497	1	2.6933	0.15475	50	0.335942	2.2672	1.18091	C	N	100 - 46.6	8372.56	18.01	4592.1	3639.55	16886	2974.3	3817.83	4286.58	2960.57	2507.41	11140.4	1684.39	2648.11	2550.26	HMDB0114123	PE-NMe2(18:3(9Z,12Z,15Z)/14:0)	M-H	C39H72NO8P	36.6	0	5.98099	89.8727		http://nonlinear.com/redirect/outbound?p=hmdb&param=HMDB0114123
4.12_111.0077m/z		111.008	1	4.11907	0.10475	13	0.335969	2.37301	1.24672	C	N	100 - 4.72	14.2087	32.42	25.1432	0	17.4828	7.91612	6.01225	4.03446	16.21	0	11.5342	4.48301	4.1702	2.40026
4.11_823.9961m/z		823.996	1	4.10858	0.0314167	1	0.336017	767.203	9.58346	C	N	100 - 48	628.36	132.57	109.172	0.405887	1775.5	0	0.406452	2.05063	70.3841	0.27963	1171.37	0	0.281922	1.22
5.85_270.9715m/z		270.971	1	5.84605	0.0942667	1	0.336284	1.31695	0.397199	C	N	100 - 89.1	521.676	22.93	335.171	541.88	687.977	345.458	341.937	500.98	216.087	373.32	453.887	195.637	237.174	298.053
2.59_310.9957m/z		310.996	1	2.59092	0.0523667	2	0.336369	1.58071	0.660572	C	N	100 - 16.4 - 22.2	1613.29	34.43	1156.19	2619.18	1064.52	782.739	1424.25	854.859	745.403	1804.44	702.308	443.276	987.882	508.59
4.62_837.3513m/z		837.351	1	4.61948	0.15475	3	0.336519	1.07462	0.103825	C	N	58.5 - 100 - 26.7 - 55.3	1451.98	5.28	1350.35	1615.8	1389.8	1268.74	1392.29	1392.45	870.579	1113.18	916.907	718.503	965.718	828.426
3.80_233.0749m/z		233.075	1	3.79668	0.10475	42	0.336701	1.51549	0.599781	C	N	100 - 11.1	456.511	31.36	292.422	521.207	555.903	507.912	288.84	106.939	188.527	359.078	366.753	287.637	200.345	63.6225	HMDB0038850	Cycasin	M-H2O-H	C8H16N2O7	36.9	0	-11.9146	97.1119		http://nonlinear.com/redirect/outbound?p=hmdb&param=HMDB0038850
1.34_91.0540m/z		91.054	1	1.34323	0.0395333	7	0.336893	1.83056	0.872288	C	N	100	13.6674	44.45	6.74776	16.1248	18.1295	15.4814	0	6.91721	4.35033	11.1089	11.9608	8.76733	0	4.11533
2.64_732.5027m/z		732.503	1	2.6433	0.2805	72	0.33852	1.3346	0.41641	C	N	100 - 45.4	3206.58	12.28	2726.37	2270.33	4623.03	2704.95	2115.54	2387.45	1757.71	1564.11	3050.01	1531.85	1467.37	1420.39
2.97_232.0268m/z		232.027	1	2.9658	0.0839	2	0.338782	2.29912	1.20108	C	N	100 - 11.7 - 4.67	2293.85	39.07	1026.96	1217.8	4636.79	1401.11	968.833	623.179	662.088	838.983	3059.08	793.465	672	370.754
3.18_720.3354m/z		720.335	1	3.18342	0.0838	1	0.339176	1.45058	0.53663	C	N	100 - 30.6	430.507	31.67	586.256	332.606	372.66	429.744	347.638	112.967	377.964	229.144	245.859	243.37	241.128	67.2088
2.72_156.0280m/z		156.028	1	2.72472	0.0733333	8	0.339698	3.07769	1.62185	C	N	100	24.0801	92.13	0	28.5516	43.6887	0	23.4722	0	0	19.6702	28.8233	0	16.2808	0
3.56_283.0678m/z		283.068	1	3.55813	0.0733167	99	0.339732	1.34398	0.426508	C	N	100 - 18.3	52.8103	13.2	44.9158	58.1314	55.3837	33.1627	62.1198	22.5996	28.9576	40.0487	36.5389	18.7805	43.0874	13.4454
5.00_342.1127n	342.113	341.105	1	5.00468	0.0604833	38	0.341028	16.8633	4.07581	C	N	100 - 13.6	742.053	150.63	160.199	2030.7	35.2601	0	10.0413	121.971	103.281	1399.02	23.2626	0	6.96481	72.5654	HMDB0000186	Alpha-Lactose	M-H, M+FA-H	C12H22O11	37.2	0	-10.2136	96.9935		http://nonlinear.com/redirect/outbound?p=hmdb&param=HMDB0000186
2.94_692.4949m/z		692.495	1	2.94485	0.0524833	24	0.341264	1.29091	0.368391	C	N	100 - 35.5 - 31.2	1664.92	15.2	2071.55	1014.12	1909.08	1135.28	1510.22	1223.66	1335.54	698.666	1259.5	642.926	1047.51	728.005
4.93_274.0072m/z		274.007	1	4.93137	0.125683	2	0.341602	1.34082	0.423116	C	N	100 - 28.8 - 3.68	536.314	28.13	535.716	724.469	348.757	271.003	478.101	450.864	345.38	499.112	230.09	153.472	331.62	268.237
4.84_272.0854m/z		272.085	1	4.8371	0.0838	7	0.341799	1.30395	0.38289	C	N	100 - 10.8 - 2.2	6847.84	28.96	5246.35	9179.67	6117.48	3672.56	5375.73	6706.53	3382.37	6324.2	4035.96	2079.82	3728.7	3989.98
2.32_705.3431m/z		705.343	1	2.32093	0.0814333	4	0.341967	1.30247	0.381254	C	N	100 - 55.4 - 24.2	798.009	12.66	671.292	595.458	1127.28	600.751	541.758	695.553	432.787	410.232	743.711	340.213	375.773	413.812
3.77_201.0643m/z		201.064	1	3.76527	0.0733333	17	0.342204	1.94878	0.962568	C	N	100 - 6.93	392.339	28.59	193.835	243.507	739.676	201.252	258.915	143.811	124.967	167.76	487.995	113.972	179.588	85.5587
2.91_303.0715m/z		303.071	1	2.91333	0.0734333	22	0.3423	3.49525	1.8054	C	N	100 - 27.1	555.016	20.8	158.208	217.475	1289.37	190.828	160.686	124.86	101.998	149.826	850.648	108.069	111.454	74.2844
1.05_213.1021m/z		213.102	1	1.04993	0.115233	15	0.342736	1.50325	0.588081	C	N	100 - 17.8 - 2.72	11417.5	25.55	14025.4	8267.96	11959	7471.38	13077.4	2236.81	9042.31	5696.09	7889.83	4231.14	9070.73	1330.77
5.78_177.0490n	177.049	222.043	1	5.7832	0.10475	9	0.343536	1.25029	0.322259	C	N	100 - 9.43 - 13.4	1194.77	16.22	978.211	1254.19	1351.91	626.075	947.304	1293.41	630.661	864.055	891.909	354.555	657.066	769.502			M-H, M+FA-H
3.78_157.0750m/z		157.075	1	3.77573	0.0733167	7	0.343589	2.16484	1.11426	C	N	100 - 11.1	214.621	37.52	101.721	116.832	425.31	125.013	115.887	56.5177	65.5803	80.49	280.594	70.7965	80.3815	33.6247
4.81_911.1256m/z		911.126	1	4.80567	0.0523833	14	0.343847	1.37613	0.460621	C	N	100 - 58.2	192.292	32.46	132.478	257.036	187.361	80.2629	143.901	195.036	85.4099	177.081	123.61	45.454	99.8124	116.035
3.52_217.0598m/z		217.06	1	3.51623	0.0838	21	0.345199	1.92299	0.94335	C	N	100 - 10.5 - 1.37	222.511	19.04	108.132	139.58	419.822	101.385	141.078	104.67	69.7135	96.1612	276.974	57.4156	97.8543	62.2725
1.99_130.0851m/z		130.085	1	1.98812	0.3014	15	0.345226	1.82873	0.870839	C	N	100 - 12.1	273.916	60.09	141.331	201.817	478.601	228.606	169.048	51.7015	91.117	139.038	315.753	129.463	117.255	30.7593
3.85_618.2381m/z		618.238	1	3.84907	0.136183	5	0.345589	3.28776	1.7171	C	N	100 - 19.9 - 1.79	1594.94	27.42	795.629	3650.24	338.944	399.377	417.62	638.346	512.948	2514.78	223.616	226.172	289.669	379.778	HMDB0130317	2-amino-4-({1-[(carboxymethyl)-C-hydroxycarbonimidoyl]-2-({1-hydroxy-3-[2-(2-hydroxypropan-2-yl)-7-oxo-2H,3H,7H-furo[3,2-g]chromen-6-yl]-3-methylbutan-2-yl}sulfanyl)ethyl}-C-hydroxycarbonimidoyl)butanoic acid	M-H2O-H	C29H39N3O11S	29.7	0	39.8122	81.1322		http://nonlinear.com/redirect/outbound?p=hmdb&param=HMDB0130317
3.94_366.1068m/z		366.107	1	3.94335	0.0733333	8	0.346073	187.877	7.55365	C	N	100	412	161.46	39.6638	16.3495	1179.99	0	0	6.57876	25.5715	11.2637	778.487	0	0	3.91397
3.79_430.0892n	430.089	475.112	1	3.78622	0.10475	22	0.346103	2.09239	1.06515	C	N	100 - 29.8 - 19.1 - 2.49	1850.31	30.51	721.324	1218.83	3610.77	913.883	1138.1	600.933	465.043	839.692	2382.17	517.544	789.403	357.519			M-H2O-H, M-H, M+FA-H
1.67_385.2408m/z		385.241	1	1.66558	0.207183	11	0.346955	1.90426	0.92923	C	N	100 - 21.3 - 17.3	2024.02	46.65	1190.66	1145.59	3735.79	1619.8	669.121	899.748	767.63	789.239	2464.66	917.312	464.114	535.296	HMDB0000447	7a,12a-Dihydroxy-3-oxo-4-cholenoic acid	M-H2O-H	C24H36O5	36	0	5.9773	87.0624		http://nonlinear.com/redirect/outbound?p=hmdb&param=HMDB0000447
3.79_462.0894m/z		462.089	1	3.78622	0.06285	18	0.346983	2.62434	1.39195	C	N	100 - 93.1 - 31.7	351.605	41.42	73.8439	236.756	744.215	92.2318	196.96	112.744	47.6078	163.109	490.99	52.2321	136.615	67.0759
2.34_546.1683m/z		546.168	1	2.34188	0.322367	6	0.347202	1.19637	0.258668	C	N	100 - 47.9	4071.99	19.68	4916.69	3322.27	3977	4239.04	2853.51	3118.26	3169.83	2288.83	2623.79	2400.63	1979.25	1855.18
3.45_179.0541m/z		179.054	1	3.45338	0.0942833	52	0.347465	1.27222	0.347349	C	N	100 - 10.4 - 2.25	771.926	20.57	588.914	853.842	873.022	504.284	856.144	459.836	379.678	588.241	575.969	285.583	593.837	273.575
1.28_709.4378m/z		709.438	1	1.28038	0.123333	3	0.347594	1.9232	0.943505	C	N	100 - 45.6 - 27.3 - 13.2 - 8.61 - 5.48	70.3331	61.28	125.205	26.6391	59.1547	31.4742	61.0925	17.1461	80.7209	18.3526	39.0268	17.8242	42.3748	10.2009	HMDB0035346	(3b,16a,20R)-25-Acetoxy-3,16,20,22-tetrahydroxy-5-cucurbiten-11-one 3-glucoside	M-H	C38H62O12	30.3	0	29.482	77.9317		http://nonlinear.com/redirect/outbound?p=hmdb&param=HMDB0035346
4.77_218.0078m/z		218.008	1	4.77425	0.0523667	2	0.347627	2.50048	1.3222	C	N	100 - 5.76	197.397	36.26	202.255	385.762	4.17378	46.9835	87.6191	102.228	130.395	265.765	2.75362	26.6074	60.7741	60.8197
2.45_734.5027m/z		734.503	1	2.45475	0.259517	82	0.348635	1.48161	0.567165	C	N	100 - 47.8	400.831	24.2	456.228	288.845	457.419	471.126	94.8362	245.65	294.134	198.995	301.779	266.805	65.78	146.147
2.92_602.4335m/z		602.434	1	2.9238	0.0315333	1	0.348834	1.34431	0.426861	C	N	100 - 21.5	192.435	29.86	195.498	133.499	248.307	206.147	125.956	97.3407	126.039	91.9721	163.819	116.744	87.3655	57.9119
4.85_163.9889m/z		163.989	1	4.84757	0.06285	1	0.34887	1.12475	0.169607	C	N	100 - 19.9	229.988	2.59	206.035	277.722	206.205	202.074	200.801	210.561	132.833	191.332	136.042	114.437	139.279	125.271
2.90_857.5213m/z		857.521	1	2.90285	0.3434	17	0.34914	1.31332	0.393222	C	N	100 - 49.2 - 42.4 - 16.3 - 35.5 - 15.8 - 6.05 - 1.98 - 0.814 - 0.327	584963	12.13	587753	512673	654463	281363	363592	691265	378929	353198	431777	159340	252194	411262
2.89_729.5643m/z		729.564	1	2.89238	0.136267	19	0.34939	1.12089	0.16464	C	N	100 - 47.7	1086.28	11.94	1205.3	913.994	1139.54	1027.72	835.857	1043.8	777.069	629.682	751.804	582.01	579.765	621.001
3.48_411.1083m/z		411.108	1	3.48482	0.0838	32	0.350055	1.9568	0.968494	C	N	100 - 24.6	467.159	64.11	786.143	423.396	191.938	62.1428	491.243	162.824	506.833	291.692	126.63	35.1923	340.735	96.8705
4.74_225.0462m/z		225.046	1	4.74282	0.144283	51	0.350174	1.38878	0.473817	C	N	100 - 2.11	295.071	23.24	241.224	439.099	204.891	170.648	199.814	266.943	155.519	302.511	135.175	96.6403	138.594	158.815
1.03_576.2709m/z		576.271	1	1.02898	0.0395167	1	0.350187	3.05548	1.6114	C	N	93.3 - 100	24.0526	94.56	0	26.945	45.2129	0	23.6159	0	0	18.5633	29.8289	0	16.3804	0
2.43_61.9876m/z		61.9876	1	2.4338	0.311883	1	0.350205	1.39134	0.47647	C	N	100	7612.89	27.34	6786.03	9980.68	6071.95	7998.22	5996.11	2420.59	4375.01	6876.04	4005.92	4529.5	4159.01	1440.1
2.44_303.1230m/z		303.123	1	2.44427	0.374717	27	0.350367	1.90329	0.928496	C	N	100 - 75.2 - 89.3 - 25.4 - 56.5	5701.53	12.61	4045.61	2348.11	10710.9	2677.32	2896.36	3413.18	2608.24	1617.7	7066.42	1516.2	2008.96	2030.64
4.80_417.0072m/z		417.007	1	4.7952	0.10475	6	0.351195	1.23203	0.301032	C	N	100 - 19.6 - 6.02	912.784	22.64	652.844	1073.33	1012.17	674.883	616.181	931.578	420.894	739.458	667.772	382.196	427.394	554.234
3.11_474.2617m/z		474.262	1	3.11008	0.35395	7	0.351412	1.42664	0.512623	C	N	100 - 27	16139.4	15.21	10150.4	13383.3	24884.5	9691.01	13117.5	11130.1	6544.07	9220.23	16417.3	5488.15	9098.53	6621.75
3.99_261.0851m/z		261.085	1	3.98525	0.0814333	42	0.351825	5.45081	2.44647	C	N	100 - 10.5	415.815	72.85	65.9272	1056.72	124.801	132.348	75.2862	21.2212	42.5038	728.01	82.3366	74.9503	52.2198	12.6254
1.95_592.2874m/z		592.287	1	1.94622	0.5006	1	0.35184	2.19812	1.13627	C	N	90.5 - 100 - 25.8 - 0.269	16795.6	31.58	33900.6	6978.97	9507.38	8976.5	4855.38	9090.83	21856	4808.06	6272.41	5083.51	3367.78	5408.5
3.92_281.1110m/z		281.111	1	3.92238	0.0838167	35	0.351868	2.19559	1.13461	C	N	100	100.66	42.38	12.3629	101.118	188.499	32.9477	68.1935	36.3983	7.97046	69.6635	124.361	18.6587	47.3002	21.6548
1.69_346.1743m/z		346.174	1	1.69465	0.175767	11	0.352924	1.49381	0.578994	C	N	100 - 56.8	555.042	14.86	464.554	574.604	625.968	37.3229	570.289	507.074	299.502	395.865	412.977	21.1365	395.563	301.679	HMDB0013958	5-O-Desmethyldonepezil	M-H2O-H	C23H27NO3	31.8	0	-18.9778	78.0389		http://nonlinear.com/redirect/outbound?p=hmdb&param=HMDB0013958
0.19_191.0060m/z		191.006	1	0.187267	0.969783	5	0.353263	1.08854	0.122395	C	N	100 - 7.45	5970.09	8.81	6576.75	5644.15	5689.37	6168	5017.77	5267.7	4240.08	3888.46	3753.52	3493.02	3480.41	3133.97
2.32_602.4447m/z		602.445	1	2.32093	0.332833	1	0.353952	6.51471	2.7037	C	N	13.2 - 53.9 - 100	520.87	28.42	175.697	28.9556	1357.96	63.6834	105.914	70.2615	113.273	19.9485	895.901	36.0648	73.4637	41.8014
5.74_261.0040m/z		261.004	1	5.7413	0.219967	12	0.354288	1.46346	0.549386	C	N	100 - 8.13 - 12.7 - 0.0759	2771.68	42.83	1752.52	4075.31	2487.22	1159.84	1717.11	2804.81	1129.86	2807.63	1640.92	656.832	1191.02	1668.7
2.70_688.4867m/z		688.487	1	2.70377	0.1757	22	0.354373	3.09188	1.62849	C	N	89.9 - 64.1 - 100 - 43.1	7754.38	29.23	3800.61	1785.95	17676.6	2173.76	2001.46	3348.72	2450.28	1230.4	11662	1231.03	1388.25	1992.29
1.62_455.3155m/z		455.315	1	1.62368	0.165233	8	0.354673	1.38655	0.471496	C	N	100 - 24.6 - 26.8	896.644	9.66	1153.6	424.702	1111.63	699.129	663.285	577.608	743.733	292.592	733.39	395.926	460.066	343.642	HMDB0035144	(3beta,17alpha,23S,24S)-17,23-Epoxy-3,24,29-trihydroxy-27-norlanost-8-en-15-one	M-H2O-H	C29H46O5	35.7	0	-2.59329	81.7476		http://nonlinear.com/redirect/outbound?p=hmdb&param=HMDB0035144
3.78_482.1085m/z		482.109	1	3.77573	0.0733333	6	0.354694	1.69974	0.765314	C	N	100 - 51	219.579	22.88	104.712	169.099	384.926	162.568	118.633	106.351	67.5085	116.499	253.952	92.0642	82.286	63.2725
4.12_163.0389m/z		163.039	1	4.11907	0.0942667	67	0.355553	1.72557	0.787069	C	N	100 - 10.9 - 3.07	4230.96	39.84	3130.47	2163.18	7399.23	3575.33	1801.87	1978.59	2018.24	1490.29	4881.58	2024.76	1249.81	1177.14
3.36_331.0769m/z		331.077	1	3.35912	0.07095	98	0.356114	1.19403	0.255844	C	N	100 - 13.7	172.672	16.05	203.6	164.344	150.072	136.067	185.641	112.129	131.263	113.223	99.0086	77.0565	128.764	66.71
2.58_954.2981m/z		954.298	1	2.58045	0.0523667	1	0.356398	33.9322	5.08458	C	N	100 - 39.3	204.114	95.18	5.97921	584.307	22.0567	1.13841	12.3197	4.58801	3.85485	402.55	14.5517	0.644696	8.54513	2.72959	HMDB0002288	5-cis-8-cis-Tetradecadienoyl-CoA	M-H2O-H	C35H58N7O17P3S	30.9	0	34.5796	84.3126		http://nonlinear.com/redirect/outbound?p=hmdb&param=HMDB0002288
1.62_348.0828m/z		348.083	1	1.62368	0.123333	6	0.356773	9.58615	3.26095	C	N	100	49.0853	113.06	14.3549	132.901	0	11.4025	3.95883	0	9.25471	91.5601	0	6.45737	2.74592	0
3.51_296.0985m/z		296.098	1	3.50577	0.0733333	19	0.357933	1.19447	0.256371	C	N	100 - 23.5 - 2.59	186.358	1.45	244.229	164.262	150.585	153.954	158.441	155.658	157.456	113.166	99.347	87.1862	109.897	92.6075
1.49_269.0496m/z		269.05	1	1.48752	0.115217	78	0.358179	2.61883	1.38892	C	N	100 - 19.5	353.428	75.55	152.709	149.712	757.862	130.549	239.048	35.2714	98.4529	103.142	499.993	73.9318	165.808	20.9844
2.52_218.1020m/z		218.102	1	2.5176	0.10475	9	0.358378	1.30441	0.3834	C	N	100 - 12.1	1168.54	3.37	1693.06	889.674	922.883	922.805	863.16	901.545	1091.53	612.928	608.865	522.597	598.703	536.366
2.42_871.6586m/z		871.659	1	2.42332	0.0733333	83	0.358677	1.37051	0.454709	C	N	100 - 49 - 21 - 3.35	4518.78	22.82	4786.46	5389.58	3380.29	4957.75	3486.29	1447.44	3085.87	3713.07	2230.12	2807.64	2418.15	861.14
4.40_113.1280m/z		113.128	1	4.39952	0.2176	5	0.359588	1.13681	0.184997	C	N	100	976.58	11.81	937.862	885.629	1106.25	698.091	861.794	1017.26	604.647	610.141	729.839	395.338	597.756	605.212
1.04_723.5672m/z		723.567	1	1.03947	0.05	24	0.359916	1.49682	0.581904	C	N	100 - 44.8	63.7538	17.37	66.2093	73.3919	51.6602	7.62637	74.8761	45.2759	42.6857	50.5622	34.0824	4.31892	51.9354	26.9364
3.27_246.0439m/z		246.044	1	3.26722	0.115217	8	0.360255	62.1498	5.95768	C	N	100 - 12.2 - 7.03	10445.1	40.9	578.47	401.259	30355.5	136.687	246.886	120.616	372.945	276.442	20026.8	77.4074	171.245	71.7593
3.81_242.8882m/z		242.888	1	3.80717	0.1257	2	0.360388	5.74168	2.52147	C	N	100	35.0974	135.28	0	16.1693	89.123	0	0	18.3382	0	11.1396	58.7982	0	0	10.9102
2.81_296.0974m/z		296.097	1	2.80852	0.0838667	20	0.360464	1.85496	0.891384	C	N	100	582.714	56.88	258.504	440.683	1048.96	385.687	445.971	110.76	166.659	303.602	692.04	218.42	309.333	65.8958
2.62_895.5777m/z		895.578	1	2.62235	0.52965	11	0.360537	1.11054	0.151261	C	N	100 - 84.5 - 27.1	32534.6	8.77	37758.1	31503.8	28342	31727.6	26608.9	29552.2	24343	21704.1	18698.4	17967.7	18456.4	17581.8
2.34_687.2978m/z		687.298	1	2.34188	0.0395333	3	0.360913	1.46036	0.546329	C	N	100 - 62	276.325	23.89	267.195	215.355	346.424	338.314	134.592	94.7431	172.263	148.366	228.551	191.592	93.3554	56.3665
3.13_823.5678m/z		823.568	1	3.13103	0.40615	33	0.36215	1.13433	0.181846	C	N	100 - 27.6	2069.27	7.44	2238.22	1936.98	2032.62	1614.38	1591.73	2266.54	1443	1334.45	1341.01	914.246	1104.05	1348.46
3.62_219.0754m/z		219.075	1	3.62098	0.0733167	29	0.362257	1.67163	0.741257	C	N	100 - 24	391.737	18.23	221.23	260.742	693.237	271.417	244	187.615	142.629	179.635	457.358	153.707	169.242	111.62
3.17_368.0443n	368.044	349.026	1	3.17293	0.0523833	20	0.362412	1.4551	0.54112	C	N	100 - 15.5 - 5.69	861.708	34.8	551.014	884.574	1149.54	911.318	633.191	232.085	355.243	609.414	758.398	516.092	439.193	138.077			M-H2O-H, M-H
2.67_836.4996m/z		836.5	1	2.67472	0.217667	15	0.362458	1.08243	0.11427	C	N	100 - 52.9	14155.3	5.64	13236.6	14678.6	14550.8	14225	11207.4	13799.7	8533.77	10112.6	9599.77	8055.82	7773.68	8210.02
4.82_791.1383m/z		791.138	1	4.81615	0.06285	3	0.363306	1.41401	0.499793	C	N	100 - 62.8 - 31.7 - 16.9	729.477	27.6	561.244	952.52	674.667	245.381	464.455	837.841	361.839	656.224	445.106	138.963	322.154	498.465
5.77_199.9616m/z		199.962	1	5.77272	0.06285	2	0.363351	1.67746	0.746281	C	N	100	72.1643	18.16	60.1207	86.1256	70.2466	0	35.1002	93.9595	38.7603	59.335	46.3446	0	24.3461	55.9003
4.57_168.0263m/z		168.026	1	4.56712	0.14665	9	0.363523	1.6782	0.746918	C	N	100 - 5.23	1154.57	51.88	414.485	1814.58	1234.63	394.319	584.344	1085.27	267.222	1250.13	814.535	223.308	405.311	645.67
3.60_262.0416m/z		262.042	1	3.60003	0.06285	7	0.363536	1.6518	0.724042	C	N	100 - 34.7	185.778	33.57	311.006	169.804	76.5231	143.29	123.758	70.3614	200.508	116.984	50.4855	81.147	85.8405	41.8609
3.08_232.0263m/z		232.026	1	3.07867	0.0523667	2	0.363629	1.85674	0.892771	C	N	100 - 12.8 - 2.33	358.096	48.87	180.221	233.811	660.255	301.407	145.553	131.628	116.19	161.08	435.598	170.691	100.958	78.3108
2.26_135.0432m/z		135.043	1	2.25808	0.125683	34	0.364309	1.31224	0.392027	C	N	100 - 6.07	1163.53	29.51	826.94	1150.45	1513.19	1244.88	631.442	783.704	533.135	792.586	998.313	704.991	437.979	466.257
9.46_191.0056m/z		191.006	1	9.45512	1.16618	5	0.364405	1.09382	0.129377	C	N	100 - 7.2	7871.82	5.53	8348.79	7771.3	7495.35	8275.57	6161.45	7152.84	5382.53	5353.92	4945	4686.57	4273.69	4255.51
3.79_385.0540m/z		385.054	1	3.78622	0.0733333	28	0.364564	1.56368	0.644949	C	N	100 - 19.1	166.578	45.8	105.469	125.189	269.077	153.892	109.269	56.4274	67.997	86.247	177.521	87.1511	75.7908	33.5709
5.79_189.1227m/z		189.123	1	5.79367	0.0942667	24	0.365086	4.32879	2.11397	C	N	100 - 5.16	15.7444	124.2	0	37.6331	9.60006	0	0	10.9114	0	25.9267	6.33356	0	0	6.49162
3.79_147.0432m/z		147.043	1	3.78622	0.136183	68	0.365134	1.49988	0.584845	C	N	100 - 9.41 - 0.283	2752.17	46.59	2177.62	1857.78	4221.11	2843.54	1457.42	1203.83	1403.93	1279.89	2784.84	1610.34	1010.89	716.206
2.71_662.4747m/z		662.475	1	2.71425	0.0523667	7	0.366304	3.173	1.66585	C	N	100 - 38	421.394	38.75	250.357	41.5396	972.284	108.054	191.971	98.3937	161.407	28.6181	641.456	61.1922	133.154	58.5384
4.85_189.0113m/z		189.011	1	4.84757	0.0733167	14	0.366682	1.14666	0.197436	C	N	100 - 4.93 - 3.68	1811.95	14.89	1619.91	2177.78	1638.17	1370.12	1536.12	1834.37	1044.37	1500.35	1080.77	775.917	1065.48	1091.34
4.82_443.0480m/z		443.048	1	4.81615	0.0523833	61	0.36871	1.0718	0.100032	C	N	100 - 19.3	332.032	3.66	337.615	365.255	293.226	312.411	297.384	319.574	217.663	251.637	193.453	176.923	206.271	190.127
4.81_743.0774m/z		743.077	1	4.80567	0.06285	1	0.368798	1.35738	0.440829	C	N	100 - 65.1 - 44.7 - 4.64	550.434	25.94	389.079	601.739	660.483	274.737	302.635	639.16	250.842	414.559	435.748	155.587	209.913	380.262
3.99_144.0443m/z		144.044	1	3.98525	0.0523667	7	0.368999	1.58668	0.666008	C	N	100 - 2.89	200.802	9	120.202	135.45	346.753	137.834	126.776	115.055	77.4949	93.316	228.768	78.0572	87.9338	68.4508
3.21_173.0920m/z		173.092	1	3.21483	0.0733167	35	0.369683	1.94459	0.959467	C	N	100 - 6.48	61.4077	68.96	13.0706	91.9691	79.1833	56.0991	38.637	0	8.4267	63.3607	52.2405	31.7697	26.7993	0	HMDB0003357	N-Acetylornithine	M-H	C7H14N2O3	37.9	0	-6.98181	97.2254		http://nonlinear.com/redirect/outbound?p=hmdb&param=HMDB0003357
2.78_278.0681m/z		278.068	1	2.7771	0.20965	8	0.370231	1.3816	0.466337	C	N	100 - 61.1 - 27.4	3007.99	36.37	2198.18	2573.4	4252.39	2664.44	2746.55	1120.56	1417.18	1772.9	2805.48	1508.91	1905.05	666.669
3.13_416.1912m/z		416.191	1	3.13103	0.10475	3	0.370596	1.42603	0.512008	C	N	100 - 47.6 - 77.4 - 30.2	73.8057	29.34	51.7541	95.0377	74.6252	36.9099	87.5006	30.8572	33.3663	65.4748	49.2334	20.9026	60.692	18.3582	HMDB0033451	Cadabicine	M-H2O-H	C25H29N3O4	27.3	0	-15.5509	52.4995		http://nonlinear.com/redirect/outbound?p=hmdb&param=HMDB0033451
3.94_367.1046m/z		367.105	1	3.94335	0.112867	72	0.370855	14.6001	3.86791	C	N	100 - 13.8 - 3.98	2301.5	25.46	169.761	176.076	6558.65	192.509	113.772	166.626	109.446	121.305	4327.02	109.02	78.9143	99.1327
2.79_445.0780m/z		445.078	1	2.78757	0.0733333	119	0.371291	17.502	4.12945	C	N	100 - 29	759.402	66.53	63.7063	32.2575	2182.24	44.6974	71.5782	13.8929	41.0719	22.2233	1439.72	25.3127	49.6479	8.26544
3.77_181.0148m/z		181.015	1	3.76527	0.0838	14	0.371591	1.85	0.887523	C	N	100	35.6926	61.92	11.31	41.3603	54.4074	0	23.4118	34.4681	7.29166	28.4946	35.8948	0	16.2388	20.5065	HMDB0129371	6-hydroxy-2H-1,3-benzodioxole-5-carboxylic acid	M-H	C8H6O5	37.4	0	3.01414	90.6702		http://nonlinear.com/redirect/outbound?p=hmdb&param=HMDB0129371
4.82_549.1492m/z		549.149	1	4.81615	0.06285	123	0.372101	1.34673	0.429456	C	N	100 - 20.1 - 5.3	2944.14	28.18	2296.48	3879.22	2656.71	1245.93	2057.89	3254.61	1480.56	2672.53	1752.74	705.585	1427.39	1936.3
2.24_383.2880m/z		383.288	1	2.23713	0.0628333	2	0.372414	1.25367	0.326156	C	N	100 - 22.5	1280.68	20.74	1540.89	1009.99	1291.16	1371.78	1040.12	652.734	993.423	695.819	851.83	776.856	721.448	388.338
3.27_167.0941n	167.094	148.076	1	3.26722	0.06285	13	0.372459	1372.68	10.4228	C	N	100 - 6.01	330.083	86.69	1.27701	1.41618	987.557	0.370197	0.351205	0	0.823297	0.975654	651.533	0.209647	0.243602	0			M-H2O-H, M-H
3.79_72.0081m/z		72.0081	1	3.78622	0.0733167	2	0.37268	1.62913	0.704097	C	N	100 - 1.49	170.382	56.68	117.205	111.651	282.291	171.815	82.0983	59.8421	75.5631	76.92	186.239	97.3011	56.9448	35.6025
3.82_236.0937m/z		236.094	1	3.81763	0.1676	10	0.372973	1.14306	0.192899	C	N	100 - 22.2 - 0.681	729.381	0.24	660.979	617.365	909.799	638.076	636.564	639.648	426.138	425.324	600.233	361.351	441.532	380.553
1.45_401.1243m/z		401.124	1	1.44562	0.06285	95	0.37325	2.2031	1.13953	C	N	100 - 22.2	619.765	43.6	1262.66	165.757	430.875	139.881	358.448	345.615	814.048	114.196	284.266	79.2166	248.626	205.62
2.58_934.4911m/z		934.491	1	2.58045	0.14665	22	0.373566	1.73556	0.795403	C	N	79.1 - 100 - 81.5 - 61.5	3776.01	53.51	5933.23	1927.28	3467.52	4342.78	835.724	1348.5	3825.2	1327.77	2287.67	2459.38	579.673	802.28
2.63_410.0428m/z		410.043	1	2.63282	0.06285	5	0.373624	310.482	8.27836	C	N	100 - 21.6	795.071	148.46	3.9386	2379.06	2.21279	0.0900841	6.93856	0.653652	2.53925	1639.02	1.45987	0.0510158	4.81271	0.388884
2.18_391.1399m/z		391.14	1	2.18477	0.0523667	41	0.37368	71.1288	6.15236	C	N	100 - 18.9	277.254	148.89	0	823.625	8.13848	0.230532	0.874408	10.5888	0	567.424	5.3693	0.130553	0.606505	6.29972
2.41_725.2601m/z		725.26	1	2.41285	0.249033	28	0.373775	1.64423	0.717412	C	N	100 - 45.4	1627.85	48.73	1748.86	579.416	2555.27	1306.83	1228.43	434.85	1127.51	399.18	1685.82	740.075	852.063	258.71
1.17_450.0508n	450.051	449.044	1	1.16517	0.06285	3	0.373923	19574	14.2567	C	N	100 - 39 - 27.7 - 7.3 - 1.78	2.4462	173.21	0	7.33861	0	0	0.000374916	0	0	5.05583	0	0	0.000260049	0	HMDB0032738	C.I. Food Red 6	M-H, M+FA-H	C19H18N2O7S2	33.6	0	-10.4468	79.3974		http://nonlinear.com/redirect/outbound?p=hmdb&param=HMDB0032738
1.05_416.0437m/z		416.044	1	1.04993	0.0314333	3	0.374007	4068.59	11.9903	C	N	100 - 23.3	185.531	173.21	0	556.593	0	0	0.136802	0	0	383.457	0	0	0.0948886	0
3.27_515.0771m/z		515.077	1	3.26722	0.0419	31	0.374104	2117.72	11.0483	C	N	100 - 18.8	345.048	173.21	0	0	1035.14	0	0.4888	0	0	0	682.927	0	0.33904	0
4.77_150.0199m/z		150.02	1	4.77425	0.0942667	4	0.374183	1.62188	0.697668	C	N	100 - 2.25	402.714	26.3	387.575	669.49	151.078	174.636	271.169	299.098	249.873	461.235	99.6725	98.8985	188.088	177.945
1.85_366.0511m/z		366.051	1	1.85193	0.209617	5	0.374191	890.39	9.79829	C	N	100 - 17.2 - 13.4	9335.5	173.13	0	27998.1	8.37631	31.4542	0	0	0	19288.9	5.5262	17.8129	0	0
2.81_341.1008m/z		341.101	1	2.80852	0.06285	107	0.374393	1.5049	0.589667	C	N	100 - 41 - 35.7	492.708	40.99	484.481	294.977	698.667	374.661	503.019	104.528	312.349	203.22	460.94	212.176	348.903	62.1881
3.27_319.0562m/z		319.056	1	3.26722	0.10475	57	0.375585	1.62178	0.697581	C	N	100 - 20 - 14.3 - 1.07 - 0.302	691.829	43.42	368.31	537.496	1169.68	610.266	429.658	239.832	237.453	370.3	771.686	345.602	298.018	142.685
4.62_173.0921m/z		173.092	1	4.61948	0.0733167	35	0.375705	2.16486	1.11427	C	N	100 - 4.6	260.004	73.22	84.6196	516.253	179.139	82.9021	220.521	56.8826	54.5549	355.665	118.186	46.9486	152.957	33.8417
3.11_917.5602m/z		917.56	1	3.11008	0.10475	6	0.376445	3.26152	1.70554	C	N	100 - 49.3	1216.39	25.16	516.004	231.333	2901.84	406.944	266.875	445.04	332.672	159.373	1914.47	230.458	185.109	264.772
2.67_684.4859m/z		684.486	1	2.67472	0.0919	25	0.376508	1.89548	0.922565	C	N	72.6 - 34.8 - 100 - 49.7	950.52	16.95	639.385	376.352	1835.82	434.347	597.024	473.028	412.217	259.282	1211.17	245.977	414.106	281.423	HMDB0007870	PC(14:0/16:1(9Z))	M-H2O-H	C38H74NO8P	24.9	0	-16.3465	40.9572		http://nonlinear.com/redirect/outbound?p=hmdb&param=HMDB0007870
2.91_762.5428m/z		762.543	1	2.91333	0.165333	128	0.376559	1.0737	0.102591	C	N	100 - 63.6	63816.9	7.17	70422.3	63231.2	57797.2	61278.1	54561.7	62469.5	45401.8	43562.2	38131.2	34702.6	37844.9	37165.6
4.82_649.2123m/z		649.212	1	4.81615	0.06285	5	0.376887	1.41907	0.504949	C	N	100 - 27 - 7.46	2150.72	29.22	1735.66	2873.63	1842.87	626.057	1471.57	2449.11	1118.99	1979.74	1215.82	354.545	1020.71	1457.08
4.12_119.0487m/z		119.049	1	4.11907	0.0838	35	0.377215	1.72136	0.783547	C	N	100 - 8.23	1351.64	44.65	993.83	659.616	2401.49	1186.51	538.151	630.994	640.73	454.433	1584.36	671.939	373.271	375.404
1.84_410.0415m/z		410.041	1	1.84147	0.251567	5	0.377217	130.445	7.0273	C	N	100 - 21.9 - 8.34	35079.9	168.72	0	105240	0	13.9945	792.779	0	0	72503.4	0	7.92526	549.886	0	HMDB0060571	Carboxycelecoxib	M-H	C17H12F3N3O4S	38.7	0	-3.21261	97.2049		http://nonlinear.com/redirect/outbound?p=hmdb&param=HMDB0060571
2.97_152.0691m/z		152.069	1	2.9658	0.0419	8	0.377332	1.94796	0.961965	C	N	100 - 14	239.002	19.62	103.561	142.713	470.732	147.205	121.801	99.0734	66.7666	98.3201	310.561	83.3644	84.4834	58.9428
4.85_104.0341m/z		104.034	1	4.84757	0.10475	6	0.377483	1.22981	0.298438	C	N	100 - 3.31 - 0.184	2592.66	17.07	2036.58	3466.22	2275.17	1777.7	2055.36	2491.46	1313	2388	1501.02	1006.73	1425.64	1482.27
3.82_201.1227m/z		201.123	1	3.81763	0.0838	39	0.377615	2.05385	1.03833	C	N	100 - 3.58	266.616	70.77	167.028	484.232	148.588	293.027	87.4954	8.91609	107.684	333.605	98.0297	165.945	60.6883	5.30454
3.43_543.2698m/z		543.27	1	3.43243	0.0733333	4	0.377852	1.33396	0.415712	C	N	66.9 - 100 - 13.1	147.542	21.23	199.707	161.17	81.7482	115.196	131.448	85.1696	128.753	111.036	53.9327	65.237	91.1747	50.6708
2.91_325.1002n	325.1	324.091	1	2.91333	0.06295	3	0.377879	2.35879	1.23804	C	N	100 - 13.8	127.609	28.47	30.1352	80.684	272.008	70.9409	50.6206	40.7369	19.4284	55.586	179.455	40.1748	35.1113	24.236			M-H2O-H, M-H
3.84_146.0591m/z		146.059	1	3.83858	0.06285	14	0.377911	1.37395	0.458325	C	N	100	145.602	15.16	120.577	162.277	153.952	84.5772	179.678	53.6664	77.7371	111.798	101.569	47.8972	124.627	31.9283
1.04_527.0976m/z		527.098	1	1.03947	0.0604667	54	0.378329	97.9456	6.61391	C	N	100 - 38.2 - 45.4 - 11 - 2.44	2.59612	173.21	0	7.78836	0	0	0.0795172	0	0	5.36567	0	0	0.0551546	0
2.58_668.0078m/z		668.008	1	2.58045	0.06285	1	0.378942	31.7292	4.98774	C	N	100 - 23.6	921.57	37.96	3.18319	2727.57	33.9538	17.4341	39.3702	30.3302	2.05223	1879.12	22.4008	9.87319	27.3079	18.0447
2.16_151.1113m/z		151.111	1	2.16382	0.06285	127	0.379331	2.74622	1.45745	C	N	100 - 7.46	1030.12	97.14	2108.59	850.069	131.709	1024.55	99.9132	0.8536	1359.42	585.642	86.8939	580.216	69.3015	0.507841
2.52_122.8928m/z		122.893	1	2.5176	0.479483	1	0.37947	1.16401	0.219106	C	N	100	5278.01	6.61	5561.48	5384.06	4888.5	5867.55	4365.75	3369.69	3585.53	3709.27	3225.15	3322.87	3028.16	2004.76
2.92_403.0669m/z		403.067	1	2.9238	0.0524833	29	0.379567	39.6266	5.3084	C	N	100 - 13.1	321.911	100.58	5.57568	2.40698	957.75	16.9132	6.69855	0.759027	3.59469	1.65825	631.868	9.57819	4.64623	0.451576
3.11_450.2626m/z		450.263	1	3.11008	0.1257	5	0.379704	3.39006	1.76131	C	N	100 - 23.6	13201.4	29.06	5218.69	2430.51	31954.9	4424.43	2594.86	4663.13	3364.53	1674.47	21082	2505.62	1799.84	2774.29
1.05_678.1607m/z		678.161	1	1.04993	0.0814167	4	0.380093	1.8657	0.899719	C	N	100	68.2228	33.78	93.1458	47.6753	63.8474	15.3509	94.3496	0	60.0518	32.8452	42.1228	8.69342	65.4425	0
3.33_255.0414m/z		255.041	1	3.33007	0.05	46	0.380249	2.72717	1.4474	C	N	100 - 7.56	218.611	23.74	0	479.662	176.172	80.581	60.921	98.9795	0	330.456	116.228	45.6341	42.2559	58.8869
2.57_586.0767m/z		586.077	1	2.56997	0.18855	5	0.380616	35.8268	5.16297	C	N	100 - 26.5 - 9.98 - 3.06 - 0.402	19577	48.9	242.07	58237	252.003	842.71	472.982	323.613	156.065	40121.5	166.257	477.238	328.069	192.53	HMDB0001163	Guanosine diphosphate mannose	M-H2O-H	C16H25N5O16P2	32.8	0	28.6992	90.094		http://nonlinear.com/redirect/outbound?p=hmdb&param=HMDB0001163
1.55_164.0342m/z		164.034	1	1.55037	0.207133	10	0.381188	1.28271	0.359197	C	N	100	315.86	28.08	399.883	203.393	344.305	250.134	175.226	313.372	257.808	140.125	227.152	141.654	121.54	186.438
3.12_336.1404n	336.14	335.133	1	3.12057	0.10475	5	0.382384	1.35851	0.442026	C	N	100 - 16.3	246.963	31.21	205.421	174.232	361.236	247.307	149.438	148.624	132.436	120.035	238.322	140.053	103.653	88.4222	HMDB0039609	Curcumin III	M-H, M+FA-H	C21H20O4	35.6	0	12.7334	91.7289		http://nonlinear.com/redirect/outbound?p=hmdb&param=HMDB0039609
1.46_423.3270m/z		423.327	1	1.4561	0.146633	37	0.382642	1.99439	0.995945	C	N	100 - 15	1335.74	19.75	2627.98	348.979	1030.26	519.78	719.784	769.685	1694.28	240.424	679.708	294.358	499.255	457.917
1.48_349.0005m/z		349	1	1.47705	0.0523667	28	0.382743	18.4311	4.20407	C	N	100 - 15.7 - 37	129.369	88.16	9.10323	0	379.004	0	9.36964	11.6875	5.86893	0	250.045	0	6.49895	6.95337	HMDB0130444	{3,5,6-trihydroxy-2-[3-(sulfooxy)phenyl]-7H-chromen-7-ylidene}oxidanium	M-H2O-H	C15H12O9S	34.7	0	-5.15677	79.2768		http://nonlinear.com/redirect/outbound?p=hmdb&param=HMDB0130444
1.05_225.0999m/z		225.1	1	1.04993	0.0419	36	0.382915	1.30183	0.380541	C	N	100 - 33.9 - 49.3	2363.65	11.02	2661.59	2250.83	2178.54	1821.89	2746.15	878.867	1715.95	1550.67	1437.27	1031.76	1904.78	522.874
2.55_368.9719m/z		368.972	1	2.54902	0.0838	4	0.382984	48.2469	5.59236	C	N	100 - 8.91	154.735	173.21	464.206	0	0	0	0	9.62148	299.278	0	0	0	0	5.72421	HMDB0041780	trans-Resveratrol 3,4'-disulfate	M-H2O-H	C14H12O9S2	35	0	-6.48303	82.5355		http://nonlinear.com/redirect/outbound?p=hmdb&param=HMDB0041780
3.79_248.0035n	248.003	292.976	1	3.78622	0.10475	3	0.383196	1.63159	0.706279	C	N	100 - 43.1 - 31	1826.41	37.34	1107	1184.56	3187.65	1534.41	1125.21	698.584	713.695	816.084	2103.03	868.956	780.469	415.616			M-H, M+FA-H
2.87_287.1244m/z		287.124	1	2.87143	0.0629	19	0.383685	2.33408	1.22285	C	N	100 - 32.4	29.701	68.93	41.952	6.06715	41.0838	0	38.1748	0	27.0468	4.17987	27.1047	0	26.4787	0	HMDB0035781	Naematolone	M-H2O-H	C17H22O5	34.5	0	-14.7488	87.785		http://nonlinear.com/redirect/outbound?p=hmdb&param=HMDB0035781
1.49_393.2953m/z		393.295	1	1.48752	0.167583	8	0.384218	1.63284	0.707386	C	N	82.5 - 14.4 - 100	2298.56	15	4081.82	1145.1	1668.77	1201.05	1399.06	1623.01	2631.58	788.899	1100.96	680.17	970.414	965.594
7.89_355.0236m/z		355.024	1	7.8851	0.136167	6	0.384255	1.06484	0.0906318	C	N	100 - 10.9	926.254	6.96	982.87	856.044	939.848	930.876	784.015	894.677	633.664	589.759	620.057	527.168	543.807	532.279
4.46_547.9544m/z		547.954	1	4.46237	0.1676	2	0.384263	2.44989	1.29272	C	N	100 - 10.4	133.412	96.98	282.689	53.3993	64.1483	116.356	26.9546	20.0589	182.252	36.7887	42.3213	65.8939	18.6962	11.9339
1.45_375.0039m/z		375.004	1	1.44562	0.0314167	2	0.384364	42.0109	5.39269	C	N	100 - 24.2	952.936	173.21	2858.81	0	0	0	0	68.0491	1843.1	0	0	0	0	40.4852
2.81_349.0051m/z		349.005	1	2.80852	0.0733833	32	0.385276	35.126	5.13447	C	N	100 - 14.6	324.574	111.95	1.65576	0	972.067	0	20.4161	7.30477	1.06748	0	641.313	0	14.161	4.3459
1.46_204.9816m/z		204.982	1	1.4561	0.718083	5	0.385364	7.77752	2.95931	C	N	100 - 10.4 - 7.82 - 0.203	67533.5	31.43	5629.07	8604.96	188366	10646.8	5566.68	9835.98	3629.11	5928.26	124273	6029.44	3861.15	5851.82
2.21_432.3078m/z		432.308	1	2.20572	0.157117	3	0.385847	2.61993	1.38953	C	N	100 - 29.5 - 4.07 - 0.768	7002.13	77.89	5157.16	674.352	15174.9	2952.38	465.328	4600.21	3324.86	464.585	10011.5	1671.97	322.76	2736.85
2.96_807.5117m/z		807.512	1	2.95533	0.374833	5	0.386225	2.91236	1.54219	C	N	100 - 49.5 - 27.9	19939.9	61.41	7992.35	5420.73	46406.7	4473.56	4365.2	11701.2	5152.73	3734.53	30616.4	2533.44	3027.78	6961.53
4.15_247.0549m/z		247.055	1	4.15048	0.0419	16	0.386268	2.01993	1.01431	C	N	100	44.6809	27.38	34.8421	58.3793	40.8213	0	66.36	0	22.463	40.2196	26.9315	0	46.0285	0
2.57_323.1591m/z		323.159	1	2.56997	0.0942667	33	0.386596	2.39806	1.26187	C	N	100 - 8.83	1194.55	22.08	488.847	471.27	2623.52	414.832	622.786	456.772	315.164	324.674	1730.85	234.925	431.975	271.752
3.03_324.0729m/z		324.073	1	3.02628	0.207133	12	0.386795	1.59501	0.673564	C	N	100 - 16.7 - 1.45	8223.75	34.27	4743.11	5748.12	14180	7024.98	4930.28	3512.53	3057.92	3960.08	9355.15	3978.34	3419.73	2089.75
3.79_460.0446m/z		460.045	1	3.78622	0.0838	23	0.386871	1.97296	0.980359	C	N	100 - 47.2	235.333	72.93	81.7416	179.228	445.03	210.466	110.165	37.2068	52.6995	123.476	293.605	119.19	76.4126	22.1358
4.07_767.2251m/z		767.225	1	4.06668	0.0523833	8	0.387051	33.6161	5.07108	C	N	87.6 - 100 - 67.9 - 37.2	19.6936	172.56	0	59.0809	0	0.00433323	1.75319	0	0	40.7029	0	0.00245397	1.21604	0	HMDB0000815	Pseudouroporphyrin	M-H2O-H	C39H38N4O14	28.3	0	5.73166	48.2692		http://nonlinear.com/redirect/outbound?p=hmdb&param=HMDB0000815
2.37_727.4972m/z		727.497	1	2.37095	0.0500167	42	0.387131	33.4219	5.06272	C	N	100 - 30.1	3.04951	173.21	0	0	9.14853	0.273729	0	0	0	0	6.03567	0.155016	0	0
3.77_169.0113m/z		169.011	1	3.76527	0.115217	11	0.387197	1.61546	0.691948	C	N	100 - 1.15	123.615	41.3	60.5295	99.5191	210.797	99.577	89.4843	40.4984	39.0239	68.5622	139.071	56.3918	62.0679	24.0941
2.20_236.0928m/z		236.093	1	2.19523	0.57375	11	0.387256	1.1921	0.253506	C	N	100 - 50.1 - 4.25	9446.16	10.95	8036.03	7881	12421.4	8616.85	8203.84	6951.2	5180.9	5429.5	8194.94	4879.84	5690.33	4135.55
2.22_385.9727m/z		385.973	1	2.2162	0.799633	1	0.387449	1.39471	0.479967	C	N	100 - 73.9 - 6.25	2483.67	11.81	2464.74	2200.38	2785.9	3184.92	1197.36	960.053	1589.04	1515.92	1837.97	1803.66	830.509	571.174	HMDB0013991	5'-Hydroxylornoxicam	M-H	C13H10ClN3O5S2	28	0	12.8754	53.7547		http://nonlinear.com/redirect/outbound?p=hmdb&param=HMDB0013991
4.12_93.0333m/z		93.0333	1	4.11907	0.06285	11	0.387601	1.68368	0.751618	C	N	100 - 3.89	423.703	37.68	291.283	220.63	759.195	360.23	185.059	209.668	187.793	152	500.872	204.003	128.36	124.74
4.57_236.0135m/z		236.013	1	4.56712	0.165233	1	0.388434	1.65941	0.730667	C	N	100 - 6.21 - 0.718	2189.9	50.34	697.819	3501.6	2370.27	800.066	1090.85	2068.14	449.889	2412.38	1563.77	453.088	756.635	1230.42
2.71_269.0654m/z		269.065	1	2.71425	0.0523833	33	0.389209	2.55685	1.35437	C	N	100 - 15 - 12.1 - 7.39	377.338	56.87	128.185	160.628	843.2	89.9016	243.856	108.98	82.6422	110.662	556.294	50.9125	169.143	64.8365
1.45_589.3016m/z		589.302	1	1.44562	0.0733167	5	0.38985	27.4434	4.77839	C	N	100 - 29.1	2305.2	170.71	6912.83	1.89855	0.869558	0.223869	249.573	2.19785	4456.75	1.30798	0.573683	0.12678	173.108	1.30759
1.45_156.0652m/z		156.065	1	1.44562	0.0314167	18	0.390049	1.80077	0.848616	C	N	93.5 - 100 - 26.8	109.614	38.22	199.146	98.4882	31.2082	41.1988	54.8637	86.5495	128.391	67.852	20.5893	23.3315	38.0544	51.4918
4.64_795.3898m/z		795.39	1	4.64043	0.123333	2	0.39018	1.08688	0.120191	C	N	100 - 94.3 - 34.7 - 14.3	2720.33	9.14	2433.46	2852.67	2874.85	2219.4	2468.78	2820.46	1568.87	1965.3	1896.66	1256.88	1712.39	1678
5.83_272.1700m/z		272.17	1	5.8251	0.1676	8	0.390543	1.94308	0.958345	C	N	100	261.195	75.91	186.998	492.095	104.491	206.355	179.282	17.6328	120.559	339.022	68.937	116.861	124.353	10.4905
1.52_125.0231m/z		125.023	1	1.51893	0.6344	20	0.390641	9.64549	3.26985	C	N	100 - 5.12	7084.75	64.02	612.697	363.075	20278.5	1139.87	218.919	844.756	395.01	250.135	13378.6	645.522	151.846	502.579
2.09_287.0128m/z		287.013	1	2.0905	0.3433	21	0.391802	1.16206	0.21668	C	N	98.2 - 74.3 - 100	2178.67	15.22	1721.54	2156.58	2657.9	2043.74	1545.29	2035.49	1109.89	1485.74	1753.53	1157.4	1071.84	1211
3.79_164.0704m/z		164.07	1	3.78622	0.136183	18	0.392528	1.47739	0.563051	C	N	100 - 11.6 - 0.726	9240	47.69	7302.72	6133.56	14283.7	9816.18	4955.89	3990.74	4708.12	4225.63	9423.56	5559.03	3437.49	2374.25
4.31_145.0961m/z		145.096	1	4.30762	0.0523667	20	0.393394	2.29974	1.20147	C	N	100 - 22.9	20.6904	93.67	6.98061	12.228	42.8625	0	17.0924	9.89803	4.50046	8.42429	28.2782	0	11.8556	5.88874
4.62_932.8361n	932.836	913.818	1	4.61948	0.445683	997	0.393432	1.05064	0.0712747	C	N	100 - 74.7 - 85.1	11252.8	4.39	11237.5	11754.4	10766.6	10736.2	9847.7	11547.3	7244.88	8098.04	7103.21	6080.07	6830.54	6869.98			M-H2O-H, M+FA-H
1.33_253.0673m/z		253.067	1	1.33277	0.144283	35	0.393867	1.10301	0.14145	C	N	100 - 17	566.513	10.51	656.55	506.49	536.499	456.563	563.835	520.418	423.283	348.939	353.951	258.558	391.086	309.617
3.15_323.0861m/z		323.086	1	3.15198	0.10475	101	0.394384	1.47981	0.565416	C	N	100	1955.74	20.04	1092.72	1551.52	3222.99	1547.14	1387.76	1029.95	704.486	1068.89	2126.34	876.164	962.575	612.756
4.91_237.0913m/z		237.091	1	4.91042	0.115217	45	0.394634	6.00684	2.58661	C	N	100 - 9.46 - 3.07	1483.98	85.66	17.3322	374.028	4060.57	22.5331	442.842	275.768	11.1742	257.681	2678.93	12.7608	307.163	164.066
1.46_591.3164m/z		591.316	1	1.4561	0.0838	3	0.394655	21.4166	4.42066	C	N	100 - 20.7	1839.89	123.33	5519.66	0	0	204.299	53.4284	0	3558.57	0	0	115.697	37.0589	0
3.89_243.0611m/z		243.061	1	3.89097	0.11525	36	0.394663	1.16878	0.225001	C	N	100 - 12.3 - 1.83 - 0.117	13202.4	18	15018.3	14076.2	10512.6	10829.2	14019.4	9039	9682.39	9697.56	6935.62	6132.73	9724.08	5377.66
4.64_447.9515m/z		447.952	1	4.64043	0.102383	1	0.394668	1.17135	0.228177	C	N	100 - 16.6	584.499	19.57	459.426	610.22	683.85	421.354	456.859	618.769	296.196	420.402	451.164	238.618	316.886	368.131
2.81_256.1294m/z		256.129	1	2.80852	0.167667	14	0.39498	5.57111	2.47797	C	N	100	718.078	27.61	204.794	0	1949.44	169.865	111.166	105.648	132.033	0	1286.13	96.1969	77.1065	62.8542
1.45_629.2744m/z		629.274	1	1.44562	0.0733333	5	0.395223	20.012	4.3228	C	N	100 - 21.4	403.044	124.44	1207.35	1.78253	0	48.627	10.3168	1.47649	778.389	1.22805	0	27.5381	7.15595	0.878421
4.21_398.0035m/z		398.004	1	4.21333	0.0733333	3	0.395698	2.44567	1.29023	C	N	100	19.218	87.93	0	31.7539	25.9002	0	21.6197	1.95421	0	21.8764	17.0874	0	14.9958	1.16264
4.82_817.2614m/z		817.261	1	4.81615	0.06285	2	0.395786	1.53806	0.621109	C	N	100 - 34.6 - 8.76 - 0.825	1244.9	43.9	924.157	1875.94	934.618	230.944	814.962	1382.29	595.811	1292.4	616.606	130.786	565.272	822.383
4.83_403.0788m/z		403.079	1	4.82662	0.02095	46	0.396033	1.58031	0.660211	C	N	100 - 14.3	95.6717	28.53	66.9797	166.494	53.5418	46.0908	79.6676	55.8607	43.1824	114.703	35.3238	26.1018	55.2588	33.2338
1.04_613.3685m/z		613.368	1	1.03947	0.05	5	0.396249	1.15913	0.213045	C	N	100 - 19.8	99.061	15.38	116.643	90.7475	89.7923	65.9191	85.3698	105.095	75.2008	62.5192	59.2397	37.3309	59.214	62.5254
1.86_144.0441m/z		144.044	1	1.86242	0.5425	7	0.396296	1.49537	0.580504	C	N	100 - 8.13	3602.14	33.27	2040.6	2875.94	5889.87	3316.2	2112.18	1798.19	1315.59	1981.33	3885.79	1878.01	1465.05	1069.82
2.69_489.2675m/z		489.268	1	2.6933	0.19665	8	0.39648	1.39264	0.47782	C	N	100 - 39.8 - 81.4 - 34.7	5449.74	7.4	4564.64	3209.53	8575.06	4066.78	3579.42	4093.56	2942.86	2211.16	5657.33	2303.07	2482.75	2435.42
1.72_271.9947m/z		271.995	1	1.7156	0.17575	3	0.39698	1.21074	0.275891	C	N	100 - 8.17	931.94	4.05	928.669	895.925	971.226	445.557	1019.37	844.251	598.721	617.234	640.758	252.325	707.054	502.279
2.23_728.5058m/z		728.506	1	2.22667	0.115217	31	0.397743	1.97313	0.980484	C	N	100 - 16.9	45.0967	56.35	46.1145	69.984	19.1917	59.2027	0	9.36365	29.7304	48.2145	12.6616	33.5273	0	5.57082	HMDB0009708	PE(22:6(4Z,7Z,10Z,13Z,16Z,19Z)/P-16:0)	M-H2O-H	C43H74NO7P	33.3	0	4.53858	71.5212		http://nonlinear.com/redirect/outbound?p=hmdb&param=HMDB0009708
3.17_204.9885m/z		204.989	1	3.17293	0.06285	5	0.397747	2.18359	1.1267	C	N	100	236.731	56.16	89.6426	122.47	498.079	177.295	86.1732	61.7727	57.7933	84.3737	328.604	100.404	59.7713	36.7511
2.62_111.0143m/z		111.014	1	2.62235	0.0942667	13	0.398429	1.54473	0.627354	C	N	100 - 5.74	180.516	52.09	288.39	137.248	115.91	193.405	98.4211	58.752	185.928	94.5546	76.4704	109.528	68.2666	34.9539
1.69_215.0539m/z		215.054	1	1.69465	0.280633	23	0.399163	1.21169	0.277017	C	N	100 - 7.04	1415.83	23.12	1553.55	1001.57	1692.37	1466.45	1099.35	939.628	1001.58	690.019	1116.52	830.471	762.531	559.023
3.89_303.0163m/z		303.016	1	3.89097	0.0419	17	0.3992	1.35086	0.433882	C	N	100	57.5165	37.98	65.2703	74.7748	32.5045	24.0077	53.5722	50.153	42.0803	51.515	21.4446	13.5959	37.1586	29.838
2.11_463.0508m/z		463.051	1	2.11145	0.0733333	19	0.399537	2.54287	1.34646	C	N	100 - 40.5	22.4651	88.36	29.7618	0	37.6335	26.5036	0	0	19.1877	0	24.8284	15.0094	0	0
1.05_380.0678m/z		380.068	1	1.04993	0.0733167	7	0.399858	17.4334	4.12378	C	N	100 - 23.9 - 8.71 - 1.45	21562.9	171.77	6.16367	64681.4	1.20941	4.65933	3690.05	15.9149	3.97377	44561.3	0.797899	2.63864	2559.48	9.4684
2.22_348.1182n	348.118	393.213	1	2.2162	0.157117	5	0.400529	1.22518	0.29299	C	N	100 - 24.3	1114.78	23.97	1291.05	807.305	1245.99	1134.37	614.953	980.357	832.351	556.181	822.03	642.41	426.542	583.254	HMDB0124870	1-(2,4,6-trihydroxyphenyl)-3-(3,4,5-trimethoxyphenyl)propan-1-one	M-H2O-H, M+FA-H	C18H20O7	37	0	-7.83869	93.7049		http://nonlinear.com/redirect/outbound?p=hmdb&param=HMDB0124870
4.82_510.1320n	510.132	491.114	1	4.81615	0.06285	12	0.40066	1.26389	0.337875	C	N	100 - 35.5	499.618	23.84	442.375	636.559	419.921	234.374	417.7	533.829	285.203	438.548	277.039	132.729	289.724	317.597			M-H2O-H, M+FA-H
2.47_911.5580m/z		911.558	1	2.46522	0.0523667	24	0.400962	1.63819	0.712107	C	N	100 - 58.2 - 27.4	1112.19	50.22	1755.32	749.048	832.191	1167.54	819.201	49.9862	1131.67	516.045	549.031	661.194	568.212	29.7388
2.44_348.1757m/z		348.176	1	2.44427	0.3852	3	0.40103	1.84466	0.883353	C	N	85 - 100 - 25.9	6192.61	40.46	4166.61	2467.34	11943.9	3232.55	4773.16	2065.44	2686.25	1699.84	7879.87	1830.64	3310.75	1228.81
1.46_747.5369m/z		747.537	1	1.4561	0.0523667	17	0.402485	8.84426	3.14474	C	N	100 - 42.2 - 20.8	71.0776	163.04	204.799	8.43317	0	0	24.1097	0	132.036	5.80991	0	0	16.7229	0
2.82_431.2117m/z		431.212	1	2.819	0.241083	18	0.402816	1.84778	0.885796	C	N	100 - 36.9	3788.8	31.85	2236.68	1711.59	7418.12	2264.5	2569.58	1317.29	1442.01	1179.17	4894.05	1282.42	1782.3	783.71	HMDB0038787	Melleolide B	M-H	C24H32O7	35.7	0	9.65469	88.8762		http://nonlinear.com/redirect/outbound?p=hmdb&param=HMDB0038787
4.32_547.1648m/z		547.165	1	4.31808	0.123333	61	0.40297	1.23678	0.30659	C	N	100 - 15	446.873	6.34	546.51	265.997	528.111	339.448	385.15	359.359	352.339	183.255	348.417	192.234	267.147	213.797
2.69_806.5786m/z		806.579	1	2.6933	0.52955	94	0.403596	1.11396	0.155693	C	N	100 - 29.5 - 22.8 - 11.6	59630.7	9.11	56037.8	51693.8	71160.4	54437.7	48261.9	57891.9	36128	35613.7	46947.5	30828.8	33475.3	34442.3
1.50_435.3174m/z		435.317	1	1.498	0.2514	23	0.403826	1.49815	0.583178	C	N	100 - 24.1	3330.52	10.7	5448.48	1371.88	3171.2	1968.13	2262.02	2439.14	3512.68	945.138	2092.17	1114.58	1568.97	1451.14
3.31_277.1542m/z		277.154	1	3.30912	0.0919	61	0.404101	1.9851	0.98921	C	N	100 - 16.7 - 1.15	2380.33	70.82	687.298	4622.6	1831.08	2179.29	733.935	684.066	443.106	3184.67	1208.04	1234.16	509.071	406.978	HMDB0028998	Phenylalanyl-Isoleucine	M-H	C15H22N2O3	38.5	0	-5.46404	98.5773		http://nonlinear.com/redirect/outbound?p=hmdb&param=HMDB0028998
2.43_126.9478m/z		126.948	1	2.4338	0.14665	2	0.404845	1.61572	0.692174	C	N	100 - 60.1 - 14.2	305.735	33.23	238.127	256.52	422.558	149.634	397.572	20.4721	153.522	176.726	278.779	84.7395	275.763	12.1797
3.82_192.0491m/z		192.049	1	3.81763	0.136183	17	0.405751	2.01518	1.01091	C	N	100 - 71.1	131.447	73.46	21.9326	123.188	249.221	117.582	54.5525	23.5507	14.1401	84.8683	164.421	66.5881	37.8386	14.0112
2.90_282.0854m/z		282.085	1	2.90285	0.0839	21	0.406229	1.36174	0.445455	C	N	100 - 67.8 - 15.2	387.967	24.06	329.147	339.137	495.617	395.806	367.701	91.207	212.204	233.644	326.979	224.151	255.044	54.2627
2.18_330.2328m/z		330.233	1	2.18477	0.178067	2	0.406386	14.151	3.82283	C	N	100	54.3538	173.21	0	0	163.061	0	0	11.523	0	0	107.578	0	0	6.85547
4.62_773.3762m/z		773.376	1	4.61948	0.165233	17	0.406538	1.13812	0.186649	C	N	100 - 13.6 - 1.91	1503.31	0.54	1790.46	1592.93	1126.54	1313.09	1327.05	1322.48	1154.32	1097.43	743.226	743.618	920.467	786.798
3.79_718.2744m/z		718.274	1	3.78622	0.0733333	1	0.406562	2.54692	1.34875	C	N	100 - 49.6 - 13.7	946.729	56.91	214.333	471.412	2154.44	226.419	614.402	274.325	138.182	324.772	1421.38	128.224	426.16	163.207
1.36_163.0389m/z		163.039	1	1.36182	0.102383	67	0.40727	1.27503	0.350531	C	N	100 - 20.6	166.008	21.87	182.175	191.43	124.419	96.1126	99.2346	195.25	117.45	131.883	82.0841	54.4299	68.8308	116.162
2.62_816.5552m/z		816.555	1	2.62235	0.2595	157	0.407525	1.06678	0.0932656	C	N	100 - 60.8 - 72.6	40671.7	7.45	43410.4	36293.4	42311.2	41271.6	35746.7	37358.3	27987	25003.8	27914.5	23372.7	24794.6	22226
2.16_195.1022m/z		195.102	1	2.16382	0.104733	38	0.407588	2.14426	1.10048	C	N	100 - 9.79 - 12.4	11790.9	85.43	22740.9	9713.59	2918.14	12567.7	2158.43	1770.36	14661.2	6692.03	1925.22	7117.24	1497.13	1053.26
2.60_989.6316m/z		989.632	1	2.6014	0.0314333	1	0.408716	1.14903	0.200422	C	N	100 - 98.8 - 83.3 - 79.3 - 98.8 - 97.3 - 79.5	1876.37	14.96	2131.91	1921.29	1575.91	1218.54	1877.77	1802.68	1374.46	1323.64	1039.69	690.076	1302.45	1072.49
2.16_239.0905m/z		239.09	1	2.16382	0.0838	55	0.408727	2.23981	1.16338	C	N	100 - 13.7 - 5.78	16190.9	88.27	31666.9	13415.4	3490.52	17501	2396.39	1788.73	20415.9	9242.32	2302.84	9911.03	1662.18	1064.19
2.87_459.1733m/z		459.173	1	2.87143	0.06285	15	0.408766	1.34232	0.424729	C	N	100 - 16.6 - 14.4	612.931	28.45	624.627	870.264	343.9	438.246	594.759	336.855	402.702	599.556	226.885	248.185	412.536	200.409	HMDB0060932	N-Desmethyl sildenafil (UK-103,320)	M-H	C21H28N6O4S	33.8	0	-18.8888	87.9234		http://nonlinear.com/redirect/outbound?p=hmdb&param=HMDB0060932
1.11_776.4824m/z		776.482	1	1.11278	0.0733167	31	0.410138	1.3803	0.464978	C	N	100 - 65.8 - 39.3 - 18.6	31.456	27.05	35.5929	14.6901	44.085	29.4381	21.6673	17.2625	22.947	10.1205	29.0847	16.6712	15.0288	10.2701	HMDB0112338	PS(15:0/22:5(7Z,10Z,13Z,16Z,19Z))	M-H2O-H	C43H74NO10P	33.3	0	-5.99939	73.2618		http://nonlinear.com/redirect/outbound?p=hmdb&param=HMDB0112338
1.60_271.1889m/z		271.189	1	1.60273	0.0942667	27	0.41018	1.2662	0.34051	C	N	100 - 11.5 - 2.09	183.569	25.74	133.375	163.827	253.505	145.7	107.301	181.926	85.9879	112.866	167.248	82.5119	74.4259	108.235
4.64_583.9143m/z		583.914	1	4.64043	0.311883	1	0.410289	1.11709	0.15974	C	N	100 - 77.4	1792.43	13.64	1472.04	1927.66	1977.6	1413.63	1556.73	1843.33	949.038	1328.03	1304.7	800.557	1079.77	1096.67
1.45_457.3242m/z		457.324	1	1.44562	0.157117	13	0.410708	1.44221	0.528279	C	N	100 - 22.2	1204.42	18.09	1954.65	627.111	1031.5	670.747	866.832	967.79	1260.18	432.039	680.523	379.853	601.25	575.777	HMDB0034079	Homodolichosterone	M-H2O-H	C29H48O5	34.1	0	-17.0564	87.9766		http://nonlinear.com/redirect/outbound?p=hmdb&param=HMDB0034079
3.20_352.1055m/z		352.105	1	3.20437	0.0419	16	0.410769	7.60291	2.92655	C	N	100 - 8.16	16.5399	122.37	0.160451	1.77441	47.685	0	1.38233	5.14409	0.103444	1.22246	31.4598	0	0.958809	3.06043	HMDB0062374	4-(2-amino-3-hydroxyphenyl)-4-oxobutanoic acid O-glucoside	M-H2O-H	C16H21NO9	36.7	0	4.55034	88.5827		http://nonlinear.com/redirect/outbound?p=hmdb&param=HMDB0062374
4.21_124.0843m/z		124.084	1	4.21333	0.06285	3	0.411046	2.23151	1.15802	C	N	100	67.7118	69.59	26.1832	118.917	58.0357	0	91.0303	0	16.8805	81.9258	38.2886	0	63.1402	0
4.91_523.9621n	523.962	504.944	1	4.91042	0.146633	3	0.411401	1.5104	0.594933	C	N	100 - 25.4	93.9827	12.68	60.5949	162.7	58.6534	54.863	70.5564	61.2515	39.066	112.09	38.6961	31.0697	48.9392	36.441			M-H2O-H, M-H
4.57_439.9701m/z		439.97	1	4.56712	0.259517	1	0.411776	1.47039	0.556199	C	N	100	1476.65	28.43	586.078	2272.04	1571.82	848.233	830.749	1333.78	377.849	1565.29	1037	480.366	576.222	793.522
3.94_696.6306m/z		696.631	1	3.94335	0.125717	2	0.411819	1.92314	0.943461	C	N	100 - 12.8	51.2721	55.57	80.4505	49.8404	23.5254	7.96075	2.91822	69.103	51.8671	34.3368	15.5207	4.50828	2.02413	41.1122
4.21_411.9819m/z		411.982	1	4.21333	0.0838	2	0.411915	1.48014	0.56573	C	N	100 - 12.4 - 13.3	281.803	31.82	180.132	349.566	315.71	31.5377	215.301	324.332	116.133	240.829	208.287	17.8602	149.336	192.958	HMDB0041985	Phosalone	M+FA-H	C12H15ClNO4PS2	33	0	-8.58107	74.2706		http://nonlinear.com/redirect/outbound?p=hmdb&param=HMDB0041985
2.89_713.5596m/z		713.56	1	2.89238	0.136333	76	0.411945	1.09156	0.12639	C	N	100 - 45.4 - 51.9 - 20.6 - 55 - 21.6	63239.4	9.43	71408.1	54580.5	63729.7	59814.4	51780.4	62210.2	46037.4	37602.4	42045.1	33873.7	35915.8	37011.3
3.71_197.9969m/z		197.997	1	3.71288	0.186167	2	0.412069	1.13968	0.188628	C	N	100 - 5.11	2811.6	5.09	2794.8	2962.47	2677.53	1731.99	2836.64	2832.39	1801.83	2040.95	1766.48	980.85	1967.54	1685.11
1.27_411.0878n	411.088	456.053	1	1.26992	0.0523667	2	0.412314	6.05369	2.59782	C	N	100 - 18.2	237.635	106.38	0	668.151	44.7547	34.628	83.1358	0	0	460.312	29.5265	19.6103	57.6644	0			M-H, M+FA-H
4.82_314.1171n	314.117	313.112	1	4.81615	0.0942667	23	0.413632	1.2487	0.320424	C	N	100 - 13.1 - 2.01 - 0.185	60035.5	19.02	51223.2	72937.9	55945.4	28807.4	47352.2	68075.9	33024	50249.5	36909.5	16314	32844.3	40501.1			M-H2O-H, M-H
1.11_473.3983m/z		473.398	1	1.11278	0.0419	10	0.413811	2.52416	1.33581	C	N	100 - 23.6	1.92156	93.14	1.85322	0.166985	3.74447	0.0335769	2.25022	0	1.19479	0.115042	2.47039	0.019015	1.56079	0
4.82_943.2012m/z		943.201	1	4.81615	0.0523833	24	0.414282	1.57301	0.653524	C	N	100 - 50.8 - 46.8 - 8.97	506.54	44.57	342.799	764.06	412.763	77.944	277.639	610.479	221.005	526.387	272.317	44.1407	192.576	363.198
2.07_156.0646m/z		156.065	1	2.06955	0.207133	18	0.414441	2.69725	1.43149	C	N	100 - 18.5	90.4814	108.38	0	76.7613	194.683	86.5172	12.5909	1.52927	0	52.8835	128.44	48.9959	8.73329	0.909824
4.12_869.1756m/z		869.176	1	4.11907	0.115217	9	0.415024	1.66278	0.733602	C	N	100 - 90.5 - 63 - 4.71	479.542	48.29	212.208	616.985	609.431	0	302.904	562.286	136.812	425.063	402.067	0	210.1	334.527
4.81_343.1137m/z		343.114	1	4.80567	0.0314333	53	0.415271	1.9412	0.95695	C	N	100 - 6.36	278.937	54.78	188.641	557.014	91.1551	60.87	217.518	152.69	121.618	383.746	60.1388	34.4715	150.874	90.8416
2.61_914.5229m/z		914.523	1	2.61187	0.28045	1	0.415638	1.10475	0.143723	C	N	100 - 60 - 31.5 - 17.8 - 17.1	19940.5	10.5	22313.3	18354.1	19154.1	16366	16337.4	21445.9	14385.6	12644.8	12636.8	9268.28	11331.9	12759
4.84_340.0610m/z		340.061	1	4.8371	0.0314333	13	0.415943	1.37061	0.454819	C	N	100	177.864	40.86	131.505	261.616	140.471	73.0826	130.663	185.565	84.7826	180.237	92.6747	41.3877	90.63	110.4
9.06_234.9692m/z		234.969	1	9.05943	0.5609	2	0.415999	1.13775	0.186184	C	N	100 - 10 - 5.68	3925.19	12.18	4477.07	3649.52	3648.98	4215.11	2670.88	3463.87	2886.4	2514.28	2407.38	2387.08	1852.57	2060.8
2.65_364.1766m/z		364.177	1	2.65377	0.186167	9	0.41753	1.35471	0.437986	C	N	100 - 34.2 - 5.41	207.382	31.3	139.318	214.23	268.599	87.7026	244.3	127.245	89.8197	147.59	177.206	49.6672	169.451	75.7029	HMDB0030380	Brevianamide B	M-H	C21H23N3O3	33.2	0	27.2897	91.1399		http://nonlinear.com/redirect/outbound?p=hmdb&param=HMDB0030380
4.12_797.6663m/z		797.666	1	4.11907	0.280467	73	0.417676	1.50119	0.586105	C	N	100 - 78.7 - 36.6	2384.65	25.62	1855.18	2245.52	3053.27	0	2123.82	2641.71	1196.05	1547.02	2014.37	0	1473.12	1571.66
3.95_256.0579m/z		256.058	1	3.95383	0.0838167	3	0.418305	1.77673	0.829226	C	N	100	59.3264	57.82	27.9471	112.056	37.9761	12.1709	49.9148	38.0865	18.0177	77.1992	25.0544	6.89253	34.6218	22.6592
2.23_709.5149m/z		709.515	1	2.22667	0.10475	57	0.418446	10.5509	3.3993	C	N	100 - 37.8 - 52.1 - 34.3	6.06916	173.21	0	0	18.2075	1.72567	0	0	0	0	12.0122	0.977272	0	0
2.57_455.2393m/z		455.239	1	2.56997	0.3433	13	0.418697	1.87269	0.905115	C	N	100 - 32.1	13736.9	44.44	8250.43	5601.15	27359.1	10949.2	6441.28	4615.59	5319.12	3858.83	18049.9	6200.69	4467.79	2746
4.82_481.1629m/z		481.163	1	4.81615	0.06285	18	0.418762	1.34004	0.422274	C	N	100 - 18.3 - 3.21	3899.15	26.55	3314.29	5094.6	3288.55	1312.21	2911.27	4505.7	2136.75	3509.85	2169.59	743.121	2019.31	2680.62
4.81_670.0444m/z		670.044	1	4.80567	0.0838	6	0.4191	1.28674	0.363721	C	N	100 - 56.2	391.716	31.75	243.664	515.282	416.203	238.17	259.787	415.319	157.092	354.996	274.586	134.879	180.193	247.09
4.46_887.8732m/z		887.873	1	4.46237	0.435217	3	0.419402	1.09224	0.127294	C	N	100 - 58.6	3464.51	9.48	3792.48	3465.67	3135.38	3614.51	2700.04	3201.23	2445.05	2387.62	2068.54	2046.95	1872.79	1904.54
3.85_629.2270m/z		629.227	1	3.84907	0.0733333	5	0.419622	10.3011	3.36473	C	N	100 - 5.78	59.9927	173.21	0	179.978	0	17.4717	0	0	0	123.993	0	9.89446	0	0
3.43_571.2876m/z		571.288	1	3.43243	0.207133	9	0.420095	2.58801	1.37184	C	N	100 - 31.9 - 7.12 - 3.28	1672	28.8	531.872	536.528	3947.59	817.374	448.164	672.628	342.902	369.633	2604.39	462.89	310.855	400.173
3.00_464.3119m/z		464.312	1	2.99723	0.228183	5	0.420268	1.10373	0.142392	C	N	100 - 50.5 - 12.4 - 3.47 - 0.351	35781.1	4.63	36102.9	33986.2	37254.1	39639.8	29330.1	28284.8	23275.8	23414.3	24578.1	22448.5	20343.8	16827.8
2.71_125.0329m/z		125.033	1	2.71425	0.0814167	11	0.421413	5.23048	2.38694	C	N	100 - 8.26	102.562	25.75	20.0629	0.123842	287.499	23.9758	20.7709	14.0789	12.9347	0.0853189	189.675	13.5778	14.4071	8.37609
4.57_575.9486m/z		575.949	1	4.56712	0.269983	1	0.422729	1.43247	0.518509	C	N	100 - 21 - 5.95	2128.35	36.09	908.682	3129.24	2347.13	1124.99	1230.32	2102.05	585.835	2155.84	1548.5	637.096	853.37	1250.59
2.32_405.2571m/z		405.257	1	2.32093	0.28045	19	0.423708	1.25118	0.323293	C	N	100 - 29.5	1104.92	28.82	1431.08	794.826	1088.87	1121.05	970.169	558.091	922.627	547.583	718.374	634.866	672.927	332.031	HMDB0000307	1b-Hydroxycholic acid	M-H2O-H	C24H40O6	35.2	0	-17.7071	93.9517		http://nonlinear.com/redirect/outbound?p=hmdb&param=HMDB0000307
1.45_452.3533n	452.353	451.346	1	1.44562	0.282817	10	0.424649	1.60256	0.68038	C	N	100 - 22.2 - 43.1 - 9.59	7727.24	13.45	14024.1	3183.32	5974.29	4081.97	5091.02	5292.42	9041.46	2193.1	3941.49	2311.67	3531.22	3148.67			M-H, M+FA-H
4.34_177.9027m/z		177.903	1	4.33903	0.11285	2	0.424788	1.0992	0.136456	C	N	100 - 28 - 28.5	960.846	6.81	1118.44	801.726	962.375	882.564	810.871	928.958	721.065	552.337	634.919	499.808	562.434	552.675
2.81_455.2383m/z		455.238	1	2.80852	0.382983	13	0.42505	2.17742	1.12262	C	N	100 - 25.9	7284.81	31.99	4364.85	1562.29	15927.3	4549.89	2984.36	2502.6	2814.05	1076.32	10507.9	2576.66	2070.01	1488.9
1.05_638.1795n	638.179	637.172	1	1.04993	0.0838	14	0.425696	1.40851	0.494171	C	N	100 - 51.8	458.112	7.57	465.686	420.285	488.364	348.538	570.241	56.9565	300.231	289.549	322.194	197.382	395.529	33.8857			M-H, M+FA-H
1.45_380.2544n	380.254	361.237	1	1.44562	0.157117	1	0.426024	1.65799	0.729439	C	N	100 - 20.9 - 48.6 - 8.06 - 5.59 - 3.08	3294.06	17.36	6178.31	1422.96	2280.91	1607.42	2071.73	2281.18	3983.21	980.325	1504.81	910.302	1436.98	1357.17			M-H2O-H, M+FA-H
1.86_74.0238m/z		74.0238	1	1.86242	0.437683	3	0.426064	4.19421	2.0684	C	N	100 - 1.99	43.7338	140.6	14.6307	0	116.571	27.1908	4.09071	0	9.43254	0	76.9065	15.3985	2.83739	0
4.84_593.0695m/z		593.069	1	4.8371	0.0419	16	0.427413	1.54815	0.63055	C	N	100 - 67.3 - 21.9	222.806	54.88	133.233	362.12	173.064	45.8934	150.26	235.598	85.8966	249.477	114.178	25.99	104.223	140.167
4.64_761.3963m/z		761.396	1	4.64043	0.0919167	4	0.427478	1.07926	0.110047	C	N	100 - 75.5 - 16.7	995.992	8.65	915.058	986.369	1086.55	850.286	862.931	1055.31	589.945	679.544	716.841	481.529	598.544	627.849
1.34_395.1534m/z		395.153	1	1.34323	0.144283	33	0.427527	1.9348	0.952183	C	N	100 - 33	570.668	29.78	265.447	1187.49	259.069	251.198	396.085	237.566	171.136	818.102	170.919	142.257	274.731	141.338
2.12_92.9826m/z		92.9826	1	2.12192	0.1257	6	0.428049	8.82504	3.1416	C	N	100 - 1.33 - 2.21	6.04489	173.21	0	0	18.1347	2.05491	0	0	0	0	11.9642	1.16372	0	0
3.11_550.2299m/z		550.23	1	3.11008	0.02095	4	0.428471	1.20333	0.267033	C	N	100 - 45.4	611.255	6.45	471.653	520.989	841.123	494.516	545.311	484.081	304.079	358.928	554.924	280.051	378.238	287.999
4.31_349.1605m/z		349.161	1	4.30762	0.0919	14	0.428629	5.62181	2.49103	C	N	100 - 14.1	522.004	115.59	43.325	33.0908	1489.6	65.8223	211.114	1.62346	27.932	22.7974	982.749	37.276	146.433	0.965859
4.99_274.1032m/z		274.103	1	4.99422	0.123333	17	0.428684	1.75373	0.810424	C	N	100 - 12 - 0.254	341.359	20.41	192.446	671.207	160.423	160.931	184.56	238.452	124.072	462.418	105.838	91.1374	128.014	141.865
4.46_300.0030m/z		300.003	1	4.46237	0.199017	3	0.429365	5.22607	2.38573	C	N	100 - 8.7	110.293	90.78	312.151	6.67963	12.0488	40.8373	2.57915	19.8968	201.246	4.60183	7.94911	23.1267	1.78894	11.8374
3.99_253.1176m/z		253.118	1	3.98525	0.05	37	0.430324	6.67704	2.73921	C	N	100 - 5.33	100.91	101.67	0	6.85615	295.873	14.621	30.7178	0	0	4.72344	195.2	8.28004	21.3064	0
2.47_465.4553m/z		465.455	1	2.46522	0.0733333	1	0.430516	8.4754	3.08328	C	N	100 - 4.31	18.0827	173.21	54.2481	0	0	0	6.40066	0	34.9742	0	0	0	4.43961	0
1.46_421.3200m/z		421.32	1	1.4561	0.1257	4	0.430532	1.58409	0.663651	C	N	100 - 21	2937	19.33	5351.82	1440.01	2019.18	1503.31	1839.32	2219.57	3450.36	992.072	1332.14	851.343	1275.79	1320.51
2.81_309.1686m/z		309.169	1	2.80852	0.0942833	10	0.430575	1.07898	0.109664	C	N	100 - 19.5	1122.83	10.14	1085.46	1022.2	1260.85	1130.07	1067.59	924.277	699.802	704.228	831.833	639.973	740.502	549.89
4.85_560.9980m/z		560.998	1	4.84757	0.0419	5	0.430771	1.39029	0.475385	C	N	100 - 76 - 9.69	158.716	44.24	89.7226	230.1	156.326	58.0669	164.137	120.279	57.8449	158.524	103.135	32.8841	113.848	71.5585
3.89_153.0294m/z		153.029	1	3.89097	0.104767	6	0.431818	1.15856	0.212331	C	N	100 - 6.43 - 0.751	8215.43	18.79	9370.05	8814.31	6461.92	6766.9	8837.86	5668.46	6040.95	6072.49	4263.2	3832.19	6130.09	3372.4
4.93_278.0812n	278.081	259.063	1	4.93137	0.0733167	8	0.432278	1.37862	0.463228	C	N	100 - 15.8 - 2.19	877.912	28.56	876.659	1321.4	435.677	449.385	812.539	648.487	565.189	910.359	287.434	254.493	563.591	385.811			M-H2O-H, M-H
4.82_566.1258m/z		566.126	1	4.81615	0.0838	2	0.432385	1.24895	0.32072	C	N	100 - 37.3 - 2.24	535.666	21.13	439.558	660.454	506.987	256.272	416.165	614.238	283.386	455.01	334.48	145.13	288.659	365.435
4.57_752.3888m/z		752.389	1	4.56712	0.0838	2	0.433247	1.94594	0.960464	C	N	100 - 2.29	149.308	83.75	31.6205	280.601	135.701	22.0304	49.4505	158.703	20.386	193.316	89.5276	12.4761	34.2997	94.4187
1.53_266.1407m/z		266.141	1	1.52942	0.167583	4	0.433276	1.19867	0.261441	C	N	100 - 29.4 - 8.18 - 22.7 - 12.7	881.015	18.16	1178.76	719.778	744.505	647.451	888.657	668.866	759.958	495.88	491.181	366.66	616.388	397.935
1.37_171.1012m/z		171.101	1	1.3723	0.123333	39	0.433324	1.22697	0.295097	C	N	100 - 7.56 - 0.759	53.5064	26.13	65.7694	59.4395	35.3104	56.2043	40.6021	34.0195	42.4021	40.9499	23.2957	31.8293	28.1623	20.2396	HMDB0062574	N(tele)-methylhistaminium	M+FA-H	C6H12N3+	39.7	0	-0.679588	99.3859		http://nonlinear.com/redirect/outbound?p=hmdb&param=HMDB0062574
4.57_990.3372m/z		990.337	1	4.56712	0.249033	4	0.433552	1.35474	0.438012	C	N	100 - 25.5	2551.78	29.3	1284.32	3696.88	2674.13	1639.73	1495.68	2515.39	828.011	2546.91	1764.24	928.6	1037.43	1496.5
2.81_513.2703m/z		513.27	1	2.80852	0.403933	22	0.434195	1.73536	0.795234	C	N	97.1 - 100	17294.5	43.76	9507.95	8973.63	33402	8208.27	14931.7	6757.87	6129.85	6182.25	22036.7	4648.45	10356.9	4020.53	HMDB0030737	Capsianoside V	M-H	C26H42O10	32.1	0	-0.426083	60.8649		http://nonlinear.com/redirect/outbound?p=hmdb&param=HMDB0030737
2.40_616.4566m/z		616.457	1	2.40237	0.4771	3	0.434349	1.79118	0.840907	C	N	100 - 53.6	1191.38	41.15	1098.95	227.024	2248.16	979.581	480.124	535.707	708.5	156.405	1483.21	554.75	333.023	318.714
3.77_182.0123m/z		182.012	1	3.76527	0.0838	3	0.434942	1.26057	0.334075	C	N	100 - 42.4 - 7.45	200.325	31.34	165.688	162.495	272.791	220.63	121.096	135.022	106.82	111.948	179.972	124.946	83.9943	80.3301
3.80_387.0702m/z		387.07	1	3.79668	0.0733333	27	0.435269	1.62787	0.702983	C	N	100 - 76.8	245.357	34.07	111.57	171.712	452.788	177.408	183.234	91.526	71.9301	118.298	298.723	100.468	127.095	54.4525	HMDB0135179	3,4,5-trihydroxy-6-[4-(2-hydroxybenzoyloxy)phenoxy]oxane-2-carboxylic acid	M-H2O-H	C19H18O10	32.3	0	-4.72208	66.7251		http://nonlinear.com/redirect/outbound?p=hmdb&param=HMDB0135179
1.03_348.9168m/z		348.917	1	1.02898	0.0604667	1	0.435572	5.6604	2.5009	C	N	100 - 10.6	860.212	48.72	19.1675	2494.29	67.1802	184.752	67.1938	203.965	12.3574	1718.4	44.3216	104.628	46.6068	121.347
4.57_711.9153m/z		711.915	1	4.56712	0.280467	1	0.436237	1.37718	0.461717	C	N	100 - 22.7 - 7.69	2287.94	32.52	1081.9	3331.96	2449.96	1384.99	1315.03	2283.95	697.51	2295.5	1616.34	784.341	912.125	1358.81
2.85_608.3446m/z		608.345	1	2.85048	0.12575	1	0.436395	1.86369	0.89816	C	N	100 - 54.2 - 19.6	5001.78	21.44	3288.53	1491.72	10225.1	3040.65	2020.04	2990.74	2120.14	1027.7	6745.92	1721.96	1401.13	1779.31
3.79_116.0492m/z		116.049	1	3.78622	0.1257	14	0.436501	1.85246	0.889444	C	N	100 - 7.67	1510.34	43.84	662.027	805.114	3063.89	1196.34	762.089	487.521	426.814	554.672	2021.38	677.504	528.598	290.046
2.25_601.3958m/z		601.396	1	2.24762	0.115217	23	0.436596	1.96424	0.973971	C	N	32 - 100	1137.37	38.8	492.59	515.223	2404.29	820.327	540.901	375.881	317.577	354.955	1586.21	464.562	375.178	223.627
3.21_231.0967m/z		231.097	1	3.21483	0.06285	29	0.437357	1.62454	0.700027	C	N	100 - 9.89	66.2134	52.38	37.0449	104.566	57.0288	74.0922	48.1828	0	23.8832	72.0394	37.6243	41.9594	33.4204	0
2.12_432.0325m/z		432.032	1	2.12192	0.207133	2	0.437862	2.30804	1.20667	C	N	100 - 37.3 - 41.9	300.701	72.18	103.321	681.36	117.422	162.605	203.899	24.3478	66.6119	469.413	77.4684	92.0854	141.428	14.4855
2.18_142.0552m/z		142.055	1	2.18477	0.23855	15	0.43818	1.25074	0.322786	C	N	100 - 32.5	1162.87	26.67	761.825	1167.84	1558.96	771.513	802.237	1215.49	491.155	804.563	1028.51	436.918	556.446	723.143
2.04_292.0057m/z		292.006	1	2.03812	0.45865	4	0.438261	1.33369	0.415426	C	N	100 - 47.5 - 20.5 - 0.643	993.249	8.92	1090.08	973.548	916.124	611.985	1290.08	332.142	702.781	670.711	604.405	346.575	894.824	197.605
3.79_103.0537m/z		103.054	1	3.78622	0.115217	18	0.438439	1.4388	0.524864	C	N	100 - 5.91	342.372	47.2	293.735	210.673	522.71	392.574	175.172	146.125	189.373	145.14	344.853	222.32	121.502	86.9359
3.71_349.1664m/z		349.166	1	3.71288	0.1338	8	0.438516	7.45726	2.89865	C	N	100 - 13.6	901.737	157.72	0	0	2705.21	7.2912	341.104	14.3669	0	0	1784.74	4.1291	236.595	8.54747
4.57_820.3711m/z		820.371	1	4.56712	0.207133	2	0.438598	1.46366	0.549584	C	N	100 - 11.6	844.709	37.85	343.603	1329.43	861.1	466.106	436.475	828.779	221.523	915.888	568.104	263.962	302.747	493.074
4.31_468.1101m/z		468.11	1	4.30762	0.0419	11	0.440524	7.07088	2.82189	C	N	100 - 19	13.7582	105	0	0	41.2745	0.00715957	4.07941	1.75068	0	0	27.2305	0.00405456	2.82955	1.04155	HMDB0125829	2-amino-4-[(2-{[2-carboxy-2-hydroxy-1-(4-hydroxyphenyl)ethyl]sulfanyl}-1-[(carboxymethyl)-C-hydroxycarbonimidoyl]ethyl)-C-hydroxycarbonimidoyl]butanoic acid	M-H2O-H	C19H25N3O10S	36.8	0	3.78907	88.6651		http://nonlinear.com/redirect/outbound?p=hmdb&param=HMDB0125829
4.82_465.0315m/z		465.031	1	4.81615	0.0523833	10	0.440612	1.15874	0.21256	C	N	100 - 92.5 - 43.8	566.532	8.31	515.906	608.976	574.714	403.687	400.994	662.077	332.609	419.545	379.163	228.614	278.136	393.897
4.37_341.1062m/z		341.106	1	4.36808	0.0395333	67	0.440956	1.65441	0.726318	C	N	100 - 12.5	78.7822	56.93	63.4428	129.289	43.6151	0	54.7796	88.0787	40.9021	89.0715	28.7747	0	37.9961	52.4016
2.92_429.0830m/z		429.083	1	2.9238	0.06295	93	0.441405	3.52232	1.81653	C	N	100 - 20	237.613	119.99	42.0378	45.6561	625.146	45.1612	157.217	0	27.1021	31.4541	412.435	25.5754	109.048	0
2.52_473.1496m/z		473.15	1	2.5176	0.0314167	12	0.441989	1.53173	0.615164	C	N	100 - 32.7	134.316	37.95	100.154	109.893	192.9	174.295	71.8051	16.9661	64.57	75.7094	127.264	98.7055	49.8053	10.0938	HMDB0038862	D-Galactopyranosyl-(1->3)-D-galactopyranosyl-(1->3)-L-arabinose	M-H	C17H30O15	36.5	0	-3.38695	86.2547		http://nonlinear.com/redirect/outbound?p=hmdb&param=HMDB0038862
2.84_604.3077m/z		604.308	1	2.83995	0.0943333	2	0.442001	1.46149	0.547441	C	N	100 - 93.9	707.169	48.09	698.815	371.313	1051.38	742.121	555.151	154.333	450.532	255.81	693.639	420.273	385.062	91.8192
5.74_120.0109m/z		120.011	1	5.7413	0.136167	7	0.442471	1.38809	0.473098	C	N	100	320.268	43.58	221.716	479.981	259.107	126.839	207.838	357.502	142.942	330.676	170.944	71.8305	144.16	212.693
3.79_74.0239m/z		74.0239	1	3.78622	0.10475	3	0.443967	1.75712	0.813212	C	N	100 - 0.96	231.574	48.86	109.098	131.278	454.346	202.301	117	76.0755	70.3363	90.4419	299.751	114.566	81.153	45.2604
4.10_194.0464m/z		194.046	1	4.09812	0.157117	21	0.444102	1.69572	0.761895	C	N	100 - 6.71	746.005	29.37	403.924	382.094	1452	582.767	331.202	405.836	260.413	263.238	957.944	330.029	229.728	241.448
5.91_175.0172m/z		175.017	1	5.9089	0.06285	19	0.444211	2.67052	1.41712	C	N	100	13.2249	110.09	0	28.8251	10.8495	0	14.8565	0	0	19.8586	7.15787	0	10.3047	0
4.31_323.0418m/z		323.042	1	4.30762	0.0419	17	0.445036	1.32374	0.404615	C	N	100 - 29.4	141.327	32.37	89.7212	176.885	157.375	63.7264	89.2705	167.294	57.844	121.862	103.827	36.0891	61.9196	99.53
3.78_231.0118m/z		231.012	1	3.77573	0.115233	7	0.445702	1.43735	0.523407	C	N	100 - 68.6	448.95	43.75	306.071	309.617	731.161	467.522	259.493	210.025	197.326	213.306	482.377	264.764	179.989	124.953
4.21_106.9794m/z		106.979	1	4.21333	0.0523833	3	0.446263	1.55923	0.640835	C	N	100	49.0224	47.3	22.4935	65.4295	59.1442	0	42.3315	51.9889	14.5018	45.0767	39.0199	0	29.3618	30.9303
8.32_416.0720m/z		416.072	1	8.32268	0.602967	2	0.446849	1.07296	0.101602	C	N	100 - 12	3541.72	3.33	3665.67	3528.73	3430.76	3800.34	2841.27	3261.02	2363.29	2431.07	2263.42	2152.18	1970.76	1940.11
2.81_333.0110m/z		333.011	1	2.80852	0.178133	23	0.446966	5.14651	2.36359	C	N	100 - 34.8	909.78	150.26	83.145	23.8082	2622.39	48.0889	482.239	0	53.6042	16.4023	1730.1	27.2334	334.49	0
2.07_447.0909m/z		447.091	1	2.06955	0.23855	106	0.447308	1.84845	0.886313	C	N	100 - 38.8 - 75.2 - 18.4	493.218	72.68	775.849	613.777	90.0285	608.351	128.252	63.8836	500.196	422.853	59.3955	344.517	88.9576	38.0069
2.91_263.0743m/z		263.074	1	2.91333	0.228233	28	0.447441	2.12645	1.08845	C	N	100 - 12.3	94.1877	88.92	41.7411	37.1471	203.675	15.2013	89.1105	28.5685	26.9108	25.592	134.373	8.60869	61.8086	16.9965
4.39_952.1720m/z		952.172	1	4.38903	0.249017	2	0.448078	1.10146	0.139412	C	N	100	724.277	7.94	716.63	670.969	785.231	533.815	655.245	783.629	462.017	462.254	518.05	302.306	454.489	466.213
2.27_455.2437m/z		455.244	1	2.26857	0.10475	11	0.448294	2.19341	1.13317	C	N	100 - 24.7	3455.95	55.35	1981.58	636.491	7749.79	2545.47	856.088	1325.27	1277.54	438.501	5112.86	1441.53	593.798	788.458
4.37_210.0459m/z		210.046	1	4.36808	0.0604833	19	0.44918	1.54811	0.630506	C	N	100 - 15.5	49.9786	46.97	45.5705	75.344	29.0212	0	50.6363	46.2147	29.3797	51.9072	19.1465	0	35.1222	27.495
4.36_412.0278m/z		412.028	1	4.35762	0.123317	3	0.449729	1.30566	0.384783	C	N	100 - 17.8 - 1.01	887.951	10	1336.73	492.076	835.045	731.767	705.391	603.071	861.802	339.008	550.914	414.409	489.272	358.791
2.80_333.1232m/z		333.123	1	2.79805	0.178233	31	0.449987	2.04476	1.03193	C	N	100 - 40 - 55.7 - 24.7	457.667	83.31	217.972	181.735	973.293	198.706	421.578	51.1874	140.529	125.204	642.122	112.53	292.414	30.4535
1.04_476.2737m/z		476.274	1	1.03947	0.05	3	0.450488	2.4666	1.30253	C	N	100	21.6934	101.32	46.0312	15.7603	3.28863	0	26.3845	0	29.6767	10.8578	2.16965	0	18.3008	0
1.56_120.0450m/z		120.045	1	1.56083	0.228067	6	0.45064	1.1908	0.251925	C	N	100	177.465	23.95	212.189	124.048	196.159	185.76	146.854	114.479	136.8	85.4611	129.414	105.198	101.861	68.1082
2.80_694.4253m/z		694.425	1	2.79805	0.06285	2	0.450953	1.1516	0.203638	C	N	100 - 71.5 - 16.8	294.05	13.73	213.608	314.954	353.588	267.983	215.714	282.326	137.715	216.983	233.277	151.763	149.623	167.967
1.32_402.8328m/z		402.833	1	1.32228	0.0419	1	0.450972	2.6981	1.43194	C	N	100	155.042	19.77	37.9623	38.6107	388.552	69.6347	47.1403	55.6152	24.4746	26.6003	256.344	39.435	32.6973	33.0878
3.79_159.0915m/z		159.091	1	3.78622	0.1257	11	0.45244	1.82088	0.864638	C	N	100 - 9.7	1123	52.92	465.9	625.88	2277.22	962.044	574.816	313.342	300.369	431.19	1502.38	544.818	398.703	186.42
2.07_253.1271m/z		253.127	1	2.06955	0.186183	20	0.453522	1.21389	0.279643	C	N	100 - 14.6 - 13.2 - 1.68	1646.29	13.93	1999.94	1956.83	982.098	1565.81	1303.67	1199.14	1289.38	1348.13	647.931	886.739	904.246	713.416	HMDB0037154	2,6-Dimethyl-3-[(2-methyl-3-furanyl)thio]-4-heptanone	M-H	C14H22O2S	38.2	0	1.42146	92.7125		http://nonlinear.com/redirect/outbound?p=hmdb&param=HMDB0037154
1.46_456.3422n	456.342	437.324	1	1.4561	0.290933	30	0.454131	1.49079	0.576074	C	N	100 - 24.3	4320.25	14.77	7455.59	1615.7	3889.47	2580.47	2728.76	3384.68	4806.68	1113.11	2566.05	1461.35	1892.71	2013.68			M-H2O-H, M-H
2.22_116.0345m/z		116.035	1	2.2162	0.0838	7	0.454464	4.49327	2.16777	C	N	100 - 1.97	11.5734	158.1	0	2.05235	32.6679	7.72716	0	0	0	1.41394	21.5524	4.376	0	0
4.82_101.0707m/z		101.071	1	4.81615	0.0733333	8	0.455607	1.16846	0.224606	C	N	100 - 3.52	409.527	15.81	414.761	471.481	342.34	243.055	354.098	454.304	267.4	324.82	225.856	137.645	245.608	270.284
9.51_206.9724m/z		206.972	1	9.5075	0.11535	2	0.455877	1.07237	0.100797	C	N	100 - 42.9	242.558	3.8	255.029	267.809	204.836	232.064	216.336	230.167	164.419	184.503	135.139	131.421	150.055	136.936
5.37_612.7671m/z		612.767	1	5.36657	0.1757	1	0.456047	1.61412	0.690745	C	N	100 - 18.4	59.2757	66.26	77.2453	87.8527	12.7291	26.0226	19.5731	64.5742	49.8007	60.5248	8.3979	14.737	13.5762	38.4178
3.89_183.0394m/z		183.039	1	3.89097	0.0942833	14	0.456263	1.14636	0.197064	C	N	100 - 8.4	1745.97	16.99	1917.79	1916.67	1403.47	1528.83	1882.91	1157.42	1236.41	1320.46	925.925	865.797	1306.02	688.594
1.04_338.2048n	338.205	337.198	1	1.03947	0.0814333	5	0.457677	1.15747	0.210981	C	N	100 - 22.5	705.892	19.13	638.556	894.552	584.568	648.227	702.501	478.837	411.682	616.288	385.664	367.1	487.267	284.879			M-H, M+FA-H
3.79_142.0647m/z		142.065	1	3.78622	0.1257	12	0.458022	1.76541	0.82	C	N	100	846.739	46.37	381.477	455.853	1702.89	704.171	475.297	259.417	245.941	314.053	1123.46	398.782	329.674	154.338
1.46_554.4355n	554.436	553.428	1	1.4561	0.665817	17	0.458258	1.31346	0.393368	C	N	100 - 34	30577.8	3.86	47961.9	18705	25066.4	22284.8	24032.5	23523.9	30921.4	12886.5	16537.4	12620.2	16669.4	13995.3			M-H2O-H, M-H
1.46_461.3300m/z		461.33	1	1.4561	0.532017	27	0.459199	1.42238	0.508304	C	N	100 - 26.4	7962.14	5.37	13111.1	3133.87	7641.5	5251.19	5755.32	5786.8	8452.8	2159.03	5041.41	2973.82	3991.99	3442.8
2.81_345.1335m/z		345.134	1	2.80852	0.2725	47	0.459292	1.65538	0.727158	C	N	100 - 54.1	1300.59	64.3	752.67	885.994	2263.1	723.216	1514.46	119.351	485.252	610.392	1493.06	409.567	1050.45	71.0066
4.82_146.0680n	146.068	145.061	1	4.81615	0.1676	15	0.459917	1.13182	0.17864	C	N	100 - 5.41 - 0.603 - 0.00405	68785.5	10.15	64488	76837.6	65031	47112.6	57609	77601.7	41575.9	52936.1	42903.6	26680.5	39958.6	46168.4			M-H2O-H, M-H
2.25_220.0626m/z		220.063	1	2.24762	0.104733	9	0.4601	2.4172	1.27334	C	N	100 - 8.2 - 3.5	142.106	62.59	16.9849	69.9472	339.386	63.85	19.726	92.7926	10.9503	48.1891	223.907	36.1591	13.6823	55.2061
2.85_341.1801m/z		341.18	1	2.85048	0.0733833	21	0.460141	1.14211	0.191706	C	N	100 - 2.23	148.729	16.13	142.699	118.984	184.504	145.607	138.775	106.286	91.9994	81.9724	121.725	82.4591	96.2568	63.2341
3.78_297.1413m/z		297.141	1	3.77573	0.115217	19	0.460142	1.17592	0.233789	C	N	100 - 11.1	488.912	12.01	457.892	359.954	648.889	469.474	407.049	370.787	295.207	247.985	428.099	265.869	282.337	220.596
3.79_186.0531m/z		186.053	1	3.78622	0.0523667	20	0.460212	1.77029	0.823984	C	N	100	274.417	35.64	131.229	132.053	559.97	179.891	193.452	91.6952	84.6045	90.9761	369.436	101.875	134.182	54.5532
1.36_448.9326m/z		448.933	1	1.36182	0.112867	1	0.460957	5.14172	2.36225	C	N	100	399.556	166.27	8.18177	1175.41	15.0751	226.863	6.26303	0	5.27485	809.781	9.94569	128.475	4.34415	0
4.31_299.0869m/z		299.087	1	4.30762	0.0733167	107	0.460967	4.59752	2.20086	C	N	100 - 14.5 - 9.15 - 0.755	163.136	78.88	14.6862	0	474.722	9.38381	32.0284	65.0383	9.46833	0	313.194	5.31418	22.2155	38.6939
4.59_907.8160m/z		907.816	1	4.58807	0.2595	1670	0.462162	1.03857	0.0545968	C	N	66.7 - 66.5 - 88.8 - 62 - 100 - 36.1	9770.81	5.56	9979.23	10179	9154.26	9208.66	8984.49	10030.7	6433.69	7012.64	6039.45	5214.99	6231.8	5967.69
2.34_591.3921m/z		591.392	1	2.34188	0.0919167	20	0.462263	1.29476	0.372689	C	N	100 - 35.6 - 7.81 - 1.21	30436.9	32.8	27228.2	22452.4	41630.1	11713.6	25612.6	33196.8	17554.3	15468.3	27465.1	6633.58	17765.4	19750.1
2.14_531.0397m/z		531.04	1	2.14287	0.0942667	4	0.463419	3.94177	1.97884	C	N	100 - 24.6	7.30159	103.22	20.5526	1.35219	0	3.81901	0	1.73809	13.2504	0.931573	0	2.16275	0	1.03406
1.23_139.9414m/z		139.941	1	1.22802	0.178083	1	0.463464	1.19698	0.259398	C	N	100	689.573	26.96	745.873	481.379	841.466	751.853	457.465	518.965	480.87	331.639	555.15	425.784	317.306	308.753
3.43_715.2340m/z		715.234	1	3.43243	0.06285	7	0.463491	2.14977	1.10418	C	N	100 - 21.5	116.629	18.54	47.8766	32.0319	269.979	52.2336	65.1669	45.3553	30.8664	22.0679	178.116	29.5806	45.2009	26.9837	HMDB0030196	Fagopyrine	M+FA-H	C40H34N2O8	33.9	0	6.3741	76.6525		http://nonlinear.com/redirect/outbound?p=hmdb&param=HMDB0030196
3.79_288.0501m/z		288.05	1	3.78622	0.0838	3	0.46448	1.32693	0.408096	C	N	100 - 27.2	533.714	24.54	364.03	399.126	837.986	484.126	429.903	292.618	234.693	274.972	552.854	274.167	298.189	174.091
2.76_130.0492m/z		130.049	1	2.75615	0.0733167	18	0.465192	1.59275	0.671522	C	N	100	21.6415	56.55	15.8738	35.6983	13.3525	0	17.0703	23.6922	10.234	24.5938	8.8092	0	11.8403	14.0955
1.04_879.5405m/z		879.541	1	1.03947	0.05	15	0.465358	1.06263	0.0876412	C	N	100 - 44.1 - 49.6 - 15.7 - 5.8	959.318	8.26	1056.6	956.493	864.863	938.738	952.558	817.031	681.197	658.961	570.586	531.62	660.711	486.085
4.31_310.0700n	310.07	291.052	1	4.30762	0.186183	6	0.465798	1.17765	0.235907	C	N	100 - 18.2	4791.97	10.91	5093	3174.45	6108.46	4539.73	3657.36	4010.22	3283.5	2186.99	4030	2570.91	2536.81	2385.84			M-H2O-H, M-H
3.79_203.0815m/z		203.082	1	3.78622	0.14665	35	0.465879	1.70491	0.769695	C	N	100 - 12.7 - 1.33 - 0.0314	27082.3	45.02	12443	15208.7	53595.2	23594.4	14593.9	9466.31	8022.07	10477.8	35359	13361.8	10122.6	5631.89
2.98_202.0692m/z		202.069	1	2.97628	0.06285	14	0.466011	2.42954	1.28068	C	N	100	99.6022	104.64	0	90.8967	207.91	0	122.989	0	0	62.6219	137.167	0	85.3074	0
1.03_514.2737m/z		514.274	1	1.02898	0.05	8	0.466014	1.14103	0.190335	C	N	100 - 57.2 - 14	594.195	7.92	562.98	648.31	571.296	510.417	676.535	375.311	362.958	446.644	376.908	289.056	469.257	223.288
3.99_219.0762m/z		219.076	1	3.98525	0.154767	30	0.466122	1.4266	0.512581	C	N	100 - 13.2	3540.53	20.87	2040.65	2490.98	6089.95	2956.45	2559.6	1929.34	1315.63	1716.12	4017.8	1674.28	1775.38	1147.84
3.79_645.2812m/z		645.281	1	3.78622	0.0733333	2	0.466456	2.09132	1.06441	C	N	100 - 43 - 10.9	1098.01	60.86	306.203	518.563	2469.26	336.157	893.935	345.001	197.411	357.256	1629.07	190.37	620.049	205.255
4.00_258.0266m/z		258.027	1	3.99573	0.02905	10	0.466682	3.86882	1.95189	C	N	100 - 27.5	19.2406	153.43	0	53.2304	4.49154	0	14.9198	0	0	36.6723	2.96326	0	10.3486	0
2.22_542.2576m/z		542.258	1	2.2162	0.115217	1	0.466877	3.83116	1.93778	C	N	100	244.546	104.04	33.9945	11.8715	687.771	58.9453	0	132.547	21.9165	8.17871	453.751	33.3815	0	78.8575
4.82_357.1588n	357.159	402.163	1	4.81615	0.06285	6	0.467233	1.19446	0.256356	C	N	100 - 27.3 - 2.07	419.12	24.53	300.846	539.812	416.704	273.026	336.337	443.3	193.958	371.895	274.917	154.618	233.289	263.737	HMDB0135470	N-[2-(3,4-dimethoxyphenyl)ethyl]-3-(3-hydroxy-4-methoxyphenyl)prop-2-enimidic acid	M-H, M+FA-H	C20H23NO5	38.2	0	3.39366	94.9491		http://nonlinear.com/redirect/outbound?p=hmdb&param=HMDB0135470
2.59_224.9748m/z		224.975	1	2.59092	0.0419	5	0.467284	1.19944	0.262361	C	N	94.5 - 100	266.793	20.05	281.222	311.584	207.574	131.281	276.818	259.196	181.306	214.661	136.945	74.3463	192.006	154.206
2.72_232.0299m/z		232.03	1	2.72472	0.165217	2	0.467615	1.21109	0.276305	C	N	100 - 72.1 - 10.6 - 10	993.881	24.94	708.133	1122.62	1150.89	1064.39	883.315	514.248	456.539	773.413	759.288	602.778	612.683	305.947
1.46_395.1631m/z		395.163	1	1.4561	0.0523667	30	0.467914	2.86729	1.51969	C	N	100 - 23.4	1673.42	28.62	4377.97	513.196	129.108	774.087	462.135	514.659	2822.51	353.559	85.1781	438.376	320.545	306.191
2.67_294.1002m/z		294.1	1	2.67472	0.290983	29	0.468512	1.28076	0.357001	C	N	100 - 38.3 - 24.2	2218.83	5.32	1600.21	1626.26	3430.01	1784.93	1786.39	1625.96	1031.67	1120.39	2262.92	1010.83	1239.07	967.349
1.96_356.2789m/z		356.279	1	1.95668	0.133817	1	0.469392	3.36984	1.75268	C	N	100 - 14.4	282.805	60.75	48.2647	22.8062	777.343	33.7416	82.3554	135.67	31.1166	15.712	512.846	19.1083	57.1231	80.7154
3.94_444.7460m/z		444.746	1	3.94335	0.115233	2	0.469438	1.49764	0.582692	C	N	100 - 4.75	32.2456	42.94	15.8665	24.5024	56.3679	12.2754	21.5533	30.7641	10.2292	16.8806	37.1882	6.95172	14.9497	18.3028
2.65_734.5057m/z		734.506	1	2.65377	0.123317	82	0.470223	1.26685	0.341248	C	N	100 - 46.1	2532.52	16.34	2335.51	1531.44	3730.61	2329.27	1991.94	1675.99	1505.72	1055.07	2461.24	1319.1	1381.64	997.116
4.88_176.9014m/z		176.901	1	4.879	0.311883	1	0.470829	1.08677	0.120049	C	N	94.3 - 100	776.501	11.46	742.929	896.595	689.979	792.764	629.458	721.285	478.972	617.696	455.208	448.953	436.603	429.122
2.47_683.2930m/z		683.293	1	2.46522	0.228083	41	0.471037	1.22854	0.296947	C	N	49.3 - 27.2 - 100	4511.65	6.35	5397.4	2425.78	5711.78	3441.38	3668.05	3907.66	3479.75	1671.2	3768.3	1948.9	2544.22	2324.82
4.04_340.0622m/z		340.062	1	4.03527	0.207133	13	0.471039	1.48344	0.568947	C	N	100 - 19.8	502.349	24.91	390.305	225.749	890.993	419.812	344.651	251.449	251.633	155.526	587.825	237.745	239.056	149.597
3.43_593.2722m/z		593.272	1	3.43243	0.1676	1	0.471371	3.00778	1.5887	C	N	100 - 32.1	535.812	50.22	81.5553	95.708	1430.17	142.978	111.601	279.848	52.5793	65.9366	943.544	80.9703	77.4081	166.493
4.93_271.0109m/z		271.011	1	4.93137	0.0419	6	0.471548	5.2245	2.38529	C	N	100	22.3318	173.21	0	66.9953	0	0	12.8233	0	0	46.1554	0	0	8.89445	0
4.82_109.0395m/z		109.04	1	4.81615	0.115217	8	0.47187	1.13042	0.176853	C	N	100 - 6.94	2858.98	11.25	2725.28	3225.76	2625.89	1918.74	2466.28	3202.4	1757.01	2222.34	1732.41	1086.61	1710.65	1905.24
5.91_296.0360m/z		296.036	1	5.9089	0.0838	3	0.472056	1.5601	0.641639	C	N	100 - 7.67 - 5.72	304.263	33.29	148.878	567.888	196.021	133.924	187.951	263.207	95.983	391.238	129.323	75.8432	130.366	156.593
2.24_183.1374m/z		183.137	1	2.23713	0.0523667	43	0.472551	1.08392	0.116257	C	N	100	291.353	9.71	280.297	270.246	323.514	267.983	228.823	309.58	180.71	186.182	213.436	151.763	158.715	184.182
1.99_158.0759m/z		158.076	1	1.98812	0.32235	16	0.472729	1.28328	0.359831	C	N	100 - 11.7 - 13.7	1751.08	35.99	1090.25	1699.26	2463.74	1904.58	1244.19	944.856	702.893	1170.68	1625.43	1078.59	862.99	562.133
3.10_452.4255m/z		452.426	1	3.09962	0.0523667	1	0.473384	1.92718	0.946494	C	N	100 - 9.55	500.749	93.45	373.255	109.767	1019.23	106.93	541.292	131.282	240.64	75.6224	672.425	60.5557	375.45	78.1049	HMDB0062678	N-hexacosanoylglycine	M-H	C28H55NO3	30.3	0	32.1656	79.7127		http://nonlinear.com/redirect/outbound?p=hmdb&param=HMDB0062678
1.93_627.1599m/z		627.16	1	1.92527	0.186183	42	0.473488	1.15185	0.203954	C	N	100 - 18.4	1039.07	12.69	1221.28	719.725	1176.2	1026.09	800.478	879.689	787.369	495.844	775.989	581.089	555.226	523.362
2.96_669.4519m/z		669.452	1	2.95533	0.0943667	13	0.474245	1.06106	0.0855058	C	N	100 - 59.2 - 65.3 - 37.4	3400.31	8.91	3699.01	3093.32	3408.59	3419.66	2856.14	3338.1	2384.78	2131.1	2248.79	1936.6	1981.07	1985.97
4.82_833.2004m/z		833.2	1	4.81615	0.0314333	12	0.475021	1.50291	0.587757	C	N	100 - 46.1	189.816	50.84	132.425	301.241	135.783	20.0016	137.895	221.002	85.3757	207.535	89.5818	11.3271	95.6463	131.483
1.59_389.2681m/z		389.268	1	1.59227	0.2595	35	0.475438	1.25921	0.332524	C	N	100 - 24.2 - 37.1 - 6.58	5246.22	17.99	7403.21	2902.04	5433.41	5005.67	3564.09	3929.03	4772.91	1999.32	3584.65	2834.78	2472.12	2337.54	HMDB0000312	3a,7a,12b-Trihydroxy-5b-cholanoic acid	M-H2O-H	C24H40O5	34.2	0	-4.01508	75.8839		http://nonlinear.com/redirect/outbound?p=hmdb&param=HMDB0000312
2.99_904.5795m/z		904.579	1	2.98675	0.123433	25	0.475457	1.18173	0.240897	C	N	100 - 73	4129.44	16.65	4916.56	3647.7	3824.06	2356.87	3347.74	4778.63	3169.75	2513.03	2522.89	1334.72	2322.05	2843
3.28_378.2408m/z		378.241	1	3.27768	0.4271	3	0.476454	1.22895	0.297425	C	N	100 - 19.7 - 30.3 - 5.89 - 0.497	8756.27	17.64	5537.34	8465.64	12265.8	7100.3	5880.39	8394.33	3569.97	5832.28	8092.28	4021	4078.74	4994.13
2.34_499.2853m/z		499.285	1	2.34188	0.102383	22	0.476943	1.32436	0.405298	C	N	100 - 24.9	619.954	38.64	674.406	314.121	871.334	636.14	491.574	276.63	434.795	216.409	574.855	360.254	340.965	164.579
4.57_854.3640m/z		854.364	1	4.56712	0.2176	5	0.477127	1.36716	0.451186	C	N	100 - 15.8	1225.28	36.95	552.853	1845	1277.98	722.047	688.479	1278.12	356.429	1271.08	843.135	408.905	477.541	760.408
1.49_337.0385m/z		337.038	1	1.48752	0.104733	37	0.477501	4.96322	2.31128	C	N	100 - 15.2	40.5563	173.21	0	0	121.669	0	0	24.5141	0	0	80.27	0	0	14.5844	HMDB0135190	(2-oxo-1,2-diphenylethoxy)sulfonic acid	M+FA-H	C14H12O5S	38.3	0	-1.00896	92.824		http://nonlinear.com/redirect/outbound?p=hmdb&param=HMDB0135190
1.21_649.4495m/z		649.449	1	1.20707	0.0523667	17	0.477813	3.73831	1.90238	C	N	100 - 37.8	7.33979	95.33	1.11897	0	20.9004	3.72765	0	2.16255	0.721407	0	13.7889	2.11102	0	1.28659
4.99_297.0916n	297.092	296.085	1	4.99422	0.1338	4	0.477835	1.55648	0.638289	C	N	100 - 12.5 - 0.827	617.5	37.78	334.555	1154.58	363.365	281.382	342.647	566.155	215.69	795.43	239.727	159.35	237.666	336.828			M-H2O-H, M-H
1.98_485.4357m/z		485.436	1	1.97763	0.41675	4	0.47853	1.27033	0.345198	C	N	100 - 9.53	5923.83	34.59	5130.63	4389.92	8250.94	4295.89	6722.86	2970.96	3307.76	3024.37	5443.49	2432.82	4663.1	1767.54	HMDB0030612	1,10-Nonacosanediol	M+FA-H	C29H60O2	28.3	0	-49.5717	79.275		http://nonlinear.com/redirect/outbound?p=hmdb&param=HMDB0030612
2.71_579.3704m/z		579.37	1	2.71425	0.0314167	8	0.479814	1.48485	0.570321	C	N	100	85.5768	23.07	89.5392	22.951	144.24	68.124	62.0923	42.6832	57.7267	15.8118	95.1612	38.5795	43.0683	25.394
1.42_137.0230m/z		137.023	1	1.42467	0.10475	15	0.480198	1.3266	0.407732	C	N	100 - 19.9 - 3.88	907.461	30.84	1175.17	616.887	930.326	1157.13	485.325	409.695	757.641	424.995	613.775	655.3	336.63	243.744	HMDB0029610	Ascladiol	M-H2O-H	C7H8O4	35.6	0	-9.04641	87.9773		http://nonlinear.com/redirect/outbound?p=hmdb&param=HMDB0029610
2.96_447.9564m/z		447.956	1	2.95533	0.0734333	1	0.480212	4.85365	2.27907	C	N	100	22.3959	173.21	0	0	67.1878	0	13.8428	0	0	0	44.3266	0	9.60158	0
3.30_591.3190m/z		591.319	1	3.29863	0.15475	1	0.480807	3.15838	1.65919	C	N	74.8 - 100 - 60.7 - 29.1	5512.31	89.85	15044.3	739.005	753.636	1233.64	3505.37	496.884	9699.17	509.127	497.205	698.624	2431.38	295.617
1.05_680.1669n	680.167	725.13	1	1.04993	0.0838	7	0.48094	1.43957	0.525634	C	N	100 - 25.1	672.136	34.53	846.435	408.649	761.323	561.338	805.866	33.501	545.703	281.533	502.277	317.893	558.963	19.9311			M-H, M+FA-H
3.13_337.1482m/z		337.148	1	3.13103	0.14665	48	0.481423	1.38868	0.473711	C	N	100	103.168	32.08	113.559	66.1176	129.827	42.2937	42.3603	138.222	73.2124	45.5507	85.652	23.9515	29.3818	82.2341	HMDB0030666	Chalepin acetate	M-H2O-H	C21H24O5	33.5	0	10.3591	78.6236		http://nonlinear.com/redirect/outbound?p=hmdb&param=HMDB0030666
4.56_956.3432m/z		956.343	1	4.55663	0.228083	2	0.48219	1.31944	0.399928	C	N	100 - 22	2228.72	26.62	1144.3	3382.67	2159.19	1361.83	1503.73	2201.86	737.741	2330.44	1424.51	771.221	1043.01	1309.97
4.82_128.0350m/z		128.035	1	4.81615	0.136183	17	0.482475	1.13039	0.176819	C	N	100 - 6.87 - 0.344 - 0.0515	5029.14	12.28	4829.22	5721.94	4536.27	3346.94	4371.1	5629.07	3113.44	3942.05	2992.77	1895.42	3031.88	3348.96
2.63_175.0230m/z		175.023	1	2.63282	0.322417	25	0.483043	1.16517	0.220534	C	N	100 - 12.7 - 1.85 - 0.683	3122.87	19.33	2904.45	3805.24	2658.9	2671.34	3472.86	1896.37	1872.52	2621.56	1754.19	1512.82	2408.84	1128.23	HMDB0041503	Bis(2-furanylmethyl) sulfide	M-H2O-H	C10H10O2S	38.4	0	3.37557	96.0409		http://nonlinear.com/redirect/outbound?p=hmdb&param=HMDB0041503
1.45_478.3457n	478.346	477.369	1	1.44562	0.31425	2	0.483418	1.42645	0.512433	C	N	100 - 27.7 - 38.3 - 9.81	14258.3	16.43	24600.5	6146.89	12027.4	8120.69	10684.6	11181.5	15860.1	4234.81	7934.99	4598.86	7411.02	6652.35			M-H2O-H, M-H
3.17_192.0206m/z		192.021	1	3.17293	0.136183	12	0.483526	1.32097	0.401594	C	N	100 - 75.9	310.879	17.68	262.429	370.626	299.582	368.724	280.02	57.2829	169.19	255.337	197.647	208.813	194.227	34.0799
1.34_288.0871m/z		288.087	1	1.34323	0.0919	10	0.4853	1.32155	0.402227	C	N	100	57.0767	38.92	31.6806	66.6546	72.8949	18.0313	52.2033	59.3333	20.4248	45.9207	48.0918	10.2114	36.2092	35.2998
2.81_568.3157m/z		568.316	1	2.80852	0.270133	3	0.485555	1.35605	0.43941	C	N	100 - 41.6 - 8.65	2616.02	25.66	3319.41	1982.35	2546.3	2003.57	3287.55	496.319	2140.05	1365.71	1679.9	1134.65	2280.3	295.28
2.43_212.9064n	212.906	257.894	1	2.4338	0.1257	1	0.486764	1.82881	0.870908	C	N	100 - 2.33	5499.88	84.41	3359.51	11254.7	1885.48	5672.81	2730.47	618.763	2165.9	7753.72	1243.93	3212.59	1893.9	368.127			M-H, M+FA-H
4.82_84.0443m/z		84.0443	1	4.81615	0.0838	16	0.486822	1.14529	0.195712	C	N	100 - 4.95	434.592	9.81	418.764	482.856	402.157	261.848	380.099	496.435	269.98	332.657	265.32	148.288	263.644	295.349
4.82_230.0383m/z		230.038	1	4.81615	0.1257	4	0.487548	1.10585	0.145154	C	N	100 - 23.7 - 3.53	19617.7	10.95	18494.4	22094.8	18263.9	14199.2	17482.3	21538.4	11923.5	15221.9	12049.5	8041.2	12126	12814.1
2.81_459.2318m/z		459.232	1	2.80852	0.175767	6	0.488837	1.25021	0.322173	C	N	100 - 16.7 - 46.9	1811.64	17.13	1465.41	1904.46	2065.06	1273.47	2285.74	787.998	944.76	1312.05	1362.41	721.181	1585.43	468.812	HMDB0030895	(4R,5S,7R,11x)-11,12-Dihydroxy-1(10)-spirovetiven-2-one 12-glucoside	M+FA-H	C21H34O8	30.3	0	19.8246	70.795		http://nonlinear.com/redirect/outbound?p=hmdb&param=HMDB0030895
3.33_717.3836m/z		717.384	1	3.33007	0.07095	8	0.48887	2.97293	1.57189	C	N	100 - 20.8	60.4083	122.54	20.1772	0	161.048	48.0956	12.8626	0	13.0084	0	106.25	27.2372	8.92175	0
1.58_377.2652m/z		377.265	1	1.58178	0.14665	21	0.489356	1.36497	0.448867	C	N	100 - 18.6 - 22.4	761.517	20.11	1192.31	294.487	797.755	445.598	558.102	670.002	768.69	202.882	526.313	252.348	387.11	398.611	HMDB0035273	1-Acetoxy-2-hydroxy-5,12,15-heneicosatrien-4-one	M-H	C23H38O4	34	0	-11.9872	82.652		http://nonlinear.com/redirect/outbound?p=hmdb&param=HMDB0035273
2.59_242.0463m/z		242.046	1	2.59092	0.1257	4	0.489444	1.17514	0.232838	C	N	100 - 42.7	772.054	18.17	860.3	845.612	610.251	604.6	899.918	466.442	554.643	582.572	402.608	342.393	624.199	277.505
4.84_508.1121m/z		508.112	1	4.8371	0.0314333	14	0.489595	1.32967	0.411072	C	N	100	144.614	44.36	93.9618	216.739	123.14	51.3066	128.129	146.841	60.5779	149.319	81.2405	29.0556	88.8724	87.3616
2.74_319.1386m/z		319.139	1	2.7352	0.115217	31	0.489843	1.52517	0.608974	C	N	100 - 18.3 - 2.87	193.466	61.09	168.453	89.7906	322.155	160.621	200.827	19.0977	108.603	61.8599	212.539	90.9619	139.297	11.362	HMDB0010347	Octanoylglucuronide	M-H	C14H24O8	38.6	0	-3.84481	97.5642		http://nonlinear.com/redirect/outbound?p=hmdb&param=HMDB0010347
4.31_85.0283m/z		85.0283	1	4.30762	0.102383	19	0.490324	1.18614	0.246275	C	N	100	198.919	16.89	229.742	203.897	163.12	95.8569	194.677	212.575	148.116	140.472	107.617	54.2851	135.031	126.47
4.62_758.4017n	758.402	803.358	1	4.61948	0.165233	2	0.490337	1.09753	0.134263	C	N	100 - 70.3 - 10.2 - 29.2	1377.38	8.8	1537.59	1513.25	1081.29	1142.23	1259.67	1363.04	991.298	1042.53	713.374	646.859	873.727	810.925			M-H2O-H, M+FA-H
4.00_300.8770m/z		300.877	1	3.99573	0.2281	1	0.492637	1.43325	0.519291	C	N	100 - 95	3134.43	53.99	2266.66	2052.1	5084.53	1235.04	1571.95	3753.82	1461.34	1413.76	3354.48	699.422	1090.33	2233.3
2.36_123.0104m/z		123.01	1	2.36047	0.437583	12	0.493065	3.2191	1.68666	C	N	10.8 - 42.2 - 100 - 7.6	7870.64	65.23	1247.14	223.674	22141.1	4237.31	1182.41	1915.22	804.04	154.097	14607.4	2399.65	820.141	1139.44
1.05_644.1949n	644.195	689.185	1	1.04993	0.144267	2	0.495096	1.37441	0.458809	C	N	100 - 69.4 - 50.6 - 13.5 - 7.04 - 0.612	2559.51	20.94	2923.79	1944.03	2810.7	2027.88	3291.63	267.281	1884.99	1339.31	1854.34	1148.42	2283.13	159.016			M-H, M+FA-H
2.99_191.0181m/z		191.018	1	2.98675	0.0919167	17	0.495241	1.17423	0.231716	C	N	100 - 4.05	812.7	10.54	795.126	552.962	1090.01	708.114	755.755	612.469	512.624	380.955	719.126	401.015	524.205	364.382
5.74_322.9619m/z		322.962	1	5.7413	0.0733167	1	0.495325	1.24056	0.31099	C	N	100 - 8.06 - 1.18	330.246	31.84	246.148	469.355	275.235	180.758	267.582	350.283	158.694	323.355	181.584	102.365	185.6	208.398
1.64_429.2993m/z		429.299	1	1.64463	0.238617	13	0.496324	1.22873	0.297172	C	N	100 - 27.8 - 14.4 - 1.69	10935.7	16.89	9311.03	10551.6	12944.4	13540.6	4939.84	8219.42	6002.9	7269.38	8539.97	7668.24	3426.36	4890.06
1.45_531.4353m/z		531.435	1	1.44562	0.290917	1	0.49647	1.28796	0.365093	C	N	100 - 32.5 - 85.4 - 28.7	32396.8	21.52	50076.9	19293.3	27820.2	18907.2	28468.6	28084.6	32284.9	13291.9	18354.1	10707.4	19746.3	16708.7
2.63_85.0283m/z		85.0283	1	2.63282	0.1338	19	0.497326	1.60931	0.686446	C	N	100 - 3.43	39.1644	63.19	24.3796	74.5939	18.5197	35.0206	31.2761	6.71144	15.7177	51.3903	12.2182	19.8327	21.6937	3.9929	HMDB0000011	(R)-3-Hydroxybutyric acid	M-H2O-H	C4H8O3	37.3	0	-11.1107	98.292		http://nonlinear.com/redirect/outbound?p=hmdb&param=HMDB0000011
3.77_260.0220m/z		260.022	1	3.76527	0.228067	8	0.498332	1.15517	0.208101	C	N	100 - 48.4 - 11.9	5335.15	6.33	4971.78	5639.56	5394.13	6098.98	4891.8	2864.76	3205.34	3885.29	3558.73	3453.93	3393.04	1704.36
2.69_423.2184m/z		423.218	1	2.6933	0.11285	24	0.498365	1.26414	0.338161	C	N	100 - 15.3	210.641	19.01	310.784	205.09	116.049	189.584	179.818	130.48	200.365	141.294	76.5624	107.364	124.725	77.6276	HMDB0040607	Kanzonol H	M-H	C26H32O5	36.8	0	1.63843	85.8638		http://nonlinear.com/redirect/outbound?p=hmdb&param=HMDB0040607
1.71_312.0565m/z		312.056	1	1.70512	0.0814333	8	0.49864	1.41858	0.504447	C	N	100 - 96.6	210.671	44.01	267.8	260.51	103.702	22.0183	231.58	191.926	172.653	179.474	68.4167	12.4693	160.628	114.185	HMDB0001410	2-Amino-4-oxo-6-(1',2'-dioxoprolyl)-7,8-dihydroxypteridine	M+FA-H	C9H9N5O5	29.5	0	-7.79603	56.3704		http://nonlinear.com/redirect/outbound?p=hmdb&param=HMDB0001410
7.20_175.0462m/z		175.046	1	7.1983	0.0942833	51	0.498727	1.51006	0.594601	C	N	100	115.11	49.08	86.0958	50.985	208.25	54.3864	54.8697	119.432	55.5066	35.1254	137.391	30.7998	38.0586	71.0547	HMDB0001209	Allantoic acid	M-H	C4H8N4O4	37.3	0	-6.06099	93.4494		http://nonlinear.com/redirect/outbound?p=hmdb&param=HMDB0001209
3.79_458.0531m/z		458.053	1	3.78622	0.0733333	3	0.498818	1.76	0.815579	C	N	100 - 48.6	186.684	80.42	96.9967	103.051	360.003	236.227	50.0886	31.894	62.5345	70.9956	237.509	133.779	34.7423	18.975
2.36_618.4696m/z		618.47	1	2.36047	0.332833	1	0.498889	2.84627	1.50907	C	N	100 - 37.3 - 10	459.514	63.86	128.776	0	1249.77	43.9304	236.731	203.672	83.023	0	824.523	24.8784	164.201	121.173
3.79_558.0498m/z		558.05	1	3.78622	0.06285	5	0.499097	1.84509	0.883693	C	N	100 - 33.1	241.081	72.41	115.843	90.0233	517.375	195.297	174.622	22.0623	74.685	62.0202	341.334	110.599	121.121	13.1258
4.04_661.2507m/z		661.251	1	4.03527	0.19665	41	0.499435	1.47811	0.563751	C	N	100 - 20.9	402.396	46.23	506.628	611.796	88.7657	188.77	210.942	417	326.627	421.487	58.5624	106.903	146.313	248.09
4.31_395.1011m/z		395.101	1	4.30762	0.0523833	37	0.49988	1.35951	0.443084	C	N	100 - 39.7	173.699	45.41	120.62	136.141	264.337	58.1246	121.711	203.464	77.7647	93.7926	174.394	32.9167	84.4207	121.049
2.81_394.1650n	394.165	439.16	1	2.80852	0.217667	7	0.499916	1.34343	0.425919	C	N	100 - 26 - 27.2 - 2.79	4677.53	39.52	3105.09	4213.93	6713.58	3165.36	5719.31	1560.7	2001.88	2903.12	4429.23	1792.59	3967.01	928.522			M-H2O-H, M-H, M+FA-H
1.05_597.2373m/z		597.237	1	1.04993	0.0314167	1	0.500298	1.40803	0.493676	C	N	100 - 40.6	320.843	15.04	370.996	274.716	316.818	204.307	450.819	28.4745	239.184	189.261	209.018	115.702	312.696	16.9406
1.28_748.4492n	748.449	729.431	1	1.28038	0.0733167	1	0.500436	4.18012	2.06355	C	N	100 - 41.7 - 26.8	9.82392	173.21	0	0	29.4718	0	7.05046	0	0	0	19.4438	0	4.89032	0	HMDB0038019	28-Glucosyl-19(29)-dehydroursolic acid 3-arabinoside	M-H2O-H, M+FA-H	C41H64O12	34.9	0	12.5476	88.0127		http://nonlinear.com/redirect/outbound?p=hmdb&param=HMDB0038019
3.06_522.2644m/z		522.264	1	3.05772	0.0523833	6	0.501055	1.24852	0.320217	C	N	100 - 32.4	315.745	30.23	445.013	193.346	308.877	315.637	167.757	275.294	286.904	133.203	203.779	178.749	116.359	163.784
4.31_130.0609m/z		130.061	1	4.30762	0.11285	12	0.501261	2.14841	1.10327	C	N	100 - 6.18 - 0.44	370.372	69.29	136.154	87.1545	887.809	71.4002	141.539	304.242	87.7794	60.0438	585.725	40.4349	98.1737	181.006
3.84_173.0720m/z		173.072	1	3.83858	0.0733333	8	0.501896	1.47865	0.564276	C	N	100	53.1067	14.87	34.5674	25.7025	99.0504	31.4942	34.4028	41.8505	22.2859	17.7073	65.3477	17.8356	23.8624	24.8985
4.62_985.3275m/z		985.327	1	4.61948	0.238567	2	0.502212	1.07435	0.103467	C	N	71.5 - 77 - 97.6 - 97.5 - 100	3530.31	10.66	3153.75	4036.46	3400.72	3115.44	3053.77	3688.77	2033.25	2780.86	2243.6	1764.31	2118.15	2194.6
4.38_227.1017m/z		227.102	1	4.37857	0.0419	35	0.502292	2.65667	1.40962	C	N	100 - 6.99	38.064	131.36	0	19.4979	94.6941	0	2.34747e-05	42.9831	0	13.4328	62.4737	0	1.62825e-05	25.5724	HMDB0028903	Isoleucyl-Aspartate	M-H2O-H	C10H18N2O5	36.9	0	-8.44321	94.043		http://nonlinear.com/redirect/outbound?p=hmdb&param=HMDB0028903
1.06_727.1296m/z		727.13	1	1.06042	0.0942833	5	0.503573	1.44669	0.532758	C	N	100	570.317	36.76	746.804	338.608	625.538	398.948	750.53	33.1862	481.471	233.279	412.694	225.929	520.581	19.7438
1.46_491.3685m/z		491.368	1	1.4561	0.4062	4	0.503659	1.47303	0.558785	C	N	100 - 28.3	10711.3	16.05	19634.3	4057.46	8442.04	6082.79	7316.31	8415.68	12658.4	2795.33	5569.57	3444.77	5074.72	5006.83
2.50_286.1167m/z		286.117	1	2.49665	0.0419	18	0.503877	1.36937	0.453513	C	N	100 - 49.4	155.512	33.03	210.337	108.485	147.713	177.862	145.207	17.6246	135.606	74.7392	97.4526	100.725	100.718	10.4856
2.87_783.6060m/z		783.606	1	2.87143	0.22825	34	0.505666	1.08139	0.112885	C	N	100 - 92.9 - 75.8	13728.2	7.73	14950.2	13042.3	13192.2	12540.9	10567.2	14976.8	9638.49	8985.28	8703.42	7102.1	7329.56	8910.32
1.05_681.1517m/z		681.152	1	1.04993	0.0733167	6	0.507236	1.55876	0.640398	C	N	100 - 21	148.425	47.46	193.2	67.236	184.839	77.3623	208.297	0	124.558	46.3212	121.946	43.8113	144.479	0
4.33_397.1137m/z		397.114	1	4.32857	0.11285	71	0.507347	2.15453	1.10737	C	N	100 - 13 - 1.25	204.276	23.98	59.9516	48.787	504.089	101.064	113.766	69.6071	38.6513	33.6111	332.569	57.2339	78.9098	41.4121
3.07_410.2353n	410.235	409.235	1	3.06818	0.290933	2	0.507765	1.03635	0.0515166	C	N	100 - 24 - 1.65	4723.49	1.8	4650.02	4816.44	4704.03	4852.21	4121.06	4700.13	2997.9	3318.21	3103.44	2747.87	2858.44	2796.3			M-H2O-H, M-H
1.19_491.4425m/z		491.442	1	1.18612	0.0314333	12	0.509321	3.94566	1.98027	C	N	100 - 29.6	7.6228	173.21	22.8684	0	0	0	5.79583	0	14.7434	0	0	0	4.02009	0	HMDB0014626	Gallamine Triethiodide	M-H2O-H	C30H60N3O3+3	36.9	0	-6.19636	91.6019		http://nonlinear.com/redirect/outbound?p=hmdb&param=HMDB0014626
3.16_377.1442m/z		377.144	1	3.16247	0.06285	55	0.509532	2.85268	1.51232	C	N	100 - 49.2 - 22.4	68.0771	119.51	18.9277	185.304	0	16.1419	55.4509	0	12.2028	127.662	0	9.14139	38.4617	0
1.50_262.1413m/z		262.141	1	1.498	0.0733167	9	0.509919	3.93095	1.97488	C	N	100 - 22.8 - 17.7	5.22132	173.21	0	0	15.664	0	3.98478	0	0	0	10.3342	0	2.76391	0	HMDB0028692	Alanyl-Lysine	M+FA-H	C9H19N3O3	35.5	0	2.15358	79.9722		http://nonlinear.com/redirect/outbound?p=hmdb&param=HMDB0028692
2.98_564.3976m/z		564.398	1	2.97628	0.0524833	2	0.510194	1.12174	0.165739	C	N	100 - 35.4	697.102	15.89	764.455	569.251	757.599	787.348	534.273	542.72	492.85	392.177	499.819	445.885	370.581	322.886
2.08_204.0654m/z		204.065	1	2.08002	0.228083	25	0.510198	1.24503	0.316177	C	N	100 - 12.5	11839.9	31.33	6524.62	13413.1	15581.9	12876.4	8437.91	7214.84	4206.48	9240.74	10280	7292.08	5852.69	4292.4
3.97_147.0304m/z		147.03	1	3.97478	0.16525	29	0.510931	1.12702	0.172515	C	N	100	308.292	12	311.354	269.864	343.656	359.979	229.618	231.04	200.733	185.919	226.724	203.861	159.267	137.455	HMDB0060255	L-Lyxonate	M-H2O-H	C5H10O6	37.9	0	3.11354	93.3528		http://nonlinear.com/redirect/outbound?p=hmdb&param=HMDB0060255
1.33_267.0837m/z		267.084	1	1.33277	0.07095	51	0.511233	1.05649	0.0792804	C	N	100 - 15.7	1131.46	8.11	1199.33	996.694	1198.37	1135.84	1104.79	972.268	773.216	686.657	790.615	643.241	766.299	578.442
1.04_486.2788n	486.279	485.271	1	1.03947	0.0919	7	0.511347	1.15342	0.205914	C	N	100 - 41.6 - 20 - 5.24	1118.43	10	1243.88	1029.28	1082.13	1045.1	1265.56	598.334	801.938	709.107	713.925	591.855	877.816	355.973			M-H, M+FA-H
1.31_129.0544m/z		129.054	1	1.31182	0.165233	30	0.511976	1.10132	0.139238	C	N	100 - 6.71 - 2.92	12990	8.71	11919	11000.6	16050.4	12387	12389.3	10608.4	7684.26	7578.67	10589.1	7014.91	8593.42	6311.37
3.36_85.0283m/z		85.0283	1	3.35912	0.2595	19	0.512666	1.81549	0.860356	C	N	100 - 1.79	57.9309	79.44	74.219	93.5939	5.97968	9.9745	4.5933	81.16	47.8496	64.4801	3.94504	5.6487	3.186	48.2854
2.43_233.8783n	233.878	278.87	1	2.4338	0.4271	2	0.513705	1.32557	0.406618	C	N	100 - 16.3	4719.36	19.62	4161.6	5788.32	4208.17	6110.02	3746.25	824.443	2683.02	3987.78	2776.3	3460.19	2598.47	490.495			M-H, M+FA-H
3.97_811.6610m/z		811.661	1	3.97478	0.33285	42	0.514393	1.25169	0.323883	C	N	100 - 49.8 - 41.1 - 18	1284.97	34.26	791.573	1637.69	1425.66	648.443	913.582	1517.74	510.333	1128.26	940.565	367.222	633.677	902.964
2.43_303.8851m/z		303.885	1	2.4338	0.157133	1	0.514572	1.78419	0.835271	C	N	100 - 3.35	6722.24	88.04	4307.74	13926.9	1932.11	7315.06	3244.75	743.196	2777.24	9594.71	1274.7	4142.62	2250.61	442.157
4.85_481.9999m/z		482	1	4.84757	0.0419	2	0.514978	1.294	0.37184	C	N	100 - 69.2	133.107	36.17	84.7119	204.733	109.875	85.61	77.4184	145.565	54.6144	141.048	72.4892	48.4821	53.6988	86.6022
2.42_852.6118m/z		852.612	1	2.42332	0.0523667	87	0.515153	1.19409	0.255915	C	N	100 - 53.5	273.698	22.67	335.479	211.405	274.21	307.246	247.277	133.106	216.286	145.644	180.908	173.998	171.516	79.1899
1.04_821.4988m/z		821.499	1	1.03947	0.0604833	31	0.516188	1.10726	0.146999	C	N	100 - 49 - 27.6 - 5.43	468.733	2.75	475.841	453.827	476.531	452.845	515.364	301.768	306.779	312.657	314.388	256.452	357.466	179.534
2.63_199.0085m/z		199.008	1	2.63282	0.144267	11	0.516247	1.12922	0.175328	C	N	88.5 - 100	695.499	16.05	875.462	664.737	546.297	655.925	688.499	503.307	564.417	457.961	360.415	371.459	477.555	299.438
1.04_525.2891n	525.289	524.271	1	1.03947	0.0604833	3	0.516322	1.25481	0.327468	C	N	100 - 54.3 - 4.81	295.475	9.5	323.659	267.547	295.218	90.4856	377.312	238.623	208.666	184.322	194.767	51.2432	261.71	141.967			M-H2O-H, M-H
4.82_985.3058m/z		985.306	1	4.81615	0.0523833	1	0.51653	1.56949	0.650294	C	N	100 - 42 - 9.62	444.465	55.06	271.646	724.489	337.261	0	239.153	610.421	175.132	499.126	222.505	0	165.881	363.164
1.46_753.4475m/z		753.448	1	1.4561	0.0733167	6	0.516997	2.43995	1.28685	C	N	100 - 52.6 - 99.1	133.938	109.17	344.481	47.731	9.60297	11.6057	123.29	29.786	222.09	32.8836	6.33548	6.57245	85.5162	17.7209
4.29_215.0317m/z		215.032	1	4.28667	0.165233	15	0.519545	1.15587	0.208975	C	N	100 - 9.19	5021.6	3.71	6765.68	3472.66	4826.45	4160.75	4409.94	4462.64	4361.89	2392.44	3184.21	2356.29	3058.82	2655
1.03_122.0353n	122.035	167.058	1	1.02898	0.123317	5	0.519738	1.06142	0.0859992	C	N	100 - 18 - 19.1 - 10.7 - 10.4 - 3.28	1067.26	9.49	941.304	1175.22	1085.24	899.824	1031.3	1085.36	606.866	809.653	715.977	509.583	715.326	645.727			M-H, M+FA-H
1.45_345.2036n	345.204	326.186	1	1.44562	0.14665	2	0.519781	1.39585	0.48114	C	N	100 - 88.2 - 9.67	843.657	22.76	1501.5	561.151	468.323	761.134	503.513	548.57	968.028	386.596	308.972	431.04	349.245	326.366			M-H2O-H, M-H
2.12_108.0410n	108.041	153.018	1	2.12192	0.437567	1	0.520158	1.29867	0.377039	C	N	100 - 5.4 - 1.05	4005.86	27.12	2812.22	2767.82	6437.55	3993.68	2347.35	2912.71	1813.06	1906.85	4247.12	2261.67	1628.17	1732.89			M-H2O-H, M+FA-H
2.62_169.0126m/z		169.013	1	2.62235	0.06285	11	0.520437	1.09903	0.136226	C	N	100 - 17.5	88.717	13.36	101.128	94.9739	70.0488	84.1635	68.6385	89.3677	65.1982	65.4308	46.2141	47.6629	47.6089	53.1684
3.09_969.5951m/z		969.595	1	3.08913	0.1257	15	0.520557	1.34307	0.425529	C	N	100 - 50.9	14081.9	17.06	11114.5	7281.14	23850.1	11729.8	8435	11289.9	7165.63	5016.23	15734.9	6642.77	5850.66	6716.84
4.86_286.0580m/z		286.058	1	4.85805	0.0314167	16	0.521101	1.39875	0.484141	C	N	100 - 6.62 - 9.96	89.6291	55.62	40.81	144.225	83.8524	23.3834	89.7268	79.1235	26.3106	99.3615	55.3209	13.2423	62.2361	47.0737
2.99_226.9938m/z		226.994	1	2.98675	0.0919167	19	0.522944	1.23106	0.299906	C	N	100 - 10.2	1571.85	25.69	1315.82	1085.54	2314.18	904.754	1523.93	1401.77	848.321	747.865	1526.76	512.374	1057.03	833.97
2.78_116.0340m/z		116.034	1	2.7771	0.0733167	7	0.523177	1.30377	0.382689	C	N	100 - 2.03	76.8931	27.31	51.2063	124.63	54.8433	51.7016	77.4408	47.7902	33.0131	85.8618	36.1824	29.2793	53.7143	28.4323
4.02_843.6343m/z		843.634	1	4.02478	0.322383	54	0.523591	1.10549	0.14468	C	N	100 - 73.9 - 41.1 - 29 - 14.5 - 18.6 - 8.47	5562.4	11.74	4828.65	5778.06	6080.5	3829.92	5158.58	6106.42	3113.07	3980.71	4011.56	2168.94	3578.08	3632.96
4.31_337.0899m/z		337.09	1	4.30762	0.0419	65	0.523617	1.63895	0.712769	C	N	100 - 8.03	129.08	79.06	19.5078	146.325	221.407	3.56836	85.7211	146.984	12.5768	100.808	146.071	2.02081	59.4576	87.4467
4.07_763.7470m/z		763.747	1	4.06668	0.0733333	25	0.524342	1.56259	0.643935	C	N	47.6 - 100 - 80.3 - 90	764.012	59.04	259.783	1129.13	903.126	1.80353	438.943	1026.08	167.484	777.896	595.83	1.02136	304.458	610.455
2.67_800.5469m/z		800.547	1	2.67472	0.395683	114	0.524431	1.15974	0.213798	C	N	100 - 46.2	47829.2	19.2	44791	35252.5	63444	44439.1	32223	47062.1	28877.1	24286.7	41856.6	25166.4	22350.4	27999.1
4.86_211.0268m/z		211.027	1	4.85805	0.157133	19	0.525201	1.08036	0.111508	C	N	28.1 - 100	1060.56	10	1035.8	1241.86	904.025	894.081	963.197	1087.76	667.791	855.559	596.423	506.33	668.091	647.15
2.28_705.4881m/z		705.488	1	2.27903	0.115233	29	0.526854	1.1898	0.250721	C	N	100 - 18.1 - 32	599.215	20.76	678.935	455.91	662.798	490.983	305.959	713.935	437.715	314.093	437.276	278.05	212.219	424.749
4.94_384.0035m/z		384.003	1	4.94183	0.0523667	1	0.528103	1.43341	0.519454	C	N	100	141.607	36.27	121.667	251.415	51.7389	57.4264	120.238	118.706	78.4394	173.209	34.1343	32.5213	83.3989	70.6231
2.32_668.3987m/z		668.399	1	2.32093	0.0419	1	0.528687	1.23117	0.300029	C	N	100 - 61.1 - 9.83 - 38.5	1118.93	23.94	922.027	767.375	1667.38	991.519	1072.93	662.052	594.439	528.672	1100.04	561.51	744.203	393.881	HMDB0039897	Hydroxyhomodestruxin B	M+FA-H	C31H53N5O8	30.3	0	17.787	69.4757		http://nonlinear.com/redirect/outbound?p=hmdb&param=HMDB0039897
2.25_535.1920m/z		535.192	1	2.24762	0.209483	10	0.529631	1.09512	0.131084	C	N	100 - 28.3	2889.73	12.22	3518.04	2573.46	2577.69	2359.65	2565.03	2991.56	2268.11	1772.95	1700.61	1336.3	1779.15	1779.8
4.62_816.3590m/z		816.359	1	4.61948	0.15475	1	0.529962	1.14229	0.191934	C	N	97.1 - 100 - 71.9	365.908	7.55	334.008	381.102	382.613	231.566	283.829	445.588	215.338	262.555	252.426	131.139	196.869	265.098
4.21_272.9987m/z		272.999	1	4.21333	0.0733333	28	0.530718	1.44458	0.530649	C	N	100	177.868	45.66	85.745	239.138	208.72	16.0539	113.914	239.416	55.2805	164.751	137.701	9.09155	79.0125	142.438	HMDB0003976	D-Glucuronic acid 1-phosphate	M-H	C6H11O10P	35.9	0	-10.9248	91.401		http://nonlinear.com/redirect/outbound?p=hmdb&param=HMDB0003976
2.18_639.4834m/z		639.483	1	2.18477	0.0838	38	0.531181	3.30717	1.7256	C	N	100 - 29	77.2453	112.1	231.736	0	0	0	51.6598	18.411	149.402	0	0	0	35.8321	10.9535	HMDB0007121	DG(16:0/22:6(4Z,7Z,10Z,13Z,16Z,19Z)/0:0)	M-H	C41H68O5	31.6	0	-25.0333	81.369		http://nonlinear.com/redirect/outbound?p=hmdb&param=HMDB0007121
1.60_307.1906m/z		307.191	1	1.60273	0.157133	26	0.531375	1.41929	0.505172	C	N	100 - 10.5	298.886	50.2	159.139	280.061	457.458	67.3546	172.44	391.969	102.598	192.944	301.804	38.1438	119.608	233.198
2.47_389.0924m/z		389.092	1	2.46522	0.157133	51	0.531629	1.29108	0.368579	C	N	100 - 2.81	2405.96	37.39	3427.04	2060.58	1730.27	1408.59	3051.76	1130.22	2209.44	1419.61	1141.53	797.706	2116.76	672.416
2.10_239.0597m/z		239.06	1	2.10097	0.154767	93	0.533511	1.11856	0.161643	C	N	100 - 68.9	783.823	14.77	908.849	680.291	762.329	903.539	577.934	620.755	585.942	468.676	502.94	511.686	400.865	369.312
1.15_488.1565m/z		488.157	1	1.15468	0.0419	4	0.534286	3.18093	1.66945	C	N	100 - 6.27	4.03429	159.1	0	0.26543	11.8375	0	0.20969	3.59514	0	0.182864	7.80966	0	0.145444	2.13889	HMDB0001056	Dihydrofolic acid	M+FA-H	C19H21N7O6	35.1	0	6.77219	83.0511		http://nonlinear.com/redirect/outbound?p=hmdb&param=HMDB0001056
2.31_653.2918m/z		653.292	1	2.31047	0.458517	9	0.53471	1.09345	0.128885	C	N	100 - 51.9 - 57.3 - 5.75 - 2.11	13343.1	13.74	13416.1	10927.9	15685.4	13841	12278.1	10489.3	8649.46	7528.62	10348.3	7838.37	8516.3	6240.48
3.41_303.2316m/z		303.232	1	3.41148	0.0919	24	0.535096	2.02108	1.01512	C	N	100 - 16.8 - 3.13	5.30017	96.56	0	5.68635	10.2142	7.86735	0	0	0	3.91753	6.73871	4.45538	0	0
2.96_640.4181m/z		640.418	1	2.95533	0.0839	5	0.535753	1.12013	0.163671	C	N	100 - 62.4	2167.07	18.97	2666.91	1738.43	2095.88	2344.25	1823.78	1635.94	1719.38	1197.66	1382.74	1327.58	1265.01	973.286
3.39_693.2254m/z		693.225	1	3.39053	0.1757	16	0.53647	1.86147	0.896445	C	N	100 - 27.9	204.513	61.17	107.577	35.3714	470.589	185.102	88.7281	55.768	69.356	24.3686	310.467	104.826	61.5434	33.1787
3.79_727.1643m/z		727.164	1	3.78622	0.0733333	8	0.537346	1.73426	0.79432	C	N	100 - 30.6	303.359	63.18	92.421	157.02	660.637	243.642	233.675	47.4474	59.5845	108.176	435.85	137.978	162.081	28.2284
4.32_367.2377m/z		367.238	1	4.31808	0.0814333	20	0.538735	1.55737	0.639112	C	N	100 - 2.41	448.564	40.62	98.2667	367.217	880.209	164.129	303.356	396.595	63.3533	252.988	580.711	92.9485	210.413	235.95	HMDB0015498	Aprindine	M+FA-H	C22H30N2	35	0	-4.25467	79.9719		http://nonlinear.com/redirect/outbound?p=hmdb&param=HMDB0015498
3.12_179.1805m/z		179.181	1	3.12057	0.0314333	3	0.539398	2.00072	1.00052	C	N	100	13.1204	95.98	14.2523	25.1089	0	0	19.6734	0	9.18855	17.2984	0	0	13.6459	0
2.49_122.9748m/z		122.975	1	2.48617	0.0942833	1	0.539607	3.32769	1.73452	C	N	100	10.4192	173.2	0.000166582	0	31.2576	9.39323	0	0	0.000107397	0	20.6219	5.31951	0	0
4.82_203.0193m/z		203.019	1	4.81615	0.115217	7	0.53986	1.10075	0.13849	C	N	100 - 7.2	5232.25	7.77	4856.42	5663.6	5176.73	3816.2	4378.47	6065.34	3130.97	3901.85	3415.3	2161.17	3036.98	3608.51
1.05_180.9453m/z		180.945	1	1.04993	0.123317	1	0.540592	1.05891	0.082583	C	N	100 - 5.71	1140.93	8.33	1174.08	1033.75	1214.95	1231.81	987.253	1013.29	756.94	712.184	801.554	697.589	684.776	602.849
5.77_385.0196m/z		385.02	1	5.77272	0.0838	4	0.540952	1.16111	0.215505	C	N	100 - 7.73	522.461	18.21	421.058	536.623	609.704	303.723	421.645	624.534	271.459	369.698	402.247	172.003	292.46	371.56
9.71_209.0473m/z		209.047	1	9.71473	0.511017	50	0.541556	1.04245	0.0599759	C	N	100 - 6.89	2729.59	2.11	2770.73	2663.6	2754.43	2911.35	2346.5	2597.46	1786.31	1835.05	1817.21	1648.74	1627.57	1545.34
2.13_553.4032m/z		553.403	1	2.1324	0.10475	4	0.54239	1.39314	0.478342	C	N	100 - 19.4	630.85	20.94	1015.55	130.325	746.68	368.734	434.179	555.565	654.731	89.7854	492.616	208.819	301.154	330.528
2.53_253.1291m/z		253.129	1	2.52807	0.0523833	20	0.543602	1.23051	0.299258	C	N	100 - 10.1	916.414	31.35	1171.62	605.246	972.377	671.568	1119.85	442.813	755.353	416.975	641.518	380.318	776.746	263.447
4.37_155.0332m/z		155.033	1	4.36808	0.0419	18	0.544754	1.82894	0.871006	C	N	100	17.9765	97.01	15.8946	38.035	0	10.4473	19.0395	0	10.2474	26.2037	0	5.91646	13.2061	0
1.45_439.3309m/z		439.331	1	1.44562	0.3014	7	0.544855	1.39014	0.475232	C	N	100 - 23 - 74	6150.28	19.09	11116.5	2545.8	4788.53	3503.71	4604.92	5164.01	7166.91	1753.89	3159.19	1984.2	3194.05	3072.28
3.39_151.1092m/z		151.109	1	3.39053	0.0314167	127	0.545016	3.23925	1.69566	C	N	100	13.4552	173.21	0	0	40.3655	0	0	12.4614	0	0	26.6308	0	0	7.41377
3.38_783.4961m/z		783.496	1	3.38007	0.0814333	13	0.545804	1.38561	0.470516	C	N	100 - 51.7 - 21.3	79.3921	36.99	67.3421	112.865	57.9694	20.006	114.222	37.6658	43.416	77.7565	38.2448	11.3297	79.2261	22.4089
1.46_465.3505m/z		465.35	1	1.4561	0.311883	12	0.546044	1.37675	0.461266	C	N	100 - 25.8	7120.48	31.99	12558.7	3248.67	5554.05	3807.38	4695.96	7012.51	8096.71	2238.12	3664.24	2156.17	3257.2	4172.02
1.45_468.3680n	468.368	467.361	1	1.44562	0.32235	2	0.546418	1.35927	0.442827	C	N	100 - 26	9600.41	18.26	16916.9	4272.46	7611.87	6030.87	6649.23	8508.72	10906.5	2943.45	5021.87	3415.36	4612.02	5062.18			M-H, M+FA-H
1.45_340.2735m/z		340.273	1	1.44562	0.02095	2	0.546513	1.40901	0.494679	C	N	100 - 70.2	426.385	30.74	752.052	129.5	397.603	257.965	240.344	409.532	484.854	89.2168	262.316	146.089	166.707	243.647
1.05_197.0683m/z		197.068	1	1.04993	0.199033	25	0.547071	1.15813	0.211794	C	N	100 - 32.6 - 25.1 - 3.5	2154.18	7.97	2182.57	1969.97	2310.02	1841.91	2625.13	1113.14	1407.12	1357.18	1524.01	1043.1	1820.83	662.251
3.09_991.5723m/z		991.572	1	3.08913	0.1257	4	0.547175	1.21562	0.281693	C	N	100 - 64.6	1216.11	4.31	1173.4	671.474	1803.46	1016.77	1032.98	951.464	756.501	462.602	1189.82	575.813	716.491	566.064
3.85_130.0859m/z		130.086	1	3.84907	0.18855	15	0.547831	1.42233	0.508257	C	N	100 - 7.31	3996.32	35.05	2248.47	2308.07	7432.41	3804.92	2788.6	1835.57	1449.61	1590.11	4903.47	2154.78	1934.22	1092.06
4.46_256.0128m/z		256.013	1	4.46237	0.0733333	2	0.548693	2.49497	1.31902	C	N	100 - 17.9	4.47662	142.65	11.7892	0	1.64063	5.38277	0	0	7.60062	0	1.08239	3.04833	0	0
4.07_898.6181m/z		898.618	1	4.06668	0.238583	34	0.549483	1.41771	0.503566	C	N	100	272.386	35.74	189.993	379.79	247.375	0	197.765	378.627	122.49	261.651	163.204	0	137.173	225.26
1.41_418.9704m/z		418.97	1	1.4142	0.144283	2	0.549614	1.64165	0.715144	C	N	100 - 2.16	1135.53	85	2221.6	809.007	375.989	1430.7	537.665	106.746	1432.29	557.353	248.056	810.225	372.934	63.5073
2.25_445.2938m/z		445.294	1	2.24762	0.115233	10	0.550158	1.3565	0.439887	C	N	100 - 37.1 - 27.3 - 0.271	2085.79	56.04	1412.15	1402.94	3442.28	1715.85	600.731	2296.3	910.422	966.533	2271.02	971.707	416.677	1366.16	HMDB0030913	Cepagenin	M-H	C27H42O5	35.3	0	-4.74882	82.0515		http://nonlinear.com/redirect/outbound?p=hmdb&param=HMDB0030913
3.32_245.0762m/z		245.076	1	3.31958	0.0814167	27	0.551083	1.09745	0.134153	C	N	100 - 15.4 - 1.82	317.29	5.91	331.026	324.931	295.914	267.929	370.038	229.383	213.415	223.856	195.227	151.732	256.665	136.469
4.64_449.9520m/z		449.952	1	4.64043	0.0523667	1	0.551197	1.17955	0.238241	C	N	100	143.195	22.23	109.454	172.685	147.445	74.2678	118.585	171.34	70.566	118.969	97.2758	42.0589	82.2523	101.937
1.55_376.1280m/z		376.128	1	1.55037	0.157117	15	0.551223	3.14396	1.65258	C	N	100	1.70122	173.21	0	0	5.10365	0	1.62332	0	0	0	3.36709	0	1.12596	0
3.52_382.0977m/z		382.098	1	3.51623	0.0942667	5	0.551509	1.42859	0.514596	C	N	100 - 20.8 - 4.44	53.4482	20.42	41.3003	100.269	18.7753	29.5078	37.9785	44.7532	26.6266	69.0788	12.3869	16.7106	26.3426	26.6255
1.45_369.2702m/z		369.27	1	1.44562	0.0314333	4	0.551834	2.3771	1.2492	C	N	100 - 45.9	121.258	132.78	321.72	0	42.0554	128.944	6.31792	17.7714	207.415	0	27.7457	73.0227	4.38222	10.573
3.89_342.9847m/z		342.985	1	3.89097	0.06285	1	0.552313	1.30018	0.378708	C	N	100 - 66.2 - 1.87	660.721	43.99	994.498	524.121	463.542	804.588	486.026	233.918	641.161	361.086	305.818	455.649	337.116	139.167
3.08_538.3148m/z		538.315	1	3.07867	0.0942833	1	0.553393	1.16955	0.22595	C	N	100 - 24.3	20909.8	11.42	18725.5	14367.8	29636.1	19970.8	15892	17772.8	12072.5	9898.49	19552.2	11309.7	11023	10573.8
3.05_257.0766m/z		257.077	1	3.04723	0.0919	96	0.553587	1.12314	0.16754	C	N	100 - 9.08	927.317	15.86	1201.9	815.838	764.213	746.596	976.78	753.561	774.875	562.06	504.183	422.808	677.512	448.324
4.82_901.2096m/z		901.21	1	4.81615	0.0419	4	0.553765	1.32209	0.402816	C	N	100	123.534	51.8	73.0585	195.5	102.043	36.8546	116.688	126.773	47.1014	134.687	67.3218	20.8712	80.9369	75.4224
4.24_235.0707m/z		235.071	1	4.24477	0.136167	42	0.554932	1.28461	0.361333	C	N	100	445.258	20.52	264.282	333.556	737.935	412.99	355.271	271.565	170.384	229.798	486.847	233.882	246.422	161.565
1.04_685.1840m/z		685.184	1	1.03947	0.186167	15	0.554993	1.41831	0.504169	C	N	100 - 29.4	63.4386	16.67	54.327	75.0382	60.9507	36.6859	97.4994	0	35.025	51.6964	40.2117	20.7757	67.6273	0
4.85_494.0324m/z		494.032	1	4.84757	0.06285	1	0.555115	1.34974	0.432677	C	N	100 - 25.3	135.662	12.63	33.5969	218.103	155.287	101.986	112.399	87.1464	21.6602	150.259	102.449	57.7561	77.9618	51.8469
4.78_913.5827m/z		913.583	1	4.78472	0.272333	11	0.555464	1.06577	0.0919022	C	N	100 - 45.7	2377.68	11.5	2293.58	2156.12	2683.35	2348.91	1905.13	2438.79	1478.69	1485.42	1770.32	1330.22	1321.43	1450.93
2.94_666.4471m/z		666.447	1	2.94485	0.0524833	6	0.556114	1.22787	0.296154	C	N	100	166.522	21.31	247.801	91.642	160.121	166.045	132.262	108.549	159.759	63.1354	105.639	94.0333	91.7393	64.5802
1.34_425.2485m/z		425.249	1	1.34323	0.0814333	8	0.556174	1.21017	0.275205	C	N	100	193.3	23.3	242.757	182.517	154.625	134.006	248.042	97.1414	156.508	125.742	102.012	75.8894	172.047	57.7934	HMDB0013043	Prostaglandin PGE2 1-glyceryl ester	M-H	C23H38O7	32.4	0	-13.9504	76.4711		http://nonlinear.com/redirect/outbound?p=hmdb&param=HMDB0013043
2.66_692.4752m/z		692.475	1	2.66425	0.144283	31	0.556802	1.49681	0.581888	C	N	85.8 - 22 - 100	500.584	29.86	340.521	164.923	996.307	441.534	243.899	317.87	219.537	113.621	657.305	250.047	169.172	189.114
1.28_139.1109m/z		139.111	1	1.28038	0.0523667	48	0.557011	1.52996	0.613492	C	N	100 - 6.53	18.6402	77.99	17.5542	33.6898	4.67649	4.14571	22.9544	9.45021	11.3173	23.2101	3.08527	2.34777	15.9216	5.62231
2.59_431.1771m/z		431.177	1	2.59092	0.458517	18	0.557606	1.20388	0.267687	C	N	42 - 100	8446.43	7.2	7975.71	4859.05	12504.5	7552.19	6946.99	6548.91	5142.01	3347.57	8249.76	4276.91	4818.56	3896.21
2.53_382.0142m/z		382.014	1	2.52807	0.0838	4	0.557948	1.51421	0.598562	C	N	100 - 43.7 - 18.9	1196.02	69.98	2294.26	581.687	712.101	427.802	1426.08	515.709	1479.13	400.744	469.802	242.27	989.154	306.816	HMDB0014612	Tenoxicam	M+FA-H	C13H11N3O4S2	33.5	0	-9.29781	77.897		http://nonlinear.com/redirect/outbound?p=hmdb&param=HMDB0014612
4.82_665.1633m/z		665.163	1	4.81615	0.0314333	20	0.558347	1.20255	0.266101	C	N	100 - 53.4 - 28.2 - 9.77	438.923	23.84	368.827	559.189	388.753	186.221	380.858	527.899	237.786	385.245	256.477	105.46	264.17	314.068
3.08_301.2152m/z		301.215	1	3.07867	0.123333	52	0.560064	2.07757	1.05489	C	N	100 - 16.9	189.545	76.99	71.3511	10.8484	486.436	60.4958	41.6002	171.607	46.0006	7.47385	320.922	34.2596	28.8546	102.096
2.63_884.4888m/z		884.489	1	2.63282	0.353783	8	0.560485	1.08017	0.111257	C	N	100 - 52.6	8273.51	12.48	9280.48	8322.47	7217.58	9116.12	6535.57	7326.68	5983.2	5733.64	4761.74	5162.58	4533.19	4358.94
4.21_790.0775n	790.078	771.06	1	4.21333	0.0733333	7	0.560644	1.88121	0.911664	C	N	100 - 19.4 - 27.7 - 3.43	38.5104	88.94	0	49.9669	65.5642	0	0	61.4131	0	34.424	43.2555	0	0	36.5371	HMDB0129877	3,4,5-trihydroxy-6-({7,13,14-trihydroxy-3,10-dioxo-5-[5,6,7-trihydroxy-1-oxo-3-(1,2,3,4-tetrahydroxybutyl)-1H-isochromen-8-yl]-2,9-dioxatetracyclo[6.6.2.0鈦?鹿鈦?0鹿鹿,鹿鈦礭hexadeca-1(15),4(16),5,7,11,13-hexaen-6-yl}oxy)oxane-2-carboxylic acid	M-H2O-H, M-H	C33H26O23	33.4	0	-11.313	79.0852		http://nonlinear.com/redirect/outbound?p=hmdb&param=HMDB0129877
4.62_949.8283m/z		949.828	1	4.61948	0.445683	1396	0.562729	1.05837	0.0818491	C	N	53.4 - 100 - 52.8 - 26 - 21.9	13126.7	0.4	13179.5	13073.7	13126.8	13936.6	10155.5	13115.9	8496.96	9006.9	8660.27	7892.49	7044.04	7803.16
3.78_272.9957m/z		272.996	1	3.77573	0.136167	23	0.563233	1.28482	0.361569	C	N	100 - 29.1 - 15.4	1202.81	19.56	765.903	819.846	2022.67	1117.83	938.985	751.685	493.784	564.821	1334.44	633.042	651.296	447.208
3.99_823.6818m/z		823.682	1	3.98525	0.154767	1274	0.564547	2.47022	1.30464	C	N	100 - 35.5	16.5012	148.65	44.6889	4.81475	0	20.0402	0	0	28.8113	3.31705	0	11.349	0	0
1.03_438.1800n	438.18	437.173	1	1.02898	0.05	25	0.564629	1.11628	0.158693	C	N	100 - 43.1	189.082	21.32	234.777	156.785	175.684	183.562	196.263	128.335	151.363	108.015	115.906	103.954	136.132	76.3518			M-H, M+FA-H
2.64_179.1083m/z		179.108	1	2.6433	0.0314333	21	0.564633	1.17367	0.231027	C	N	100	91.4323	21.24	110.872	72.038	91.3873	105.077	85.8969	42.735	71.4799	49.6295	60.292	59.5064	59.5796	25.4248
0.90_935.1089m/z		935.109	1	0.895183	0.0838	4	0.564731	2.69221	1.42879	C	N	100 - 85.8 - 88.2 - 37	58.1832	33.99	174.55	0	0	26.4869	13.1621	25.186	112.533	0	0	14.9999	9.12946	14.9842
3.03_436.2792m/z		436.279	1	3.02628	0.757717	1	0.564784	1.08608	0.119133	C	N	100 - 61.2 - 9.25 - 1.51	16888.9	12.87	15938.3	15352.5	19375.9	18991	13548.9	14111.1	10275.6	10576.9	12783.1	10754.8	9397.77	8395.25
3.04_520.3498m/z		520.35	1	3.03677	0.228233	3	0.564846	1.05086	0.0715751	C	N	100 - 40.4	2469.72	7.39	2574.43	2575.73	2259.01	2402.84	2595.46	2052.25	1659.75	1774.51	1490.36	1360.76	1800.26	1220.97
3.41_617.2723m/z		617.272	1	3.41148	0.2176	4	0.56522	1.46006	0.546024	C	N	100 - 33.8	522.97	30.1	398.382	155.654	1014.87	236.513	441.87	396.171	256.84	107.236	669.554	133.94	306.489	235.698
3.44_280.9913m/z		280.991	1	3.44292	0.0523667	1	0.565227	1.16098	0.215349	C	N	100	245.46	23.09	190.283	303.541	242.557	220.858	281.453	131.961	122.677	209.12	160.025	125.075	195.221	78.509
2.33_689.2929m/z		689.293	1	2.33142	0.19665	2	0.566018	1.10476	0.143732	C	N	100 - 51.8 - 39.8 - 22.6 - 12.1 - 2.93	3062.38	10.66	2764.87	2507.89	3914.38	2535.27	2677.66	3103.04	1782.54	1727.77	2582.48	1435.76	1857.27	1846.12	HMDB0036946	Scillipheosidin 3-[glucosyl-(1->2)-rhamnoside]	M-H2O-H	C36H52O14	27.3	0	-35.2751	66.8617		http://nonlinear.com/redirect/outbound?p=hmdb&param=HMDB0036946
3.11_227.2000m/z		227.2	1	3.11008	0.06285	17	0.566432	1.21247	0.277945	C	N	100 - 11.5	486.586	26.77	418.125	318.443	723.19	520.426	371.777	311.755	269.568	219.387	477.118	294.724	257.871	185.476
1.44_237.1473m/z		237.147	1	1.43515	0.0733333	31	0.566451	1.31304	0.39291	C	N	100 - 14.9	222.91	12.95	381.765	191.957	95.0074	153.451	161.073	194.776	246.127	132.246	62.6803	86.9012	111.723	115.88
1.94_163.0376m/z		163.038	1	1.93573	0.0942833	67	0.567436	1.36932	0.45346	C	N	100 - 13.6	34.4509	44.29	13.3902	30.4247	59.5379	31.4422	12.2926	31.7425	8.63276	20.9607	39.2796	17.8062	8.52639	18.8849	HMDB0240266	Methyl vanillate	M-H2O-H	C9H10O4	36.4	0	-13.2914	95.7922		http://nonlinear.com/redirect/outbound?p=hmdb&param=HMDB0240266
1.53_222.0214m/z		222.021	1	1.52942	0.1257	3	0.568226	1.21218	0.277599	C	N	45.4 - 100	750.65	36.6	478.018	746.447	1027.48	364.594	645.791	847.389	308.182	514.253	677.874	206.474	447.932	504.146	HMDB0038589	Brassicanal C	M-H	C10H9NO3S	23.9	0	-7.27882	27.8849		http://nonlinear.com/redirect/outbound?p=hmdb&param=HMDB0038589
1.49_403.2913m/z		403.291	1	1.48752	0.188533	12	0.568647	1.2749	0.350384	C	N	100 - 16.7	837.329	8.29	1379.52	390.986	741.484	657.414	710.886	602.041	889.386	269.364	489.188	372.302	493.083	358.178	HMDB0011555	MG(0:0/22:5(4Z,7Z,10Z,13Z,16Z)/0:0)	M-H	C25H40O4	34.5	0	14.6133	87.9306		http://nonlinear.com/redirect/outbound?p=hmdb&param=HMDB0011555
4.64_311.9793m/z		311.979	1	4.64043	0.0814333	1	0.569097	1.10192	0.140024	C	N	100 - 5.39	526.442	15.64	433.53	555.324	590.472	378.963	460.589	593.692	279.5	382.582	389.559	214.612	319.473	353.212
5.74_151.9802m/z		151.98	1	5.7413	0.0419	4	0.569194	1.73084	0.791472	C	N	100	51.7855	92.9	11.7469	105.154	38.4552	2.43572	14.3728	72.9493	7.57335	72.4444	25.3705	1.37938	9.96924	43.4005
4.62_883.8291m/z		883.829	1	4.61948	0.249033	39	0.571331	1.03663	0.0518943	C	N	70.6 - 76 - 52.1 - 100	8193.73	4.33	7914.7	8592.94	8073.55	7198.93	7851.85	8661.93	5102.67	5919.98	5326.46	4076.85	5446.18	5153.33
1.34_397.1643m/z		397.164	1	1.34323	0.154767	16	0.572814	1.37006	0.454238	C	N	100 - 32.6	661.909	32.61	446.617	1211.51	327.597	368.732	662.81	417.833	287.938	834.655	216.129	208.818	459.736	248.586
1.30_84.0080m/z		84.008	1	1.30133	0.0919167	2	0.573174	1.28358	0.360171	C	N	100	138.042	20.26	106.895	160.987	146.244	15.3386	137.112	170.183	68.9158	110.909	96.4835	8.68645	95.1033	101.249
5.78_249.9857n	249.986	294.986	1	5.7832	0.06285	4	0.573321	1.13166	0.178435	C	N	100 - 65.1 - 36.4 - 33.3	1477.46	13.09	1302.17	1445.22	1685.01	989.916	1111.11	1815.71	839.517	995.662	1111.67	560.603	770.686	1080.24			M-H, M+FA-H
1.03_209.0523m/z		209.052	1	1.02898	0.36425	68	0.573328	1.04836	0.0681322	C	N	100 - 37.2 - 84.8	6087.9	5.02	6075.04	6400	5788.67	6490.22	5898.07	5032.95	3916.63	4409.18	3819.03	3675.5	4091.01	2994.31
1.33_269.0382m/z		269.038	1	1.33277	0.0395333	76	0.573582	1.10243	0.140692	C	N	100 - 15.1	181.431	10.48	162.612	181.044	200.637	156.329	211.861	125.529	104.837	124.727	132.369	88.5313	146.95	74.6825
1.73_229.0676m/z		229.068	1	1.72607	0.280617	21	0.573839	1.17342	0.230722	C	N	100 - 15	3006.1	18.69	2976.67	2459.65	3581.99	1480.97	2476.83	3727.68	1919.08	1694.54	2363.19	838.692	1717.98	2217.75
2.82_210.0106n	210.011	209.044	1	2.819	0.343467	5	0.57468	1.05865	0.0822243	C	N	100 - 48.4 - 9.86	3793.48	11.39	3556.32	3531.79	4292.34	4019.43	3527.7	3202.83	2292.79	2433.17	2831.83	2276.26	2446.88	1905.5			M-H2O-H, M-H
1.37_283.1108m/z		283.111	1	1.3723	0.115233	58	0.574787	1.27552	0.351087	C	N	100 - 14 - 31.3	1365.49	36.4	2213.09	1044.93	838.448	785.682	1514.58	911.339	1426.79	719.891	553.159	444.942	1050.54	542.192
4.40_385.1956m/z		385.196	1	4.39952	0.0814333	21	0.575506	1.27175	0.34682	C	N	100	446.544	11.2	411.711	503.86	424.06	178.97	215.945	658.458	265.433	347.127	279.77	101.353	149.783	391.743
3.03_236.1046m/z		236.105	1	3.02628	0.123333	7	0.575739	1.16767	0.223629	C	N	55.5 - 100 - 59.9	1027.41	12.37	910.092	1162.5	1009.65	1335.81	717.487	586.364	586.744	800.887	666.107	756.485	497.662	348.852
3.21_216.0970m/z		216.097	1	3.21483	0.06285	9	0.576192	1.48625	0.571677	C	N	100 - 12.2	37.2467	70.02	7.95859	57.9646	45.8168	45.0066	30.1758	0	5.13097	39.9339	30.2272	25.4879	20.9305	0	HMDB0028685	Alanyl-Glutamine	M-H	C8H15N3O4	37.4	0	-9.09265	96.9636		http://nonlinear.com/redirect/outbound?p=hmdb&param=HMDB0028685
2.84_547.1553m/z		547.155	1	2.83995	0.0314833	60	0.576252	1.29216	0.369788	C	N	100 - 40.9	391.086	35.39	419.233	240.756	513.268	411.807	436.348	59.8239	270.283	165.865	338.624	233.212	302.659	35.5917
3.29_357.0807m/z		357.081	1	3.28817	0.0523667	46	0.577636	1.22555	0.29343	C	N	100 - 14.7	41.3939	17.51	34.4036	40.9018	48.8762	16.2015	28.7426	56.3831	22.1803	28.1787	32.2457	9.17514	19.9363	33.5446
3.09_466.3134m/z		466.313	1	3.08913	0.157117	7	0.577948	1.07281	0.101395	C	N	100 - 24.5 - 4.3 - 0.621	23362.1	12.35	22077	20519.9	27489.5	24851	19855.3	20623.3	14233.2	14136.8	18135.9	14073.5	13772	12269.6
3.94_828.6000m/z		828.6	1	3.94335	0.37475	67	0.579621	1.02466	0.0351395	C	N	100 - 64.3	1043.52	0.56	1038.17	1042.56	1049.83	1045.93	936.704	1072.59	669.315	718.253	692.618	592.327	649.715	638.125
1.45_266.1440n	266.144	265.145	1	1.44562	0.0838	24	0.580236	1.22757	0.2958	C	N	100 - 14 - 4.36	2021.55	20.61	3203.65	1374.07	1486.92	1256.69	1808.77	1874.92	2065.42	946.648	980.98	711.683	1254.59	1115.46			M-H2O-H, M-H
2.67_671.4631m/z		671.463	1	2.67472	0.186167	21	0.580511	1.07935	0.110169	C	N	100 - 52.2 - 43 - 21.5 - 3.14 - 1.41	4318.07	10.88	4166.69	3598.91	5188.6	3973.04	3579.86	4448.9	2686.3	2479.41	3423.14	2249.99	2483.06	2646.83
2.21_283.1315m/z		283.131	1	2.20572	0.115217	23	0.585294	1.101	0.138815	C	N	100 - 21.8 - 28.4 - 1.57 - 1.52	3158.54	12.78	3218.3	2728.31	3529.01	3728.32	2443.37	2434.68	2074.86	1879.63	2328.23	2111.4	1694.77	1448.49	HMDB0005056	Enterodiol	M-H2O-H	C18H22O4	34.2	0	-8.28423	80.1477		http://nonlinear.com/redirect/outbound?p=hmdb&param=HMDB0005056
2.62_876.5766m/z		876.577	1	2.62235	0.2595	59	0.585433	1.10934	0.149708	C	N	100 - 53.1	35769.9	14.66	43005.5	38833.6	25470.6	36273.1	33419.5	27040	27726	26753.8	16804	20541.9	23180.3	16087.2
2.58_525.0362m/z		525.036	1	2.58045	0.0838	16	0.585986	2.61787	1.3884	C	N	100 - 13.7 - 3.56	1429.82	143.7	7.71268	4.96894	4276.78	156.226	1449.63	32.6717	4.97243	3.42327	2821.57	88.4728	1005.49	19.4377
2.52_88.0392m/z		88.0392	1	2.5176	0.10475	6	0.586158	1.21699	0.283314	C	N	100 - 4.3	116.574	18.69	183.078	91.6831	74.9596	106.469	75.1172	105.78	118.032	63.1637	49.4539	60.2949	52.1026	62.9325
1.48_419.3143m/z		419.314	1	1.47705	0.209483	8	0.587687	1.229	0.297482	C	N	100 - 24.7	3312.1	10.63	5310.15	1843.57	2782.58	2614.66	2457.28	3012.95	3423.5	1270.1	1835.78	1480.71	1704.41	1792.53
4.12_803.1861m/z		803.186	1	4.11907	0.1257	28	0.58888	1.33821	0.420303	C	N	63.8 - 100 - 86.6 - 44.7	525.657	31.01	395.894	708.624	472.454	0	482.01	696.41	255.236	488.196	311.697	0	334.331	414.323
1.36_263.1389m/z		263.139	1	1.36182	0.133817	79	0.58941	1.44135	0.527416	C	N	100 - 22.7	118.468	64.22	225.426	76.5497	53.4281	33.7746	138.468	74.335	145.334	52.7377	35.2487	19.127	96.0438	44.2249
1.33_78.9579m/z		78.9579	1	1.33277	0.0709667	4	0.590245	1.19691	0.25932	C	N	100 - 68.7 - 20.9	299.441	32.86	300.177	200.672	397.473	374.599	184.053	191.881	193.527	138.25	262.23	212.14	127.662	114.158
1.05_639.1747m/z		639.175	1	1.04993	0.0733333	45	0.590641	1.22951	0.298087	C	N	100 - 32.1 - 46.6 - 20.3	936.734	8.69	983.136	842.727	984.338	910.457	1183.44	191.722	633.836	580.584	649.409	515.604	820.856	114.063
2.91_299.1233m/z		299.123	1	2.91333	0.0839	34	0.591005	1.49403	0.57921	C	N	100 - 7.05	365.134	38.27	406.312	688.815	0.273176	136.577	292.765	303.843	261.953	474.549	0.180226	77.3453	203.067	180.768
4.06_858.6358m/z		858.636	1	4.05622	0.165233	70	0.591784	1.43261	0.518651	C	N	100 - 65 - 34.7	735.697	48.86	377.294	1096.14	733.653	0	438.427	1102.18	243.245	755.171	484.021	0	304.101	655.729
1.46_464.3492n	464.349	445.331	1	1.4561	0.573917	2	0.592445	1.40484	0.490404	C	N	100 - 27.8 - 31 - 8.16 - 11.7 - 3.17	47537.6	37.18	92295.5	22430.2	27887	25281.9	27947.8	48285.6	59503.7	15452.9	18398.2	14317.5	19385.1	28727.1			M-H2O-H, M-H
4.94_263.9811m/z		263.981	1	4.94183	0.0523667	3	0.592807	1.1929	0.254469	C	N	100 - 26.7	118.256	30.36	143.929	148.51	62.3293	66.6963	104.537	126.167	92.7919	102.314	41.1213	37.771	72.509	75.0617	HMDB0006492	4-Nitrophenyl sulfate	M+FA-H	C6H5NO6S	35.3	0	-4.00804	81.0726		http://nonlinear.com/redirect/outbound?p=hmdb&param=HMDB0006492
3.54_310.1158m/z		310.116	1	3.53718	0.0838	28	0.593023	1.10392	0.142634	C	N	100	333.595	19.96	404.397	324.173	272.216	336.838	343.692	226.045	260.718	223.334	179.592	190.756	238.391	134.484
2.60_886.5280m/z		886.528	1	2.6014	0.18855	22	0.593566	1.14569	0.196222	C	N	100 - 57.7	4407.86	20.08	5844.56	4505.49	2873.53	4723.16	3262.91	3555.92	3768.04	3103.99	1895.79	2674.79	2263.21	2115.56
1.11_356.0948m/z		356.095	1	1.11278	0.0523667	11	0.593899	1.16609	0.221678	C	N	100 - 32.4 - 9.43 - 0.707	116.438	16.91	140.223	62.646	146.446	84.4681	97.1711	117.922	90.4029	43.159	96.6168	47.8354	67.3996	70.1567
1.62_222.1124m/z		222.112	1	1.62368	0.34335	13	0.594439	1.18186	0.241064	C	N	100 - 19.7 - 28.2 - 10.8	2024.81	22.2	1937.64	2918.34	1218.46	1300.49	1789.78	2049.44	1249.21	2010.54	803.869	736.486	1241.42	1219.29
8.31_418.0695m/z		418.07	1	8.3122	0.6239	1	0.5952	1.05183	0.0728962	C	N	100 - 9.7	3461.49	4.07	3596.4	3472.74	3315.31	3777.61	2792.36	3302.82	2318.63	2392.49	2187.25	2139.31	1936.83	1964.98
1.67_257.1743m/z		257.174	1	1.66558	0.477283	19	0.595379	1.33693	0.41892	C	N	100 - 14 - 3.63	2249.81	38.65	1790.25	955.193	4004	1006.45	1738.12	2303.9	1154.19	658.066	2641.6	569.964	1205.59	1370.69	HMDB0000872	Tetradecanedioic acid	M-H	C14H26O4	38.1	0	-5.77664	97.1395		http://nonlinear.com/redirect/outbound?p=hmdb&param=HMDB0000872
2.22_343.0448m/z		343.045	1	2.2162	0.0838	37	0.595806	1.19966	0.262629	C	N	100 - 28.4	883.487	16.98	1056.15	808.889	785.424	1085.13	848.8	275.414	680.908	557.272	518.177	614.521	588.743	163.855
4.07_318.9122m/z		318.912	1	4.06668	0.0523667	1	0.595989	1.22829	0.296648	C	N	100 - 74.8	402.062	40.71	457.285	217.915	530.986	491.952	304.406	185.65	294.815	150.129	350.314	278.599	211.141	110.451
1.14_503.1362m/z		503.136	1	1.14422	0.06285	81	0.596175	2.57407	1.36405	C	N	100 - 36.2	6.08704	161.73	0	0	18.2611	6.77713	0.317126	0	0	0	12.0476	3.83798	0.219964	0	HMDB0134748	{4-[5,7-dihydroxy-8-(3-methylbut-2-en-1-yl)-4-oxo-3,4-dihydro-2H-1-benzopyran-3-yl]-2-hydroxy-6-(3-methylbut-2-en-1-yl)phenyl}oxidanesulfonic acid	M-H	C25H28O9S	36.4	0	-3.83958	86.2423		http://nonlinear.com/redirect/outbound?p=hmdb&param=HMDB0134748
2.81_177.0374m/z		177.037	1	2.80852	0.0523667	31	0.596743	1.285	0.361763	C	N	100 - 86.6 - 89.1	74.6686	31.05	48.987	80.9736	94.0453	52.914	104.752	16.6582	31.5823	55.7855	62.0456	29.9659	72.6579	9.91064
2.99_228.9921m/z		228.992	1	2.98675	0.0814333	5	0.59856	1.19142	0.252684	C	N	100 - 6.64	642.834	32.17	527.624	459.433	941.444	339.23	634.987	644.438	340.163	316.519	621.11	192.111	440.438	383.402
1.18_703.5935m/z		703.593	1	1.17563	0.0419	763	0.599307	1.09673	0.133204	C	N	100 - 67 - 66.6	318.068	14.64	294.695	371.707	287.802	243.817	253.942	372.288	189.992	256.082	189.875	138.077	176.138	221.489	HMDB0112230	CE(9D6)	M-H	C48H80O3	31.2	0	-14.2008	70.7214		http://nonlinear.com/redirect/outbound?p=hmdb&param=HMDB0112230
3.89_140.0337m/z		140.034	1	3.89097	0.0733333	5	0.599372	1.10949	0.149899	C	N	100 - 6.49	360.418	17.37	412.899	377.239	291.116	305.904	420.96	247.685	266.2	259.893	192.061	173.238	291.985	147.358
3.15_785.5198m/z		785.52	1	3.15198	0.0419	10	0.601301	1.19109	0.252287	C	N	100 - 35.5	215.81	34.02	294.711	203.202	149.515	99.5888	193.325	250.644	190.003	139.993	98.6416	56.3985	134.094	149.118
2.54_380.0159m/z		380.016	1	2.53855	0.0419	1	0.602457	1.28725	0.364295	C	N	100 - 80	1085.52	53.31	1732.31	616.576	907.679	559.468	1381.08	589.302	1116.83	424.781	598.833	316.834	957.944	350.6
4.93_371.1636m/z		371.164	1	4.93137	0.06285	61	0.602477	1.50707	0.591747	C	N	100 - 11.9	354.593	58.02	251.694	733.697	78.3865	91.462	363.095	251.301	162.269	505.47	51.7149	51.7961	251.849	149.509	HMDB0038595	Alkaloid AQC2	M+FA-H	C19H22N2O3	36.3	0	7.21185	89.6906		http://nonlinear.com/redirect/outbound?p=hmdb&param=HMDB0038595
3.05_401.1176m/z		401.118	1	3.04723	0.0419	90	0.602591	1.476	0.561693	C	N	100	69.8268	71.18	71.9781	118.422	19.0801	95.971	45.9534	0	46.4048	81.5852	12.588	54.3497	31.8741	0
2.86_271.1154m/z		271.115	1	2.86095	0.115283	22	0.602758	1.56998	0.650749	C	N	100 - 8.66	280.335	90.52	548.977	44.7081	247.321	171.281	364.396	0	353.93	30.801	163.168	96.9989	252.752	0	HMDB0033663	Decarbamoylneosaxitoxin	M-H	C9H16N6O4	38.5	0	-2.29218	95.3952		http://nonlinear.com/redirect/outbound?p=hmdb&param=HMDB0033663
4.21_418.0016m/z		418.002	1	4.21333	0.0523667	1	0.603453	1.31141	0.391124	C	N	100 - 8.47	244.423	23.18	179.262	282.079	271.928	29.5245	163.745	365.875	115.572	194.334	179.402	16.7201	113.576	217.674	HMDB0124761	{4-hydroxy-7-[(sulfooxy)methyl]-3-(3,4,5-trihydroxyphenyl)-2,8-dioxatricyclo[7.3.1.0鈦?鹿鲁]trideca-1(12),3,5(13),6,9-pentaen-11-ylidene}oxidanium	M-H2O-H	C18H13O11S+	35.6	0	3.66669	82.5039		http://nonlinear.com/redirect/outbound?p=hmdb&param=HMDB0124761
4.21_271.0027m/z		271.003	1	4.21333	0.0733333	11	0.603737	1.33855	0.420668	C	N	100 - 7.55	1686.94	37.28	974.22	2163.93	1922.67	99.1027	1276.44	2405.29	628.088	1490.81	1268.46	56.1232	885.36	1431	HMDB0126595	3-[3-methoxy-4-(sulfooxy)phenyl]-2-oxopropanoic acid	M-H2O-H	C10H10O8S	31.7	0	37.596	89.8286		http://nonlinear.com/redirect/outbound?p=hmdb&param=HMDB0126595
2.47_593.3652m/z		593.365	1	2.46522	0.115217	5	0.604293	1.37384	0.458214	C	N	100 - 36.9 - 4.29	3886.9	42.19	6208.47	452.514	4999.7	2672.08	4093.72	1721.85	4002.65	311.752	3298.51	1513.24	2839.48	1024.4
2.74_979.5337m/z		979.534	1	2.7352	0.1338	4	0.604536	1.09785	0.134687	C	N	100 - 97.7 - 74.7 - 92.6 - 88.8 - 75.5	3689.26	14.13	4723.4	3128.38	3216	3897.72	2996.7	3186.86	3045.21	2155.25	2121.73	2207.33	2078.56	1895.99
1.36_561.4789m/z		561.479	1	1.36182	0.393317	20	0.604586	1.19021	0.251211	C	N	100 - 30.6 - 30.1 - 9.7 - 35.8 - 0.375	39984.7	23.07	60321	25502	34131.2	24643.9	38128.1	38012.5	38889.4	17569.2	22517.8	13956.2	26446.3	22615.2
3.24_338.0728m/z		338.073	1	3.23578	0.136167	8	0.604717	1.42292	0.508859	C	N	100 - 11.2	100.87	50.39	185.315	14.5699	102.725	29.7509	94.0697	88.8468	119.474	10.0377	67.7721	16.8484	65.2484	52.8586	HMDB0015149	Balsalazide	M-H2O-H	C17H15N3O6	34.9	0	-15.2764	90.1276		http://nonlinear.com/redirect/outbound?p=hmdb&param=HMDB0015149
3.80_572.2862m/z		572.286	1	3.79668	0.0733333	5	0.605208	1.67065	0.740409	C	N	100 - 38.5 - 4.79	355.327	70.64	54.8125	182.838	828.331	109.483	385.054	143.527	35.3381	125.964	546.485	62.0019	267.08	85.39	HMDB0029334	Nummularine B	M-H2O-H	C32H41N5O6	38.6	0	-2.72217	96.0217		http://nonlinear.com/redirect/outbound?p=hmdb&param=HMDB0029334
1.45_474.3664n	474.366	473.359	1	1.44562	0.52965	7	0.60579	1.34322	0.425693	C	N	100 - 30.6 - 19 - 5.22	58254.6	32.49	108676	28618.3	37469.8	31708.3	39371.9	59028.2	70064.2	19716.2	24720.4	17956.8	27309.1	35118.3			M-H, M+FA-H
2.15_445.2929m/z		445.293	1	2.15335	0.0837833	10	0.607154	1.25959	0.332955	C	N	100 - 26.1 - 62.3 - 10.4	1004.71	37.62	1032.13	613.728	1368.27	1208.14	211.419	973.386	665.424	422.818	902.703	684.184	146.644	579.107
3.13_641.3102m/z		641.31	1	3.13103	0.178083	6	0.607397	1.12558	0.170664	C	N	100 - 91.1 - 57 - 67.1	2700.63	24.17	3129.3	1850.29	3122.28	1811.36	2971.03	2415.58	2017.49	1274.73	2059.9	1025.8	2060.76	1437.13
1.93_382.2889m/z		382.289	1	1.92527	0.115217	1	0.607708	1.21267	0.278189	C	N	100 - 15.1	203.971	16.75	241.913	194.36	175.641	45.9677	235.254	223.378	155.963	133.902	115.878	26.0321	163.176	132.896
4.07_860.6800m/z		860.68	1	4.06668	0.115233	19	0.608691	1.27185	0.346932	C	N	100	547.468	44.88	235.158	855.492	551.755	247.321	411.689	632.338	151.608	589.378	364.016	140.061	285.555	376.204
4.08_240.9405m/z		240.941	1	4.07717	0.0733167	1	0.609612	1.14168	0.191157	C	N	100 - 58.5	378.896	12.85	341.009	260.797	534.883	381.113	306.579	307.937	219.851	179.672	352.885	215.83	212.649	183.204
2.67_161.0463m/z		161.046	1	2.67472	0.102383	62	0.610627	1.10117	0.139038	C	N	100 - 19	412.868	17.18	433.219	501.339	304.047	334.578	341.011	449.218	279.3	345.39	200.592	189.476	236.531	267.258
2.21_255.1584m/z		255.158	1	2.20572	0.0942667	22	0.611192	1.67249	0.741998	C	N	100 - 42 - 7.46	44.6448	52.58	15.0208	11.1521	107.762	13.5657	41.4866	25.0285	9.68403	7.68304	71.0948	7.68244	28.7758	14.8905	HMDB0000394	3-Hydroxytetradecanedioic acid	M-H2O-H	C14H26O5	34.2	0	-6.66255	78.6906		http://nonlinear.com/redirect/outbound?p=hmdb&param=HMDB0000394
4.11_843.1332m/z		843.133	1	4.10858	0.301417	2	0.61162	1.20663	0.270985	C	N	79.7 - 100 - 93.3 - 83.1 - 71 - 50.7 - 23.2 - 6.58	2213.27	20.23	1832.51	2706.5	2100.81	637.847	2043.95	2820.97	1181.43	1864.6	1385.99	361.221	1417.72	1678.31
4.82_308.0000n	308	352.985	1	4.81615	0.0733333	2	0.612007	1.12086	0.164609	C	N	100 - 79.9	372.161	21.88	372.855	453.236	290.392	271.61	280.74	443.743	240.383	312.25	191.584	153.816	194.726	264			M-H, M+FA-H
3.40_78.9578m/z		78.9578	1	3.40102	0.2176	4	0.612316	2.0895	1.06316	C	N	100 - 32.7 - 4.4	24.7484	87.18	0	4.06983	70.1754	18.9496	16.5828	0	0	2.80385	46.2976	10.7314	11.5022	0
4.99_364.0713m/z		364.071	1	4.99422	0.0709667	6	0.613827	2.28608	1.19287	C	N	100 - 18.3	47.5079	121.97	1.67766	140.846	0	0	13.3241	49.0202	1.0816	97.0337	0	0	9.24181	29.1641
2.69_98.0235m/z		98.0235	1	2.6933	0.186183	4	0.615106	1.68902	0.756185	C	N	100	18.5041	108.9	0	39.9739	15.5384	0	7.44803	25.4186	0	27.5394	10.2513	0	5.16609	15.1225
3.09_518.2986m/z		518.299	1	3.08913	0.372367	1	0.615294	1.06918	0.0965091	C	N	100 - 23.3 - 92.2 - 26.3	5822.26	13.49	5438.52	5302.55	6725.7	6485.75	5025.67	4825.13	3506.26	3653.11	4437.22	3672.96	3485.9	2870.67
2.24_228.1321n	228.132	273.165	1	2.23713	0.14665	3	0.615397	1.13606	0.184039	C	N	100 - 7.11	1014.41	15.17	764.566	848.621	1430.03	962.162	736.839	979.747	492.922	584.645	943.451	544.885	511.085	582.891	HMDB0000933	Traumatic acid	M-H, M+FA-H	C12H20O4	35	0	-17.9339	93.0203		http://nonlinear.com/redirect/outbound?p=hmdb&param=HMDB0000933
4.99_257.0993n	257.099	256.091	1	4.99422	0.0919	4	0.615434	1.64673	0.7196	C	N	100 - 8.73	111.548	44.64	36.0375	268.783	29.8244	48.945	51.6558	102.618	23.2336	185.174	19.6764	27.7182	35.8294	61.0515			M-H2O-H, M-H
2.51_195.0311m/z		195.031	1	2.50712	0.1676	27	0.615831	1.07353	0.102368	C	N	100 - 32.1	1962.85	5.96	2038.9	2021.45	1828.19	1700.04	1495.41	2289.74	1314.49	1392.65	1206.13	962.755	1037.24	1362.26
1.51_287.0469m/z		287.047	1	1.50847	0.167583	69	0.615836	1.47043	0.556242	C	N	100 - 57.1	392.529	75.08	792.322	175.606	209.657	111.595	493.172	196.076	510.817	120.981	138.32	63.1975	342.073	116.653
4.82_205.0159m/z		205.016	1	4.81615	0.0838	12	0.615913	1.06876	0.0959412	C	N	100 - 6.37	1880.69	5.56	1769.73	1977.19	1895.13	1468.14	1632.96	2177.95	1140.96	1362.15	1250.3	831.428	1132.65	1295.75
1.30_142.0612m/z		142.061	1	1.30133	0.0733333	8	0.616842	1.19434	0.256215	C	N	100 - 82.1 - 59.7	198.186	25.17	157.431	183.321	253.806	256.573	165.191	76.0481	101.497	126.296	167.446	145.301	114.579	45.2441
3.42_379.1412m/z		379.141	1	3.42197	0.0419	26	0.617064	1.76174	0.816998	C	N	100 - 15.1	4.54101	112.5	0.63995	10.9249	2.05817	5.92081	0.747105	1.06481	0.412581	7.52655	1.35786	3.35303	0.518205	0.6335
1.36_498.9279m/z		498.928	1	1.36182	1.50955	5	0.617074	1.80487	0.851893	C	N	100 - 7.09 - 0.976	67473.3	122.04	22261.7	162520	17637.6	94682.9	14066.4	3402.95	14352.3	111966	11636.3	53620.2	9756.69	2024.55
2.48_561.3800m/z		561.38	1	2.4757	0.0942833	6	0.617137	1.19571	0.257864	C	N	100 - 34.9 - 5.24	3520.01	20.65	2549.5	2480.57	5529.95	2246.52	3224.05	3361.04	1643.68	1708.95	3648.34	1272.24	2236.26	1999.62
4.37_143.0326m/z		143.033	1	4.36808	0.11285	26	0.618096	1.16178	0.216341	C	N	100 - 9	258.905	21.99	309.789	269.528	197.399	107.993	264.309	296.252	199.723	185.687	130.232	61.1578	183.33	176.252
2.82_361.1354m/z		361.135	1	2.819	0.157183	38	0.6198	1.35168	0.43475	C	N	100 - 22.3	321.28	59.24	316.326	514.028	133.486	195.147	446.406	71.5173	203.938	354.132	88.0664	110.515	309.635	42.5485
4.86_449.9323m/z		449.932	1	4.85805	0.136167	1	0.621174	1.11442	0.156292	C	N	91 - 100 - 47.2	296.135	5.54	201.87	396.349	290.185	258.51	256.008	282.672	130.147	273.059	191.447	146.398	177.572	168.173
2.40_602.4444m/z		602.444	1	2.40237	0.3433	1	0.621458	1.5037	0.588514	C	N	100	121.582	56.64	117.199	0	247.545	45.231	64.8246	132.51	75.5595	0	163.316	25.6149	44.9635	78.8355
4.85_233.9917m/z		233.992	1	4.84757	0.0733333	3	0.621916	1.04652	0.0655932	C	N	100 - 76.5 - 4.9	713.024	5.27	652.799	824.213	662.061	640.358	707.425	696.212	420.865	567.829	436.789	362.643	490.683	414.205
4.12_911.1530m/z		911.153	1	4.11907	0.1257	19	0.624161	1.33334	0.41505	C	N	100 - 91 - 68.7 - 54.8 - 62.6 - 82.5 - 75.9	1191.87	41.81	663.723	1653.59	1258.31	26.6087	958.997	1696.09	427.908	1139.22	830.158	15.0688	665.177	1009.07
2.62_227.0990m/z		227.099	1	2.62235	0.0733333	44	0.624281	1.07736	0.107505	C	N	100 - 5.47	357.557	10.42	382.751	375.155	314.764	339.195	403.174	253.275	246.763	258.458	207.663	192.091	279.648	150.684
1.34_370.0973n	370.097	369.128	1	1.34323	0.0604833	26	0.625276	1.26517	0.339326	C	N	100 - 21.6	337.592	30.73	284.54	457.124	271.112	69.6887	483.358	247.462	183.445	314.929	178.864	39.4657	335.266	147.225	HMDB0031941	8'-Episesaminone	M-H2O-H, M-H	C20H18O7	35.1	0	-21.3809	96.2387		http://nonlinear.com/redirect/outbound?p=hmdb&param=HMDB0031941
1.01_147.0205m/z		147.021	1	1.01042	0.0604833	1	0.625578	1.06777	0.0945996	C	N	94.2 - 49.4 - 100 - 38.1	248.948	13.23	274.599	200.85	271.396	260.042	199.485	239.917	177.036	138.373	179.051	147.265	138.367	142.736
4.39_725.3722m/z		725.372	1	4.38903	0.332833	2	0.625817	1.02954	0.0420056	C	N	100 - 6.54	7527.88	2.34	7711.48	7511.58	7360.58	7343.38	6609.37	7982.82	4971.65	5174.99	4856.08	4158.65	4584.37	4749.3
2.70_139.0176m/z		139.018	1	2.70377	0.15475	10	0.626161	1.11699	0.159611	C	N	100 - 49.9	436.424	13.37	326.536	387.477	595.259	450.997	358.318	362.832	210.52	266.946	392.717	255.406	248.536	215.863
2.61_930.5456m/z		930.546	1	2.61187	0.2095	4	0.628334	1.05819	0.0816054	C	N	100 - 60.9	2914.16	2.78	3512.22	2699.42	2530.83	2822.29	2671.09	2768.31	2264.36	1859.73	1669.69	1598.3	1852.71	1646.98
1.69_449.2195m/z		449.22	1	1.69465	0.13385	5	0.629196	1.32117	0.401815	C	N	100 - 23.5	1183.14	13.45	2186.83	1056.07	306.519	836.05	816.429	1034.1	1409.87	727.563	202.223	473.466	566.29	615.226
2.47_708.4871m/z		708.487	1	2.46522	0.36425	44	0.629394	1.27089	0.345843	C	N	100 - 45.4 - 23.9 - 1.42	1481.45	16.81	934.134	840.919	2669.31	1390.75	1032.61	1073.68	602.244	579.339	1761.05	787.598	716.234	638.777
2.66_366.0044m/z		366.004	1	2.66425	0.05	1	0.629524	1.5155	0.599791	C	N	100 - 20.6	61.6908	59.55	50.1918	102.801	32.0799	1.50793	108.827	11.7849	32.359	70.823	21.1644	0.853962	75.4844	7.01131
4.11_989.1040m/z		989.104	1	4.10858	0.2176	4	0.629741	1.28438	0.361071	C	N	88.3 - 100 - 90 - 88.3 - 76.2	1209.48	50.82	817.129	1917.89	893.418	288.333	961.867	1574.86	526.81	1321.3	589.425	163.287	667.168	936.946
3.85_265.9870m/z		265.987	1	3.84907	0.10475	1	0.630372	1.21796	0.284472	C	N	100 - 56.2 - 29.1	481.715	25.36	290.281	365.683	789.179	508.556	360.719	317.249	187.147	251.932	520.654	288.002	250.201	188.744
3.29_463.2138m/z		463.214	1	3.28817	0.06285	27	0.632263	1.30995	0.389511	C	N	100 - 14.6	40.6474	5.11	12.9423	33.0767	75.9233	32.1214	29.2092	31.7586	8.34399	22.7877	50.0898	18.1908	20.26	18.8945
4.04_886.1127m/z		886.113	1	4.03527	0.301417	3	0.633459	1.14765	0.198682	C	N	100 - 89.5 - 77.9 - 66 - 48.8 - 27.4 - 11.9	3279.73	15.91	2725.9	3762.33	3350.95	1460.06	3033.89	4079.38	1757.41	2592	2210.76	826.851	2104.36	2426.99
2.63_118.0256n	118.026	99.0077	1	2.63282	0.0919	7	0.63791	1.43779	0.523853	C	N	100 - 2.28	16.0314	82.35	14.4247	3.04015	30.6293	20.773	10.1923	2.48475	9.29974	2.09447	20.2074	11.764	7.06956	1.47828	HMDB0000202	Methylmalonic acid	M-H2O-H, M-H	C4H6O4	37.5	0	-8.66205	96.9932		http://nonlinear.com/redirect/outbound?p=hmdb&param=HMDB0000202
1.57_349.1811m/z		349.181	1	1.57132	0.14665	9	0.638404	1.0369	0.0522703	C	N	100 - 37 - 37.5 - 0.616	668.35	3.27	679.761	643.18	682.108	573.177	728.06	632.469	438.248	443.11	450.015	324.598	504.995	376.281
6.69_554.2618m/z		554.262	1	6.6874	0.05	2	0.639621	1.27589	0.351503	C	N	100 - 29.2 - 4.85	507.744	42.06	380.972	889.403	252.858	584.83	261.767	347.263	245.616	612.741	166.821	331.197	181.567	206.601
2.60_981.5917m/z		981.592	1	2.6014	0.115217	1	0.64002	1.07446	0.103612	C	N	100 - 77.6 - 44 - 29.2 - 18.9 - 17.3 - 17.7 - 17.1	3498.4	13.09	4084.62	3706.93	2703.66	2763.84	3506.28	3497.78	2633.39	2553.84	1783.72	1565.2	2432.01	2080.97
3.42_248.0245m/z		248.024	1	3.42197	0.0419	3	0.640458	1.12116	0.164996	C	N	100	76.5795	21.91	81.4993	97.8939	50.3452	85.3084	57.1268	62.4756	52.5432	67.4426	33.2148	48.3113	39.6242	37.1693
2.14_686.5317m/z		686.532	1	2.14287	0.06285	17	0.641091	2.07644	1.05411	C	N	100 - 49.1 - 3.12	56.512	101.9	168.393	0	1.14353	1.45171	56.5698	23.626	108.564	0	0.754436	0.822121	39.2378	14.056	HMDB0007869	PC(14:0/16:0)	M-H2O-H	C38H76NO8P	33.1	0	26.5012	90.0846		http://nonlinear.com/redirect/outbound?p=hmdb&param=HMDB0007869
2.00_184.0971m/z		184.097	1	1.99858	0.123333	20	0.641154	2.19329	1.1331	C	N	100 - 8.55	368.397	155.79	0	0	1105.19	469.467	34.4299	0	0	0	729.14	265.865	23.8812	0
2.14_572.2964m/z		572.296	1	2.14287	0.0733167	5	0.641735	1.26712	0.341548	C	N	100	105.54	24.68	98.2325	83.9291	134.457	124.689	0	125.185	63.3313	57.8217	88.7072	70.613	0	74.4776
1.45_472.3521n	472.352	517.391	1	1.44562	0.52965	22	0.641934	1.23915	0.309352	C	N	100 - 30.8	28879.7	17.59	50169.3	14653.1	21816.5	20224.7	21733.9	27959.4	32344.6	10095.1	14393.3	11453.5	15075	16634.2			M-H, M+FA-H
1.71_245.0385m/z		245.038	1	1.70512	0.0814333	14	0.643109	1.43182	0.517848	C	N	100 - 20	200.349	80.17	70.2766	150.902	379.869	3.21779	145.525	271.036	45.3079	103.961	250.616	1.82228	100.939	161.25
3.37_644.3474n	644.347	643.289	1	3.36958	0.2176	2	0.643822	1.15377	0.206358	C	N	100 - 33.5 - 27.5 - 9.15 - 7.55 - 2.44 - 0.429	4393.44	15.93	3703.8	2893.74	6582.78	4508.19	3472.92	3442.57	2387.87	1993.6	4342.93	2553.05	2408.88	2048.12			M-H2O-H, M-H
2.80_253.0909n	253.091	234.073	1	2.79805	0.0733333	11	0.644871	1.20578	0.269962	C	N	100 - 84.3	392.804	45.07	256.152	329.486	592.774	365.981	453.635	157.69	165.143	226.995	391.078	207.26	314.65	93.8164			M-H2O-H, M-H
3.44_282.9891m/z		282.989	1	3.44292	0.0523667	4	0.645044	1.16599	0.22156	C	N	100 - 6.59	253.939	30.38	173.438	327.212	261.167	228.967	311.226	113.17	111.817	225.428	172.303	129.667	215.872	67.3292
0.97_225.0490m/z		225.049	1	0.968517	0.06285	52	0.646125	1.14269	0.192437	C	N	100 - 4.82	240.868	20.33	234.89	195.157	292.557	231.072	109.326	291.971	151.435	134.45	193.012	130.859	75.8307	173.705
3.11_939.5544m/z		939.554	1	3.11008	0.0314333	1	0.646152	1.72103	0.783273	C	N	100 - 32	54.2561	34.4	10.8864	6.79047	145.092	43.9463	23.926	26.7038	7.01855	4.67819	95.7229	24.8874	16.5955	15.8872
1.37_702.3999m/z		702.4	1	1.3723	0.112867	4	0.646614	1.0913	0.126047	C	N	99.2 - 100 - 69.4 - 81.5 - 39.5 - 63.9 - 21.5	2132.09	17.62	2534.09	2072.4	1789.77	2253.16	2229.73	1378.24	1633.75	1427.75	1180.78	1276	1546.58	819.969
5.78_284.0070m/z		284.007	1	5.7832	0.1338	1	0.646623	1.06664	0.0930674	C	N	100 - 40.8	303.464	12.39	293.184	272.09	345.119	226.523	291.857	335.138	189.018	187.452	227.689	128.283	202.437	199.387
2.74_842.5563m/z		842.556	1	2.7352	0.144283	76	0.646926	1.03353	0.0475816	C	N	100	11194.3	0.83	11292.6	11109.2	11180.9	12292.4	10008	10192.9	7280.46	7653.54	7376.5	6961.34	6941.71	6064.16
1.04_470.2063m/z		470.206	1	1.03947	0.05	3	0.64709	1.10157	0.139562	C	N	81.6 - 100 - 31	169.127	7.25	159.869	183.023	164.49	137.579	212.953	110.067	103.069	126.091	108.521	77.9128	147.708	65.4833
3.31_175.0862m/z		175.086	1	3.30912	0.0523667	9	0.647717	1.3569	0.440312	C	N	100 - 5.98	182.457	71.6	67.1023	324.324	155.945	255.24	93.9853	54.1737	43.2614	223.438	102.883	144.546	65.1898	32.2301
3.78_179.0538m/z		179.054	1	3.77573	0.219967	52	0.648107	1.23433	0.303725	C	N	100 - 42.3	823.791	38.69	457.973	1041.37	972.028	411.075	406.3	1184.83	295.259	717.438	641.288	232.797	281.817	704.902
3.03_508.4972m/z		508.497	1	3.02628	0.0814333	1	0.648709	1.16807	0.224129	C	N	100 - 15.2	1062.07	21.8	849.587	1027.77	1308.86	545.713	1461.27	720.778	547.735	708.066	863.51	309.044	1013.56	428.82
1.28_180.1501n	180.15	179.107	1	1.28038	0.0838	5	0.649994	1.12673	0.172137	C	N	100 - 13.5 - 2.83	217.03	24.82	198.185	296.476	156.431	139.456	206.358	232.048	127.771	204.253	103.204	78.9756	143.134	138.054			M-H2O-H, M-H
2.45_301.1145m/z		301.115	1	2.45475	0.36425	74	0.650328	1.06454	0.0902295	C	N	100 - 57	2726.7	5.26	3099.38	2070.98	3009.75	2640.87	2405.98	2637.33	1998.2	1426.77	1985.65	1495.56	1668.83	1569.06
3.89_328.0371m/z		328.037	1	3.89097	0.06285	11	0.650811	1.12773	0.173416	C	N	100 - 11.5	133.403	10.84	133.483	147.825	118.9	127.87	164.425	62.5864	86.0576	101.842	78.4433	72.4144	114.048	37.2352
3.79_355.9978m/z		355.998	1	3.78622	0.14665	4	0.650829	1.19323	0.254877	C	N	100 - 71.6 - 61.8	448.231	40.31	281.18	382.066	681.445	541.998	339.081	245.851	181.279	263.219	449.578	306.941	235.193	146.267
4.15_383.0673m/z		383.067	1	4.15048	0.02095	23	0.65089	1.63622	0.710368	C	N	100 - 21.9	44.8416	88.41	0	75.2414	59.2835	0	82.2168	0	0	51.8364	39.1118	0	57.027	0
1.37_429.2903n	429.29	428.315	1	1.3723	0.2176	1	0.652359	1.18793	0.248448	C	N	100 - 57.6 - 14.1 - 14.3 - 5.5	1324.6	14.09	2163.26	978.894	831.634	1237.5	1169.72	937.92	1394.67	674.394	548.664	700.81	811.34	558.007			M-H2O-H, M-H
4.32_160.8927m/z		160.893	1	4.31808	0.1338	4	0.652959	1.09292	0.128189	C	N	100	204.833	22.05	181.45	174.715	258.335	233.377	175.559	153.319	116.982	120.367	170.435	132.165	121.771	91.2154
5.83_112.9849m/z		112.985	1	5.8251	0.0838	5	0.653071	1.07491	0.104221	C	N	100	194.483	12.26	194.206	170.772	218.47	182.691	137.948	222.146	125.206	117.651	144.134	103.46	95.6835	132.164
4.93_131.0813m/z		131.081	1	4.93137	0.1338	32	0.653272	1.19709	0.259533	C	N	100 - 6.44 - 0.271	5466.73	26.54	5276.15	8537.01	2587.04	3199.88	5510.96	4989.2	3401.57	5881.44	1706.78	1812.14	3822.5	2968.28
1.18_717.5187m/z		717.519	1	1.17563	0.0523833	45	0.653836	1.04928	0.0694014	C	N	100 - 56.1 - 26.3	127.246	4.96	129.2	146.733	105.804	115.877	120.176	127.755	83.2961	101.089	69.8035	65.6224	83.3563	76.0068
3.31_271.0560m/z		271.056	1	3.30912	0.06285	90	0.65646	2.12801	1.08951	C	N	100 - 16.4	5.71107	173.21	0	17.1332	0	0	0	8.05127	0	11.8037	0	0	0	4.79002
4.93_232.0448m/z		232.045	1	4.93137	0.0837833	2	0.6573	1.22313	0.290573	C	N	100 - 13.2	510.515	39.86	471.675	821.231	238.638	231.197	551.404	469.554	304.092	565.775	157.44	130.93	382.463	279.357
2.98_511.2876m/z		511.288	1	2.97628	0.0943833	22	0.657628	1.33947	0.421658	C	N	65.2 - 100	11279.3	44.95	5782.92	5641.4	22413.5	12435.8	7907.99	4918.38	3728.3	3886.56	14787.1	7042.56	5485.12	2926.14	HMDB0040844	(S)-Nerolidol 3-O-[a-L-rhamnopyranosyl-(1->2)-b-D-glucopyranoside]	M-H2O-H	C27H46O10	27.6	0	-6.80528	45.8983		http://nonlinear.com/redirect/outbound?p=hmdb&param=HMDB0040844
4.82_197.0133n	197.013	196.006	1	4.81615	0.0942667	1	0.659997	1.05653	0.0793361	C	N	100 - 17.5	702.373	13.47	796.636	702.998	607.483	566.801	661.958	765.614	513.598	484.32	400.782	320.987	459.145	455.495			M-H, M+FA-H
1.46_444.3222n	444.322	489.348	1	1.4561	0.261867	10	0.660742	1.19201	0.253393	C	N	100 - 28.5	17484.3	6.02	29178.4	9926.28	13348.2	13753.1	14734.8	15515.8	18811.5	6838.56	8806.36	7788.58	10220.3	9230.98			M-H, M+FA-H
2.26_217.1059m/z		217.106	1	2.25808	0.0942667	22	0.661184	1.44305	0.529125	C	N	100 - 11.6	78.0131	89.26	2.77612	81.9467	149.316	18.9647	34.1324	109.086	1.78979	56.4559	98.5103	10.7399	23.6749	64.8998	HMDB0000350	3-Hydroxysebacic acid	M-H	C10H18O5	37.4	0	-10.4061	98.0932		http://nonlinear.com/redirect/outbound?p=hmdb&param=HMDB0000350
2.97_624.4165m/z		624.417	1	2.9658	0.16775	1	0.661511	1.16157	0.21608	C	N	100 - 42.8 - 19.7 - 10.5 - 8.21 - 49.1	10420.9	30.43	9341.04	6492.52	15429.2	12016.7	8152.67	6744.7	6022.24	4472.92	10179.3	6805.24	5654.84	4012.69
4.05_378.0187m/z		378.019	1	4.04573	0.02095	3	0.663777	1.48388	0.569377	C	N	100 - 4.41	17.0069	90.09	21.2881	0	29.7326	7.86483	0	26.5184	13.7246	0	19.6159	4.45396	0	15.7769
2.44_332.1774m/z		332.177	1	2.44427	0.372367	6	0.665535	1.16823	0.224329	C	N	100 - 44.4 - 39 - 4.15 - 0.67	1770.96	35.58	1565.22	1114.69	2632.99	1573.37	2024.28	950.152	1009.11	767.946	1737.09	891.019	1404.08	565.284	HMDB0014592	Dipivefrin	M-H2O-H	C19H29NO5	28.4	0	-26.55	66.4064		http://nonlinear.com/redirect/outbound?p=hmdb&param=HMDB0014592
1.90_287.2186m/z		287.219	1	1.90432	0.0733167	21	0.665851	1.05972	0.0836888	C	N	100	241.862	9.44	249.888	283.245	192.453	208.478	251.208	225.007	161.105	195.138	126.969	118.064	174.243	133.866
0.92_729.1623m/z		729.162	1	0.916133	0.0523667	4	0.669025	1.35683	0.440245	C	N	100 - 56	39.0686	74.87	71.519	30.9643	14.7227	39.2667	47.1152	0	46.1089	21.3324	9.71317	22.2373	32.6799	0
4.93_269.0083m/z		269.008	1	4.93137	0.0628333	9	0.669419	1.41839	0.504253	C	N	100 - 20.4	64.8954	89.08	49.5552	130.513	14.6182	13.1319	91.4413	32.6855	31.9487	89.9148	9.64421	7.43675	63.4253	19.4459
4.07_866.1812m/z		866.181	1	4.06668	0.0942667	4	0.669628	1.35083	0.433846	C	N	61.3 - 71.4 - 100	213.564	64.09	73.3524	346.828	220.51	0	158.409	315.885	47.2909	238.942	145.48	0	109.875	187.933
1.96_697.2420m/z		697.242	1	1.95668	0.47965	6	0.669633	1.28237	0.358815	C	N	100 - 34.3 - 18.8 - 0.835	4566.02	43.31	3451.87	3396.97	6849.21	7253.01	1248.67	2180.12	2225.45	2340.29	4518.71	4107.48	866.103	1297.04
4.12_249.0587n	249.059	248.051	1	4.11907	0.0942667	2	0.669956	1.23578	0.305426	C	N	100 - 13.1	866.684	43.2	790.187	536.467	1273.4	1271.29	343.728	488.95	509.44	369.591	840.114	719.95	238.416	290.896			M-H, M+FA-H
2.67_729.5459m/z		729.546	1	2.67472	0.23855	15	0.670171	1.10575	0.145024	C	N	81.6 - 100 - 42.7	8712.15	17.3	7246.18	6910.92	11979.3	7368.01	6845.2	9423.67	4671.67	4761.18	7903.28	4172.6	4747.95	5606.52
2.87_862.6468n	862.647	843.629	1	2.87143	0.382983	2	0.670638	1.06734	0.0940191	C	N	100 - 63.8	44331.6	11.93	50390.4	41979.8	40624.6	39499.5	33568.1	51536.4	32487.1	28921.4	26801.8	22369.1	23283.4	30661.1			M-H2O-H, M+FA-H
1.19_638.5664m/z		638.566	1	1.18612	0.06285	1	0.670677	1.13065	0.177149	C	N	100 - 33.6	177.671	25.75	144.841	158.24	229.933	170.484	88.8331	212.106	93.3802	109.017	151.696	96.5472	61.6162	126.191
6.89_515.1427m/z		515.143	1	6.88643	0.10475	50	0.671589	1.04111	0.0581236	C	N	100 - 4.38	282.141	5.87	299.577	266.647	280.199	290.5	226.233	296.267	193.14	183.702	184.859	164.514	156.919	176.261
2.62_124.0066m/z		124.007	1	2.62235	0.186167	1	0.67163	1.86624	0.900131	C	N	100	28.1866	114.79	0	2.70462	81.8552	0	11.2745	34.0358	0	1.8633	54.0033	0	7.82022	20.2493
4.07_817.1603m/z		817.16	1	4.06668	0.0733167	15	0.673046	1.93418	0.951723	C	N	100 - 61.1 - 40.6	47.836	120.47	0	143.508	0	0	16.3867	57.8091	0	98.8677	0	0	11.3661	34.393
2.26_407.9822m/z		407.982	1	2.25808	0.40615	2	0.673165	1.17216	0.229175	C	N	100	3291.06	23.56	4071.45	2520.9	3280.84	2181.61	1539.23	4702.2	2624.9	1736.73	2164.51	1235.47	1067.64	2797.53	HMDB0001003	Adenosine phosphosulfate	M-H2O-H	C10H14N5O10PS	29.1	0	-46.5739	81.5792		http://nonlinear.com/redirect/outbound?p=hmdb&param=HMDB0001003
4.07_123.0238m/z		123.024	1	4.06668	0.115233	7	0.673822	1.07196	0.100254	C	N	100	648.525	11.44	562.92	687.84	694.814	661.163	717.596	436.205	362.919	473.877	458.398	374.426	497.738	259.516
4.32_623.0394m/z		623.039	1	4.31808	0.0419	1	0.675004	2.01621	1.01165	C	N	100 - 16.6	0.302173	173.21	0	0	0.906519	0.449615	0	0	0	0	0.598068	0.254623	0	0
2.53_333.0131m/z		333.013	1	2.52807	0.0942667	27	0.677124	1.34819	0.431026	C	N	100 - 23.3	941.951	46.24	516.572	352.631	1956.65	733.565	1002.87	359.592	333.038	242.94	1290.88	415.428	695.612	213.936
1.31_341.2118m/z		341.212	1	1.31182	0.144283	20	0.677739	1.12288	0.167207	C	N	100 - 22.9	290.809	25.51	341.326	171.213	359.888	206.147	237.742	333.064	220.055	117.955	237.433	116.744	164.902	198.153
2.12_437.0251n	437.025	418.007	1	2.12192	0.115217	1	0.679124	1.21842	0.285014	C	N	100 - 31.5	136.204	22.06	170.886	119.432	118.295	144.956	180.592	9.81441	110.172	82.2809	78.0441	82.0908	125.262	5.83899	HMDB0124761	{4-hydroxy-7-[(sulfooxy)methyl]-3-(3,4,5-trihydroxyphenyl)-2,8-dioxatricyclo[7.3.1.0鈦?鹿鲁]trideca-1(12),3,5(13),6,9-pentaen-11-ylidene}oxidanium	M-H2O-H, M-H	C18H13O11S+	33.6	0	16.5219	84.9986		http://nonlinear.com/redirect/outbound?p=hmdb&param=HMDB0124761
1.33_210.0726m/z		210.073	1	1.33277	0.102383	22	0.679712	1.03424	0.0485713	C	N	100 - 76	480.52	8.93	524.946	432.956	483.658	506.057	464.685	423.093	338.437	298.279	319.09	286.587	322.314	251.715	HMDB0003045	Ergothioneine	M-H2O-H	C9H15N3O2S	30.4	0	8.54589	61.4232		http://nonlinear.com/redirect/outbound?p=hmdb&param=HMDB0003045
3.14_636.2943m/z		636.294	1	3.14152	0.23045	1	0.679767	1.06948	0.0969068	C	N	100 - 41.8 - 47.5 - 35.2	1865.65	13.41	2154.16	1734.01	1708.79	1574.41	2202.19	1456.75	1388.8	1194.62	1127.36	891.611	1527.48	866.681
4.21_249.0204m/z		249.02	1	4.21333	0.0733333	8	0.680202	1.30053	0.379097	C	N	100 - 6.72 - 8.99 - 0.109	49.7402	54.5	20.515	54.649	74.0565	6.00687	32.0297	76.7019	13.2262	37.6496	48.8582	3.40177	22.2163	45.6331	HMDB0002326	Coumesterol	M-H2O-H	C15H8O5	36.4	0	3.96683	86.8014		http://nonlinear.com/redirect/outbound?p=hmdb&param=HMDB0002326
3.31_147.0357m/z		147.036	1	3.30912	0.102367	23	0.680669	1.18276	0.24216	C	N	100 - 16.9	139.345	39.09	103.27	201.997	112.767	190.928	91.8016	70.7091	66.579	139.163	74.3972	108.125	63.6752	42.0677
3.36_111.0088m/z		111.009	1	3.35912	0.40615	13	0.68101	1.07349	0.102309	C	N	100 - 10.1 - 5.31	2821.32	12.4	3210.12	3220.28	2033.55	2667.89	2284.35	2932.27	2069.59	2218.57	1341.62	1510.86	1584.47	1744.52
1.46_417.3000m/z		417.3	1	1.4561	0.199017	14	0.681852	1.15573	0.208804	C	N	100 - 25.2	2757.99	4.98	4400.07	1634.02	2239.87	2368.47	2277.36	2513.25	2836.76	1125.74	1477.74	1341.29	1579.62	1495.23
4.20_536.9994m/z		536.999	1	4.20287	0.06285	3	0.682092	1.57483	0.655199	C	N	100 - 15.9 - 15.1	24.685	99.85	6.36727	14.9807	52.7071	0	2.0323	44.9918	4.10503	10.3208	34.7731	0	1.40964	26.7675
1.45_521.4163m/z		521.416	1	1.44562	0.4981	8	0.682373	1.24731	0.318824	C	N	100 - 30.7 - 49.2 - 14.2	23858	27.44	43733.5	9203.58	18637	13738.2	19422.3	24222.1	28195.3	6340.67	12295.6	7780.12	13471.6	14410.7
4.41_453.0696m/z		453.07	1	4.40998	0.23045	20	0.682681	1.23053	0.299282	C	N	100	1543.38	25.71	1395.62	1992.79	1241.72	1350.18	2269.89	142.63	899.768	1372.9	819.212	764.624	1574.44	84.8566
1.27_443.1502m/z		443.15	1	1.26992	0.1257	17	0.683383	1.11631	0.158734	C	N	100 - 54.2	226.012	21.21	228.552	176.862	272.622	206.909	279.756	120.726	147.349	121.847	179.86	117.176	194.044	71.825
6.66_272.9568m/z		272.957	1	6.65835	0.23855	3	0.683401	1.01917	0.0274008	C	N	100 - 39.3 - 35.9	12348.2	4.53	12142.2	13163.3	11739	12599.1	11518.8	12229.8	7828.2	9068.69	7744.73	7135.05	7989.61	7276.01
3.09_415.1964m/z		415.196	1	3.08913	0.123333	33	0.684404	1.14043	0.189572	C	N	100	307.183	34.52	335.442	178.207	407.9	373.183	241.144	193.748	216.262	122.773	269.109	211.338	167.262	115.269
3.40_599.3138m/z		599.314	1	3.40102	0.2595	4	0.684419	1.14483	0.195132	C	N	100 - 29.2 - 6.36 - 5.17 - 1.62 - 2.02	10807.6	24.14	8119.45	7826.86	16476.6	7073.85	9627.77	11619.5	5234.68	5392.19	10870.3	4006.02	6677.99	6912.92
1.79_253.0524m/z		253.052	1	1.78897	0.301583	70	0.685929	1.22183	0.289049	C	N	100 - 26.5	863.001	52.94	508.526	701.884	1378.59	277.45	714.947	1126.55	327.851	483.553	909.516	157.124	495.9	670.231
3.94_872.5854n	872.585	917.57	1	3.94335	0.16525	3	0.68728	1.33808	0.420162	C	N	93.6 - 100 - 65.7 - 40.8	38.7809	10.82	82.1699	27.7538	6.41897	27.5194	26.8469	32.5812	52.9756	19.1205	4.23486	15.5846	18.6215	19.3839			M-H, M+FA-H
3.77_229.0276m/z		229.028	1	3.76527	0.0838	29	0.689903	1.2481	0.319731	C	N	65.7 - 100	216.616	37.86	112.702	135.225	401.92	245.847	157.388	117.435	72.6596	93.1612	265.164	139.226	109.167	69.8668
1.17_618.5750m/z		618.575	1	1.16517	0.0419	1	0.691455	1.13006	0.176405	C	N	100 - 19.9	141.885	17.76	138.228	168.708	118.718	115.187	70.1135	191.363	89.1168	116.229	78.3232	65.2319	48.632	113.849	HMDB0011775	Cer(d18:1/22:1(13Z))	M-H	C40H77NO3	32.5	0	-13.065	76.4289		http://nonlinear.com/redirect/outbound?p=hmdb&param=HMDB0011775
4.31_293.1749m/z		293.175	1	4.30762	0.0523833	21	0.692806	1.0387	0.0547769	C	N	100 - 7.15	182.358	6.55	207.787	181.882	157.404	187.101	164.085	175.505	133.962	125.305	103.846	105.958	113.812	104.415
1.36_593.1579m/z		593.158	1	1.36182	0.186183	89	0.693655	1.115	0.157041	C	N	100 - 36.5 - 8.6 - 0.169	728.593	16.36	596.727	828.774	760.278	946.463	632.674	381.208	384.715	570.972	501.587	535.994	438.834	226.796
2.99_144.0045n	144.005	142.997	1	2.98675	0.112867	4	0.694056	1.15261	0.204909	C	N	100 - 5.28 - 2.04	5248.21	29.42	4150.18	3473.86	8120.6	3074.63	5685.85	4899.47	2675.66	2393.26	5357.5	1741.2	3943.81	2914.89			M-H2O-H, M-H
2.12_646.5142n	646.514	645.507	1	2.12192	0.10475	1	0.694089	1.56929	0.650109	C	N	100 - 40.1 - 12.7 - 1.22	363.903	66.8	958.85	13.368	119.489	62.3859	267.206	366.079	618.179	9.20969	78.832	35.33	185.339	217.795			M-H, M+FA-H
4.93_174.0872m/z		174.087	1	4.93137	0.115217	10	0.694204	1.1685	0.224657	C	N	100 - 7.44 - 0.27	2423.36	25.93	2186.01	3852.88	1231.2	1455.08	2427.79	2338.87	1409.34	2654.38	812.276	824.032	1683.96	1391.49
1.49_401.3365m/z		401.336	1	1.48752	0.136167	27	0.694228	1.15754	0.211058	C	N	100 - 16.3	617.201	8.41	978.903	300.996	571.704	488.372	533.174	578.06	631.107	207.367	377.177	276.572	369.819	343.911
1.03_338.9731m/z		338.973	1	1.02898	0.05	11	0.695308	1.408	0.493645	C	N	100	116.652	63.61	31.2476	153.401	165.307	217.411	0	31.1371	20.1456	105.683	109.06	123.123	0	18.5247
2.67_274.0946m/z		274.095	1	2.67472	0.123333	18	0.695475	1.07474	0.103983	C	N	100 - 61.7	387.567	5.97	366.607	412.381	383.714	274.194	325.309	482.346	236.355	284.104	253.152	155.28	225.64	286.967
2.43_579.3785m/z		579.378	1	2.4338	0.14665	10	0.695562	1.23332	0.302553	C	N	100 - 59.2 - 2.12 - 5.81	846.441	55.05	563.781	506.252	1469.29	437.037	1121.05	500.84	363.474	348.774	969.353	247.5	777.579	297.97
4.39_159.1215m/z		159.122	1	4.38903	0.0314167	16	0.696477	1.22352	0.291037	C	N	100 - 40.6	407.055	25.44	287.776	459.664	473.726	0	474.812	523.264	185.531	316.679	312.537	0	329.338	311.311
2.50_443.1971m/z		443.197	1	2.49665	0.178067	14	0.696669	1.13285	0.179954	C	N	100 - 33.9	3401.36	34.27	4851.08	2963.09	2389.91	3759.77	3416.87	1830.83	3127.53	2041.38	1576.72	2129.21	2370	1089.23
2.07_342.2627m/z		342.263	1	2.06955	0.144283	2	0.698951	1.05736	0.0804709	C	N	100 - 36.5 - 0.388	1760.45	15.99	1816.04	1440.86	2024.45	1971.13	1535.65	1488.05	1170.81	992.662	1335.61	1116.28	1065.16	885.3
4.82_330.0872n	330.087	375.08	1	4.81615	0.0733333	31	0.69977	1.04853	0.0683683	C	N	100 - 24.9 - 9.02 - 0.755	1609.39	3.91	1548.56	1674.11	1605.51	1208.6	1583.71	1812.4	998.366	1153.35	1059.22	684.444	1098.49	1078.27			M-H, M+FA-H
1.30_417.1490m/z		417.149	1	1.30133	0.207133	56	0.700307	1.16021	0.214391	C	N	100 - 38.4	111.341	8.84	120.264	100.79	112.969	50.2476	168.615	69.0346	77.5349	69.4376	74.5306	28.4559	116.955	41.0715
4.32_367.1043m/z		367.104	1	4.31808	0.311883	72	0.700689	1.13394	0.181341	C	N	100 - 14 - 4.97 - 0.584 - 0.0135	102291	12.67	89128.1	60860.6	156886	83496.6	83723.1	103408	57461.6	41929	103504	47285.2	58071.8	61521.3
4.02_753.7048m/z		753.705	1	4.02478	0.123333	2	0.702051	1.32759	0.408809	C	N	97.2 - 100 - 82.5	381.278	59.5	129.895	570.811	443.129	0	221.579	640.009	83.7441	393.251	292.351	0	153.691	380.767
1.46_298.2468n	298.247	279.229	1	1.4561	0.0733333	8	0.70253	1.36584	0.449784	C	N	100 - 92.6	613.436	31.28	1360.34	33.3775	446.596	345.682	609.053	392.653	877.019	22.9949	294.638	195.764	422.45	233.605			M-H2O-H, M-H
1.54_198.0477m/z		198.048	1	1.53988	0.1257	10	0.703833	1.14943	0.200913	C	N	100 - 27.9	301.015	36.48	204.479	278.097	420.47	405.441	185.99	194.219	131.829	191.59	277.401	229.606	129.006	115.549
2.84_562.1054m/z		562.105	1	2.83995	0.04195	5	0.704169	1.28819	0.365344	C	N	100 - 46.6	248.783	56.03	399.537	124.578	222.233	197.138	381.867	0.372011	257.585	85.8258	146.616	111.642	264.87	0.221324
2.91_745.7399m/z		745.74	1	2.91333	0.042	25	0.704586	1.29742	0.375642	C	N	100 - 13.6	1016.2	17.38	900.099	1219.51	929.004	150.892	1905.56	293.305	580.301	840.161	612.903	85.4521	1321.73	174.499
1.45_504.4126n	504.413	503.405	1	1.44562	0.382833	1	0.704602	1.20448	0.268416	C	N	100 - 32.9 - 21.4 - 6.69 - 13	43112.7	29.03	76223.7	20369.8	32744.7	24486.3	37973.7	44920.5	49142.1	14033.5	21603	13866.9	26339.2	26725			M-H, M+FA-H
1.28_696.4356n	696.436	677.418	1	1.28038	0.0838	2	0.705454	1.85626	0.892399	C	N	100 - 40.3 - 21.4 - 5.57 - 2.32	3.75177	173.21	0	0	11.2553	0	6.06343	0	0	0	7.4256	0	4.2057	0			M-H2O-H, M-H
4.30_961.5971m/z		961.597	1	4.29713	0.102383	1	0.705523	1.18131	0.240386	C	N	100 - 52.2 - 8.86	329.536	48.52	276.1	517.806	194.702	140.486	285.463	410.927	178.004	356.735	128.453	79.559	198.002	244.477
3.85_361.1039m/z		361.104	1	3.84907	0.0838	64	0.705558	1.30239	0.381157	C	N	100 - 13.5	168.182	66.7	78.8657	93.0294	332.651	225.229	103.315	58.8576	50.8454	64.0912	219.463	127.55	71.6608	35.0168
2.67_218.0893m/z		218.089	1	2.67472	0.0604833	11	0.706315	1.06703	0.0936026	C	N	100 - 15.7	108.965	10.45	109.21	97.457	120.228	112.069	122.714	71.5753	70.4087	67.1415	79.3192	63.4664	85.1169	42.5831
1.05_270.0963n	270.096	269.089	1	1.04993	0.0814333	21	0.707286	1.12286	0.167183	C	N	100 - 49.4 - 35.2	707.253	31.71	574.142	1013.03	534.586	612.126	837.863	439.607	370.154	697.912	352.689	346.655	581.157	261.54			M-H, M+FA-H
3.14_621.3092m/z		621.309	1	3.14152	0.0942833	2	0.707897	1.04797	0.067592	C	N	100 - 65.9 - 27.6	1336.78	7.41	1351.62	1083.96	1574.76	1349.58	1169.1	1308.1	871.398	746.776	1038.94	764.284	810.911	778.241
2.84_462.1769m/z		462.177	1	2.83995	0.115283	7	0.708321	1.25712	0.330125	C	N	100 - 26.3 - 2.89	7499.34	61.2	12679.9	3942.36	5875.76	5739.02	10832.7	1324.7	8174.83	2716.03	3876.48	3250.09	7513.76	788.12	HMDB0060820	Dihydroisomorphine-3-glucuronide	M-H	C23H29NO9	39.5	0	-0.15143	97.4665		http://nonlinear.com/redirect/outbound?p=hmdb&param=HMDB0060820
1.36_402.2990m/z		402.299	1	1.36182	0.07095	3	0.708426	1.12259	0.166835	C	N	100 - 30.8 - 4.59	174.854	20.87	241.506	190.407	92.6493	173.07	175.953	118.254	155.701	131.178	61.1246	98.0119	122.044	70.3541
1.34_423.2293m/z		423.229	1	1.34323	0.0919	14	0.708756	1.13155	0.178296	C	N	100 - 69.3	313.575	36.58	451.9	256.038	232.788	197.124	391.137	243.102	291.344	176.393	153.58	111.634	271.3	144.631
1.33_283.0122m/z		283.012	1	1.33277	0.02905	24	0.708981	1.19282	0.25438	C	N	100 - 55.1 - 39.1 - 11.8 - 5.46	208.326	31.75	134.039	260.805	230.135	151.631	314.21	58.1088	86.4159	179.678	151.829	85.8704	217.941	34.5713
2.31_911.3543m/z		911.354	1	2.31047	0.07095	1	0.70914	1.44297	0.529046	C	N	100 - 57.3	57.4963	56.59	47.6605	31.0092	93.8192	119.537	0	0	30.7271	21.3633	61.8965	67.6954	0	0
3.09_957.6114m/z		957.611	1	3.08913	0.144283	10	0.709221	1.07454	0.103714	C	N	100 - 51.4 - 37.2 - 16.8 - 24.1 - 10.6 - 4.19	19478.3	8.84	16447.7	16026.1	25961.1	19156.7	16280.2	18944.7	10603.9	11041	17127.6	10848.7	11292.2	11270.9
1.48_377.0726m/z		377.073	1	1.47705	0.240917	39	0.709352	1.48613	0.571562	C	N	100 - 73.7 - 28.4 - 17.6	660.726	35.64	1724.61	111.58	145.99	588.451	274.755	470.577	1111.87	76.8717	96.3157	333.248	190.575	279.965
3.89_110.0234m/z		110.023	1	3.89097	0.0733333	10	0.709539	1.07871	0.109309	C	N	100	201.933	20.29	236.128	213.141	156.529	187.799	235.791	138.004	152.234	146.84	103.269	106.353	163.549	82.104
1.50_255.0719m/z		255.072	1	1.498	0.0419	79	0.709751	1.27579	0.351386	C	N	100 - 24.9	76.7363	70.09	19.9721	73.9562	136.281	20.9849	104.772	54.6877	12.8762	50.951	89.91	11.884	72.6718	32.5359
1.47_282.2057m/z		282.206	1	1.46657	0.0733167	1	0.70989	1.32767	0.408894	C	N	100 - 17.6	31.4711	55.74	67.2254	13.1482	14.0396	32.2924	8.4886	30.3311	43.3408	9.05828	9.26251	18.2876	5.88784	18.0452
1.04_318.1073n	318.107	299.089	1	1.03947	0.1338	24	0.710793	1.07923	0.110001	C	N	100 - 58.3	710.006	20.04	565.837	713.837	850.344	685.528	818.906	469.214	364.8	491.787	561.007	388.224	568.008	279.155			M-H2O-H, M-H
1.44_279.0895m/z		279.089	1	1.43515	0.10475	41	0.711306	1.2819	0.358279	C	N	100 - 21.7	113.886	20.22	225.455	105.549	10.6562	80.942	109.399	76.1854	145.352	72.7161	7.03035	45.8385	75.8813	45.3258
1.42_358.2397m/z		358.24	1	1.42467	0.0838	1	0.713466	1.18415	0.243847	C	N	100	235.941	34.37	403.645	138.287	165.893	120.191	237.002	240.558	260.233	95.2704	109.447	68.0657	164.389	143.118
3.31_438.0026m/z		438.003	1	3.30912	0.0419	2	0.713527	1.49451	0.579668	C	N	100 - 64.2	153	119.14	0	354.683	104.317	249.361	35.2431	22.5211	0	244.354	68.8222	141.216	24.4452	13.3987
3.33_281.0534m/z		281.053	1	3.33007	0.0919	65	0.713975	1.0547	0.0768374	C	N	100 - 12.8	887.04	14.81	1038.64	805.939	816.541	727.405	1016.36	779.329	669.62	555.239	538.706	411.939	704.968	463.654
1.36_837.5848m/z		837.585	1	1.36182	0.0604833	15	0.715268	1.36421	0.448065	C	N	100 - 43.9 - 19.7 - 2.06	1421.92	68.58	295.938	1989.67	1980.14	2618.36	189.3	319.245	190.793	1370.76	1306.38	1482.81	131.302	189.932
0.99_83.0117m/z		83.0117	1	0.989467	0.0604667	9	0.716335	1.09669	0.133156	C	N	44.8 - 100	60.6178	25.75	40.8739	62.2346	78.7449	46.8142	47.3024	71.7036	26.3518	42.8756	51.9513	26.5115	32.8098	42.6594
1.23_376.2908m/z		376.291	1	1.22802	0.0419	2	0.716654	1.48752	0.572911	C	N	100 - 51.3	3.62426	87.68	5.93268	0	4.9401	0	0.00374949	7.30558	3.82485	0	3.25919	0	0.00260071	4.34638	HMDB0013334	9,12-Hexadecadienoylcarnitine	M-H2O-H	C23H41NO4	33.5	0	12.7565	80.812		http://nonlinear.com/redirect/outbound?p=hmdb&param=HMDB0013334
1.31_297.0734m/z		297.073	1	1.31182	0.0942667	76	0.717336	1.04901	0.0690238	C	N	100 - 13.8	2522.38	14.06	2441.69	2166.9	2958.54	2751.18	2386.5	2075.93	1574.18	1492.85	1951.87	1558.03	1655.32	1235.06
2.89_374.1762m/z		374.176	1	2.89238	0.0523667	5	0.717595	1.79924	0.847387	C	N	100	6.25822	173.21	0	18.7747	0	0	10.4348	0	0	12.9345	0	0	7.23775	0	HMDB0240229	Hydroxyethylpromethazine	M+FA-H	C19H25N2OS+	30.1	0	28.1941	76.4209		http://nonlinear.com/redirect/outbound?p=hmdb&param=HMDB0240229
2.48_891.4395m/z		891.439	1	2.4757	0.136167	7	0.718437	1.23507	0.304596	C	N	100 - 68.2 - 50.8	452.845	42.54	611.485	508.558	238.494	654.099	445.865	0	394.229	350.363	157.344	370.425	309.26	0
2.92_525.2749m/z		525.275	1	2.9238	0.469167	9	0.718986	1.12737	0.172967	C	N	100 - 99.8 - 42.5	10277.3	36.05	12051.4	6018.72	12761.9	8552.09	13024.2	5772.22	7769.61	4146.5	8419.57	4843.17	9033.81	3434.13
3.15_363.1634m/z		363.163	1	3.15198	0.0733333	30	0.719225	1.521	0.605022	C	N	100 - 21.6 - 3.69	19.7448	89.05	0	51.8776	7.35678	22.1656	16.7787	0	0	35.7403	4.85358	12.5527	11.638	0
4.32_366.1079m/z		366.108	1	4.31808	0.290933	8	0.719823	1.12404	0.168697	C	N	100	19953.4	12.08	17363.7	11840.8	30655.7	16439.7	16589.3	20225.4	11194.5	8157.55	20224.8	9310	11506.7	12032.9
3.07_540.3299m/z		540.33	1	3.06818	0.99865	3	0.720643	1.02474	0.0352559	C	N	100 - 28.7 - 5.45 - 0.867 - 0.795 - 0.224	804051	6.28	775549	774252	862352	849643	707932	796345	500002	533409	568930	481164	491034	473778
1.31_733.4161m/z		733.416	1	1.31182	0.186183	4	0.7231	1.32348	0.404333	C	N	100 - 44.9	194.673	80.96	401.843	115.691	66.4837	163.436	257.162	20.6772	259.072	79.7033	43.8621	92.5559	178.372	12.3017	HMDB0040745	Polypodoside C	M-H2O-H	C40H64O13	37.8	0	-0.933346	90.1997		http://nonlinear.com/redirect/outbound?p=hmdb&param=HMDB0040745
1.98_429.2902m/z		429.29	1	1.97763	0.10475	12	0.724252	1.14465	0.194907	C	N	100 - 38.9 - 17.8	640.099	41.27	602.511	396.763	921.022	819.903	301.446	556.277	388.444	273.344	607.637	464.322	209.088	330.952
4.37_197.0651m/z		197.065	1	4.36808	0.0604833	26	0.725374	1.756	0.812291	C	N	100	6.76839	171.49	0.13403	20.1711	0	0	11.5633	0	0.0864104	13.8966	0	0	8.02052	0
4.07_167.0832m/z		167.083	1	4.06668	0.0523833	19	0.725565	1.09984	0.137296	C	N	100 - 7.75	1871.46	18.82	1583.36	1766.87	2264.14	1890.44	2285.02	929.254	1020.81	1217.26	1493.75	1070.58	1584.93	552.851
3.14_299.2577m/z		299.258	1	3.14152	0.0942833	14	0.726235	1.13134	0.178036	C	N	100 - 14.9	445.981	36.39	606.879	448.779	282.286	246.272	348.898	587.445	391.259	309.18	186.236	139.467	242.002	349.495
3.40_334.0655n	334.066	315.048	1	3.40102	0.249033	30	0.726273	1.20902	0.273837	C	N	100 - 10.7 - 2.79 - 0.0594	1872.28	43.67	1143.55	1065.2	3408.09	2329.4	1154.98	1161.41	737.256	733.856	2248.46	1319.17	801.112	690.969			M-H2O-H, M-H
3.77_223.0373m/z		223.037	1	3.76527	0.136183	13	0.728655	1.09723	0.133864	C	N	57.1 - 100 - 41.2	701.575	7.7	435.468	666.741	1002.52	582.946	673.127	662.147	280.75	459.341	661.402	330.13	466.893	393.938
1.30_486.2284m/z		486.228	1	1.30133	0.123333	3	0.729179	1.4304	0.516414	C	N	100	25.8679	61.12	65.138	0	12.4655	9.03001	30.4021	14.8211	41.995	0	8.22404	5.11382	21.0874	8.81769
1.15_169.0430m/z		169.043	1	1.15468	0.115233	14	0.729658	1.05629	0.0790035	C	N	100 - 13.8	246.211	16.98	243.764	200.666	294.204	229.463	274.357	195.454	157.157	138.246	194.098	129.948	190.299	116.283
2.36_524.1159m/z		524.116	1	2.36047	0.395683	5	0.731366	1.13695	0.185173	C	N	100 - 47.9 - 51.7 - 2.27	8505.16	37.32	8866.43	5165.49	11483.6	10800.4	8029.96	3611.61	5716.26	3558.68	7576.19	6116.42	5569.72	2148.69
4.02_843.6376n	843.638	888.608	1	4.02478	0.5633	35	0.73165	1.07751	0.107699	C	N	100 - 23.3 - 25.4 - 16.6 - 10.6 - 12.7 - 5.38 - 8.52 - 4.58 - 4.59	13203.7	15.05	10920.3	14543.6	14147.1	8195.21	12359.9	16206.7	7040.4	10019.6	9333.45	4641.06	8573.01	9641.99			M-H, M+FA-H
4.06_816.1551m/z		816.155	1	4.05622	0.102383	4	0.733456	1.7184	0.781064	C	N	100	11.1381	170.75	0	33.0974	0.316795	0	0	19.445	0	22.802	0.209003	0	0	11.5686
2.67_819.5549m/z		819.555	1	2.67472	0.707717	43	0.733719	1.02507	0.0357258	C	N	100 - 58.1 - 40.7 - 19.2 - 7.87 - 19.4 - 8.18	344493	2.82	334006	346307	353167	361434	291392	355376	215336	238583	232999	204685	202114	211428
3.77_860.4899m/z		860.49	1	3.76527	0.0942667	1	0.73377	1.13763	0.186038	C	N	76.1 - 100 - 25.5	502.856	9.03	553.934	466.961	487.672	215.571	348.024	762.46	357.125	321.706	321.738	122.081	241.396	453.618
1.36_512.2337m/z		512.234	1	1.36182	0.11285	1	0.736466	1.13041	0.176843	C	N	49.6 - 100 - 52.5	156.664	10.07	174.687	145.329	149.976	63.5526	231.371	120.849	112.622	100.122	98.9457	35.9907	160.483	71.8977
2.12_222.0246m/z		222.025	1	2.12192	0.249033	4	0.736773	1.13891	0.187649	C	N	100 - 77.8	3919.21	42.15	2241.44	3727.24	5788.96	2356.7	2878.32	5088.6	1445.07	2567.82	3819.22	1334.63	1996.45	3027.41
1.39_767.4934m/z		767.493	1	1.39325	0.123333	47	0.736817	1.2009	0.264121	C	N	100 - 57.2 - 97.3 - 52.1 - 41	1224.61	38.49	753.184	1695.96	1224.69	2007.57	651.105	400.555	485.584	1168.41	807.98	1136.91	451.618	238.306
2.43_307.9480n	307.948	353.031	1	2.4338	0.61565	1	0.737029	1.4858	0.571235	C	N	100 - 16.3 - 5.25	8714.25	113.53	2647.41	979.972	22515.4	2944.11	13484.9	1166.16	1706.8	675.137	14854.3	1667.29	9353.33	693.795			M-H2O-H, M+FA-H
3.65_359.0959m/z		359.096	1	3.65242	0.0814167	51	0.737257	1.39252	0.4777	C	N	100 - 13.5	139.057	45.09	33.4519	350.709	33.0117	95.0939	147.078	57.4085	21.5667	241.615	21.7792	53.8529	102.016	34.1546
4.11_799.1776m/z		799.178	1	4.10858	0.0523833	21	0.737646	1.19159	0.252892	C	N	100 - 57.8 - 49.8	178.915	25.89	164.627	230.693	141.426	0	239.181	211.262	106.136	158.932	93.3047	0	165.9	125.688
3.00_300.0380m/z		300.038	1	2.99723	0.207233	12	0.738115	1.06716	0.0937764	C	N	100 - 9.83 - 5.92	4352.42	16.36	4482.17	4990.73	3584.37	5116.16	4220.79	2898.58	2889.69	3438.29	2364.76	2897.35	2927.61	1724.48
1.13_774.4712m/z		774.471	1	1.13373	0.06285	31	0.740437	1.55638	0.638193	C	N	100 - 65.1	16.0441	31.19	48.1324	0	0	10.5411	6.98379	13.401	31.0314	0	0	5.96956	4.84408	7.97281	HMDB0112339	PS(15:0/22:6(4Z,7Z,10Z,13Z,16Z,19Z))	M-H2O-H	C43H72NO10P	36.2	0	-0.48868	81.5477		http://nonlinear.com/redirect/outbound?p=hmdb&param=HMDB0112339
4.65_969.3165m/z		969.317	1	4.65092	0.280467	1	0.741738	1.05029	0.0707872	C	N	100 - 56.4	855.388	9.6	662.099	1030.75	873.31	762.881	776.011	904.398	426.861	710.122	576.159	432.03	538.255	538.063
2.90_644.4886m/z		644.489	1	2.90285	0.0523667	10	0.742581	1.07285	0.101452	C	N	100 - 30.6	671.374	23.93	817.039	499.054	698.028	802.008	502.83	572.513	526.752	343.816	460.518	454.188	348.771	340.611
2.62_772.5367m/z		772.537	1	2.62235	0.498067	117	0.743465	1.0821	0.113838	C	N	100 - 58.8	56429.2	22.87	71329.1	48736.7	49221.8	71462	41683.7	43297.4	45986.4	33576.4	32473.7	40469.9	28912.6	25759.4
2.40_487.1314n	487.131	468.114	1	2.40237	0.385217	6	0.745041	1.1262	0.171462	C	N	82.2 - 100 - 24.5 - 16.9 - 3.28	16346.6	15.84	15958.6	19108	13973.1	24400.7	11269.4	7874.3	10288.6	13164.1	9218.64	13818.4	7816.65	4684.74			M-H2O-H, M+FA-H
3.39_138.0285m/z		138.029	1	3.39053	0.0314333	2	0.746563	1.11068	0.151442	C	N	100	35.4481	33.02	39.3116	47.2969	19.7357	22.0914	30.6112	43.0444	25.3445	32.5845	13.0205	12.5107	21.2325	25.6089
2.99_99.0075m/z		99.0075	1	2.98675	0.102383	10	0.749149	1.10251	0.140798	C	N	100 - 1.75	850.59	22.31	697.464	591.486	1262.82	609.007	951.856	753.637	449.661	407.495	833.135	344.889	660.224	448.369
2.86_855.6591m/z		855.659	1	2.86095	0.115283	135	0.750067	1.03143	0.044643	C	N	44.8 - 22.8 - 100 - 47.8 - 26.4 - 1.19 - 0.601	457519	9.9	521336	420754	430468	413536	423232	493967	336109	289872	283997	234191	293561	293881
3.38_758.2504n	758.25	739.233	1	3.38007	0.15475	1	0.750142	1.21604	0.282195	C	N	100 - 27.7 - 15.9	276.124	69.34	257.871	94.447	476.053	389.006	221.603	70.593	166.252	65.0679	314.072	220.299	153.708	41.9986	HMDB0034569	Rubrofusarin 6-[glucosyl-(1->3)-glucosyl-(1->6)-glucoside]	M-H2O-H, M-H	C33H42O20	32.3	0	30.9376	89.0246		http://nonlinear.com/redirect/outbound?p=hmdb&param=HMDB0034569
2.22_577.1548m/z		577.155	1	2.2162	0.207133	54	0.752759	1.14904	0.200432	C	N	100 - 42	4608.79	19.5	6153.54	6485.03	1187.81	4366.68	4551.98	3114.29	3967.24	4467.76	783.646	2472.91	3157.34	1852.82
2.39_279.2300m/z		279.23	1	2.3919	0.1757	21	0.753601	1.33175	0.413328	C	N	100 - 10.5	4.26725	82.88	0.583843	4.58201	7.6359	7.93372	1.67897	0	0.376409	3.1567	5.03772	4.49297	1.16456	0
1.29_315.1348m/z		315.135	1	1.29087	0.06285	25	0.754776	1.07426	0.103344	C	N	100 - 21.9	155.848	21.28	202.1	109.184	156.26	137.21	179.111	118.902	130.296	75.2205	103.091	77.704	124.234	70.7399
1.45_317.1260m/z		317.126	1	1.44562	0.0733333	23	0.75541	1.48338	0.568885	C	N	100 - 15.1	74.9793	122.41	180.211	33.2568	11.47	0	0	151.639	116.184	22.9118	7.56726	0	0	90.2163
1.19_636.5542m/z		636.554	1	1.18612	0.0523667	3	0.75689	1.09201	0.126982	C	N	100 - 47.3	210.178	25.98	148.76	253.222	228.552	159.528	139.916	277.965	95.9066	174.453	150.785	90.3427	97.0479	165.373
6.88_305.0348m/z		305.035	1	6.87595	0.14665	51	0.758277	1.07949	0.110354	C	N	100	804.603	22.13	910.483	503.97	999.356	745.625	580.242	910.191	586.996	347.203	659.317	422.258	402.466	541.509
1.29_487.2483m/z		487.248	1	1.29087	0.123333	18	0.758645	1.07152	0.0996521	C	N	100 - 18.8	190.635	19.3	249.37	134.432	188.101	157.723	217.551	158.459	160.771	92.6152	124.098	89.3207	150.897	94.2737
1.45_493.3839m/z		493.384	1	1.44562	0.414317	2	0.758781	1.16209	0.216726	C	N	100 - 28.8 - 75 - 21.9	15378.1	21.18	27514	6254.07	12366.2	10491.2	13115	16093.1	17738.5	4308.65	8158.51	5941.33	9096.77	9574.43
1.04_660.1778n	660.178	705.17	1	1.03947	0.144267	3	0.759108	1.10516	0.14426	C	N	100 - 43.8 - 18.2 - 1.32	803.33	17.99	659.903	801.128	948.96	1108.71	715.843	356.111	425.445	551.925	626.068	627.877	496.521	211.865			M-H, M+FA-H
3.39_709.1844m/z		709.184	1	3.39053	0.1338	3	0.759111	1.36274	0.446506	C	N	100 - 38.7 - 56 - 8.22	87.0925	59.5	30.9619	9.58953	220.726	106.386	52.3038	33.0406	19.9614	6.60656	145.622	60.2477	36.2789	19.6572	HMDB0036353	Glycerol trisinapate	M-H	C36H38O15	28.1	0	-41.4137	74.2231		http://nonlinear.com/redirect/outbound?p=hmdb&param=HMDB0036353
1.53_299.2188m/z		299.219	1	1.52942	0.0733167	15	0.760959	1.15434	0.207072	C	N	100 - 6.42	65.3077	21.95	64.1143	51.6046	80.2041	27.6208	34.6983	107.408	41.335	35.5522	52.914	15.642	24.0674	63.9012
2.60_947.6343m/z		947.634	1	2.6014	0.0523667	1	0.76183	1.0656	0.0916615	C	N	98.5 - 100 - 67.4	2967.56	14.72	3626.71	3313.98	1962	2328.01	2906.22	3120.42	2338.17	2283.12	1294.41	1318.38	2015.81	1856.46
1.23_554.4728m/z		554.473	1	1.22802	0.0419	1	0.762729	1.12167	0.165654	C	N	100 - 32	160.936	8.94	165.46	144.827	172.522	69.5513	113.761	247.124	106.673	99.7767	113.82	39.3878	78.9067	147.024
4.93_234.0421m/z		234.042	1	4.93137	0.06285	7	0.76566	1.16445	0.219652	C	N	100 - 7.99	141.266	34.12	133.616	244.96	45.2223	74.6943	135.502	153.75	86.1433	168.761	29.835	42.3004	93.9863	91.4722
3.10_185.0558m/z		185.056	1	3.09962	0.06285	17	0.767292	1.28711	0.364141	C	N	100 - 7.63	1196.07	77.87	252.153	2635.96	700.092	1750.93	650.069	386.785	162.565	1816	461.88	991.577	450.9	230.114
3.15_660.2843m/z		660.284	1	3.15198	0.136183	1	0.768542	1.07415	0.1032	C	N	100 - 49.4 - 60.2 - 31.3	898.837	13.52	786.522	882.096	1027.89	800.266	1172.33	537.762	507.077	607.707	678.143	453.201	813.148	319.936
1.03_156.0289n	156.029	201.06	1	1.02898	0.102367	3	0.769884	1.07279	0.101366	C	N	100 - 23.3	420.86	13.05	312.068	591.284	359.229	419.372	424.295	333.249	201.193	407.356	236.999	237.496	294.299	198.263			M-H, M+FA-H
4.60_327.9078m/z		327.908	1	4.59853	0.157133	1	0.769884	1.12152	0.165449	C	N	100	98.4125	20.88	114.102	105.986	75.1502	99.1082	27.6515	136.489	73.5623	73.0172	49.5797	56.1263	19.1796	81.2028
1.30_421.1667m/z		421.167	1	1.30133	0.259517	46	0.770468	1.10785	0.147765	C	N	100 - 24.2	3325.35	27.05	4156.58	2370.31	3449.15	1254.76	3518.23	4231.86	2679.78	1632.99	2275.55	710.588	2440.31	2517.71	HMDB0029788	Kanzonol V	M+FA-H	C24H24O4	38.3	0	2.63809	94.8114		http://nonlinear.com/redirect/outbound?p=hmdb&param=HMDB0029788
2.55_234.0370m/z		234.037	1	2.54902	0.0523667	6	0.771374	1.30671	0.385935	C	N	100 - 32.4	92.7667	74.02	77.2605	33.1776	167.862	13.6512	186.435	12.8917	49.8104	22.8572	110.746	7.73085	129.315	7.66978
2.26_941.6477m/z		941.648	1	2.25808	0.1257	46	0.771449	1.05317	0.0747434	C	N	100 - 59 - 14.6	2181.82	15.17	1975.05	2563.64	2006.75	1562.34	2056.82	2595.82	1273.33	1766.18	1323.94	884.774	1426.65	1544.36
3.78_241.0069m/z		241.007	1	3.77573	0.10475	47	0.771753	1.12491	0.169811	C	N	100 - 31.5	907.851	32.65	565.048	680.699	1477.81	1091.13	759.366	570.637	364.291	468.957	974.971	617.919	526.709	339.495
4.82_323.0148m/z		323.015	1	4.81615	0.0419	39	0.772369	1.07679	0.106739	C	N	100 - 30.7 - 27.5 - 29.3	182.446	14.83	152.096	204.051	191.192	93.1647	193.231	221.91	98.0576	140.578	126.138	52.7604	134.028	132.023
3.85_276.0057m/z		276.006	1	3.84907	0.1676	4	0.773584	1.13053	0.176999	C	N	100	367.446	48.03	253.263	273.399	575.676	502.277	264.703	208.084	163.281	188.354	379.798	284.446	183.602	123.798
2.81_227.9695m/z		227.969	1	2.80852	0.0523667	2	0.773875	1.05773	0.0809717	C	N	100 - 35	335.762	14.02	356.653	281.842	368.791	384.652	354.932	212.725	229.937	194.171	243.307	217.833	246.187	126.559
3.38_717.2524m/z		717.252	1	3.38007	0.165217	3	0.775059	1.19012	0.251103	C	N	100 - 41.6 - 46.7 - 30.4 - 12.5	507.596	46.66	275.459	261.709	985.62	636.473	402.369	240.686	177.591	180.3	650.255	360.443	279.09	143.194
1.28_205.1223m/z		205.122	1	1.28038	0.0733333	40	0.775227	1.2361	0.305801	C	N	100 - 15.1	77.2539	81.83	149.751	48.3751	33.6358	6.75092	116.301	64.4419	96.5455	33.3273	22.1909	3.82314	80.6682	38.3391	HMDB0037730	Furfuryl octanoate	M-H2O-H	C13H20O3	38.4	0	-5.04632	97.9559		http://nonlinear.com/redirect/outbound?p=hmdb&param=HMDB0037730
4.84_334.0518m/z		334.052	1	4.8371	0.0419	10	0.778018	1.0911	0.125778	C	N	100	138.549	33.33	91.8194	184.145	139.682	71.8739	152.356	156.715	59.1967	126.864	92.1543	40.7032	105.677	93.2358
1.46_431.3143m/z		431.314	1	1.4561	0.136167	20	0.77845	1.12659	0.171959	C	N	100 - 27.8 - 64.2 - 17.6	7478.31	20.48	12810	5282.16	4342.82	5208.43	6791.33	7914.3	8258.69	3639.07	2865.14	2949.6	4710.59	4708.54
2.47_263.0231m/z		263.023	1	2.46522	0.374733	14	0.77917	1.13205	0.178937	C	N	100 - 15 - 0.0739	37901.9	42.45	55934.3	25018.9	32752.5	22838.5	56353.9	21250	36061.3	17236.4	21608.2	12933.7	39088.1	12642.5
1.45_183.1001m/z		183.1	1	1.44562	0.0942667	29	0.780269	1.09355	0.129013	C	N	100 - 6.56	618.29	14	685.025	649.331	520.514	419.865	904.412	371.922	441.641	447.347	343.405	237.775	627.316	221.271
3.10_141.0655m/z		141.066	1	3.09962	0.0733333	7	0.782717	1.26588	0.340144	C	N	100 - 6.38	578.046	73.94	112.762	1292.36	329.013	840.174	325.42	204.311	72.6988	890.355	217.064	475.802	225.717	121.553
2.55_370.9691m/z		370.969	1	2.54902	0.0838	2	0.783011	1.54106	0.623925	C	N	100 - 9.52	7.41093	173.21	0	0	22.2328	0	14.4269	0	0	0	14.6679	0	10.0068	0	HMDB0031592	Brevifolincarboxylic acid 9-sulfate	M-H	C13H8O11S	36.2	0	-6.20482	87.9483		http://nonlinear.com/redirect/outbound?p=hmdb&param=HMDB0031592
2.36_577.3746m/z		577.375	1	2.36047	0.1338	18	0.783467	1.21173	0.277069	C	N	100 - 35.7 - 6.08 - 0.839	14269.2	76.09	14844.9	3135.15	24827.5	9711.68	22547.3	3068.59	9570.66	2159.91	16379.7	5499.86	15639.2	1825.63
5.78_382.0894m/z		382.089	1	5.7832	0.0419	7	0.783677	1.14355	0.193525	C	N	100	74.4261	52.68	43.6457	61.0616	118.571	71.2553	23.6269	100.367	28.1387	42.0675	78.2262	40.3528	16.388	59.7125
4.02_928.0939m/z		928.094	1	4.02478	0.322383	1	0.783697	1.06889	0.09612	C	N	100 - 90.2 - 76.2 - 66.4 - 25.4 - 13.9 - 7.21 - 16.9	4796.22	13.96	4138.28	5476.63	4773.74	2624.99	4890.7	5945.55	2667.98	3773.04	3149.44	1486.57	3392.27	3537.25
4.29_325.1821m/z		325.182	1	4.28667	0.186167	17	0.784264	1.03967	0.0561319	C	N	100	691.041	8.98	857.219	599.94	615.964	732.017	643.777	618.218	552.656	413.32	406.377	414.551	446.535	367.803
1.34_392.3137m/z		392.314	1	1.34323	0.0500167	1	0.785518	1.13459	0.182171	C	N	100 - 30	752.133	47.69	1234.37	598.516	423.509	561.384	1017.34	410.008	795.811	412.339	279.407	317.919	705.647	243.93	HMDB0061926	P,P-Dioctyldiphenylamine	M-H	C28H43N	31.8	0	-47.0959	95.4231		http://nonlinear.com/redirect/outbound?p=hmdb&param=HMDB0061926
2.09_204.9810m/z		204.981	1	2.0905	0.644833	5	0.785521	1.41296	0.498719	C	N	100 - 8.56 - 79.8	90995.2	100.4	9571.55	5593.48	257821	135765	47721.4	9714.76	6170.86	3853.54	170095	76885.7	33100.4	5779.71
1.34_371.1267m/z		371.127	1	1.34323	0.05	54	0.786031	1.10665	0.146205	C	N	100 - 32	277.687	19.92	241.449	341.354	250.259	102.911	402.453	247.411	155.664	235.171	165.106	58.2798	279.148	147.195
1.05_253.1332m/z		253.133	1	1.04993	0.10475	13	0.786151	1.10786	0.147776	C	N	100 - 16.1	5427.99	15.85	6421.41	4916.87	4945.7	5350.48	7684.35	1663.75	4139.93	3387.4	3262.89	3030.05	5330	989.834
4.20_551.9593m/z		551.959	1	4.20287	0.0733333	3	0.786874	1.19736	0.259862	C	N	100 - 31.8 - 12.4	94.8921	56.07	36.8185	106.574	141.284	0	83.6511	154.102	23.7372	73.4228	93.2107	0	58.0218	91.6812
4.07_910.5811m/z		910.581	1	4.06668	0.33285	53	0.787117	1.06817	0.0951348	C	N	91.6 - 62 - 100	1362.08	20.81	1038.76	1568.2	1479.29	891.085	1182.89	1751.51	669.694	1080.39	975.95	504.633	820.473	1042.04
1.45_356.2159m/z		356.216	1	1.44562	0.0523667	6	0.788807	1.35681	0.440216	C	N	100 - 71.6	130.811	64.01	360.095	23.1902	9.14815	27.6465	146.996	114.59	232.156	15.9765	6.03542	15.6566	101.959	68.1744
3.31_311.1399m/z		311.14	1	3.30912	0.102367	68	0.79007	1.15001	0.201644	C	N	100 - 20.1 - 2.67 - 0.26	41535.5	59.83	20755.1	69064.1	34787.5	61018.2	25794.7	21540	13381	47580.7	22950.7	34555.4	17891.6	12815
3.15_316.0933m/z		316.093	1	3.15198	0.0838	6	0.792091	1.12224	0.166387	C	N	100 - 86 - 4.8	58.8046	38.13	51.5422	83.9576	40.914	66.0517	75.7016	15.444	33.2297	57.8413	26.9927	37.406	52.508	9.18826
2.91_267.0461m/z		267.046	1	2.91333	0.08385	29	0.792784	1.0707	0.098553	C	N	100 - 27 - 16.1 - 2.36	784.667	12.22	612.354	602.796	1138.85	746.553	814.801	637.212	394.789	415.287	751.349	422.783	565.16	379.103
1.26_290.0040m/z		290.004	1	1.25943	0.10475	6	0.794347	1.1605	0.214741	C	N	90.3 - 100	42.1243	23.77	21.7621	21.8724	82.7382	45.4145	28.2551	35.226	14.0302	15.0687	54.5859	25.7188	19.5982	20.9574
4.31_307.0828m/z		307.083	1	4.30762	0.207133	69	0.794413	1.05129	0.0721566	C	N	100 - 10.9	3523.52	14.03	2573.62	3503.59	4493.33	3144.6	3020.54	3889.72	1659.24	2413.75	2964.44	1780.83	2095.1	2314.15
4.07_563.0111m/z		563.011	1	4.06668	0.06285	10	0.795526	1.10812	0.148112	C	N	100 - 21.5 - 9.99	1024.03	15.18	1106.71	844.664	1120.7	1241.92	1304.16	226.261	713.507	581.919	739.374	703.316	904.587	134.612
2.27_286.1604m/z		286.16	1	2.26857	0.0419	7	0.795822	1.28634	0.363271	C	N	100 - 44	5.78395	105.36	12.1471	0	5.20478	10.5632	1.98894	0.937153	7.83131	0	3.43381	5.9821	1.37956	0.55755	HMDB0014578	Cyproheptadine	M-H	C21H21N	36.6	0	1.01824	84.0174		http://nonlinear.com/redirect/outbound?p=hmdb&param=HMDB0014578
4.81_759.0639m/z		759.064	1	4.80567	0.06285	3	0.796828	1.07159	0.0997556	C	N	100 - 67.1 - 38.9	371.911	27.7	258.668	460.024	397.039	255.148	306.317	479.727	166.766	316.927	261.943	144.494	212.467	285.409
3.10_943.5743m/z		943.574	1	3.09962	0.18855	16	0.797065	1.10703	0.146701	C	N	100 - 47.4	9203.03	16.48	7466.02	4845.71	15297.3	9759.84	7035.12	8144.7	4813.4	3338.38	10092.3	5527.13	4879.69	4845.61
1.45_360.2356m/z		360.236	1	1.44562	0.1257	5	0.79947	1.33714	0.419151	C	N	100	80.5135	126.92	201.271	19.8598	20.4099	34.4562	0	146.183	129.761	13.6821	13.4653	19.513	0	86.9704
3.67_168.0137m/z		168.014	1	3.67337	0.11285	1	0.799594	1.48589	0.571331	C	N	100 - 0.915	10.9892	173.21	0	32.9677	0	0	22.1871	0	0	22.7126	0	0	15.3894	0
2.52_342.9704m/z		342.97	1	2.5176	0.02095	1	0.803935	1.11498	0.157023	C	N	100 - 66.1 - 49	280.56	12.28	494.196	151.098	196.386	256.949	218.416	279.516	318.612	104.097	129.564	145.514	151.497	166.295	HMDB0015408	Bismuth Subsalicylate	M-H2O-H	C7H5BiO4	24.7	0	-30.2047	50.6095		http://nonlinear.com/redirect/outbound?p=hmdb&param=HMDB0015408
2.92_287.0557m/z		287.056	1	2.9238	0.0524833	62	0.803986	1.47184	0.557619	C	N	100 - 49.5	6.41487	173.21	19.2446	0	0	0	13.0752	0	12.4072	0	0	0	9.0692	0
2.32_427.2098m/z		427.21	1	2.32093	0.875217	21	0.804295	1.11274	0.154115	C	N	100 - 27.3 - 38.3 - 11.4	26275.9	35.84	29682.6	15628.5	33516.5	40152.9	18427.8	12260.3	19136.6	10767	22112.2	22739.1	12781.8	7294.15
3.03_233.1558m/z		233.156	1	3.02628	0.05	73	0.8046	1.12396	0.168585	C	N	100	75.7921	27.8	135.156	43.6618	48.5584	73.8646	46.3213	82.1143	87.1363	30.0801	32.036	41.8305	32.1293	48.8531
1.98_469.2509m/z		469.251	1	1.97763	1.26868	13	0.804684	1.041	0.057977	C	N	100 - 34.1 - 6.51 - 0.157	50765.9	16.73	47218.2	44620.4	60459.1	60133.5	41410.2	44754.9	30441.9	30740.5	39887.4	34054.4	28722.8	26626.5
9.74_242.1744m/z		242.174	1	9.73568	0.374833	1	0.805294	1.01622	0.0232166	C	N	100 - 19.9	1204.23	1.97	1212.46	1222.74	1177.49	1271.93	1042.76	1240.31	781.682	842.386	776.838	720.314	723.28	737.913
1.03_541.1169m/z		541.117	1	1.02898	0.0814333	58	0.807373	1.31283	0.392684	C	N	100 - 26.6	94.3494	107.22	2.54447	240.726	39.778	57.8251	154.979	2.79716	1.64044	165.844	26.2432	32.7471	107.496	1.66414	HMDB0128860	6-{[3,5-dihydroxy-2-(1-hydroxy-3-methoxy-4-oxocyclohexyl)-6-methoxy-4-oxo-4H-chromen-7-yl]oxy}-3,4,5-trihydroxyoxane-2-carboxylic acid	M-H	C23H26O15	37.5	0	-5.50215	93.819		http://nonlinear.com/redirect/outbound?p=hmdb&param=HMDB0128860
1.30_515.2437m/z		515.244	1	1.30133	0.123333	16	0.8087	1.13992	0.188929	C	N	100 - 26.8 - 10 - 0.766	2566.95	41.49	2143.45	1778.85	3778.53	149.083	3251.77	3354.76	1381.9	1225.51	2492.86	84.4279	2255.49	1995.88
2.54_445.0122m/z		445.012	1	2.53855	0.06285	8	0.81012	1.12329	0.167724	C	N	100 - 8.39	348.078	35.78	490.556	260.011	293.665	203.133	569.22	157.271	316.266	179.131	193.743	115.037	394.821	93.5671
3.60_124.9899m/z		124.99	1	3.60003	0.0942667	6	0.815115	1.07059	0.0984028	C	N	100 - 0.435	156.808	30.02	186.424	181.467	102.534	92.2205	200.435	146.752	120.189	125.019	67.6462	52.2257	139.025	87.3089	HMDB0003903	2-Hydroxyethanesulfonate	M-H	C2H6O4S	36	0	-11.5435	92.3999		http://nonlinear.com/redirect/outbound?p=hmdb&param=HMDB0003903
3.07_557.3199m/z		557.32	1	3.06818	0.343417	6	0.81563	1.02189	0.0312366	C	N	94.4 - 100 - 24.6 - 16.7 - 3.96	224501	9.2	243455	227577	202472	243259	191316	224503	156958	156786	133579	137761	132700	133566
4.08_873.7097m/z		873.71	1	4.07717	0.10475	218	0.816927	1.16253	0.21727	C	N	100	525.698	49.8	270.131	793.263	513.701	0	470.176	886.428	174.156	546.506	338.91	0	326.123	527.372
1.36_473.2821m/z		473.282	1	1.36182	0.207133	6	0.817251	1.02062	0.0294505	C	N	100 - 38	4707.79	10.12	5251.8	4514.74	4356.83	4419.05	4274.04	5144.9	3385.88	3110.36	2874.38	2502.57	2964.55	3060.91
0.95_685.1843m/z		685.184	1	0.947567	0.0942833	15	0.818553	1.03596	0.0509736	C	N	100 - 31.7	293.561	17.17	290.658	345.34	244.685	342.534	259.14	248.436	187.389	237.917	161.429	193.982	179.744	147.805
2.57_552.1952n	552.195	597.211	1	2.56997	0.311883	4	0.819637	1.05349	0.0751769	C	N	100 - 60 - 46.8 - 4.93	5599.53	15.4	5371.25	4874.42	6552.91	5952.79	6740.99	3251.86	3462.89	3358.16	4323.23	3371.14	4675.67	1934.66			M-H2O-H, M+FA-H
1.45_199.0059m/z		199.006	1	1.44562	0.115217	10	0.82007	1.17353	0.23086	C	N	100 - 8.9	652.052	69.98	1278.82	503.366	173.968	759.749	799.888	107.257	824.468	346.786	114.774	430.256	554.816	63.8113
3.33_283.0509m/z		283.051	1	3.33007	0.0814167	109	0.821004	1.06348	0.0887867	C	N	100 - 14 - 3.35	311.993	25.55	401.558	248.779	285.643	259.789	413.253	207.072	258.887	171.393	188.451	147.122	286.64	123.195
2.60_934.5057m/z		934.506	1	2.6014	0.416783	22	0.821689	1.0152	0.0217599	C	N	100 - 61.4 - 28.7 - 16.1	8910.93	1.94	8864.83	9102.17	8765.79	7898.01	8658.7	9775.9	5715.22	6270.81	5783.16	4472.75	6005.83	5816.08
2.18_430.2928m/z		430.293	1	2.18477	0.157117	4	0.823658	1.11879	0.161943	C	N	100 - 70.5	2699.16	36.62	2067.16	1205.71	4824.59	3327.8	1564.47	2345.41	1332.71	830.658	3182.99	1884.58	1085.14	1395.38
1.13_725.5739m/z		725.574	1	1.13373	0.0733167	408	0.823786	1.10521	0.144316	C	N	100 - 39.1	359.589	50.71	566.31	290.899	221.558	515.624	272.7	187.753	365.104	200.41	146.171	292.005	189.15	111.702
[truncated: 1,927 more rows]

## Sheet: Extended fig.3c
	Lactate-Non-cachexia (mM)	Lactate-Cachexia (mM)
	2.35	3.04
	1.69	3.42
[truncated: 35 more rows]

## Sheet: Extended fig.3d,e
Up
[truncated: 13 more rows]
