# Supplementary material for: Activation of GPR81 by lactate drives tumour-induced cachexia
Source: Nat Metab. 2024 Mar 18;6(4):708–23. doi: 10.1038/s42255-024-01011-0 (PMC11052724; doi:10.1038/s42255-024-01011-0)
Supplement: Supplementary file 17 — Statistical source data. [file 42255_2024_1011_MOESM17_ESM.xlsx]

## Sheet: Extended fig.4a
B16_TB
	Blood lactate(mM)
days after injection	Con1	Con2	Con3	Con4	Con5	B16_TB1	B16_TB2	B16_TB3	B16_TB4	B16_TB5
0	0.9	1	0.9	0.6	1.5	0.9	1	0.9	0.8	1
7	1.1	1.2	1.1	0.9	1.2	1	1.3	0.9	2.2	1.7
14	0.8	1.6	1.6	0.5	1.3	1.9	3	2	2	2
	day0	day7	day14
Column B	B16	B16	B16
vs.	vs.	vs.	vs.
Column A	Con	Con	Con
Unpaired t test
P value	0.7015	0.2291	0.0096
P value summary	ns	ns	**
Significantly different (P < 0.05)?	No	No	Yes
One- or two-tailed P value?	Two-tailed	Two-tailed	Two-tailed
t, df	t=0.3974, df=8	t=1.302, df=8	t=3.381, df=8
How big is the difference?
Mean of column A	0.98	1.1	1.16
Mean of column B	0.92	1.42	2.18
Difference between means (B - A) ± SEM	-0.06000 ± 0.1510	0.3200 ± 0.2458	1.020 ± 0.3017
95% confidence interval	-0.4082 to 0.2882	-0.2467 to 0.8867	0.3244 to 1.716
R squared (eta squared)	0.01935	0.1749	0.5883
F test to compare variances
F, DFn, Dfd	15.29, 4, 4	19.13, 4, 4	1.146, 4, 4
P value	0.0217	0.0143	0.898
P value summary	*	*	ns
Significantly different (P < 0.05)?	Yes	Yes	No
Data analyzed
Sample size, column A	5	5	5
Sample size, column B	5	5	5

## Sheet: Extended fig.4b
B16_TB
Body weight change%
days after injection	Con1	Con2	Con3	Con4	Con5	B16_TB1	B16_TB2	B16_TB3	B16_TB4	B16_TB5
0	3.99	1.73	-8.82	-1.66	4.75	-0.78	-0.39	-0.39	5.43	-3.88
7	9.53	8.81	-4.66	3.35	4.08	5.67	11.65	-0.79	4.5	6.43
14	13.04	14.17	0.98	8.52	9.65	-2.21	-0.6	4.12	6.74	-0.85
Two-way ANOVA	Ordinary
Alpha	0.05
Source of Variation	% of total variation	P value	P value summary	Significant?
Interaction	13.9	0.088	ns	No
Row Factor	20.05	0.0346	*	Yes
Column Factor	4.106	0.2193	ns	No
ANOVA table	SS	DF	MS	F (DFn, DFd)	P value
Interaction	121.5	2	60.75	F (2, 24) = 2.693	P=0.0880
Row Factor	175.2	2	87.61	F (2, 24) = 3.884	P=0.0346
Column Factor	35.88	1	35.88	F (1, 24) = 1.591	P=0.2193
Residual	541.3	24	22.55
Difference between column means
Mean of Con	4.497
Mean of B16	2.31
Difference between means	2.187
SE of difference	1.734
95% CI of difference	-1.392 to 5.766
Con - B16
Šídák's multiple comparisons test	Mean Diff.	95.00% CI of diff.	Below threshold?	Summary	Adjusted P Value
0	0	-7.708 to 7.708	No	ns	>0.9999
7	-1.27	-8.978 to 6.438	No	ns	0.966
14	7.832	0.1244 to 15.54	Yes	*	0.0456
Con - B16
Test details	Mean 1	Mean 2	Mean Diff.	SE of diff.	N1	N2	t	DF
0	-0.002	-0.002	0	3.004	5	5	0	24
7	4.222	5.492	-1.27	3.004	5	5	0.4228	24
14	9.272	1.44	7.832	3.004	5	5	2.608	24

## Sheet: Extended fig.4c
B16_TB
	iWAT(g)	Muscle(g)	gWAT(g)	net body weight(g)	iWAT(%)	Muscle(%)	gWAT(%)
Con1	0.40194	0.399069	0.479942	28.71	1.4	1.39	1.67
Con2	0.356125	0.424501	0.506894	28.49	1.25	1.49	1.78
Con3	0.3285	0.3378	0.3492	25.42	1.29	1.33	1.37
Con4	0.36988	0.414	0.4221	28.81	1.28	1.44	1.47
Con5	0.3781	0.4009	0.5143	29.1	1.3	1.38	1.77
B16_TB1	0.258	0.3149	0.299	25.0349	1.03056	1.25784	1.19433
B16_TB2	0.2051	0.2624	0.2891	25.545	0.802897	1.02721	1.13173
B16_TB3	0.2122	0.3057	0.2451	28.3219	0.749244	1.07938	0.865408
B16_TB4	0.1902	0.3236	0.1329	27.4312	0.693371	1.17968	0.484485
B16_TB5	0.2385	0.3033	0.36	24.5894	0.96993	1.23346	1.46405
Unpaired t test	iWAT(g)	Muscle(g)	gWAT(g)
P value	2.80821e-05	0.0047	0.001
P value summary	****	**	***
Significantly different (P < 0.05)?	Yes	Yes	Yes
One- or two-tailed P value?	Two-tailed	Two-tailed	Two-tailed
t, df	t=8.503, df=8	t=3.875, df=8	t=5.070, df=8
How big is the difference?
Mean of column A	0.3669	0.4545	0.3953
Mean of column B	0.2208	0.2652	0.302
Difference between means (B - A) ± SEM	-0.1461 ± 0.01718	-0.1893 ± 0.04884	-0.09328 ± 0.01840
95% confidence interval	-0.1857 to -0.1065	-0.3019 to -0.07663	-0.1357 to -0.05085
R squared (eta squared)	0.9004	0.6524	0.7626
F test to compare variances
F, DFn, Dfd	1.001, 4, 4	1.497, 4, 4	2.055, 4, 4
P value	0.9992	0.7052	0.5027
P value summary	ns	ns	ns
Significantly different (P < 0.05)?	No	No	No
Data analyzed
Sample size, column A	5	5	5
Sample size, column B	5	5	5

## Sheet: Extended fig.4d
EMT6_TB
	Blood lactate(mM)
days after injection	Con1	Con2	Con3	Con4	Con5	EMT6_TB1	EMT6_TB2	EMT6_TB3	EMT6_TB4	EMT6_TB5
0	0.8	1.1	0.8	0.9	0.6	0.9	0.6	0.6	0.9	0.9
7	0.7	1.2	1	1.1	0.9	0.8	1	0.9	1.1	1
14	0.8	1	1.1	1.2	0.9	1.5	1.6	1.3	1.4	1.8
Column A	Con
vs.	vs.
Column B	EMT6
Test details
Test name	Unpaired t test
Variance assumption	Individual variance for each row
Multiple comparisons	False Discovery Rate (FDR)
Method	Two-stage step-up (Benjamini, Krieger, and Yekutieli)
Desired FDR (Q)	1.00%
Number of tests performed	3
Number of rows omitted	0
	P value	Mean of Con	Mean of EMT6	Difference	SE of difference	t ratio	df	q value
0	0.598827	0.84	0.78	0.06	0.1095	0.5477	8	0.569957
7	0.846471	0.98	0.96	0.02	0.1	0.2	8	0.569957
14	0.001603	1	1.52	-0.52	0.1114	4.67	8	0.003238

## Sheet: Extended fig.4e
EMT6_TB
	Body weight change%
days after injection	Con1	Con2	Con3	Con4	Con5	EMT6_TB1	EMT6_TB2	EMT6_TB3	EMT6_TB4	EMT6_TB5
0	4.44	-2.52	0.09	2.26	-4.26	-2.2	5.29	0	-2.64	-0.45
7	0.09	4.44	4.87	7.05	8.92	0	5.73	3.08	3.52	4.63
14	3.18	1.67	1.96	4.7	12.68	-3.18	-2.17	2.06	-1.57	6.94
	Column A	Con
	vs.	vs.
	Column B	EMT6
	Test details
	Test name	Unpaired t test
	Variance assumption	Individual variance for each row
	Multiple comparisons	False Discovery Rate (FDR)
	Method	Two-stage step-up (Benjamini, Krieger, and Yekutieli)
	Desired FDR (Q)	1.00%
	Number of tests performed	3
	Number of rows omitted	0
		P value	Mean of Con	Mean of EMT6	Difference	SE of difference	t ratio	df	q value
	0	0.999268	0.002	0	0.002	2.113	0.0009464	8	>0.999999
	7	0.369574	5.074	3.392	1.682	1.769	0.9507	8	0.559905
	14	0.146691	4.838	0.416	4.422	2.751	1.607	8	0.444474

## Sheet: Extended fig.4f
EMT6_TB
	Tissue weight(%body weight)
	Con1	Con2	Con3	Con4	Con5	EMT6_TB1	EMT6_TB2	EMT6_TB3	EMT6_TB4	EMT6_TB5
iWAT	0.205	0.3207	0.2822	0.3491	0.271	0.211	0.1559	0.1458	0.1642	0.281
gWAT	0.1864	0.3328	0.2628	0.425	0.2849	0.2173	0.1613	0.2114	0.1287	0.257
Muscle	0.3393	0.3144	0.3141	0.257	0.3159	0.2813	0.2853	0.2878	0.3047	0.348
Column A	Con
vs.	vs.
Column B	EMT6
Test details
Test name	Unpaired t test
Variance assumption	Individual variance for each row
Multiple comparisons	False Discovery Rate (FDR)
Method	Two-stage step-up (Benjamini, Krieger, and Yekutieli)
Desired FDR (Q)	1.00%
Number of tests performed	3
Number of rows omitted	0
	P value	Mean of Con	Mean of EMT6	Difference	SE of difference	t ratio	df	q value
iWAT	0.027601	0.2856	0.1916	0.09402	0.03498	2.688	8	0.080051
gWAT	0.052839	0.2984	0.1951	0.1032	0.04547	2.271	8	0.080051
Quadriceps	0.72404	0.3081	0.3014	0.00672	0.01837	0.3657	8	0.73128

## Sheet: Extended fig.4g
Mia_TB
	Blood lactate(mM)
days after injection	Con1	Con2	Con3	Con4	Con5	Mia_TB1	Mia_TB2	Mia_TB3	Mia_TB4	Mia_TB5
0	1.2	1.6	1	1.1	1.3	1.4	1	0.9	1.6	1.6
7	1	1.3	0.8	1.2	1.6	1.2	1.5	1.1	1.5	0.9
14	1.3	1.4	1.1	1.3	1.8	1.4	1.3	1.6	1.2	1.6
Column A	Con
vs.	vs.
Column B	Mia
Test details
Test name	Unpaired t test
Variance assumption	Individual variance for each row
Multiple comparisons	False Discovery Rate (FDR)
Method	Two-stage step-up (Benjamini, Krieger, and Yekutieli)
Desired FDR (Q)	1.00%
Number of tests performed	3
Number of rows omitted	0
		P value	Mean of Con	Mean of Mia	Difference	SE of difference	t ratio	df	q value
0	0.748195	1.24	1.3	-0.06	0.1806	0.3323	8	0.791259
7	0.745942	1.18	1.24	-0.06	0.1789	0.3354	8	0.791259
14	0.783424	1.38	1.42	-0.04	0.1407	0.2843	8	0.791259

## Sheet: Extended fig.4h
Mia_TB
	Body weight change%
days after injection	Con1	Con2	Con3	Con4	Con5	Mia_TB1	Mia_TB2	Mia_TB3	Mia_TB4	Mia_TB5
0	-3.89734	-6.29278	5.09506	5.09506	5	3.86	-1.12	-2.99	2.61	-2.36
7	13.19	6.06	16.4	24.79	12.28	19.9	8.46	13	16.54	15.3
14	15.86	32.52	16.29	18.21	22.22	17.93	20.28	19.51	19.12	23.01
Column A	Con
vs.	vs.
Column B	MIA
Test details
Test name	Unpaired t test
Variance assumption	Individual variance for each row
Multiple comparisons	False Discovery Rate (FDR)
Method	Two-stage step-up (Benjamini, Krieger, and Yekutieli)
Desired FDR (Q)	1.00%
Number of tests performed	3
Number of rows omitted	0
	P value	Mean of Con	Mean of MIA	Difference	SE of difference	t ratio	df	q value
0	0.735629	1.002	0	1.002	2.866	0.3496	8	0.989203
7	0.979409	14.54	14.64	-0.096	3.605	0.02663	8	0.989203
14	0.751367	21.02	19.97	1.05	3.202	0.328	8	0.989203

## Sheet: Extended fig.4i
Mia_TB
	Tissue weight(%body weight)
	Con1	Con2	Con3	Con4	Con5	Mia_TB1	Mia_TB2	Mia_TB3	Mia_TB4	Mia_TB5
iWAT	0.0938	0.1764	0.1395	0.1814	0.212	0.1395	0.0575	0.0713	0.1835	0.169
gWAT	0.122	0.1857	0.1542	0.1928	0.195	0.1371	0.0769	0.0807	0.2809	0.242
Muscle	0.2122	0.1948	0.222	0.2272	0.283	0.2164	0.2163	0.23	0.2208	0.2324
Column A	Con
vs.	vs.
Column B	MIA
Test details
Test name	Unpaired t test
Variance assumption	Individual variance for each row
Multiple comparisons	False Discovery Rate (FDR)
Method	Two-stage step-up (Benjamini, Krieger, and Yekutieli)
Desired FDR (Q)	1.00%
Number of tests performed	3
Number of rows omitted	0
	P value	Mean of Con	Mean of MIA	Difference	SE of difference	t ratio	df	q value
iWAT	0.295653	0.1606	0.1242	0.03646	0.03259	1.119	8	0.895829
gWAT	0.887921	0.1699	0.1635	0.00642	0.04413	0.1455	8	0.896801
Quadriceps	0.767551	0.2278	0.2232	0.00466	0.01524	0.3058	8	0.896801

## Sheet: Extended fig.4j
		Tumor (g)
		LLC	B16	EMT6	MIA
		1.799	2.16755	1.0236	1.82505
		2.159	1.6325	2.7404	1.61055
		1.958	1.40405	1.406	2.0997
		2.298	2.773	1.215	1.63605
		1.684	1.7103	0.924	1.56495
One-way ANOVA
Table Analyzed	Data 2
Data sets analyzed	A-D
ANOVA summary
F	1.169
P value	0.3525
P value summary	ns
Significant diff. among means (P < 0.05)?	No
R squared	0.1798
Brown-Forsythe test
F (DFn, DFd)	0.6484 (3, 16)
P value	0.5953
P value summary	ns
Are SDs significantly different (P < 0.05)?	No
Bartlett's test
Bartlett's statistic (corrected)	6.761
P value	0.0799
P value summary	ns
Are SDs significantly different (P < 0.05)?	No
ANOVA table	SS	DF	MS	F (DFn, DFd)	P value
Treatment (between columns)	0.8348	3	0.2783	F (3, 16) = 1.169	P=0.3525
Residual (within columns)	3.809	16	0.2381
Total	4.644	19
Data summary
Number of treatments (columns)	4
Number of values (total)	20
Tukey's multiple comparisons test	Mean Diff.	95.00% CI of diff.	Below threshold?	Summary	Adjusted P Value
LLC vs. B16	0.04212	-0.8407 to 0.9250	No	ns	0.9991	A-B
LLC vs. EMT6	0.5178	-0.3651 to 1.401	No	ns	0.3665	A-C
LLC vs. MIA	0.2323	-0.6505 to 1.115	No	ns	0.8741	A-D
B16 vs. EMT6	0.4757	-0.4072 to 1.359	No	ns	0.4374	B-C
B16 vs. MIA	0.1902	-0.6926 to 1.073	No	ns	0.9253	B-D
EMT6 vs. MIA	-0.2855	-1.168 to 0.5974	No	ns	0.792	C-D
Test details	Mean 1	Mean 2	Mean Diff.	SE of diff.	n1	n2	q	DF
LLC vs. B16	1.98	1.937	0.04212	0.3086	5	5	0.193	16
LLC vs. EMT6	1.98	1.462	0.5178	0.3086	5	5	2.373	16
LLC vs. MIA	1.98	1.747	0.2323	0.3086	5	5	1.065	16
B16 vs. EMT6	1.937	1.462	0.4757	0.3086	5	5	2.18	16
B16 vs. MIA	1.937	1.747	0.1902	0.3086	5	5	0.8718	16
EMT6 vs. MIA	1.462	1.747	-0.2855	0.3086	5	5	1.308	16
