# Supplementary material for: Activation of GPR81 by lactate drives tumour-induced cachexia
Source: Nat Metab. 2024 Mar 18;6(4):708–23. doi: 10.1038/s42255-024-01011-0 (PMC11052724; doi:10.1038/s42255-024-01011-0)
Supplement: Supplementary file 18 — Statistical source data. [file 42255_2024_1011_MOESM18_ESM.xlsx]

## Sheet: Extended Fig. 5b,c
Lactate minipump model	group	number	body weight(g,8 days after pump implantation)	iWAT(g)	Muscle(g)	gWAT(g)	pump(g)	net body weight(g)	initial body weight(g)	body weight gain(g)	body weight change%	net body weight(g)after overnight fasted	iWAT%	Muscle%	gWAT%
	WT Con	11	26.4158	0.305895	0.367734	0.265373	/	26.4158	26.3158	0.1	0.38	26.4158	1.158	1.3921	1.0046
		1	24.3	0.33048	0.34749	0.34749	/	24.3	23.5	0.8	3.4	23.72	1.36	1.43	1.43
		51	28.6	0.34892	0.40612	0.3718	/	28.6	27.3	1.3	4.76	26.41	1.22	1.42	1.3
		12	28.1176	0.330409	0.341319	0.293154	/	28.1176	26.7176	1.4	5.24	28.1176	1.1751	1.2139	1.0426
		14	32.691	0.447867	0.444598	0.329852	/	32.691	30.9	1.791	5.8	32.691	1.37	1.36	1.009
	WT Lac	12	30.7407	0.230716	0.344423	0.271019	1.574	27.0667	29.1667	-2.1	-7.2	30.7407	0.8524	1.2725	1.0013
		11	32.3927	0.249205	0.30981	0.282783	1.587	29.5057	30.8057	-1.3	-4.22	32.3927	0.8446	1.05	0.9584
		1	23.302	0.210288	0.218872	0.197414	1.602	21.458	21.7	-0.242	-1.12	22.67	0.98	1.02	0.92
		41	29.92	0.328709	0.33721	0.422221	1.583	28.337	28.1	0.237	0.84	28.337	1.16	1.19	1.49
		12	36.6	0.294554	0.431312	0.268465	1.534	35.066	34.3	0.766	2.23	36.6	0.84	1.23	0.7656
Extended Fig. 5a
	Unpaired t test
	P value	0.0183
	P value summary	*
	Significantly different (P < 0.05)?	Yes
	One- or two-tailed P value?	Two-tailed
	t, df	t=2.953, df=8
	How big is the difference?
	Mean of column A	3.916
	Mean of column B	-1.894
	Difference between means (B - A) ± SEM	-5.810 ± 1.968
	95% confidence interval	-10.35 to -1.273
	R squared (eta squared)	0.5215
	F test to compare variances
	F, DFn, Dfd	3.122, 4, 4
	P value	0.296
	P value summary	ns
	Significantly different (P < 0.05)?	No
	Data analyzed
	Sample size, column A	5
	Sample size, column B	5
Extended Fig. 4b	Tissue
	Column A	PBS
	vs.	vs.
	Column B	Lactate
	Test details
	Test name	Unpaired t test
	Variance assumption	Individual variance for each row
	Multiple comparisons	False Discovery Rate (FDR)
	Method	Two-stage step-up (Benjamini, Krieger, and Yekutieli)
	Desired FDR (Q)	1.00%
	Number of tests performed	3
	Number of rows omitted	0
		P value	Mean of PBS	Mean of Lactate	Difference	SE of difference	t ratio	df	q value
	iWAT	0.026038	0.3526	0.2628	0.0898	0.03295	2.725	8	0.046882
	gWAT	0.030945	0.3214	0.2574	0.064	0.02449	2.614	8	0.046882
	Quadriceps	0.212207	0.3814	0.3282	0.0532	0.03924	1.356	8	0.214329

## Sheet: Extended Fig. 5d
		Tumor (g)
	WT TB0	1.435
	WT TB1	0.81
	WT TB2	0.797
	WT TB3	0.536
	ucp1 ko TB2	1.007
	ucp1 ko TB3	0.726
	ucp1 ko TB4	0.86
	ucp1 ko TB5	1.033
	Column B	UCP1-/-TB
	vs.	vs.
	Column A	WT TB
	Unpaired t test
	P value	0.9549
	P value summary	ns
	Significantly different (P < 0.05)?	No
	One- or two-tailed P value?	Two-tailed
	t, df	t=0.05890, df=6
	How big is the difference?
	Mean of column A	0.8945
	Mean of column B	0.9065
	Difference between means (B - A) ± SEM	0.01200 ± 0.2037
	95% confidence interval	-0.4866 to 0.5106
	R squared (eta squared)	0.0005778
	F test to compare variances
	F, DFn, Dfd	7.187, 3, 3
	P value	0.1395
	P value summary	ns
	Significantly different (P < 0.05)?	No
	Data analyzed
	Sample size, column A	4
	Sample size, column B	4
