# Supplementary material for: Activation of GPR81 by lactate drives tumour-induced cachexia
Source: Nat Metab. 2024 Mar 18;6(4):708–23. doi: 10.1038/s42255-024-01011-0 (PMC11052724; doi:10.1038/s42255-024-01011-0)
Supplement: Supplementary file 20 — Statistical source data. [file 42255_2024_1011_MOESM20_ESM.xlsx]

## Sheet: Extended Fig. 6a.b
	WT				GPR81-/-
	Body weight(g)	fat mass%	lean%		Body weight(g)	fat mass%	lean%
	21.9	8.31	93.06		23.4	6.67	94.57
	22.9	10.94	90.4		23.8	12.12	89.1
	24.1	11	82.53		24.6	6.22	97.75
	24.5	6.97	97.38		24.8	9.18	94.53
	24.7	9.86	88.56		25.2	7.07	97.56
	24.8	7.22	86.54		25.4	6.63	94.88
	25.2	10.52	98.33		26	7.72	92.28
	25.3	4.92	96.14		26.2	6.58	93.42
	25.8	8.45	94.69		26.3	10.7	89.3
	26.8	5.84	97.47		26.7	9.62	90.38
	27.2	7.57	96.74		27	7.88	92.12
	27.5	6.84	97.1		27.3	7.75	92.25
	EX fig. 7a					EX fig. 7b
	Body weight(g)					Body composition
	Unpaired t test						Discovery?	P value	Mean of WT	Mean of GPR81-/-	Difference	SE of difference	t ratio	df	q value
	P value	0.4122				fat	No	0.975037	8.203	8.178	0.025	0.7899	0.03165	22	0.984787
	P value summary	ns				lean	No	0.968902	93.18	93.25	-0.06667	1.691	0.03943	22	0.984787
	Significantly different (P < 0.05)?	No
	One- or two-tailed P value?	Two-tailed
	t, df	t=0.8358, df=22
	How big is the difference?
	Mean of column A	25.06
	Mean of column B	25.56
	Difference between means (B - A) ± SEM	0.5000 ± 0.5982
	95% confidence interval	-0.7406 to 1.741
	R squared (eta squared)	0.03078
	F test to compare variances
	F, DFn, Dfd	1.784, 11, 11
	P value	0.3514
	P value summary	ns
	Significantly different (P < 0.05)?	No
	Data analyzed
	Sample size, column A	12
	Sample size, column B	12

## Sheet: Extended Fig. 6d
	Adipocyte Area (um2)
	WT_Con1	WT_Con2	WT_Con3	WT_Con4		WT_Lac1	WT_Lac2	WT_Lac3	WT_Lac4		KO_Con1	KO_Con2	KO_Con3	KO_Con4		KO_lac1	KO_lac2	KO_lac3	WT_Con4
	Area	Area	Area	Area		Area	Area	Area	Area		Area	Area	Area	Area		Area	Area	Area	Area
	201.172	200.293	216.113	202.436		204.102	187.305	203.516	201.562		200.884	207.364	215.643	200.162		204.199	203.338	203.338	233.15			total
	201.465	203.32	225.8	208.725		204.395	189.062	204.492	201.953		204.844	207.724	224.643	219.963		212.695	231.038	203.835	253.893		WT con	43	54	84	127
	204.785	226.758	238.842	213.442		205.762	189.16	207.031	202.441		218.884	236.165	241.203	227.163		243.945	243.459	218.989	319.727		WT Lac	69	99	88	72
	234.082	237.891	250.641	215.8		208.984	190.137	209.766	202.637		220.325	237.245	277.563	230.403		245.02	270.662	268.426	357.115		KO con	145	107	129	112
	273.73	281.445	257.969	224.055		209.082	190.332	211.426	205.371		229.685	237.965	282.603	238.683		246.777	289.046	343.824	401.708		KO Lac	78	50	52	39
	303.906	318.066	258.963	235.061		210.84	195.801	212.012	210.254		235.445	287.646	312.844	253.803		262.402	289.543	348.172	432.761
	319.336	319.141	259.832	244.102		211.621	201.953	212.598	211.523		266.045	289.446	342.004	266.763		289.648	306.436	361.587	438.724			<500
	328.32	342.578	268.278	270.438		212.891	207.617	216.309	211.816		267.125	304.566	378.365	272.163		302.246	345.687	368.543	492.508		WT con	16	20	27	27
	368.75	344.434	289.889	280.658		214.648	211.133	216.406	212.305		294.486	311.046	380.525	281.163		316.504	441.581	380.467	583.93		WT Lac	62	87	79	66
	373.633	357.422	305.911	289.699		224.023	212.695	216.992	212.598		299.886	332.647	398.525	311.404		329.59	452.139	385.56	614.859		KO con	14	29	15	19	22
	423.242	361.621	317.089	294.023		226.074	215.234	219.238	212.793		303.486	351.727	409.325	318.964		329.98	488.285	480.956	749.755		KO Lac	30	11	11	8
	429.785	377.93	326.653	297.954		226.758	216.211	220.41	213.574		317.527	355.687	412.925	330.484		333.301	505.799	557.969	769.63
	437.891	400.684	331.994	325.469		228.516	218.066	222.559	214.16		322.567	390.608	424.085	339.124		335.84	558.466	653.738	797.081			>500
	464.16	429.883	333.857	363.991		229.297	218.555	224.023	216.211		344.167	405.368	429.845	345.244		339.062	664.296	654.732	936.822		WT con	27	34	57	100
	470.312	432.812	357.207	383.252		232.031	219.824	225.293	219.531		348.127	407.888	431.645	351.364		339.551	671.873	686.034	957.69		WT Lac	7	12	9	6
	487.988	470.703	384.78	387.183		233.203	220.117	227.441	219.629		349.567	504.01	451.806	353.884		354.59	704.045	724.664	974.334		KO con	116	92	110	90
	520.41	473.438	410.738	398.582		233.789	220.508	229.004	220.02		360.367	541.091	462.246	409.685		356.445	715.597	732.365	1084.51		KO Lac	48	39	41	31
	528.223	479.395	410.987	410.374		233.887	221.777	230.078	221.387		360.367	542.531	465.126	414.365		359.473	750.749	764.537	1142.27
	545.215	483.301	419.06	418.236		235.156	221.875	230.762	225.391		370.448	588.612	481.326	470.166		379.004	782.175	824.408	1205.25
	554.199	495.508	422.91	424.525		235.449	224.219	232.129	227.832		375.848	588.972	533.527	483.486		383.105	807.142	968.62	1317.16		percentage	<500
	557.52	502.148	442.162	429.635		235.938	224.609	237.598	228.613		380.168	640.813	536.767	491.046		393.75	1081.28	1016.44	1348.47		WT con	0.372093	0.37037	0.321429	0.212598
	567.188	540.332	444.894	434.352		236.621	225.195	237.695	229.004		383.768	643.333	537.127	496.806		431.055	1108.61	1021.29	1376.04		WT Lac	0.898551	0.878788	0.897727	0.916667
	574.023	543.75	445.142	437.104		237.402	230.859	240.43	230.176		387.008	668.174	547.207	506.526		435.84	1135.19	1128.48	1409.21		KO con	0.2	0.140187	0.147287	0.196429
	599.512	546.191	445.888	450.861		237.695	235.547	245.898	233.398		429.129	682.934	549.727	514.806		455.371	1234.56	1133.95	1409.33		KO Lac	0.384615	0.22	0.211538	0.205128
	609.57	564.648	452.595	467.764		245.41	235.547	245.898	233.984		444.249	691.214	566.287	528.847		457.52	1370.58	1160.16	1714.28
	620.996	579.785	453.091	469.729		245.801	242.188	247.363	234.668		459.369	717.495	590.407	534.247		471.094	1420.63	1191.71	1807.56			>500
	638.184	631.934	492.96	485.059		248.34	246.68	252.832	235.352		474.85	733.695	593.647	537.127		482.129	1435.42	1231.58	1817.37		WT con	0.627907	0.62963	0.678571	0.787402
	639.453	652.539	507.865	588.832		251.27	250.977	258.789	236.133		482.05	765.016	597.967	555.847		487.109	1479.76	1232.95	1914.14		WT Lac	0.101449	0.121212	0.102273	0.0833333
	652.93	662.793	515.69	588.832		255.469	254.395	266.797	236.426		496.09	767.536	610.928	576.367		487.207	1480.63	1244.62	2482.04		KO con	0.8	0.859813	0.852713	0.803571
	654.883	679.59	539.164	608.486		257.715	254.785	269.141	242.383		517.331	770.056	626.408	604.447		499.121	1488.83	1379.52	2491.86		KO Lac	0.615385	0.78	0.788462	0.794872
	659.961	688.184	555.931	613.203		259.473	258.398	273.828	245.117		538.931	775.096	649.088	658.448		505.469	1717.51	1383.87	2550.49
	666.309	692.676	555.931	621.065		263.77	258.594	276.465	245.703		543.971	788.416	672.848	698.049		506.543	1777.38	1413.93	2650.48
	679.297	697.559	566.985	629.319		264.551	259.863	279.297	246.973		551.531	797.776	725.049	700.569		508.105	1778.74	1533.92	2671.84
	791.113	714.062	567.358	659.979		266.016	259.863	281.543	247.07		567.732	799.216	737.289	720.009		536.133	1794.52	1545.22	2692.34		Two-way ANOVA	Ordinary
	791.602	715.234	595.428	664.696		268.457	262.891	281.934	247.168		585.372	802.816	763.929	740.169		553.809	1920.84	1564.23	2697.8		Alpha	0.05
	810.645	722.656	601.886	729.161		269.824	270.508	289.551	254.297		599.412	829.457	779.41	768.969		559.277	1932.15	1574.66	2899.03
	837.695	723.145	648.09	739.381		270.41	270.703	292.871	254.297		610.933	849.257	799.21	834.13		560.254	2019.47	1574.78	2942.13		Source of Variation	% of total variation	P value	P value summary	Significant?
	873.535	791.895	652.809	752.746		271.68	272.754	293.555	258.887		615.973	867.618	802.81	834.49		562.109	2026.05	1620.25	3386.57		Interaction	88.5	<0.0000000001	****	Yes
	893.262	838.77	655.293	753.532		273.926	273.633	300.195	261.426		663.494	899.658	804.97	839.89		563.184	2050.28	1674.03	4802.73		Row Factor	8.596	1.22e-08	****	Yes
	940.625	858.984	663.491	761.787		276.953	277.148	300.781	262.891		696.614	910.099	838.45	853.211		564.16	2201.07	1804.83			Column Factor	0	>0.9999999999	ns	No
	985.84	880.273	686.096	781.048		278.516	280.273	300.977	264.648		709.215	937.819	839.53	885.971		580.664	2217.72	1830.91
	1096.68	900.195	690.443	792.447		281.934	280.469	303.711	266.895		712.095	940.339	839.89	941.772		597.949	2229.02	1840.85			ANOVA table	SS	DF	MS	F (DFn, DFd)	P value
	2770.12	965.332	690.691	800.309		284.18	281.641	308.887	269.434		738.015	949.339	870.131	956.532		601.855	2229.76	1985.81			Interaction	26193	3	8731	F (3, 24) = 244.2	P<0.0000000001
		981.348	694.666	827.431		284.277	283.594	310.352	270.02		749.175	962.66	903.971	963.012		605.176	2518.93	2038.72			Row Factor	2544	1	2544	F (1, 24) = 71.15	P=0.0000000122
		994.141	700.503	867.132		293.555	287.207	314.16	277.832		783.376	973.1	911.171	972.732		636.621	2528.5	2311			Column Factor	0	3	0	F (3, 24) = 0.000	P>0.9999999999
		1093.65	715.035	872.242		294.531	295.996	317.676	287.109		794.536	1008.74	938.172	982.092		639.551	2589.12	2329.88			Residual	858.1	24	35.76
		1284.08	718.512	892.682		294.727	298.34	324.707	289.648		818.657	1012.34	940.692	985.692		681.152	2735.94	2545.02
		1338.77	721.493	895.827		303.711	304.395	326.465	291.797		822.977	1042.94	942.852	990.732		681.348	3122.24	2815.06			Difference between row means
		1420.21	739.503	952.43		306.836	309.277	327.539	301.855		826.577	1131.5	957.972	1002.25		681.836	4169.24	2972.69			Mean of >500	58.92
		1481.54	772.789	988.2		314.941	312.5	331.934	307.129		838.097	1179.74	1012.33	1054.45		682.422	4433.94	3088.95			Mean of <500	41.08
		1525.98	777.757	992.917		326.465	317.676	332.324	314.355		838.457	1226.19	1031.77	1057.33		704.102		3209.69			Difference between means	17.83
		2507.91	797.009	995.669		339.258	323.145	332.617	314.551		861.498	1226.19	1040.05	1065.25		705.078		4471.7			SE of difference	2.114
		2597.07	804.833	1001.17		371.68	331.25	334.863	316.016		868.698	1251.75	1049.05	1084.69		716.406					95% CI of difference	13.47 to 22.20
		2708.2	808.187	1011		398.633	333.984	343.164	316.309		890.298	1271.19	1055.53	1087.93		753.32
			818.992	1030.26		400.781	346.484	343.945	334.961		894.978	1298.91	1066.69	1112.41		774.805					Data summary
			839.237	1042.05		402.148	348.34	346.484	341.797		905.419	1317.63	1095.13	1170.73		833.008					Number of columns (Column Factor)	4
			873.021	1043.23		409.277	348.535	351.27	342.676		919.459	1391.07	1141.93	1211.77		838.184					Number of rows (Row Factor)	2
			907.425	1064.46		418.359	349.414	354.492	344.141		924.139	1396.83	1144.45	1217.89		846.973					Number of values	32
			920.714	1121.06		455.371	355.469	361.035	344.141		925.219	1400.43	1146.97	1306.82		847.07
			924.565	1127.35		461.523	355.762	364.258	355.371		926.299	1401.51	1164.97	1337.78		875.391					Tukey's multiple comparisons test	Mean Diff.	95.00% CI of diff.	Below threshold?	Summary	Adjusted P Value
			979.835	1143.47		464.941	358.594	369.727	360.742		966.98	1406.19	1224.02	1340.3		911.523
			985.424	1148.58		484.375	361.035	372.559	364.258		977.78	1457.67	1259.3	1370.54		919.531					>500
			1041.07	1150.15		507.91	361.23	373.242	385.84		1000.82	1458.39	1271.54	1396.82		942.871					WT PBS vs. WT Lactate	57.88	46.22 to 69.55	Yes	****	<0.0000000001
			1062.06	1223.26		611.816	365.332	375.586	414.844		1017.02	1472.07	1388.18	1397.9		1008.5					WT PBS vs. GPR81-/- PBS	-14.82	-26.48 to -3.151	Yes	**	0.00922012
			1062.31	1294.8		668.652	367.676	383.398	436.816		1027.1	1512.75	1388.9	1500.86		1036.91					WT PBS vs. GPR81-/- Lactate	-6.382	-18.05 to 5.281	No	ns	0.447636
			1221.04	1345.9		708.301	369.824	385.645	494.336		1027.82	1526.43	1402.58	1500.86		1064.75					WT Lactate vs. GPR81-/- PBS	-72.7	-84.36 to -61.03	Yes	****	<0.0000000001
			1251.59	1365.16		884.57	370.996	388.379	503.32		1031.42	1538.31	1430.3	1524.98		1085.06					WT Lactate vs. GPR81-/- Lactate	-64.27	-75.93 to -52.60	Yes	****	<0.0000000001
			1251.71	1374.6		899.219	372.559	392.871	604.395		1044.02	1632.63	1437.5	1539.38		1120.9					GPR81-/- PBS vs. GPR81-/- Lactate	8.433	-3.231 to 20.10	No	ns	0.217976
			1297.3	1379.31		1673.83	373.828	410.059	641.504		1073.18	1725.88	1451.54	1546.58		1141.02
			1311.83	1386.39			387.5	410.645	786.035		1141.94	1754.32	1463.06	1815.86		1151.95					<500
			1357.29	1387.57			391.309	444.629	1655.57		1158.14	1783.84	1485.38	1964.18		1199.61					WT PBS vs. WT Lactate	-57.88	-69.55 to -46.22	Yes	****	<0.0000000001
			1499.62	1399.75			398.047	455.566	2475.39		1195.58	1833.16	1494.02	1981.1		1226.37					WT PBS vs. GPR81-/- PBS	14.82	3.151 to 26.48	Yes	**	0.00922012
			1534.03	1409.58			398.73	457.129			1200.26	1836.4	1503.74	2009.9		1300.29					WT PBS vs. GPR81-/- Lactate	6.383	-5.281 to 18.05	No	ns	0.447636
			1558.25	1433.56			400.977	459.375			1201.34	1847.92	1515.98	2024.3		1662.99					WT Lactate vs. GPR81-/- PBS	72.7	61.03 to 84.36	Yes	****	<0.0000000001
			1648.17	1521.22			401.66	461.426			1210.34	1878.88	1553.06	2027.18		1721					WT Lactate vs. GPR81-/- Lactate	64.27	52.60 to 75.93	Yes	****	<0.0000000001
			1682.7	1523.97			405.371	465.039			1216.82	2058.16	1568.54	2062.83		1823.24					GPR81-/- PBS vs. GPR81-/- Lactate	-8.433	-20.10 to 3.231	No	ns	0.217976
			1704.43	1551.88			415.723	478.516			1230.87	2073.28	1571.78	2185.95		1864.36
			1819.82	1558.95			416.992	481.25			1262.19	2124.76	1593.38	2245.71		2659.77
			1846.15	1587.65			420.215	486.426			1290.63	2194.97	1606.7	2262.99							Test details	Mean 1	Mean 2	Mean Diff.	SE of diff.	N1	N2	q	DF
			1953.71	1700.07			422.754	507.91			1293.15	2317.01	1657.82	2299.35
			2174.29	1713.82			427.441	512.598			1316.19	2328.53	1685.54	2353.35							>500
			2409.66	1717.36			433.008	539.941			1325.55	2336.81	1726.58	2373.51							WT PBS vs. WT Lactate	68.09	10.21	57.88	4.228	4	4	19.36	24
			2660.92	1835.68			437.891	553.711			1332.03	2345.09	1768.7	2379.63							WT PBS vs. GPR81-/- PBS	68.09	82.9	-14.82	4.228	4	4	4.955	24
			2994.65	1844.72			440.137	579.199			1379.55	2347.25	1820.9	2404.47							WT PBS vs. GPR81-/- Lactate	68.09	74.47	-6.382	4.228	4	4	2.135	24
				1849.44			443.066	711.816			1423.83	2414.21	1825.22	2430.39							WT Lactate vs. GPR81-/- PBS	10.21	82.9	-72.7	4.228	4	4	24.32	24
				1935.91			477.637	836.426			1499.43	2458.49	1828.46	2438.31							WT Lactate vs. GPR81-/- Lactate	10.21	74.47	-64.27	4.228	4	4	21.49	24
				1995.27			480.859	890.332			1504.11	2624.45	1899.02	2477.91							GPR81-/- PBS vs. GPR81-/- Lactate	82.9	74.47	8.433	4.228	4	4	2.82	24
				2004.31			516.797	3533.98			1510.95	2653.61	1917.02	2606.43
				2006.67			529.102				1539.75	2668.37	1951.58	2615.79							<500
				2069.17			537.988				1630.11	2746.14	1988.3	2656.83							WT PBS vs. WT Lactate	31.91	89.8	-57.88	4.228	4	4	19.36	24
				2134.42			540.43				1630.83	2787.54	1989.02	2738.55							WT PBS vs. GPR81-/- PBS	31.91	17.1	14.82	4.228	4	4	4.955	24
				2156.82			575.391				1636.59	2795.82	2042.31	2764.83							WT PBS vs. GPR81-/- Lactate	31.91	25.53	6.383	4.228	4	4	2.135	24
				2174.12			579.688				1639.47	2864.94	2075.43	2787.87							WT Lactate vs. GPR81-/- PBS	89.8	17.1	72.7	4.228	4	4	24.32	24
				2225.22			590.918				1661.79	2893.74	2098.47	2855.2							WT Lactate vs. GPR81-/- Lactate	89.8	25.53	64.27	4.228	4	4	21.49	24
				2237.8			594.141				1680.51	3256.63	2113.23	2879.68							GPR81-/- PBS vs. GPR81-/- Lactate	17.1	25.53	-8.433	4.228	4	4	2.82	24
				2245.66			870.312				1686.63	3349.87	2130.51	3013.96
				2272			871.68				1718.68	3459.67	2140.95	3046.72
				2274.35			979.004				1722.64	3463.27	2155.35	3053.92
				2300.69			1341.5				1726.96	3661.28	2170.83	3127.72
				2308.16							1729.48	3737.96	2175.87	3241.84
				2332.53							1730.56	3788.72	2186.67	3255.16
				2424.12							1737.76	3825.8	2259.03	3280.72
				2432.76							1754.32	3911.12	2271.99	3350.92
				2432.76							1841.08	4102.64	2357.67	3363.88
				2444.95							1860.16	4235.85	2379.63	3492.76
				2691.8							1877.8	4388.13	2444.43	3573.76
				2754.3							1882.84	4892.14	2448.75	3790.13
				2811.3							1888.6		2562.15	1810.26
				2942.2							1904.08		2634.87	1814.26
				3005.48							1914.88		2644.95	1976.18
				3026.31							1991.2		2659.35	1976.98
				3033.39							2042.32		2672.67	2707.07
				3119.87							2112.88		2681.31
				3191.8							2116.48		2687.43
				3266.09							2148.88		2717.31
				3377.73							2163.28		2728.11
				3384.41							2184.16		2845.12
				3385.59							2191		2896.6
				3417.03							2217.29		2938.36
				3439.44							2225.93		2956
				3564.83							2240.69		2996.32
				3717.74							2313.05		3024.04
				3759.01							2319.53		3190.72
				4740.53							2337.89		3257.32
				4851.38							2373.53		3496
				4896.19							2391.89		3751.61
				4994.46							2469.29		3766.37
											2507.09		3812.45
											2549.57		4241.57
											2574.41
											2600.33
											2607.53
											2612.21
											2680.98
											2684.94
											2751.18
											2927.94
											2958.9
											3008.58
											3585.31
											3646.87
											3665.6
											3712.04
											4177.53
											4794.58

## Sheet: Extended Fig. 6e.
	1
			UCP1	β-tubulin	UCP1/β-tubulin	Relactive UCP1/β-tubulin
		WT	5122.6	23112.7	0.221636	0.874729
		WT	6698.28	23493.1	0.285117	1.12527
		TB	13250.2	21748.1	0.609256	2.40455
		TB	18202	21976	0.828268	3.26892
		KO	8896.57	17419.5	0.510725	2.01568
		KO	6706.28	18541.9	0.361683	1.42745
		KO TB	6924.33	21476.3	0.322417	1.27248
		KO TB	7862.91	19035.3	0.413069	1.63026
	2		UCP1	β-tubulin	UCP1/β-tubulin
		WT	3403.86	10758.3	0.316393	0.984712
		WT	4658.84	14281.4	0.326217	1.01529
		TB	16717.9	15402.9	1.08537	3.378
		TB	16388.3	13074.3	1.25347	3.9012
		KO	7258.74	11598	0.625862	1.94787
		KO	4465.62	18230.7	0.244951	0.762361
		KO TB	4674.2	14915.9	0.313371	0.975307
		KO TB	6262.28	12564.9	0.498396	1.55116
	3		UCP1	β-tubulin	UCP1/β-tubulin
		WT	2075.43	5153.33	0.402735	1.10592
		WT	3610.03	11087.7	0.32559	0.894078
		TB	9082.93	14463.7	0.62798	1.72445
		TB	8852.17	13698.4	0.646221	1.77454
		KO	5435.69	13151.5	0.413312	1.13497
		KO	5934.52	12344.3	0.480751	1.32016
		KO TB	5286.52	16553.3	0.319364	0.876983
		KO TB	3965.98	15568.3	0.254747	0.699543
		ANOVA summary
		F	12.45
		P value	<0.0001
		P value summary	****
		Significant diff. among means (P < 0.05)?	Yes
		R squared	0.6512
		Brown-Forsythe test
		F (DFn, DFd)	9.064 (3, 20)
		P value	0.0005
		P value summary	***
		Are SDs significantly different (P < 0.05)?	Yes
		Bartlett's test
		Bartlett's statistic (corrected)	15.41
		P value	0.0015
		P value summary	**
		Are SDs significantly different (P < 0.05)?	Yes
		ANOVA table	SS	DF	MS	F (DFn, DFd)	P value
		Treatment (between columns)	11.27	3	3.755	F (3, 20) = 12.45	P<0.0001
		Residual (within columns)	6.034	20	0.3017
		Total	17.3	23
		Data summary
		Number of treatments (columns)	4
		Number of values (total)	24
		Tukey's multiple comparisons test	Mean Diff.	95.00% CI of diff.	Below threshold?	Summary	Adjusted P Value
		WT Con vs. WT Lac	-1.742	-2.630 to -0.8543	Yes	***	0.0001	A-B
		WT Con vs. GPR81-/- Con	-0.4347	-1.322 to 0.4529	No	ns	0.531	A-C
		WT Con vs. GPR81-/- Lac	-0.1676	-1.055 to 0.7200	No	ns	0.9511	A-D
		WT Lac vs. GPR81-/- Con	1.307	0.4196 to 2.195	Yes	**	0.0027	B-C
		WT Lac vs. GPR81-/- Lac	1.574	0.6867 to 2.462	Yes	***	0.0004	B-D
		GPR81-/- Con vs. GPR81-/- Lac	0.2671	-0.6205 to 1.155	No	ns	0.8337	C-D
		Test details	Mean 1	Mean 2	Mean Diff.	SE of diff.	n1	n2	q	DF
		WT Con vs. WT Lac	1	2.742	-1.742	0.3171	6	6	7.768	20
		WT Con vs. GPR81-/- Con	1	1.435	-0.4347	0.3171	6	6	1.939	20
		WT Con vs. GPR81-/- Lac	1	1.168	-0.1676	0.3171	6	6	0.7475	20
		WT Lac vs. GPR81-/- Con	2.742	1.435	1.307	0.3171	6	6	5.829	20
		WT Lac vs. GPR81-/- Lac	2.742	1.168	1.574	0.3171	6	6	7.021	20
		GPR81-/- Con vs. GPR81-/- Lac	1.435	1.168	0.2671	0.3171	6	6	1.191	20

## Sheet: Extended Fig. 6f.
	WT Con					WT Lac					GPR81-/- Con					GPR81-/- Lac
food intake (g/48h)	9.9	7.8	8	7.93333	7.27273	8.8	8.7	7.9	7.66667	7.74545	10.8	7.0125	7.90833	7.8	7.73	9.7	7.8	8.5	9.2	7.66
	ANOVA summary
	F	0.1721
	P value	0.9137
	P value summary	ns
	Significant diff. among means (P < 0.05)?	No
	R squared	0.03125
	Brown-Forsythe test
	F (DFn, DFd)	0.1968 (3, 16)
	P value	0.897
	P value summary	ns
	Are SDs significantly different (P < 0.05)?	No
	Bartlett's test
	Bartlett's statistic (corrected)	3.349
	P value	0.3408
	P value summary	ns
	Are SDs significantly different (P < 0.05)?	No
	ANOVA table	SS	DF	MS	F (DFn, DFd)	P value
	Treatment (between columns)	0.5461	3	0.182	F (3, 16) = 0.1721	P=0.9137
	Residual (within columns)	16.93	16	1.058
	Total	17.47	19
	Data summary
	Number of treatments (columns)	4
	Number of values (total)	20
	Tukey's multiple comparisons test	Mean Diff.	95.00% CI of diff.	Below threshold?	Summary	Adjusted P Value
	WT PBS vs. WT Lac	0.01879	-1.842 to 1.880	No	ns	>0.9999	A-B
	WT PBS vs. GPR81-/- PBS	-0.06895	-1.930 to 1.792	No	ns	0.9996	A-C
	WT PBS vs. GPR81-/- Lac	-0.3908	-2.252 to 1.470	No	ns	0.9303	A-D
	WT Lac vs. GPR81-/- PBS	-0.08774	-1.949 to 1.773	No	ns	0.9991	B-C
	WT Lac vs. GPR81-/- Lac	-0.4096	-2.271 to 1.452	No	ns	0.921	B-D
	GPR81-/- PBS vs. GPR81-/- Lac	-0.3218	-2.183 to 1.539	No	ns	0.9591	C-D
	Test details	Mean 1	Mean 2	Mean Diff.	SE of diff.	n1	n2	q	DF
	WT PBS vs. WT Lac	8.181	8.162	0.01879	0.6505	5	5	0.04085	16
	WT PBS vs. GPR81-/- PBS	8.181	8.25	-0.06895	0.6505	5	5	0.1499	16
	WT PBS vs. GPR81-/- Lac	8.181	8.572	-0.3908	0.6505	5	5	0.8496	16
	WT Lac vs. GPR81-/- PBS	8.162	8.25	-0.08774	0.6505	5	5	0.1908	16
	WT Lac vs. GPR81-/- Lac	8.162	8.572	-0.4096	0.6505	5	5	0.8904	16
	GPR81-/- PBS vs. GPR81-/- Lac	8.25	8.572	-0.3218	0.6505	5	5	0.6997	16

## Sheet: Extended Fig. 6g.
		pH
	WT Con	7.4	7.7	7.04	7.59	7.44	7.25	7.5	7.59	7.49	7.44
	WT Lac	7.69	7.58	7.62	6.68	7.62	7.42	7.45	7.43	7.37	7.42
	GPR81-/- Con	7.73	7.86	7.73	7.37	7.38	7.41	7.49	7.5	7.29	7.57
	GPR81-/- Lac	7.65	7.6	7.23	7.03	7.48	7.51	7.55	7.5	7.39	7.67
ANOVA summary
F	0.4511
P value	0.7181
P value summary	ns
Significant diff. among means (P < 0.05)?	No
R squared	0.03623
Brown-Forsythe test
F (DFn, DFd)	0.08807 (3, 36)
P value	0.9661
P value summary	ns
Are SDs significantly different (P < 0.05)?	No
Bartlett's test
Bartlett's statistic (corrected)	2.347
P value	0.5037
P value summary	ns
Are SDs significantly different (P < 0.05)?	No
ANOVA table	SS	DF	MS	F (DFn, DFd)	P value
Treatment (between columns)	0.06441	3	0.02147	F (3, 36) = 0.4511	P=0.7181
Residual (within columns)	1.713	36	0.04759
Total	1.778	39
Data summary
Number of treatments (columns)	4
Number of values (total)	40
Tukey's multiple comparisons test	Mean Diff.	95.00% CI of diff.	Below threshold?	Summary	Adjusted P Value
WT PBS vs. WT Lac	0.016	-0.2468 to 0.2788	No	ns	0.9984	A-B
WT PBS vs. GPR81-/- PBS	-0.089	-0.3518 to 0.1738	No	ns	0.7985	A-C
WT PBS vs. GPR81-/- Lac	-0.017	-0.2798 to 0.2458	No	ns	0.9981	A-D
WT Lac vs. GPR81-/- PBS	-0.105	-0.3678 to 0.1578	No	ns	0.706	B-C
WT Lac vs. GPR81-/- Lac	-0.033	-0.2958 to 0.2298	No	ns	0.9865	B-D
GPR81-/- PBS vs. GPR81-/- Lac	0.072	-0.1908 to 0.3348	No	ns	0.8811	C-D
Test details	Mean 1	Mean 2	Mean Diff.	SE of diff.	n1	n2	q	DF
WT PBS vs. WT Lac	7.444	7.428	0.016	0.09756	10	10	0.2319	36
WT PBS vs. GPR81-/- PBS	7.444	7.533	-0.089	0.09756	10	10	1.29	36
WT PBS vs. GPR81-/- Lac	7.444	7.461	-0.017	0.09756	10	10	0.2464	36
WT Lac vs. GPR81-/- PBS	7.428	7.533	-0.105	0.09756	10	10	1.522	36
WT Lac vs. GPR81-/- Lac	7.428	7.461	-0.033	0.09756	10	10	0.4784	36
GPR81-/- PBS vs. GPR81-/- Lac	7.533	7.461	0.072	0.09756	10	10	1.044	36

## Sheet: Extended Fig. 6h
LLC vein tail injection model
	220210723		Body weight(g)
	number	group	0	4	7	11	14	17	22	25	28	29	30	31	days after injection
	15	wc	31.9	32.8985	33.2015	33.0005	33.9001	34.401	34.401	34.2	34.2	34.1011	34.4999	34.1011	(g)
	28	wc	30.8	31.8996	32.5002	33.301	33.1993	34.6993	34.8995	35.4015	35.2013	35.5001	34.8995	35.0997
	15	wc	30.8	31.8996	32.0998	32.5987	32.5987	32.7989	33.1993	34.0001	34.0001	34.0987	34.6993	33.8985
	7	wc	32.5	32.799	33.1987	33.9008	34.4988	34.5995	35.399	35.4997	35.4997	36.101	34.7002	34.0015
	10	wc	24.4	24.8	25.1	26.1	27.3	27.6	28	28.4	28.5	28.8	29	28.3
	22	WL	26.6	27.4007	27.4991	27.9992	27.9992	28.6987	28.9993	28.7998	29.4994	28.4992	27.9992	28.4992
	13	WL	30.1	31.4003	31.9993	32.0986	33.6006	34.1996	34.001	33.8986	32.3996	29.9013	29.1007	28.4987
	20	WL	25.9	25.799	26.001	26.3999	26.5993	27.8011	27.8011	27.5006	27.8011	27.3996	26.2989	24.9003
	8	WL	32.9	33.4001	33.6008	33.4001	33.6995	34.4989	34.4002	34.3015	33.6995	34.6009	35.101	33.8015
	5	WL	23.1	23.5	25	25.7	26	26.5	26.9	26.9	25.5	24.3	23	21.5
	9	kc	26.6	29.9011	30.1006	30.6006	31.1007	31.4013	30.8001	30.9012	31.1007	30.6991	30.9012	30.6991
	32	kc	31.3	32.2985	32.9996	33.7007	34.0012	34.7993	34.599	34.599	34.6992	34.6992	35.6006	34.9997
	1	kc	30.6	31.3007	32.0994	31.7995	32.2004	32.999	33.6998	32.8001	33.6998	33.5009	32.2004	32.2004
	12	kc	28	29.4	30.1	29.9992	30.1	29.9992	29.9012	30.2008	30.6992	30.1	30.2008	30.6012
	5	kc	33.3	33.3	33.4998	33.8994	33.6996	34.3989	33.8994	33.9993	34.3989	33.6996	34.299	33.9993
	40	kl	31	32.2989	32.8011	32.9003	33.8985	34.8998	34.5991	34.999	34.999	34.7014	35.1013	34.8998
	37	kl	30.8	31.4992	32.2014	32.3	32.3985	33.7999	34.2003	33.7999	32.9991	32.9991	32.7989	32.2014
	10	kl	27.7	28.3011	28.7997	28.8994	29.8994	29.8994	29.4008	28.9991	27.9992	28.2014	28.2014	28.6002
	9	kl	30.8	31.4006	31.6994	32.2014	32.7004	32.7989	32.5002	32.2014	31.4006	32.0998	31.4992	32.2014
	1	kl	28.2	28.7	32.8	33.1	33.5	33.9	32.8	32.1	30.1	30.3	30.6	29.4
			body weight (%initial)
	number	group	0	4	7	11	14	17	22	25	28	29	30	31	days after injection
	15	wc	1	1.0313	1.0408	1.0345	1.0627	1.0784	1.0784	1.0721	1.0721	1.069	1.0815	1.069
	28	wc	1	1.0357	1.0552	1.0812	1.0779	1.1266	1.1331	1.1494	1.1429	1.1526	1.1331	1.1396
	15	wc	1	1.0357	1.0422	1.0584	1.0584	1.0649	1.0779	1.1039	1.1039	1.1071	1.1266	1.1006
	7	wc	1	1.0092	1.0215	1.0431	1.0615	1.0646	1.0892	1.0923	1.0923	1.1108	1.0677	1.0462
	10	wc	1	1.01639	1.02869	1.06967	1.11885	1.13115	1.14754	1.16393	1.16803	1.18033	1.18852	1.15984
	22	WL	1	1.0301	1.0338	1.0526	1.0526	1.0789	1.0902	1.0827	1.109	1.0714	1.0526	1.0714
	13	WL	1	1.0432	1.0631	1.0664	1.1163	1.1362	1.1296	1.1262	1.0764	0.9934	0.9668	0.9468
	20	WL	1	0.9961	1.0039	1.0193	1.027	1.0734	1.0734	1.0618	1.0734	1.0579	1.0154	0.9614
	8	WL	1	1.0152	1.0213	1.0152	1.0243	1.0486	1.0456	1.0426	1.0243	1.0517	1.0669	1.0274
	5	WL	1	1.01732	1.08225	1.11255	1.12554	1.14719	1.1645	1.1645	1.1039	1.05195	0.995671	0.930736
	9	kc	1	1.1241	1.1316	1.1504	1.1692	1.1805	1.1579	1.1617	1.1692	1.1541	1.1617	1.1541
	32	kc	1	1.0319	1.0543	1.0767	1.0863	1.1118	1.1054	1.1054	1.1086	1.1086	1.1374	1.1182
	1	kc	1	1.0229	1.049	1.0392	1.0523	1.0784	1.1013	1.0719	1.1013	1.0948	1.0523	1.0523
	12	kc	1	1.05	1.075	1.0714	1.075	1.0714	1.0679	1.0786	1.0964	1.075	1.0786	1.0929
	5	kc	1	1	1.006	1.018	1.012	1.033	1.018	1.021	1.033	1.012	1.03	1.021
	40	kl	1	1.0419	1.0581	1.0613	1.0935	1.1258	1.1161	1.129	1.129	1.1194	1.1323	1.1258
	37	kl	1	1.0227	1.0455	1.0487	1.0519	1.0974	1.1104	1.0974	1.0714	1.0714	1.0649	1.0455
	10	kl	1	1.0217	1.0397	1.0433	1.0794	1.0794	1.0614	1.0469	1.0108	1.0181	1.0181	1.0325
	9	kl	1	1.0195	1.0292	1.0455	1.0617	1.0649	1.0552	1.0455	1.0195	1.0422	1.0227	1.0455
	1	kl	1	1.01773	1.16312	1.17376	1.18794	1.20213	1.16312	1.1383	1.06738	1.07447	1.08511	1.04255
	Body weight
	Column B	WT LLC	GPR81-/-LLC	GPR81-/- LLC
	vs.	vs.	vs.	vs.
	Column A	WT PBS	GPR81-/-PBS	WT LLC
	Unpaired t test
	P value	0.0094	0.3422	0.0554
	P value summary	**	ns	ns
	Significantly different (P < 0.05)?	Yes	No	No
	One- or two-tailed P value?	Two-tailed	Two-tailed	Two-tailed
	t, df	t=3.395, df=8	t=1.010, df=8	t=2.241, df=8
	How big is the difference?
	Mean of column A	10.3	8.77	-1.246
	Mean of column B	-1.246	5.838	5.838
	Difference between means (B - A) ± SEM	-11.55 ± 3.402	-2.932 ± 2.904	7.084 ± 3.162
	95% confidence interval	-19.40 to -3.705	-9.628 to 3.764	-0.2066 to 14.37
	R squared (eta squared)	0.5903	0.113	0.3856
	F test to compare variances
	F, DFn, Dfd	1.585, 4, 4	1.910, 4, 4	2.449, 4, 4
	P value	0.6662	0.5463	0.4069
	P value summary	ns	ns	ns
	Significantly different (P < 0.05)?	No	No	No
	Data analyzed
	Sample size, column A	5	5	5
	Sample size, column B	5	5	5

## Sheet: Extended Fig.6i.
	WT Con					WT TB					GPR81-/- Con					GPR81-/- TB
food intake (g/48h)	7.125	6.7	7	7.6	7.2	6.2	8.2	6.8	7.6	5.94286	6.3	7.1	5.5	8.5	6.48511	5.8	7.7	8.2	5.5	8.42553
	ANOVA summary
	F	0.1341
	P value	0.9383
	P value summary	ns
	Significant diff. among means (P < 0.05)?	No
	R squared	0.02453
	Brown-Forsythe test
	F (DFn, DFd)	1.342 (3, 16)
	P value	0.2958
	P value summary	ns
	Are SDs significantly different (P < 0.05)?	No
	Bartlett's test
	Bartlett's statistic (corrected)	5.9
	P value	0.1166
	P value summary	ns
	Are SDs significantly different (P < 0.05)?	No
	ANOVA table	SS	DF	MS	F (DFn, DFd)	P value
	Treatment (between columns)	0.4175	3	0.1392	F (3, 16) = 0.1341	P=0.9383
	Residual (within columns)	16.6	16	1.038
	Total	17.02	19
	Data summary
	Number of treatments (columns)	4
	Number of values (total)	20
	Tukey's multiple comparisons test	Mean Diff.	95.00% CI of diff.	Below threshold?	Summary	Adjusted P Value
	WT Con vs. WT TB	0.1764	-1.667 to 2.020	No	ns	0.9925	A-B
	WT Con vs. GPR81-/- Con	0.348	-1.495 to 2.191	No	ns	0.9479	A-C
	WT Con vs. GPR81-/- TB	-0.0001064	-1.843 to 1.843	No	ns	>0.9999	A-D
	WT TB vs. GPR81-/- Con	0.1716	-1.672 to 2.015	No	ns	0.9931	B-C
	WT TB vs. GPR81-/- TB	-0.1765	-2.020 to 1.667	No	ns	0.9925	B-D
	GPR81-/- Con vs. GPR81-/- TB	-0.3481	-2.191 to 1.495	No	ns	0.9478	C-D
	Test details	Mean 1	Mean 2	Mean Diff.	SE of diff.	n1	n2	q	DF
	WT Con vs. WT TB	7.125	6.949	0.1764	0.6442	5	5	0.3873	16
	WT Con vs. GPR81-/- Con	7.125	6.777	0.348	0.6442	5	5	0.7639	16
	WT Con vs. GPR81-/- TB	7.125	7.125	-0.0001064	0.6442	5	5	0.0002336	16
	WT TB vs. GPR81-/- Con	6.949	6.777	0.1716	0.6442	5	5	0.3766	16
	WT TB vs. GPR81-/- TB	6.949	7.125	-0.1765	0.6442	5	5	0.3875	16
	GPR81-/- Con vs. GPR81-/- TB	6.777	7.125	-0.3481	0.6442	5	5	0.7641	16

## Sheet: Extended Fig.6j
	pH
WT Con	7.64	7.71	7.1	7.28	7.38	7.19	7.5
WT TB	7.38	7.26	7.6	6.99	7.32	7.41	7.35
GPR81-/- Con	7.41	7.48	7.51	7.55	7.32	7.32	7.31
GPR81-/- TB	6.79	7.31	7.52	7.42	7.31	7.52	7.55
ANOVA summary
F	0.2828
P value	0.8373
P value summary	ns
Significant diff. among means (P < 0.05)?	No
R squared	0.03414
Brown-Forsythe test
F (DFn, DFd)	0.7614 (3, 24)
P value	0.5268
P value summary	ns
Are SDs significantly different (P < 0.05)?	No
Bartlett's test
Bartlett's statistic (corrected)	4.867
P value	0.1818
P value summary	ns
Are SDs significantly different (P < 0.05)?	No
ANOVA table	SS	DF	MS	F (DFn, DFd)	P value
Treatment (between columns)	0.03518	3	0.01173	F (3, 24) = 0.2828	P=0.8373
Residual (within columns)	0.9953	24	0.04147
Total	1.031	27
Data summary
Number of treatments (columns)	4
Number of values (total)	28
Tukey's multiple comparisons test	Mean Diff.	95.00% CI of diff.	Below threshold?	Summary	Adjusted P Value
WT Con vs. WT TB	0.07	-0.2303 to 0.3703	No	ns	0.9169	A-B
WT Con vs. GPR81-/- Con	-0.01429	-0.3146 to 0.2860	No	ns	0.9992	A-C
WT Con vs. GPR81-/- TB	0.05429	-0.2460 to 0.3546	No	ns	0.9586	A-D
WT TB vs. GPR81-/- Con	-0.08429	-0.3846 to 0.2160	No	ns	0.8653	B-C
WT TB vs. GPR81-/- TB	-0.01571	-0.3160 to 0.2846	No	ns	0.9989	B-D
GPR81-/- Con vs. GPR81-/- TB	0.06857	-0.2317 to 0.3689	No	ns	0.9214	C-D
Test details	Mean 1	Mean 2	Mean Diff.	SE of diff.	n1	n2	q	DF
WT Con vs. WT TB	7.4	7.33	0.07	0.1089	7	7	0.9094	24
WT Con vs. GPR81-/- Con	7.4	7.414	-0.01429	0.1089	7	7	0.1856	24
WT Con vs. GPR81-/- TB	7.4	7.346	0.05429	0.1089	7	7	0.7053	24
WT TB vs. GPR81-/- Con	7.33	7.414	-0.08429	0.1089	7	7	1.095	24
WT TB vs. GPR81-/- TB	7.33	7.346	-0.01571	0.1089	7	7	0.2042	24
GPR81-/- Con vs. GPR81-/- TB	7.414	7.346	0.06857	0.1089	7	7	0.8909	24

## Sheet: Extended Fig.6k,l
		body weight change%	iWAT(g)	gWAT(g)	Muscle(g)
	WT Con1	8.26446	0.4106	0.3334	0.3893
	WT Con2	7.87402	0.3486	0.315	0.3831
	WT Con3	8.62745	0.3411	0.379	0.3755
	WT Con4	8.73016	0.3448	0.267	0.429
	WT Con5	9.20502	0.3614	0.312	0.3913
	WT_B16_1	2.62146	0.1932	0.254	0.3308
	WT_B16_2	4.93268	0.2334	0.2384	0.3758
	WT_B16_3	2.6255	0.2017	0.2297	0.3
	WT_B16_4	0.712302	0.1696	0.1983	0.35
	WT_B16_5	3.72119	0.2077	0.2702	0.2725
	KO Con1	8.18	0.3644	0.5236	0.3201
	KO Con2	6.76	0.3152	0.4369	0.3677
	KO Con3	6.6	0.2796	0.3472	0.3883
	KO Con4	6.67	0.2689	0.3782	0.3766
	KO Con5	9.03226	0.4413	0.3412	0.3789
	KO_B16_1	9.43	0.2611	0.306	0.2983
	KO_B16_2	10.9	0.3063	0.3599	0.338
	KO_B16_3	7.33	0.2845	0.3294	0.394
	KO_B16_4	8	0.313	0.2992	0.3134
	KO_B16_5	5.76127	0.3856	0.4026	0.408
	EX fig.7k
	Tissue
	iWAT
	ANOVA summary
	F	11.53
	P value	0.0003
	P value summary	***
	Significant diff. among means (P < 0.05)?	Yes
	R squared	0.6837
	Brown-Forsythe test
	F (DFn, DFd)	1.355 (3, 16)
	P value	0.292
	P value summary	ns
	Are SDs significantly different (P < 0.05)?	No
	Bartlett's test
	Bartlett's statistic (corrected)	5.314
	P value	0.1502
	P value summary	ns
	Are SDs significantly different (P < 0.05)?	No
	ANOVA table	SS	DF	MS	F (DFn, DFd)	P value
	Treatment (between columns)	0.07387	3	0.02462	F (3, 16) = 11.53	P=0.0003
	Residual (within columns)	0.03418	16	0.002136
	Total	0.1081	19
	Data summary
	Number of treatments (columns)	4
	Number of values (total)	20
	Tukey's multiple comparisons test	Mean Diff.	95.00% CI of diff.	Below threshold?	Summary	Adjusted P Value
	WT Control vs. WT B16	0.1602	0.07655 to 0.2438	Yes	***	0.0003	A-B
	WT Control vs. GPR81-/- Control	0.02742	-0.05621 to 0.1111	No	ns	0.7852	A-C
	WT Control vs. GPR81-/-B16	0.0512	-0.03243 to 0.1348	No	ns	0.3312	A-D
	WT B16 vs. GPR81-/- Control	-0.1328	-0.2164 to -0.04913	Yes	**	0.0017	B-C
	WT B16 vs. GPR81-/-B16	-0.109	-0.1926 to -0.02535	Yes	**	0.0089	B-D
	GPR81-/- Control vs. GPR81-/-B16	0.02378	-0.05985 to 0.1074	No	ns	0.8472	C-D
	Test details	Mean 1	Mean 2	Mean Diff.	SE of diff.	n1	n2	q	DF
	WT Control vs. WT B16	0.3613	0.2011	0.1602	0.02923	5	5	7.749	16
	WT Control vs. GPR81-/- Control	0.3613	0.3339	0.02742	0.02923	5	5	1.327	16
	WT Control vs. GPR81-/-B16	0.3613	0.3101	0.0512	0.02923	5	5	2.477	16
	WT B16 vs. GPR81-/- Control	0.2011	0.3339	-0.1328	0.02923	5	5	6.423	16
	WT B16 vs. GPR81-/-B16	0.2011	0.3101	-0.109	0.02923	5	5	5.272	16
	GPR81-/- Control vs. GPR81-/-B16	0.3339	0.3101	0.02378	0.02923	5	5	1.15	16
	gWAT
	ANOVA summary
	F	9.501
	P value	0.0008
	P value summary	***
	Significant diff. among means (P < 0.05)?	Yes
	R squared	0.6405
	Brown-Forsythe test
	F (DFn, DFd)	0.9597 (3, 16)
	P value	0.4356
	P value summary	ns
	Are SDs significantly different (P < 0.05)?	No
	Bartlett's test
	Bartlett's statistic (corrected)	4.067
	P value	0.2543
	P value summary	ns
	Are SDs significantly different (P < 0.05)?	No
	ANOVA table	SS	DF	MS	F (DFn, DFd)	P value
	Treatment (between columns)	0.07116	3	0.02372	F (3, 16) = 9.501	P=0.0008
	Residual (within columns)	0.03995	16	0.002497
	Total	0.1111	19
	Data summary
	Number of treatments (columns)	4
	Number of values (total)	20
	Tukey's multiple comparisons test	Mean Diff.	95.00% CI of diff.	Below threshold?	Summary	Adjusted P Value
	WT Control vs. WT B16	0.08316	-0.007253 to 0.1736	No	ns	0.0771	A-B
	WT Control vs. GPR81-/- Control	-0.08414	-0.1746 to 0.006273	No	ns	0.0728	A-C
	WT Control vs. GPR81-/-B16	-0.01814	-0.1086 to 0.07227	No	ns	0.9384	A-D
	WT B16 vs. GPR81-/- Control	-0.1673	-0.2577 to -0.07689	Yes	***	0.0004	B-C
	WT B16 vs. GPR81-/-B16	-0.1013	-0.1917 to -0.01089	Yes	*	0.0255	B-D
	GPR81-/- Control vs. GPR81-/-B16	0.066	-0.02441 to 0.1564	No	ns	0.1988	C-D
	Test details	Mean 1	Mean 2	Mean Diff.	SE of diff.	n1	n2	q	DF
	WT Control vs. WT B16	0.3213	0.2381	0.08316	0.0316	5	5	3.722	16
	WT Control vs. GPR81-/- Control	0.3213	0.4054	-0.08414	0.0316	5	5	3.765	16
	WT Control vs. GPR81-/-B16	0.3213	0.3394	-0.01814	0.0316	5	5	0.8118	16
	WT B16 vs. GPR81-/- Control	0.2381	0.4054	-0.1673	0.0316	5	5	7.487	16
	WT B16 vs. GPR81-/-B16	0.2381	0.3394	-0.1013	0.0316	5	5	4.533	16
	GPR81-/- Control vs. GPR81-/-B16	0.4054	0.3394	0.066	0.0316	5	5	2.954	16
	quadriceps
	ANOVA summary
	F	3.134
	P value	0.0548
	P value summary	ns
	Significant diff. among means (P < 0.05)?	No
	R squared	0.3701
	Brown-Forsythe test
	F (DFn, DFd)	1.440 (3, 16)
	P value	0.2681
	P value summary	ns
	Are SDs significantly different (P < 0.05)?	No
	Bartlett's test
	Bartlett's statistic (corrected)	3.025
	P value	0.3878
	P value summary	ns
	Are SDs significantly different (P < 0.05)?	No
	ANOVA table	SS	DF	MS	F (DFn, DFd)	P value
	Treatment (between columns)	0.01215	3	0.004049	F (3, 16) = 3.134	P=0.0548
	Residual (within columns)	0.02067	16	0.001292
	Total	0.03282	19
	Data summary
	Number of treatments (columns)	4
	Number of values (total)	20
	Tukey's multiple comparisons test	Mean Diff.	95.00% CI of diff.	Below threshold?	Summary	Adjusted P Value
	WT Control vs. WT B16	0.06782	0.002778 to 0.1329	Yes	*	0.0395	A-B
	WT Control vs. GPR81-/- Control	0.02732	-0.03772 to 0.09236	No	ns	0.6346	A-C
	WT Control vs. GPR81-/-B16	0.0433	-0.02174 to 0.1083	No	ns	0.265	A-D
	WT B16 vs. GPR81-/- Control	-0.0405	-0.1055 to 0.02454	No	ns	0.3174	B-C
	WT B16 vs. GPR81-/-B16	-0.02452	-0.08956 to 0.04052	No	ns	0.707	B-D
	GPR81-/- Control vs. GPR81-/-B16	0.01598	-0.04906 to 0.08102	No	ns	0.8944	C-D
	Test details	Mean 1	Mean 2	Mean Diff.	SE of diff.	n1	n2	q	DF
	WT Control vs. WT B16	0.3936	0.3258	0.06782	0.02273	5	5	4.219	16
	WT Control vs. GPR81-/- Control	0.3936	0.3663	0.02732	0.02273	5	5	1.7	16
	WT Control vs. GPR81-/-B16	0.3936	0.3503	0.0433	0.02273	5	5	2.694	16
	WT B16 vs. GPR81-/- Control	0.3258	0.3663	-0.0405	0.02273	5	5	2.519	16
	WT B16 vs. GPR81-/-B16	0.3258	0.3503	-0.02452	0.02273	5	5	1.525	16
	GPR81-/- Control vs. GPR81-/-B16	0.3663	0.3503	0.01598	0.02273	5	5	0.9941	16
	Ex Fig. 7l
	body weight
	ANOVA summary
	F	17.73
	P value	<0.0001
	P value summary	****
	Significant diff. among means (P < 0.05)?	Yes
	R squared	0.7688
	Brown-Forsythe test
	F (DFn, DFd)	1.160 (3, 16)
	P value	0.3558
	P value summary	ns
	Are SDs significantly different (P < 0.05)?	No
	Bartlett's test
	Bartlett's statistic (corrected)	5.763
	P value	0.1237
	P value summary	ns
	Are SDs significantly different (P < 0.05)?	No
	ANOVA table	SS	DF	MS	F (DFn, DFd)	P value
	Treatment (between columns)	103.4	3	34.48	F (3, 16) = 17.73	P<0.0001
	Residual (within columns)	31.11	16	1.945
	Total	134.6	19
	Data summary
	Number of treatments (columns)	4
	Number of values (total)	20
	Tukey's multiple comparisons test	Mean Diff.	95.00% CI of diff.	Below threshold?	Summary	Adjusted P Value
	WT Control vs. WT B16	5.618	3.095 to 8.141	Yes	****	<0.0001	A-B
	WT Control vs. GPR81-/- Control	1.092	-1.431 to 3.615	No	ns	0.6128	A-C
	WT Control vs. GPR81-/- B16	0.256	-2.267 to 2.779	No	ns	0.9911	A-D
	WT B16 vs. GPR81-/- Control	-4.526	-7.049 to -2.003	Yes	***	0.0005	B-C
	WT B16 vs. GPR81-/- B16	-5.362	-7.885 to -2.839	Yes	****	<0.0001	B-D
	GPR81-/- Control vs. GPR81-/- B16	-0.836	-3.359 to 1.687	No	ns	0.7799	C-D
	Test details	Mean 1	Mean 2	Mean Diff.	SE of diff.	n1	n2	q	DF
	WT Control vs. WT B16	8.54	2.922	5.618	0.8819	5	5	9.009	16
	WT Control vs. GPR81-/- Control	8.54	7.448	1.092	0.8819	5	5	1.751	16
	WT Control vs. GPR81-/- B16	8.54	8.284	0.256	0.8819	5	5	0.4105	16
	WT B16 vs. GPR81-/- Control	2.922	7.448	-4.526	0.8819	5	5	7.258	16
	WT B16 vs. GPR81-/- B16	2.922	8.284	-5.362	0.8819	5	5	8.598	16
	GPR81-/- Control vs. GPR81-/- B16	7.448	8.284	-0.836	0.8819	5	5	1.341	16

## Sheet: Extended Fig. 6m
	EE (kcal/h)
Date/Time	WT Con	WT Con	WT Con	WT Con	WT Con	WT Con	WT Con	WT Con	WT Con	WT Con	WT Con	WT Con	WT Con	WT Con	WT Con	WT Con	WT Con	WT Con	WT Con	WT Con	WT Con	WT Con	WT Con	WT Con	WT TB	WT TB	WT TB	WT TB	WT TB	WT TB	WT TB	WT TB	WT TB	WT TB	WT TB	WT TB	KO Con	KO Con	KO Con	KO Con	KO Con	KO Con	KO Con	KO Con	KO Con	KO Con	KO Con	KO Con	KO TB
2021-01-05 07:02:57	0.773264	0.592661	0.710533	0.620907	0.538097	0.412779	0.603412	0.511796	0.354538	0.600579	0.4062	0.586614	0.559495	0.697306	0.549843	0.639547	0.553155	0.622798	0.294318	0.310273	0.486615	0.42966	0.397335	0.524495	0.684994	0.730598	0.717495	0.781844	0.720589	0.679284	0.783126	0.533961	0.676725	0.615836	0.561805	0.646531	0.559495	0.697306	0.549843	0.639547	0.553155	0.622798	0.294318	0.310273	0.486615	0.42966	0.397335	0.524495	0.684051
2021-01-05 07:20:57	0.595446	0.614253	0.660967	0.601914	0.490248	0.6093	0.546173	0.474419	0.319441	0.490948	0.401137	0.550463	0.585001	0.573957	0.523512	0.7166	0.516874	0.5621	0.383825	0.333663	0.359991	0.396402	0.390987	0.517509	0.670662	0.729458	0.670212	0.747028	0.70722	0.688952	0.777889	0.424035	0.653375	0.646425	0.556229	0.617045	0.585001	0.573957	0.523512	0.7166	0.516874	0.5621	0.383825	0.333663	0.359991	0.396402	0.390987	0.517509	0.812663
2021-01-05 07:37:57	0.622316	0.798641	0.661558	0.613933	0.402317	0.543661	0.534454	0.324441	0.256433	0.401059	0.392732	0.543718	0.578334	0.578414	0.618192	0.744525	0.427651	0.395243	0.368648	0.442736	0.3271	0.411989	0.376564	0.495423	0.670798	0.678018	0.702108	0.759622	0.740971	0.670098	0.763731	0.503801	0.616614	0.599173	0.40126	0.575856	0.578334	0.578414	0.618192	0.744525	0.427651	0.395243	0.368648	0.442736	0.3271	0.411989	0.376564	0.495423	0.836738
2021-01-05 07:54:57	0.635092	0.83255	0.778031	0.678543	0.385161	0.340955	0.344193	0.317039	0.242038	0.377125	0.585566	0.539266	0.571269	0.562263	0.640025	0.631343	0.368029	0.40121	0.347186	0.513398	0.328472	0.383597	0.372487	0.445034	0.695955	0.687198	0.681442	0.759566	0.740044	0.680677	0.770026	0.450028	0.484727	0.437414	0.376343	0.554048	0.571269	0.562263	0.640025	0.631343	0.368029	0.40121	0.347186	0.513398	0.328472	0.383597	0.372487	0.445034	0.732195
2021-01-05 08:12:57	0.620083	0.781254	0.816422	0.732004	0.370825	0.318366	0.361896	0.34473	0.276364	0.368588	0.641323	0.45574	0.563841	0.768897	0.721236	0.595079	0.362569	0.403559	0.263774	0.369986	0.346585	0.401951	0.531297	0.429506	0.776677	0.68553	0.715838	0.796589	0.706966	0.684223	0.759515	0.428169	0.395264	0.533579	0.378021	0.448063	0.563841	0.768897	0.721236	0.595079	0.362569	0.403559	0.263774	0.369986	0.346585	0.401951	0.531297	0.429506	0.575081
2021-01-05 08:29:57	0.646382	0.661855	0.795226	0.683167	0.481483	0.319158	0.325343	0.321945	0.284672	0.364231	0.615212	0.390292	0.593584	0.783612	0.668523	0.591189	0.382614	0.4012	0.259418	0.354361	0.336302	0.466834	0.402306	0.370483	0.679165	0.806145	0.825732	0.912455	0.708863	0.641511	0.742717	0.421252	0.39253	0.436185	0.422208	0.426306	0.593584	0.783612	0.668523	0.591189	0.382614	0.4012	0.259418	0.354361	0.336302	0.466834	0.402306	0.370483	0.57015
2021-01-05 08:46:57	0.784574	0.720033	0.781787	0.620771	0.362059	0.325319	0.334056	0.531515	0.269247	0.432331	0.432242	0.378017	0.731811	0.597116	0.571967	0.603938	0.458578	0.610986	0.384158	0.425074	0.305988	0.453901	0.373803	0.364366	0.668247	0.913	0.921854	0.911632	0.716793	0.615417	0.741458	0.419125	0.486666	0.382817	0.381526	0.551301	0.731811	0.597116	0.571967	0.603938	0.458578	0.610986	0.384158	0.425074	0.305988	0.453901	0.373803	0.364366	0.577539
2021-01-05 09:04:57	0.813916	0.627234	0.709516	0.624313	0.347504	0.311553	0.353394	0.413412	0.284018	0.532314	0.388562	0.352164	0.700308	0.615663	0.573162	0.713291	0.470121	0.619641	0.289798	0.297552	0.46663	0.391455	0.383798	0.367787	0.712749	0.859446	0.956891	0.891452	0.678852	0.605388	0.67011	0.389503	0.588109	0.382656	0.506035	0.548126	0.700308	0.615663	0.573162	0.713291	0.470121	0.619641	0.289798	0.297552	0.46663	0.391455	0.383798	0.367787	0.599443
2021-01-05 09:21:57	0.673347	0.63745	0.671694	0.590081	0.346263	0.427369	0.488308	0.350339	0.27814	0.516912	0.379664	0.328483	0.57708	0.611206	0.567612	0.680292	0.372859	0.563193	0.264705	0.322736	0.56534	0.371494	0.349072	0.472565	0.697872	0.708274	0.925902	0.786178	0.650636	0.636441	0.691735	0.38531	0.535852	0.521279	0.533521	0.437634	0.57708	0.611206	0.567612	0.680292	0.372859	0.563193	0.264705	0.322736	0.56534	0.371494	0.349072	0.472565	0.656752
2021-01-05 09:38:57	0.586286	0.559397	0.654833	0.603485	0.560887	0.441891	0.382338	0.342226	0.284939	0.483859	0.397548	0.34363	0.511151	0.570879	0.556426	0.60961	0.348551	0.422296	0.275852	0.293236	0.485127	0.373696	0.502046	0.458854	0.701397	0.713829	0.848552	0.788874	0.641507	0.569156	0.637798	0.426823	0.380186	0.626866	0.396949	0.372067	0.511151	0.570879	0.556426	0.60961	0.348551	0.422296	0.275852	0.293236	0.485127	0.373696	0.502046	0.458854	0.640297
2021-01-05 09:56:57	0.642614	0.79814	0.619756	0.647283	0.536569	0.309276	0.342402	0.343405	0.264402	0.391709	0.39908	0.352422	0.584161	0.610283	0.549514	0.581912	0.368736	0.403612	0.318761	0.334209	0.443741	0.35619	0.480624	0.34608	0.697994	0.741825	0.752921	0.767858	0.660047	0.489422	0.629087	0.526934	0.409186	0.635775	0.390394	0.384407	0.584161	0.610283	0.549514	0.581912	0.368736	0.403612	0.318761	0.334209	0.443741	0.35619	0.480624	0.34608	0.769606
2021-01-05 10:13:57	0.649346	0.788197	0.627475	0.715898	0.416336	0.375243	0.456947	0.485411	0.318142	0.354285	0.532478	0.3368	0.59539	0.761438	0.54447	0.584937	0.324886	0.4053	0.324853	0.373892	0.422498	0.342019	0.369456	0.341508	0.801022	0.679137	0.670494	0.795981	0.64754	0.406256	0.474779	0.404425	0.399266	0.543882	0.380331	0.392638	0.59539	0.761438	0.54447	0.584937	0.324886	0.4053	0.324853	0.373892	0.422498	0.342019	0.369456	0.341508	0.836082
2021-01-05 10:30:57	0.662754	0.767677	0.615296	0.661839	0.382629	0.357908	0.313483	0.454566	0.428444	0.359974	0.607579	0.322151	0.60671	0.816926	0.683237	0.595654	0.492912	0.358952	0.229054	0.506664	0.300129	0.364827	0.381354	0.348377	0.928311	0.670623	0.665461	0.90787	0.643097	0.392554	0.438503	0.367449	0.38627	0.515302	0.374803	0.559327	0.60671	0.816926	0.683237	0.595654	0.492912	0.358952	0.229054	0.506664	0.300129	0.364827	0.381354	0.348377	0.698039
2021-01-05 10:48:57	0.845107	0.779518	0.658238	0.636408	0.365594	0.323162	0.337136	0.347277	0.314397	0.437953	0.528621	0.516113	0.586045	0.766274	0.657534	0.597372	0.352018	0.42192	0.28641	0.441604	0.31645	0.373392	0.352757	0.320409	0.921436	0.686392	0.666876	0.924166	0.600932	0.502238	0.415912	0.354539	0.487939	0.394898	0.376772	0.542932	0.586045	0.766274	0.657534	0.597372	0.352018	0.42192	0.28641	0.441604	0.31645	0.373392	0.352757	0.320409	0.617696
2021-01-05 11:05:57	0.837676	0.601522	0.628866	0.599895	0.460649	0.32227	0.416372	0.316225	0.258978	0.34993	0.493088	0.483808	0.74273	0.739941	0.659158	0.691245	0.343179	0.47755	0.230916	0.360826	0.316013	0.456146	0.454235	0.342842	0.866756	0.688152	0.647104	0.807198	0.641286	0.514624	0.38623	0.479157	0.364612	0.363426	0.38247	0.439612	0.74273	0.739941	0.659158	0.691245	0.343179	0.47755	0.230916	0.360826	0.316013	0.456146	0.454235	0.342842	0.657244
2021-01-05 11:22:57	0.747837	0.611819	0.627046	0.599734	0.505929	0.316551	0.336623	0.339402	0.278377	0.370232	0.478	0.344772	0.794974	0.68003	0.594426	0.735129	0.341217	0.353325	0.381046	0.329085	0.306072	0.461647	0.460628	0.432014	0.739442	0.879676	0.703293	0.786274	0.498009	0.526392	0.388864	0.446805	0.366537	0.362429	0.364725	0.402445	0.794974	0.68003	0.594426	0.735129	0.341217	0.353325	0.381046	0.329085	0.306072	0.461647	0.460628	0.432014	0.653838
2021-01-05 11:40:57	0.617526	0.633546	0.61504	0.586517	0.47294	0.338218	0.436762	0.403251	0.283434	0.362652	0.331756	0.334505	0.727261	0.56486	0.540862	0.642539	0.494352	0.406333	0.48864	0.315562	0.328645	0.421583	0.40708	0.319245	0.727834	0.908166	0.666914	0.743957	0.41382	0.513912	0.471886	0.369944	0.440654	0.480424	0.465034	0.528019	0.727261	0.56486	0.540862	0.642539	0.494352	0.406333	0.48864	0.315562	0.328645	0.421583	0.40708	0.319245	0.665676
2021-01-05 11:57:57	0.638813	0.629006	0.624597	0.614494	0.376684	0.532387	0.447469	0.434746	0.260634	0.428709	0.367349	0.326711	0.6163	0.597679	0.563372	0.630458	0.39769	0.369172	0.396962	0.305769	0.296352	0.370187	0.393014	0.310425	0.715449	0.869914	0.675797	0.767973	0.379789	0.530979	0.546087	0.382275	0.438878	0.376519	0.540435	0.455524	0.6163	0.597679	0.563372	0.630458	0.39769	0.369172	0.396962	0.305769	0.296352	0.370187	0.393014	0.310425	0.740454
2021-01-05 12:14:57	0.614667	0.692822	0.641385	0.711846	0.345305	0.48659	0.336142	0.421922	0.273982	0.480657	0.356446	0.35063	0.60912	0.565947	0.540582	0.588156	0.387823	0.597492	0.242232	0.284376	0.307475	0.354187	0.36365	0.343534	0.677897	0.781902	0.696053	0.725489	0.444979	0.573045	0.428388	0.374388	0.349353	0.38038	0.381126	0.372824	0.60912	0.565947	0.540582	0.588156	0.387823	0.597492	0.242232	0.284376	0.307475	0.354187	0.36365	0.343534	0.810361
2021-01-05 12:32:57	0.694203	0.836517	0.740509	0.764395	0.376542	0.398909	0.333584	0.305587	0.284718	0.419991	0.358487	0.324975	0.599154	0.545995	0.583727	0.595432	0.368071	0.55815	0.241555	0.331836	0.308846	0.361915	0.357236	0.341299	0.724448	0.699806	0.673468	0.83147	0.665829	0.555996	0.414944	0.462779	0.405505	0.332813	0.38673	0.371611	0.599154	0.545995	0.583727	0.595432	0.368071	0.55815	0.241555	0.331836	0.308846	0.361915	0.357236	0.341299	0.7825
2021-01-05 12:49:57	0.655299	0.783315	0.806742	0.714927	0.359724	0.344123	0.385007	0.264915	0.293483	0.365298	0.501094	0.337709	0.620234	0.66353	0.565498	0.57266	0.334915	0.36258	0.235941	0.291372	0.275418	0.462929	0.360078	0.386503	0.725943	0.728461	0.721117	0.88853	0.542772	0.436567	0.367578	0.376321	0.369442	0.458865	0.388315	0.403685	0.620234	0.66353	0.565498	0.57266	0.334915	0.36258	0.235941	0.291372	0.275418	0.462929	0.360078	0.386503	0.759827
2021-01-05 13:06:57	0.632851	0.639803	0.792637	0.655663	0.373036	0.32252	0.395219	0.335328	0.284034	0.320673	0.381629	0.325953	0.623015	0.773489	0.554545	0.597772	0.365401	0.394751	0.264348	0.305654	0.35463	0.472809	0.466695	0.46914	0.777279	0.685261	0.927003	0.872888	0.530615	0.44157	0.376607	0.401821	0.450104	0.4264	0.370972	0.385636	0.623015	0.773489	0.554545	0.597772	0.365401	0.394751	0.264348	0.305654	0.35463	0.472809	0.466695	0.46914	0.608137
2021-01-05 13:24:57	0.593996	0.601186	0.710041	0.63174	0.414497	0.338125	0.344413	0.270987	0.253945	0.358386	0.368772	0.311563	0.539573	0.748841	0.564566	0.721135	0.436304	0.38979	0.354148	0.482232	0.425811	0.453358	0.381315	0.356854	0.727355	0.682268	0.880265	0.785822	0.606727	0.508108	0.379352	0.390251	0.439472	0.364392	0.376589	0.397236	0.539573	0.748841	0.564566	0.721135	0.436304	0.38979	0.354148	0.482232	0.425811	0.453358	0.381315	0.356854	0.556435
2021-01-05 13:41:57	0.624388	0.641384	0.679617	0.604161	0.442478	0.347852	0.369757	0.313862	0.301444	0.355184	0.382326	0.452896	0.531657	0.622832	0.556872	0.641882	0.4262	0.364452	0.276458	0.330866	0.370949	0.39109	0.370547	0.358423	0.738893	0.728676	0.719261	0.774443	0.549689	0.565626	0.37134	0.380132	0.493075	0.360901	0.375843	0.457497	0.531657	0.622832	0.556872	0.641882	0.4262	0.364452	0.276458	0.330866	0.370949	0.39109	0.370547	0.358423	0.597822
2021-01-05 13:58:57	0.593007	0.70023	0.676881	0.609335	0.381568	0.331132	0.326971	0.311646	0.271861	0.419015	0.354033	0.457887	0.579681	0.609512	0.561509	0.620155	0.333702	0.375209	0.260375	0.295595	0.310873	0.340132	0.369911	0.328312	0.805313	0.731299	0.700642	0.769598	0.429214	0.501799	0.524068	0.437853	0.418149	0.360349	0.570154	0.532371	0.579681	0.609512	0.561509	0.620155	0.333702	0.375209	0.260375	0.295595	0.310873	0.340132	0.369911	0.328312	0.584527
2021-01-05 14:16:57	0.646489	0.826497	0.649786	0.607951	0.347165	0.344193	0.438757	0.319355	0.258094	0.386989	0.352059	0.348323	0.592042	0.611533	0.533306	0.58493	0.357213	0.364646	0.254621	0.300852	0.291623	0.361481	0.345245	0.333117	0.94269	0.688236	0.680374	0.767016	0.422407	0.586979	0.575247	0.40567	0.354635	0.355378	0.531047	0.444282	0.592042	0.611533	0.533306	0.58493	0.357213	0.364646	0.254621	0.300852	0.291623	0.361481	0.345245	0.333117	0.629385
2021-01-05 14:33:57	0.713838	0.768039	0.627409	0.637341	0.320045	0.33424	0.343344	0.288392	0.28421	0.350459	0.442862	0.345575	0.716819	0.578576	0.67583	0.604181	0.359938	0.481522	0.278015	0.284319	0.295635	0.358109	0.412131	0.30968	0.815697	0.754813	0.66214	0.781518	0.630669	0.563238	0.563122	0.393567	0.376478	0.358953	0.396278	0.40953	0.716819	0.578576	0.67583	0.604181	0.359938	0.481522	0.278015	0.284319	0.295635	0.358109	0.412131	0.30968	0.669039
2021-01-05 14:50:57	0.760024	0.617771	0.654559	0.709806	0.361354	0.331373	0.327018	0.419457	0.301786	0.357384	0.335069	0.327246	0.757395	0.601741	0.725351	0.605149	0.379659	0.56178	0.317521	0.263271	0.344999	0.37056	0.351884	0.397076	0.722887	0.923985	0.664425	0.789569	0.627826	0.584818	0.492105	0.42487	0.501917	0.355976	0.398308	0.401897	0.757395	0.601741	0.725351	0.605149	0.379659	0.56178	0.317521	0.263271	0.344999	0.37056	0.351884	0.397076	0.650404
2021-01-05 15:08:57	0.594625	0.653521	0.628269	0.752676	0.358835	0.503087	0.341383	0.28354	0.382723	0.395353	0.358746	0.327478	0.712534	0.567736	0.761284	0.600217	0.541017	0.51215	0.23018	0.382501	0.384059	0.363625	0.373338	0.474011	0.722527	0.880264	0.84849	0.843877	0.556835	0.609694	0.431084	0.465658	0.472899	0.48013	0.384808	0.376938	0.712534	0.567736	0.761284	0.600217	0.541017	0.51215	0.23018	0.382501	0.384059	0.363625	0.373338	0.474011	0.736614
2021-01-05 15:25:57	0.63476	0.623423	0.624982	0.706306	0.47612	0.438548	0.318987	0.273329	0.477495	0.387315	0.339517	0.323828	0.56429	0.623259	0.772941	0.714813	0.523637	0.403916	0.261307	0.318604	0.291977	0.375779	0.425089	0.44947	0.720292	0.739283	0.778734	0.873344	0.532244	0.574628	0.37078	0.379597	0.382516	0.497319	0.385369	0.446451	0.56429	0.623259	0.772941	0.714813	0.523637	0.403916	0.261307	0.318604	0.291977	0.375779	0.425089	0.44947	0.790205
2021-01-05 15:42:57	0.607591	0.602305	0.641576	0.612333	0.373508	0.324223	0.31633	0.293471	0.453479	0.337243	0.366264	0.329528	0.665828	0.676016	0.740174	0.746747	0.397519	0.357393	0.266034	0.291302	0.267443	0.41855	0.372208	0.355534	0.734612	0.715851	0.676447	0.829549	0.451139	0.530757	0.380031	0.389486	0.325515	0.391082	0.445241	0.337907	0.665828	0.676016	0.740174	0.746747	0.397519	0.357393	0.266034	0.291302	0.267443	0.41855	0.372208	0.355534	0.605728
2021-01-05 16:00:57	0.614468	0.626574	0.676097	0.598143	0.36394	0.328655	0.46758	0.286682	0.353003	0.336122	0.338111	0.317298	0.627222	0.618648	0.662442	0.739972	0.369162	0.381998	0.306812	0.278326	0.272457	0.3644	0.360622	0.345594	0.714068	0.676231	0.717591	0.756625	0.430414	0.503097	0.382016	0.429483	0.354642	0.366634	0.495968	0.35968	0.627222	0.618648	0.662442	0.739972	0.369162	0.381998	0.306812	0.278326	0.272457	0.3644	0.360622	0.345594	0.616651
2021-01-05 16:17:57	0.7653	0.662218	0.764333	0.605126	0.363441	0.337219	0.405898	0.355552	0.253859	0.333339	0.471072	0.331248	0.550217	0.611399	0.616476	0.746577	0.355506	0.363002	0.38959	0.26419	0.259267	0.367814	0.355757	0.360956	0.763638	0.700692	0.66856	0.765604	0.543342	0.492179	0.366345	0.41956	0.382308	0.350838	0.365649	0.368495	0.550217	0.611399	0.616476	0.746577	0.355506	0.363002	0.38959	0.26419	0.259267	0.367814	0.355757	0.360956	0.604137
2021-01-05 16:34:57	0.60942	0.831578	0.694575	0.583689	0.355999	0.307641	0.331018	0.324458	0.273931	0.365904	0.533843	0.324545	0.565665	0.576315	0.589904	0.656694	0.360372	0.540169	0.272158	0.29599	0.287725	0.336769	0.346571	0.350028	0.877481	0.69546	0.678565	0.782432	0.538379	0.400346	0.370962	0.457885	0.358196	0.331472	0.373543	0.366948	0.565665	0.576315	0.589904	0.656694	0.360372	0.540169	0.272158	0.29599	0.287725	0.336769	0.346571	0.350028	0.630574
2021-01-05 16:52:57	0.621924	0.796312	0.649321	0.615887	0.413198	0.324503	0.323356	0.327765	0.272309	0.461683	0.419304	0.361962	0.557243	0.61387	0.597044	0.619667	0.365118	0.442941	0.241991	0.300965	0.283037	0.389457	0.359086	0.342641	0.94212	0.684939	0.710025	0.741189	0.531782	0.374951	0.395222	0.457335	0.470655	0.318193	0.3622	0.382762	0.557243	0.61387	0.597044	0.619667	0.365118	0.442941	0.241991	0.300965	0.283037	0.389457	0.359086	0.342641	0.635721
2021-01-05 17:09:57	0.629708	0.661467	0.659996	0.677542	0.439245	0.481517	0.386906	0.303062	0.252857	0.526968	0.359774	0.495622	0.665937	0.599834	0.699931	0.631081	0.344701	0.40141	0.29118	0.359392	0.384132	0.403333	0.423022	0.409731	0.740486	0.687384	0.72117	0.896876	0.421795	0.35989	0.38439	0.421038	0.404234	0.3537	0.39502	0.520017	0.665937	0.599834	0.699931	0.631081	0.344701	0.40141	0.29118	0.359392	0.384132	0.403333	0.423022	0.409731	0.803361
2021-01-05 17:26:57	0.639064	0.657532	0.662485	0.711006	0.346247	0.549	0.375827	0.311628	0.272902	0.468593	0.357204	0.501176	0.707119	0.676001	0.735892	0.603374	0.532166	0.401486	0.245647	0.401396	0.354994	0.3339	0.489479	0.471384	0.729886	0.737972	0.65717	0.897329	0.385178	0.354713	0.539029	0.371242	0.379707	0.352985	0.357371	0.497641	0.707119	0.676001	0.735892	0.603374	0.532166	0.401486	0.245647	0.401396	0.354994	0.3339	0.489479	0.471384	0.665597
2021-01-05 17:44:57	0.665133	0.667596	0.648541	0.613432	0.357701	0.52539	0.355054	0.286766	0.275266	0.352893	0.3457	0.452813	0.757763	0.567249	0.735083	0.651099	0.388147	0.433197	0.252405	0.284681	0.287264	0.362593	0.38249	0.458774	0.956033	0.934493	0.673012	0.790304	0.520426	0.490083	0.521051	0.375088	0.367183	0.337378	0.523231	0.429499	0.757763	0.567249	0.735083	0.651099	0.388147	0.433197	0.252405	0.284681	0.287264	0.362593	0.38249	0.458774	0.653775
2021-01-05 18:01:57	0.70156	0.626615	0.656758	0.613298	0.359815	0.400785	0.337642	0.411417	0.265626	0.346131	0.424692	0.375926	0.73332	0.596117	0.664492	0.63124	0.385018	0.514733	0.255878	0.296116	0.275617	0.351883	0.364189	0.388886	0.809445	0.873058	0.749268	0.782387	0.508254	0.572437	0.440076	0.407999	0.352969	0.376947	0.524908	0.375775	0.73332	0.596117	0.664492	0.63124	0.385018	0.514733	0.255878	0.296116	0.275617	0.351883	0.364189	0.388886	0.642948
2021-01-05 18:18:57	0.797861	0.73787	0.633506	0.591049	0.327435	0.323523	0.288929	0.311716	0.265481	0.361999	0.368536	0.353829	0.719217	0.660894	0.60672	0.609894	0.336955	0.628316	0.36228	0.292343	0.282295	0.321963	0.415848	0.378001	0.715675	0.862247	0.679553	0.760282	0.511845	0.55868	0.40008	0.443552	0.355574	0.49529	0.392291	0.387487	0.719217	0.660894	0.60672	0.609894	0.336955	0.628316	0.36228	0.292343	0.282295	0.321963	0.415848	0.378001	0.592908
2021-01-05 18:36:57	0.723716	0.617899	0.639337	0.599888	0.405563	0.316162	0.330563	0.298732	0.276728	0.480896	0.335289	0.319157	0.622471	0.759293	0.662881	0.684361	0.352156	0.583639	0.330061	0.331304	0.284988	0.392166	0.356776	0.3558	0.744065	0.759736	0.684497	0.893493	0.592217	0.501913	0.376301	0.442367	0.31112	0.356321	0.332099	0.427694	0.622471	0.759293	0.662881	0.684361	0.352156	0.583639	0.330061	0.331304	0.284988	0.392166	0.356776	0.3558	0.648879
2021-01-05 18:53:57	0.646921	0.629619	0.77369	0.762068	0.391684	0.341918	0.428751	0.414788	0.249038	0.549043	0.341315	0.334687	0.605372	0.773328	0.745854	0.806601	0.362599	0.496026	0.246024	0.32962	0.341877	0.421135	0.41873	0.348626	0.915739	0.721536	0.69241	0.91702	0.580424	0.555794	0.366692	0.409139	0.489355	0.367882	0.367354	0.512738	0.605372	0.773328	0.745854	0.806601	0.362599	0.496026	0.246024	0.32962	0.341877	0.421135	0.41873	0.348626	0.752206
2021-01-05 19:10:57	0.715015	0.694484	0.730243	0.802783	0.351826	0.314809	0.472704	0.300127	0.358935	0.496499	0.311401	0.32536	0.553594	0.843943	0.630953	0.801802	0.418744	0.419723	0.238874	0.247596	0.424083	0.418632	0.378386	0.350282	0.934867	0.732131	0.730197	0.85184	0.635981	0.574998	0.387412	0.410976	0.464508	0.446153	0.368222	0.415867	0.553594	0.843943	0.630953	0.801802	0.418744	0.419723	0.238874	0.247596	0.424083	0.418632	0.378386	0.350282	0.71474
2021-01-05 19:28:57	0.796172	0.752899	0.638214	0.764203	0.502609	0.546983	0.342105	0.328913	0.43163	0.380506	0.512645	0.37959	0.586674	0.726553	0.587201	0.817321	0.359684	0.50195	0.255944	0.296839	0.337561	0.349938	0.348705	0.346546	0.776114	0.85213	0.870709	0.829904	0.666199	0.605573	0.559505	0.480933	0.372025	0.536926	0.442546	0.402833	0.586674	0.726553	0.587201	0.817321	0.359684	0.50195	0.255944	0.296839	0.337561	0.349938	0.348705	0.346546	0.627726
2021-01-05 19:45:57	0.777295	0.663921	0.666889	0.69407	0.322631	0.563187	0.361282	0.456335	0.443101	0.355615	0.482661	0.320115	0.688942	0.60411	0.69545	0.826726	0.39093	0.685228	0.322319	0.304103	0.293459	0.337918	0.363059	0.494531	0.868966	0.933038	0.760369	0.949626	0.527522	0.628345	0.544352	0.428267	0.382759	0.471421	0.549742	0.491204	0.688942	0.60411	0.69545	0.826726	0.39093	0.685228	0.322319	0.304103	0.293459	0.337918	0.363059	0.494531	0.661319
2021-01-05 20:02:57	0.640614	0.634516	0.65074	0.629536	0.359512	0.540031	0.354192	0.511505	0.430347	0.373512	0.361598	0.30656	0.610762	0.587642	0.720818	0.685932	0.375374	0.688033	0.311111	0.370914	0.318777	0.345457	0.442102	0.51212	0.98878	0.959104	0.683556	0.983762	0.389681	0.518124	0.614286	0.413166	0.40483	0.397381	0.391073	0.425144	0.610762	0.587642	0.720818	0.685932	0.375374	0.688033	0.311111	0.370914	0.318777	0.345457	0.442102	0.51212	0.763151
2021-01-05 20:20:57	0.656667	0.860274	0.692903	0.617609	0.434611	0.550867	0.47464	0.561564	0.384624	0.515749	0.35252	0.310391	0.555673	0.599325	0.769645	0.636659	0.49185	0.689023	0.272034	0.458583	0.301105	0.340757	0.485345	0.555167	0.962488	0.912616	0.680298	0.975992	0.38546	0.470454	0.632303	0.415922	0.54241	0.407684	0.381661	0.455673	0.555673	0.599325	0.769645	0.636659	0.49185	0.689023	0.272034	0.458583	0.301105	0.340757	0.485345	0.555167	0.842697
2021-01-05 20:37:57	0.730616	0.784699	0.764123	0.697139	0.4098	0.516309	0.45213	0.449305	0.281049	0.57158	0.42831	0.371811	0.838671	0.650833	0.756565	0.647296	0.510879	0.737704	0.340784	0.442736	0.437522	0.419103	0.578369	0.517749	0.927438	0.769097	0.72503	0.980142	0.614387	0.442688	0.578226	0.490182	0.437925	0.555156	0.373345	0.532042	0.838671	0.650833	0.756565	0.647296	0.510879	0.737704	0.340784	0.442736	0.437522	0.419103	0.578369	0.517749	0.813831
2021-01-05 20:54:57	0.83709	0.764229	0.678791	0.814447	0.594503	0.425498	0.464557	0.349974	0.356805	0.527112	0.549751	0.551301	0.823969	0.664594	0.79039	0.732763	0.416551	0.751576	0.406243	0.317806	0.346273	0.470128	0.621142	0.558389	0.924773	0.779776	0.692393	0.959635	0.409511	0.367545	0.689291	0.5086	0.405825	0.585401	0.52037	0.436932	0.823969	0.664594	0.79039	0.732763	0.416551	0.751576	0.406243	0.317806	0.346273	0.470128	0.621142	0.558389	0.677778
2021-01-05 21:12:57	0.785766	0.79825	0.678227	0.790639	0.42448	0.521043	0.424017	0.390071	0.412271	0.560649	0.576093	0.519216	0.825861	0.816371	0.792933	0.700817	0.455425	0.731025	0.533364	0.328425	0.454498	0.361564	0.61677	0.523004	0.816497	0.892132	0.891234	0.93376	0.430812	0.446995	0.710534	0.440998	0.570382	0.598562	0.474171	0.583811	0.825861	0.816371	0.792933	0.700817	0.455425	0.731025	0.533364	0.328425	0.454498	0.361564	0.61677	0.523004	0.779355
2021-01-05 21:29:57	0.677669	0.789642	0.767981	0.685604	0.374676	0.606076	0.405685	0.466577	0.441981	0.551813	0.577819	0.511993	0.780206	0.763912	0.677369	0.707959	0.447907	0.699872	0.536327	0.351462	0.469137	0.374068	0.59121	0.480582	0.812169	0.933682	0.86919	0.947652	0.436031	0.489348	0.774941	0.535377	0.621684	0.595951	0.444313	0.582689	0.780206	0.763912	0.677369	0.707959	0.447907	0.699872	0.536327	0.351462	0.469137	0.374068	0.59121	0.480582	0.706339
2021-01-05 21:46:57	0.731521	0.796313	0.816028	0.66216	0.39002	0.650118	0.527319	0.533704	0.483309	0.616699	0.458038	0.421447	0.802289	0.825378	0.682012	0.794933	0.518052	0.72393	0.57506	0.458221	0.596496	0.414154	0.632117	0.495783	0.976661	0.916806	0.859586	0.968326	0.605287	0.498568	0.722673	0.450121	0.582443	0.429218	0.604916	0.596143	0.802289	0.825378	0.682012	0.794933	0.518052	0.72393	0.57506	0.458221	0.596496	0.414154	0.632117	0.495783	0.818223
2021-01-05 22:04:57	0.717553	0.860668	0.766478	0.6863	0.412076	0.64094	0.566579	0.531178	0.478595	0.616551	0.437707	0.364888	0.632036	0.796209	0.70609	0.828121	0.519903	0.696651	0.551311	0.466069	0.596356	0.543996	0.637561	0.579463	1.02254	0.794239	0.728996	0.993909	0.632806	0.560761	0.697248	0.41352	0.597721	0.394387	0.61769	0.586666	0.632036	0.796209	0.70609	0.828121	0.519903	0.696651	0.551311	0.466069	0.596356	0.543996	0.637561	0.579463	0.779952
2021-01-05 22:21:57	0.721804	0.858407	0.716927	0.799083	0.450108	0.675529	0.444378	0.520337	0.476413	0.643047	0.554522	0.385311	0.62798	0.829315	0.747273	0.857931	0.5691	0.684848	0.571086	0.35103	0.67287	0.499051	0.41422	0.589323	0.966964	0.962748	0.725632	1.00744	0.625862	0.68194	0.743967	0.513588	0.630829	0.398254	0.637932	0.622325	0.62798	0.829315	0.747273	0.857931	0.5691	0.684848	0.571086	0.35103	0.67287	0.499051	0.41422	0.589323	0.68581
2021-01-05 22:38:57	0.710586	0.730691	0.795014	0.86429	0.474624	0.607268	0.452101	0.490339	0.466357	0.655202	0.414614	0.367742	0.658628	0.845144	0.738271	0.864102	0.550661	0.725035	0.554469	0.418395	0.635401	0.501171	0.514078	0.563149	0.923204	0.957726	0.75212	0.989955	0.62252	0.645562	0.72327	0.546152	0.606346	0.443633	0.649677	0.589252	0.658628	0.845144	0.738271	0.864102	0.550661	0.725035	0.554469	0.418395	0.635401	0.501171	0.514078	0.563149	0.8035
2021-01-05 22:56:57	0.791591	0.866802	0.846515	0.861025	0.426661	0.645201	0.529912	0.513581	0.472919	0.614866	0.474917	0.53335	0.758393	0.813555	0.760053	0.913484	0.577907	0.66323	0.494758	0.578456	0.579718	0.380379	0.572323	0.55515	0.926383	0.939795	0.869289	1.02098	0.697667	0.594007	0.624611	0.569424	0.612535	0.416818	0.658714	0.578178	0.758393	0.813555	0.760053	0.913484	0.577907	0.66323	0.494758	0.578456	0.579718	0.380379	0.572323	0.55515	0.765471
2021-01-05 23:13:57	0.965197	0.894962	0.779854	0.905866	0.399564	0.585063	0.643506	0.479353	0.450057	0.617769	0.599002	0.575011	0.877976	0.79158	0.816114	0.897158	0.487307	0.707097	0.609353	0.521422	0.451207	0.453513	0.626389	0.596588	0.959609	0.856424	0.920591	1.0171	0.614024	0.544328	0.698898	0.561604	0.613717	0.464381	0.664452	0.607419	0.877976	0.79158	0.816114	0.897158	0.487307	0.707097	0.609353	0.521422	0.451207	0.453513	0.626389	0.596588	0.679046
2021-01-05 23:30:57	0.901843	0.888488	0.73853	0.888758	0.579446	0.641454	0.610359	0.334418	0.470963	0.593436	0.638456	0.531526	0.882472	0.704006	0.803043	0.943114	0.577022	0.694724	0.589284	0.57404	0.582831	0.506427	0.691031	0.581093	0.961546	0.771497	0.876817	0.951625	0.484275	0.594845	0.735743	0.625757	0.585325	0.607045	0.623934	0.593037	0.882472	0.704006	0.803043	0.943114	0.577022	0.694724	0.589284	0.57404	0.582831	0.506427	0.691031	0.581093	0.749758
2021-01-05 23:48:57	0.741261	0.892949	0.774022	0.861555	0.554771	0.657034	0.648588	0.358924	0.43228	0.582557	0.596407	0.572295	0.843494	0.618345	0.844937	0.918932	0.618407	0.675075	0.523977	0.567763	0.643683	0.47271	0.663674	0.554831	0.996336	0.755891	0.828214	0.935571	0.528045	0.649837	0.75646	0.585703	0.560608	0.698615	0.487766	0.570103	0.843494	0.618345	0.844937	0.918932	0.618407	0.675075	0.523977	0.567763	0.643683	0.47271	0.663674	0.554831	0.857693
2021-01-06 00:05:57	0.670894	0.871722	0.846642	0.864952	0.60018	0.660496	0.564895	0.340961	0.464281	0.606321	0.617938	0.508273	0.863598	0.643385	0.847126	0.932686	0.591046	0.661905	0.356286	0.592353	0.616896	0.448591	0.726819	0.592128	0.999549	0.851958	0.91757	0.98328	0.508733	0.668613	0.728536	0.444024	0.541193	0.678403	0.631343	0.510208	0.863598	0.643385	0.847126	0.932686	0.591046	0.661905	0.356286	0.592353	0.616896	0.448591	0.726819	0.592128	0.865252
2021-01-06 00:22:57	0.797576	0.897441	0.80596	0.820149	0.518419	0.630159	0.605555	0.498959	0.436967	0.608353	0.612089	0.485372	0.851611	0.761805	0.836884	0.936437	0.600582	0.658909	0.411648	0.571072	0.680442	0.421488	0.661219	0.549965	0.991742	0.982745	0.924114	0.955955	0.4096	0.687492	0.689856	0.490815	0.470659	0.649482	0.638682	0.540088	0.851611	0.761805	0.836884	0.936437	0.600582	0.658909	0.411648	0.571072	0.680442	0.421488	0.661219	0.549965	0.865714
2021-01-06 00:40:57	0.926998	0.835627	0.729849	0.801932	0.537793	0.666517	0.563185	0.571836	0.499941	0.605246	0.626272	0.374212	0.840275	0.825236	0.817838	0.907085	0.591914	0.679088	0.351843	0.540464	0.71487	0.394256	0.750915	0.567704	0.970536	0.988483	0.89602	0.976811	0.542842	0.648385	0.614435	0.514844	0.451337	0.590041	0.655417	0.623459	0.840275	0.825236	0.817838	0.907085	0.591914	0.679088	0.351843	0.540464	0.71487	0.394256	0.750915	0.567704	0.863226
2021-01-06 00:57:57	1.04903	0.908741	0.695841	0.790606	0.636029	0.599581	0.526118	0.566319	0.470228	0.63795	0.746046	0.341821	0.889883	0.874411	0.849646	0.874857	0.585296	0.647129	0.523777	0.578224	0.695674	0.361004	0.699037	0.545966	0.93999	0.992971	0.954215	1.00122	0.449035	0.520857	0.575837	0.571958	0.582021	0.429124	0.61554	0.60453	0.889883	0.874411	0.849646	0.874857	0.585296	0.647129	0.523777	0.578224	0.695674	0.361004	0.699037	0.545966	0.874158
2021-01-06 01:14:57	0.904437	0.95194	0.686609	0.82641	0.636512	0.609701	0.524779	0.620607	0.459208	0.631147	0.676391	0.345207	0.941236	0.846069	0.799435	0.892139	0.599578	0.606053	0.519235	0.537171	0.675995	0.373521	0.696101	0.527011	0.946934	0.995485	0.758496	1.04154	0.420961	0.525985	0.660086	0.697694	0.651474	0.401847	0.514809	0.632824	0.941236	0.846069	0.799435	0.892139	0.599578	0.606053	0.519235	0.537171	0.675995	0.373521	0.696101	0.527011	0.836258
2021-01-06 01:32:57	0.708357	0.968535	0.762585	0.86503	0.718999	0.627451	0.389778	0.562622	0.428084	0.669149	0.656953	0.501927	0.850479	0.819244	0.803956	0.891351	0.585833	0.608064	0.398027	0.506038	0.653443	0.432472	0.692642	0.548171	0.967548	0.959205	0.722282	1.02811	0.633574	0.621369	0.703819	0.633737	0.615266	0.396584	0.436361	0.605654	0.850479	0.819244	0.803956	0.891351	0.585833	0.608064	0.398027	0.506038	0.653443	0.432472	0.692642	0.548171	0.836803
2021-01-06 01:49:57	0.642672	0.973104	0.813873	0.837542	0.686997	0.614798	0.429218	0.529397	0.449479	0.633669	0.636553	0.570015	0.963064	0.824252	0.768835	0.853608	0.551311	0.571738	0.380294	0.467696	0.630966	0.358741	0.685718	0.455663	0.969625	0.977373	0.913754	1.04547	0.572241	0.662233	0.667189	0.657436	0.458213	0.394758	0.600519	0.604069	0.963064	0.824252	0.768835	0.853608	0.551311	0.571738	0.380294	0.467696	0.630966	0.358741	0.685718	0.455663	0.831068
2021-01-06 02:06:57	0.893124	0.950926	0.87855	0.821568	0.646238	0.597402	0.43349	0.58298	0.397824	0.685008	0.626094	0.576134	0.885074	0.867377	0.783881	0.811458	0.461179	0.546573	0.560414	0.356152	0.604828	0.376693	0.676946	0.420171	0.936113	0.940804	0.960154	1.01818	0.653933	0.636547	0.553206	0.588079	0.477656	0.545338	0.670042	0.616865	0.885074	0.867377	0.783881	0.811458	0.461179	0.546573	0.560414	0.356152	0.604828	0.376693	0.676946	0.420171	0.886607
2021-01-06 02:24:57	1.05569	0.978494	0.878395	0.751629	0.581368	0.625412	0.609305	0.544991	0.366572	0.58763	0.612589	0.549075	0.858667	0.817862	0.790231	0.815333	0.372645	0.474475	0.469409	0.322567	0.569579	0.432186	0.599026	0.408679	0.898557	0.941392	0.945481	0.983213	0.566411	0.678507	0.678744	0.704587	0.450424	0.611265	0.649589	0.580358	0.858667	0.817862	0.790231	0.815333	0.372645	0.474475	0.469409	0.322567	0.569579	0.432186	0.599026	0.408679	0.83424
2021-01-06 02:41:57	1.03998	0.96563	0.902794	0.666036	0.706703	0.620557	0.593844	0.543434	0.252626	0.602494	0.703118	0.54763	0.848761	0.780505	0.77823	0.778975	0.354657	0.40815	0.369197	0.402292	0.584317	0.499051	0.575233	0.417802	0.783585	0.890851	0.951405	0.976939	0.520303	0.565052	0.547609	0.545	0.582489	0.59997	0.701928	0.570041	0.848761	0.780505	0.77823	0.778975	0.354657	0.40815	0.369197	0.402292	0.584317	0.499051	0.575233	0.417802	0.822933
2021-01-06 02:58:57	0.901281	0.966806	0.865134	0.621658	0.662925	0.632455	0.627524	0.607833	0.223363	0.618632	0.629827	0.546258	0.884486	0.739895	0.708674	0.651711	0.370614	0.420589	0.31641	0.541234	0.544092	0.586248	0.536996	0.512422	0.72541	0.876194	0.93335	0.972357	0.417874	0.530359	0.589825	0.539643	0.63885	0.440693	0.691068	0.545934	0.884486	0.739895	0.708674	0.651711	0.370614	0.420589	0.31641	0.541234	0.544092	0.586248	0.536996	0.512422	0.653304
2021-01-06 03:16:57	0.789303	0.926881	0.791537	0.626743	0.680539	0.580059	0.572726	0.503777	0.24634	0.579639	0.57512	0.558192	0.848926	0.692899	0.76758	0.633126	0.546778	0.409748	0.407229	0.483763	0.493762	0.52592	0.456469	0.604843	0.714046	0.807214	0.94195	0.966683	0.462344	0.530696	0.624658	0.42015	0.669129	0.424029	0.680948	0.553546	0.848926	0.692899	0.76758	0.633126	0.546778	0.409748	0.407229	0.483763	0.493762	0.52592	0.456469	0.604843	0.623257
2021-01-06 03:33:57	0.670027	0.93187	0.711046	0.643759	0.628795	0.633661	0.56412	0.480237	0.234446	0.528008	0.507397	0.549971	0.811665	0.590453	0.657957	0.608527	0.530069	0.573699	0.362536	0.525106	0.379827	0.392287	0.413092	0.597297	0.740807	0.726673	0.799917	0.877757	0.413561	0.512155	0.714349	0.423064	0.67217	0.415982	0.665521	0.546728	0.811665	0.590453	0.657957	0.608527	0.530069	0.573699	0.362536	0.525106	0.379827	0.392287	0.413092	0.597297	0.62476
2021-01-06 03:50:57	0.619481	0.946581	0.689434	0.723026	0.588457	0.605652	0.543768	0.438152	0.275857	0.383087	0.411848	0.534695	0.928459	0.588932	0.656269	0.61079	0.394548	0.659489	0.386077	0.417801	0.37941	0.365218	0.3877	0.571594	0.828575	0.707939	0.694258	0.837201	0.534955	0.539669	0.704838	0.428695	0.591012	0.419445	0.640671	0.440295	0.928459	0.588932	0.656269	0.61079	0.394548	0.659489	0.386077	0.417801	0.37941	0.365218	0.3877	0.571594	0.65979
2021-01-06 04:08:57	0.639249	0.928966	0.767637	0.775565	0.625338	0.64987	0.639426	0.342152	0.42397	0.357771	0.396525	0.51418	0.766	0.670959	0.625576	0.703441	0.386268	0.637729	0.446912	0.358591	0.344737	0.364697	0.398291	0.5873	0.963869	0.699569	0.675193	0.811363	0.56586	0.611751	0.662425	0.508665	0.648234	0.545149	0.653221	0.422425	0.766	0.670959	0.625576	0.703441	0.386268	0.637729	0.446912	0.358591	0.344737	0.364697	0.398291	0.5873	0.629964
2021-01-06 04:25:57	0.787169	0.896027	0.83039	0.651514	0.586434	0.597319	0.545429	0.371634	0.424489	0.344278	0.360615	0.533155	0.613039	0.805644	0.600011	0.774162	0.39895	0.656159	0.34148	0.353086	0.365224	0.464597	0.386505	0.557181	0.957903	0.713251	0.700113	0.79287	0.62794	0.581191	0.594085	0.522982	0.593749	0.663962	0.593271	0.374793	0.613039	0.805644	0.600011	0.774162	0.39895	0.656159	0.34148	0.353086	0.365224	0.464597	0.386505	0.557181	0.75476
2021-01-06 04:42:57	0.918294	0.934374	0.826937	0.611584	0.617843	0.619937	0.481008	0.525646	0.326128	0.338428	0.449877	0.49261	0.604538	0.667994	0.556206	0.727049	0.527372	0.699309	0.355854	0.360867	0.53077	0.490739	0.474554	0.530862	0.900023	0.792481	0.724827	0.91487	0.608717	0.669797	0.659326	0.524041	0.492107	0.640005	0.457226	0.340516	0.604538	0.667994	0.556206	0.727049	0.527372	0.699309	0.355854	0.360867	0.53077	0.490739	0.474554	0.530862	0.818721
2021-01-06 05:00:57	0.929983	0.886805	0.704938	0.592078	0.538835	0.635448	0.431027	0.65953	0.205131	0.33072	0.577166	0.366315	0.59289	0.627842	0.546688	0.636719	0.499218	0.670012	0.344825	0.37864	0.617198	0.478967	0.391765	0.525302	0.739922	0.9081	0.687066	0.923121	0.594903	0.65434	0.688092	0.503657	0.449491	0.611752	0.43554	0.5603	0.59289	0.627842	0.546688	0.636719	0.499218	0.670012	0.344825	0.37864	0.617198	0.478967	0.391765	0.525302	0.810032
2021-01-06 05:17:57	0.901244	0.840128	0.670697	0.705333	0.65431	0.551901	0.371276	0.647277	0.193268	0.333717	0.613151	0.345033	0.729779	0.788119	0.556162	0.615792	0.389212	0.612299	0.357142	0.563736	0.653193	0.552706	0.499126	0.536111	0.726169	0.956987	0.813483	0.958204	0.642106	0.624473	0.707796	0.525708	0.613754	0.678861	0.427881	0.602447	0.729779	0.788119	0.556162	0.615792	0.389212	0.612299	0.357142	0.563736	0.653193	0.552706	0.499126	0.536111	0.682489
2021-01-06 05:34:57	0.694154	0.792622	0.668418	0.77543	0.403455	0.574159	0.499529	0.643739	0.217653	0.605529	0.59664	0.369113	0.824942	0.824648	0.683082	0.590075	0.554022	0.583597	0.409928	0.501821	0.6451	0.562617	0.662012	0.43213	0.720629	0.933412	0.913254	0.909116	0.665451	0.617384	0.754572	0.51799	0.691559	0.686183	0.422076	0.625663	0.824942	0.824648	0.683082	0.590075	0.554022	0.583597	0.409928	0.501821	0.6451	0.562617	0.662012	0.43213	0.656786
2021-01-06 05:52:57	0.627056	0.79588	0.785734	0.795962	0.474859	0.426884	0.627096	0.670347	0.226981	0.67566	0.431231	0.534767	0.961885	0.755675	0.672647	0.613598	0.459843	0.614735	0.385409	0.444295	0.567396	0.529178	0.637752	0.422961	0.693291	0.784562	0.935021	0.805797	0.674887	0.494118	0.748168	0.514494	0.677337	0.685881	0.548408	0.627499	0.961885	0.755675	0.672647	0.613598	0.459843	0.614735	0.385409	0.444295	0.567396	0.529178	0.637752	0.422961	0.619364
2021-01-06 06:09:57	0.632453	0.798097	0.73161	0.745766	0.709911	0.404359	0.651788	0.559506	0.228989	0.638043	0.373064	0.647163	0.759754	0.681566	0.669792	0.75176	0.412413	0.56563	0.357623	0.368411	0.513326	0.512351	0.565652	0.510643	0.718089	0.742387	0.958145	0.769885	0.618742	0.534142	0.726883	0.507918	0.708464	0.716235	0.644811	0.592317	0.759754	0.681566	0.669792	0.75176	0.412413	0.56563	0.357623	0.368411	0.513326	0.512351	0.565652	0.510643	0.629755
2021-01-06 06:26:57	0.834784	0.789258	0.799551	0.643269	0.437727	0.436533	0.530873	0.521858	0.230993	0.594028	0.384554	0.579115	0.698678	0.599462	0.57548	0.766842	0.491364	0.445065	0.460508	0.400031	0.47736	0.440542	0.537937	0.551005	0.716174	0.667968	0.93938	0.767993	0.658571	0.522367	0.737185	0.422919	0.685616	0.660927	0.659782	0.430559	0.698678	0.599462	0.57548	0.766842	0.491364	0.445065	0.460508	0.400031	0.47736	0.440542	0.537937	0.551005	0.661462
2021-01-06 06:44:57	0.899415	0.665427	0.80397	0.626432	0.479794	0.686253	0.36907	0.364875	0.365062	0.587854	0.585614	0.640473	0.591858	0.561934	0.56189	0.728576	0.526757	0.435829	0.354625	0.517698	0.404725	0.462702	0.442637	0.512359	0.903067	0.713637	0.920738	0.737389	0.550066	0.551076	0.712931	0.409028	0.688796	0.658684	0.609108	0.53974	0.591858	0.561934	0.56189	0.728576	0.526757	0.435829	0.354625	0.517698	0.404725	0.462702	0.442637	0.512359	0.760604
2021-01-06 07:01:57	0.838711	0.675634	0.81436	0.585035	0.532443	0.649472	0.442122	0.348569					0.599912	0.579957	0.553319	0.654867	0.415954	0.408754	0.34736	0.356895	0.3685				0.375529	0.309577	0.810242	0.857606	0.610012	0.579327	0.690791	0.395024	0.643315	0.519049			0.599912	0.579957	0.553319	0.654867	0.415954	0.408754	0.34736	0.356895	0.3685				0.824678
[truncated: 11 more columns]

[truncated: 1 more sheets: Extended Fig. 6n]
