# Supplementary material for: Activation of GPR81 by lactate drives tumour-induced cachexia
Source: Nat Metab. 2024 Mar 18;6(4):708–23. doi: 10.1038/s42255-024-01011-0 (PMC11052724; doi:10.1038/s42255-024-01011-0)
Supplement: Supplementary file 22 — Statistical source data. [file 42255_2024_1011_MOESM22_ESM.xlsx]

## Sheet: Extended Fig. 7a
GSEA: iWAT WT_LLC vs KO_LLC
GS follow link to MSigDB	SIZE	ES	NES	NOM p-val	FDR q-val	FWER p-val	RANK AT MAX	LEADING EDGE
GO_BP_MM_BROWN_FAT_CELL_DIFFERENTIATION	29	0.58	1.97	0	0.016	0.282	1697	tags=41%, list=8%, signal=45%
WIKIPATHWAYS_MM_FATTY_ACID_BETA_OXIDATION-WP143	29	0.62	2.14	0	0.001	0.009	3340	tags=52%, list=16%, signal=62%
GO_BP_MM_GLYCOLYSIS	32	0.56	1.94	0	0.02	0.353	3168	tags=56%, list=15%, signal=66%
WIKIPATHWAYS_MM_OXIDATIVE_PHOSPHORYLATION-WP623	37	0.72	2.67	0	0	0	3352	tags=59%, list=16%, signal=71%
WIKIPATHWAYS_MM_TCA_CYCLE-WP78	32	0.65	2.32	0	0	0.002	4503	tags=75%, list=22%, signal=96%
WIKIPATHWAYS_MM_ELECTRON_TRANSPORT_CHAIN-WP111	72	0.65	2.77	0	0	0	3783	tags=57%, list=18%, signal=70%

## Sheet: Extended Fig. 7b
GSEA: iWAT WT_LLC vs KO_LLC
GS follow link to MSigDB	SIZE	ES	NES	NOM p-val	FDR q-val	FWER p-val	RANK AT MAX	LEADING EDGE
INOH_MM_TNF	66	0.44	1.78	0	0.038	0.438	5377	tags=50%, list=26%, signal=67%

## Sheet: Extended Fig. 7c,d
adipose tissue（24 days after injection）
group	number	IFN-γ（pg/ml）	IL-1β（pg/ml）	IL-6（pg/ml）	TNF-α（pg/ml）	protein concentration（mg/ml）		IFN-γ（pg/ml）	IL-1β（pg/ml）	IL-6（pg/ml）	TNF-α（pg/ml）
WT Con	WCI19	4.18	0.95	185.41	32.86	9.47483	WT Con	0.441169	0.100266	19.5687	3.46814
	WCI15	3.52	2.4	194.48	24.67	10.2152		0.344585	0.234944	19.0383	2.41503
	WCI14	5.57	1.82	204.3	35.71	10.4743		0.531778	0.173759	19.5049	3.4093
	WCI18	4.95	1.73	210.35	47.11	9.00841		0.549487	0.192043	23.3504	5.22956
WT TB	WLI118	5.17	2.15	247.36	56.29	4.98091	WT TB	1.03796	0.431648	49.6616	11.3012
	WLI5	4.49	3.12	148.65	33.9	4.97932		0.901729	0.626591	29.8534	6.80815
	WLI1	3.66	1.31	202.79	49.73	5.3881		0.679275	0.243128	37.6367	9.2296
	WLI16	4.04	1.78	270.81	57.63	5.3807		0.750832	0.330812	50.3299	10.7105
KO Con	KCI117	4.91	1.88	195.24	31.39	9.1935	KO Con	0.534073	0.204492	21.2367	3.41437
	KCI35	3.88	2.25	211.48	30.96	5.83231		0.66526	0.385782	36.2601	5.30836
	KCI19	4.47	1.43	229.98	44.83	8.82332		0.506612	0.16207	26.065	5.08085
	KCI46	5.23	1.67	209.59	70.33	6.85399		0.763059	0.243654	30.5793	10.2612
KO TB	KLI3	2.45	1.76	163.08	22.02	9.94866	KO TB	0.246264	0.176908	16.3922	2.21336
	KLI34	2.37	3.4	171.03	26.08	10.0375		0.236115	0.33873	17.0391	2.59826
	KLI9	5.03	2.59	263.62	62.48	8.00894		0.628048	0.323389	32.9157	7.80128
	KLI23	3.19	2.09	174.06	26.96	6.6615		0.478871	0.313743	26.1292	4.04714
	Ordinary one-way ANOVA
Extended Fig. 9b	TNFa
	ANOVA summary
	F	5.49
	P value	0.0131
	P value summary	*
	Significant diff. among means (P < 0.05)?	Yes
	R squared	0.5785
	Brown-Forsythe test
	F (DFn, DFd)	0.3616 (3, 12)
	P value	0.7819
	P value summary	ns
	Are SDs significantly different (P < 0.05)?	No
	Bartlett's test
	Bartlett's statistic (corrected)	2.147
	P value	0.5424
	P value summary	ns
	Are SDs significantly different (P < 0.05)?	No
	ANOVA table	SS	DF	MS	F (DFn, DFd)	P value
	Treatment (between columns)	84.82	3	28.27	F (3, 12) = 5.490	P=0.0131
	Residual (within columns)	61.8	12	5.15
	Total	146.6	15
	Data summary
	Number of treatments (columns)	4
	Number of values (total)	16
	Tukey's multiple comparisons test	Mean Diff.	95.00% CI of diff.	Below threshold?	Summary	Adjusted P Value
	WT Con vs. WT TB	-5.882	-10.65 to -1.118	Yes	*	0.0148	A-B
	WT Con vs. GPR81-/- Con	-2.386	-7.150 to 2.379	No	ns	0.4744	A-C
	WT Con vs. GPR81-/- TB	-0.5345	-5.299 to 4.230	No	ns	0.9866	A-D
	WT TB vs. GPR81-/- Con	3.496	-1.268 to 8.260	No	ns	0.1844	B-C
	WT TB vs. GPR81-/- TB	5.347	0.5831 to 10.11	Yes	*	0.0266	B-D
	GPR81-/- Con vs. GPR81-/- TB	1.851	-2.913 to 6.615	No	ns	0.6653	C-D
	Test details	Mean 1	Mean 2	Mean Diff.	SE of diff.	n1	n2	q	DF
	WT Con vs. WT TB	3.631	9.512	-5.882	1.605	4	4	5.184	12
	WT Con vs. GPR81-/- Con	3.631	6.016	-2.386	1.605	4	4	2.102	12
	WT Con vs. GPR81-/- TB	3.631	4.165	-0.5345	1.605	4	4	0.4711	12
	WT TB vs. GPR81-/- Con	9.512	6.016	3.496	1.605	4	4	3.081	12
	WT TB vs. GPR81-/- TB	9.512	4.165	5.347	1.605	4	4	4.713	12
	GPR81-/- Con vs. GPR81-/- TB	6.016	4.165	1.851	1.605	4	4	1.631	12
Extended Fig. 9c	IFNgamma
	ANOVA summary
	F	7.312
	P value	0.0048
	P value summary	**
	Significant diff. among means (P < 0.05)?	Yes
	R squared	0.6464
	Brown-Forsythe test
	F (DFn, DFd)	1.481 (3, 12)
	P value	0.2694
	P value summary	ns
	Are SDs significantly different (P < 0.05)?	No
	Bartlett's test
	Bartlett's statistic (corrected)	1.45
	P value	0.6939
	P value summary	ns
	Are SDs significantly different (P < 0.05)?	No
	ANOVA table	SS	DF	MS	F (DFn, DFd)	P value
	Treatment (between columns)	0.4658	3	0.1553	F (3, 12) = 7.312	P=0.0048
	Residual (within columns)	0.2548	12	0.02124
	Total	0.7207	15
	Data summary
	Number of treatments (columns)	4
	Number of values (total)	16
	Tukey's multiple comparisons test	Mean Diff.	95.00% CI of diff.	Below threshold?	Summary	Adjusted P Value
	WT control vs. WT LLC	-0.3757	-0.6816 to -0.06977	Yes	*	0.0153	A-B
	WT control vs. KO control	-0.1505	-0.4564 to 0.1554	No	ns	0.4888	A-C
	WT control vs. KO LLC	0.06943	-0.2365 to 0.3754	No	ns	0.905	A-D
	WT LLC vs. KO control	0.2252	-0.08072 to 0.5311	No	ns	0.1824	B-C
	WT LLC vs. KO LLC	0.4451	0.1392 to 0.7510	Yes	**	0.0048	B-D
	KO control vs. KO LLC	0.2199	-0.08600 to 0.5259	No	ns	0.1973	C-D
	Test details	Mean 1	Mean 2	Mean Diff.	SE of diff.	n1	n2	q	DF
	WT control vs. WT LLC	0.4668	0.8424	-0.3757	0.103	4	4	5.156	12
	WT control vs. KO control	0.4668	0.6173	-0.1505	0.103	4	4	2.065	12
	WT control vs. KO LLC	0.4668	0.3973	0.06943	0.103	4	4	0.9529	12
	WT LLC vs. KO control	0.8424	0.6173	0.2252	0.103	4	4	3.091	12
	WT LLC vs. KO LLC	0.8424	0.3973	0.4451	0.103	4	4	6.109	12
	KO control vs. KO LLC	0.6173	0.3973	0.2199	0.103	4	4	3.018	12
	IL1β
	ANOVA summary
	F	3.339
	P value	0.056
	P value summary	ns
	Significant diff. among means (P < 0.05)?	No
	R squared	0.455
	Brown-Forsythe test
	F (DFn, DFd)	1.234 (3, 12)
	P value	0.3404
	P value summary	ns
	Are SDs significantly different (P < 0.05)?	No
	Bartlett's test
	Bartlett's statistic (corrected)	3.407
	P value	0.333
	P value summary	ns
	Are SDs significantly different (P < 0.05)?	No
	ANOVA table	SS	DF	MS	F (DFn, DFd)	P value
	Treatment (between columns)	0.1136	3	0.03786	F (3, 12) = 3.339	P=0.0560
	Residual (within columns)	0.1361	12	0.01134
	Total	0.2496	15
	Data summary
	Number of treatments (columns)	4
	Number of values (total)	16
	Tukey's multiple comparisons test	Mean Diff.	95.00% CI of diff.	Below threshold?	Summary	Adjusted P Value
	WT Con vs. WT TB	-0.2328	-0.4563 to -0.009254	Yes	*	0.0404	A-B
	WT Con vs. GPR81-/- Con	-0.07375	-0.2973 to 0.1498	No	ns	0.7635	A-C
	WT Con vs. GPR81-/- TB	-0.1129	-0.3365 to 0.1106	No	ns	0.4672	A-D
	WT TB vs. GPR81-/- Con	0.159	-0.06449 to 0.3826	No	ns	0.204	B-C
	WT TB vs. GPR81-/- TB	0.1199	-0.1037 to 0.3434	No	ns	0.4187	B-D
	GPR81-/- Con vs. GPR81-/- TB	-0.03919	-0.2627 to 0.1843	No	ns	0.9525	C-D
	Test details	Mean 1	Mean 2	Mean Diff.	SE of diff.	n1	n2	q	DF
	WT Con vs. WT TB	0.1753	0.408	-0.2328	0.07529	4	4	4.372	12
	WT Con vs. GPR81-/- Con	0.1753	0.249	-0.07375	0.07529	4	4	1.385	12
	WT Con vs. GPR81-/- TB	0.1753	0.2882	-0.1129	0.07529	4	4	2.121	12
	WT TB vs. GPR81-/- Con	0.408	0.249	0.159	0.07529	4	4	2.987	12
	WT TB vs. GPR81-/- TB	0.408	0.2882	0.1199	0.07529	4	4	2.251	12
	GPR81-/- Con vs. GPR81-/- TB	0.249	0.2882	-0.03919	0.07529	4	4	0.7362	12
	IL6
	ANOVA summary
	F	7.101
	P value	0.0053
	P value summary	**
	Significant diff. among means (P < 0.05)?	Yes
	R squared	0.6397
	Brown-Forsythe test
	F (DFn, DFd)	3.788 (3, 12)
	P value	0.0402
	P value summary	*
	Are SDs significantly different (P < 0.05)?	Yes
	Bartlett's test
	Bartlett's statistic (corrected)	5.095
	P value	0.165
	P value summary	ns
	Are SDs significantly different (P < 0.05)?	No
	ANOVA table	SS	DF	MS	F (DFn, DFd)	P value
	Treatment (between columns)	1096	3	365.2	F (3, 12) = 7.101	P=0.0053
	Residual (within columns)	617.1	12	51.43
	Total	1713	15
	Data summary
	Number of treatments (columns)	4
	Number of values (total)	16
	Tukey's multiple comparisons test	Mean Diff.	95.00% CI of diff.	Below threshold?	Summary	Adjusted P Value
	WT CON vs. WT LLC	-21.5	-36.56 to -6.450	Yes	**	0.0054	A-B
	WT CON vs. GPR81-/- CON	-8.17	-23.22 to 6.885	No	ns	0.4088	A-C
	WT CON vs. GPR81-/- LLC	-2.753	-17.81 to 12.30	No	ns	0.9467	A-D
	WT LLC vs. GPR81-/- CON	13.34	-1.720 to 28.39	No	ns	0.0891	B-C
	WT LLC vs. GPR81-/- LLC	18.75	3.697 to 33.81	Yes	*	0.014	B-D
	GPR81-/- CON vs. GPR81-/- LLC	5.416	-9.639 to 20.47	No	ns	0.7144	C-D
	Test details	Mean 1	Mean 2	Mean Diff.	SE of diff.	n1	n2	q	DF
	WT CON vs. WT LLC	20.37	41.87	-21.5	5.071	4	4	5.998	12
	WT CON vs. GPR81-/- CON	20.37	28.54	-8.17	5.071	4	4	2.278	12
	WT CON vs. GPR81-/- LLC	20.37	23.12	-2.753	5.071	4	4	0.7679	12
	WT LLC vs. GPR81-/- CON	41.87	28.54	13.34	5.071	4	4	3.719	12
	WT LLC vs. GPR81-/- LLC	41.87	23.12	18.75	5.071	4	4	5.23	12
	GPR81-/- CON vs. GPR81-/- LLC	28.54	23.12	5.416	5.071	4	4	1.511	12

## Sheet: Extended Fig. 7e
Relative GPR81 mRNA expression
WT_IWAT	KO_IWAT	WT_Muscle	KO_Muscle
0.928592	0.24369	0.00372173	0.0473723
0.694053	0.137083	0.00304401	0.00357012
2.36709	0.0404734	0.0109737	0.0109737
1.79392	0.0205192	0.0441999	0.00680206
1.00913	0.0163238	0.00161604	0.00348815
0.612642	0.00251211	0.00277495	0.00450792
0.326039	0.625515	0.00169638	0.00258912
0.268523	0.104612
0.647574	0.0445978
0.433204	0.0171353
1.16725	0.430211
0.7701	0.281873
0.616904	0.277992
0.48067	0.0172545
Column B	GPR81-/- iWAT
vs.	vs.
Column A	WT iWAT
Unpaired t test
P value	0.0002
P value summary	***
Significantly different (P < 0.05)?	Yes
One- or two-tailed P value?	Two-tailed
t, df	t=4.295, df=26
How big is the difference?
Mean of column A	0.8654
Mean of column B	0.1614
Difference between means (B - A) ± SEM	-0.7040 ± 0.1639
95% confidence interval	-1.041 to -0.3671
R squared (eta squared)	0.4151
F test to compare variances
F, DFn, Dfd	9.574, 13, 13
P value	0.0002
P value summary	***
Significantly different (P < 0.05)?	Yes
Data analyzed
Sample size, column A	14
Sample size, column B	14

## Sheet: Extended Fig. 7f
	Con					D12					D24
lactate level in iWAT (lactate concentration/protein) mmol/g	0.116838	0.081044	0.096026	0.090088	0.035059	0.140972	0.112123	0.119338	0.162088	0.124349	0.161469	0.173177	0.181618	0.184694	0.142282
ANOVA summary
F	16.82
P value	0.0003
P value summary	***
Significant diff. among means (P < 0.05)?	Yes
R squared	0.737
Brown-Forsythe test
F (DFn, DFd)	0.2250 (2, 12)
P value	0.8018
P value summary	ns
Are SDs significantly different (P < 0.05)?	No
Bartlett's test
Bartlett's statistic (corrected)	1.277
P value	0.5281
P value summary	ns
Are SDs significantly different (P < 0.05)?	No
ANOVA table	SS	DF	MS	F (DFn, DFd)	P value
Treatment (between columns)	0.0181	2	0.009048	F (2, 12) = 16.82	P=0.0003
Residual (within columns)	0.006456	12	0.000538
Total	0.02455	14
Data summary
Number of treatments (columns)	3
Number of values (total)	15
Tukey's multiple comparisons test	Mean Diff.	95.00% CI of diff.	Below threshold?	Summary	Adjusted P Value
Con vs. D12	-0.04796	-0.08710 to -0.008826	Yes	*	0.0171	A-B
Con vs. D24	-0.08484	-0.1240 to -0.04570	Yes	***	0.0002	A-C
D12 vs. D24	-0.03687	-0.07601 to 0.002263	No	ns	0.0655	B-C
Test details	Mean 1	Mean 2	Mean Diff.	SE of diff.	n1	n2	q	DF
Con vs. D12	0.08381	0.1318	-0.04796	0.01467	5	5	4.624	12
Con vs. D24	0.08381	0.1686	-0.08484	0.01467	5	5	8.178	12
D12 vs. D24	0.1318	0.1686	-0.03687	0.01467	5	5	3.555	12

## Sheet: Extended Fig. 7g
	iWAT weight (g)	Lactate in iWAT (mmol/g)
	0.2616	15.4752
	0.1595	25.3197
	0.2218	15.4242
	0.2829	17.175
	0.3216	12.867
	0.2503	20.298
	0.2905	12.2846
	0.2632	15.3527
	0.2153	17.3333
	0.3159	11.1007
	0.3901	8.87466
	0.3655	19.906
	0.2269	22.4678
	0.3061	13.132
	0.3036	7.2884
	0.2558	12.1488
	0.1777	20.2775
	Best-fit values
	Slope	-0.5158
	Y-intercept	0.2967
	X-intercept	0.5753
	1/slope	-1.939
	Std. Error
	Slope	0.1569
	Y-intercept	0.04353
	95% Confidence Intervals
	Slope	-0.8501 to -0.1814
	Y-intercept	0.2039 to 0.3895
	X-intercept	0.4519 to 1.140
	Goodness of Fit
	R squared	0.4188
	Sy.x	0.0384
	Is slope significantly non-zero?
	F	10.81
	DFn, DFd	1, 15
	P value	0.005
	Deviation from zero?	Significant
	Equation	Y = -0.5158*X + 0.2967
	Data
	Number of X values	17
	Maximum number of Y replicates	1
	Total number of values	17
	Number of missing values	0
	Pearson r
	r	-0.6472
	95% confidence interval	-0.8602 to -0.2417
	R squared	0.4188
	P value
	P (two-tailed)	0.005
	P value summary	**
	Significant? (alpha = 0.05)	Yes
	Number of XY Pairs	17

## Sheet: Extended Fig. 7h
	GPR81fl/fl								GPR81fl/fl Adipocre
Relavtive GPR81 mRNA expression	0.989552	1.01034	0.664273	0.786271	1.06666	0.509834	0.958001	1.66798	0.148735	0.196939	0.194902	0.625929	0.102527	0.142998	0.152203	0.704207
	mRNA
	Column B	GPR81fl/fl Adipoqcre
	vs.	vs.
	Column A	GPR81fl/fl
	Unpaired t test
	P value	0.0005
	P value summary	***
	Significantly different (P < 0.05)?	Yes
	One- or two-tailed P value?	Two-tailed
	t, df	t=4.535, df=14
	How big is the difference?
	Mean of column A	0.9566
	Mean of column B	0.2836
	Difference between means (B - A) ± SEM	-0.6731 ± 0.1484
	95% confidence interval	-0.9914 to -0.3547
	R squared (eta squared)	0.5949
	F test to compare variances
	F, DFn, Dfd	2.104, 7, 7
	P value	0.3476
	P value summary	ns
	Significantly different (P < 0.05)?	No
	Data analyzed
	Sample size, column A	8
	Sample size, column B	8
