# Supplementary material for: Activation of GPR81 by lactate drives tumour-induced cachexia
Source: Nat Metab. 2024 Mar 18;6(4):708–23. doi: 10.1038/s42255-024-01011-0 (PMC11052724; doi:10.1038/s42255-024-01011-0)
Supplement: Supplementary file 23 — Statistical source data. [file 42255_2024_1011_MOESM23_ESM.xlsx]

## Sheet: Extended Fig. 8a
		control					L-lac					NaCl					D-lac
	relative UCP1	1.02248	1.2003	0.777219	1.01068	0.989321	1.55428	1.83508	1.93178	2.37613	2.34511	1.03091	1.30969	0.839786	1.32245	1.29032	1.39279	1.0402	0.896039	2.02825	0.981186
	relative pATF2/ATF2	0.938874	0.456456	1.60467	0.876263	1.12374	1.91169	2.40525	2.54835	1.53399	1.47114	1.00769	0.932743	0.836357	1.28935	1.06764	1.15615	0.737089	0.656127	1.0998	1.13113
	relative p-p38/p38	0.883995	1.28578	0.830225	0.989853	1.01015	1.47751	1.46988	2.14777	2.13335	1.85172	1.23996	0.967736	1.07634	1.06971	0.890221	1.10448	1.49359	1.41941	1.16693	0.956981
	UCP1
	ANOVA summary
	F	9.789
	P value	0.0007
	P value summary	***
	Significant diff. among means (P < 0.05)?	Yes
	R squared	0.6473
	Brown-Forsythe test
	F (DFn, DFd)	0.7919 (3, 16)
	P value	0.516
	P value summary	ns
	Are SDs significantly different (P < 0.05)?	No
	Bartlett's test
	Bartlett's statistic (corrected)	4.928
	P value	0.1771
	P value summary	ns
	Are SDs significantly different (P < 0.05)?	No
	ANOVA table	SS	DF	MS	F (DFn, DFd)	P value
	Treatment (between columns)	2.996	3	0.9986	F (3, 16) = 9.789	P=0.0007
	Residual (within columns)	1.632	16	0.102
	Total	4.628	19
	Data summary
	Number of treatments (columns)	4
	Number of values (total)	20
	Tukey's multiple comparisons test	Mean Diff.	95.00% CI of diff.	Below threshold?	Summary	Adjusted P Value
	Control vs. L-lactate	-1.008	-1.586 to -0.4305	Yes	***	0.0007	A-B
	Control vs. NaCl	-0.1586	-0.7366 to 0.4193	No	ns	0.86	A-C
	Control vs. D-lactate	-0.2677	-0.8456 to 0.3102	No	ns	0.5611	A-D
	L-lactate vs. NaCl	0.8498	0.2719 to 1.428	Yes	**	0.0034	B-C
	L-lactate vs. D-lactate	0.7408	0.1628 to 1.319	Yes	*	0.0101	B-D
	NaCl vs. D-lactate	-0.1091	-0.6870 to 0.4689	No	ns	0.9479	C-D
	Test details	Mean 1	Mean 2	Mean Diff.	SE of diff.	n1	n2	q	DF
	Control vs. L-lactate	1	2.008	-1.008	0.202	5	5	7.06	16
	Control vs. NaCl	1	1.159	-0.1586	0.202	5	5	1.111	16
	Control vs. D-lactate	1	1.268	-0.2677	0.202	5	5	1.874	16
	L-lactate vs. NaCl	2.008	1.159	0.8498	0.202	5	5	5.95	16
	L-lactate vs. D-lactate	2.008	1.268	0.7408	0.202	5	5	5.186	16
	NaCl vs. D-lactate	1.159	1.268	-0.1091	0.202	5	5	0.7635	16
	pATF2/ATF2
	ANOVA summary
	F	9.601
	P value	0.0007
	P value summary	***
	Significant diff. among means (P < 0.05)?	Yes
	R squared	0.6429
	Brown-Forsythe test
	F (DFn, DFd)	1.473 (3, 16)
	P value	0.2595
	P value summary	ns
	Are SDs significantly different (P < 0.05)?	No
	Bartlett's test
	Bartlett's statistic (corrected)	4.584
	P value	0.2049
	P value summary	ns
	Are SDs significantly different (P < 0.05)?	No
	ANOVA table	SS	DF	MS	F (DFn, DFd)	P value
	Treatment (between columns)	3.613	3	1.204	F (3, 16) = 9.601	P=0.0007
	Residual (within columns)	2.007	16	0.1254
	Total	5.62	19
	Data summary
	Number of treatments (columns)	4
	Number of values (total)	20
	Tukey's multiple comparisons test	Mean Diff.	95.00% CI of diff.	Below threshold?	Summary	Adjusted P Value
	con vs. L-lac	-0.9741	-1.615 to -0.3332	Yes	**	0.0025	A-B
	con vs. NaCl	-0.02676	-0.6676 to 0.6141	No	ns	0.9994	A-C
	con vs. R-lac	0.04394	-0.5969 to 0.6848	No	ns	0.9972	A-D
	L-lac vs. NaCl	0.9473	0.3065 to 1.588	Yes	**	0.0032	B-C
	L-lac vs. R-lac	1.018	0.3772 to 1.659	Yes	**	0.0017	B-D
	NaCl vs. R-lac	0.0707	-0.5702 to 0.7116	No	ns	0.9887	C-D
	Test details	Mean 1	Mean 2	Mean Diff.	SE of diff.	n1	n2	q	DF
	con vs. L-lac	1	1.974	-0.9741	0.224	5	5	6.15	16
	con vs. NaCl	1	1.027	-0.02676	0.224	5	5	0.1689	16
	con vs. R-lac	1	0.9561	0.04394	0.224	5	5	0.2774	16
	L-lac vs. NaCl	1.974	1.027	0.9473	0.224	5	5	5.981	16
	L-lac vs. R-lac	1.974	0.9561	1.018	0.224	5	5	6.427	16
	NaCl vs. R-lac	1.027	0.9561	0.0707	0.224	5	5	0.4463	16
	pp38/p38
	ANOVA summary
	F	13.39
	P value	0.0001
	P value summary	***
	Significant diff. among means (P < 0.05)?	Yes
	R squared	0.7152
	Brown-Forsythe test
	F (DFn, DFd)	1.875 (3, 16)
	P value	0.1746
	P value summary	ns
	Are SDs significantly different (P < 0.05)?	No
	Bartlett's test
	Bartlett's statistic (corrected)	3.358
	P value	0.3397
	P value summary	ns
	Are SDs significantly different (P < 0.05)?	No
	ANOVA table	SS	DF	MS	F (DFn, DFd)	P value
	Treatment (between columns)	2.108	3	0.7028	F (3, 16) = 13.39	P=0.0001
	Residual (within columns)	0.8397	16	0.05248
	Total	2.948	19
	Data summary
	Number of treatments (columns)	4
	Number of values (total)	20
	Tukey's multiple comparisons test	Mean Diff.	95.00% CI of diff.	Below threshold?	Summary	Adjusted P Value
	con vs. L-lac	-0.816	-1.231 to -0.4015	Yes	***	0.0002	A-B
	con vs. con	-0.04879	-0.4633 to 0.3657	No	ns	0.9864	A-C
	con vs. R-lac	-0.2283	-0.6428 to 0.1862	No	ns	0.4191	A-D
	L-lac vs. con	0.7673	0.3527 to 1.182	Yes	***	0.0004	B-C
	L-lac vs. R-lac	0.5878	0.1733 to 1.002	Yes	**	0.0046	B-D
	con vs. R-lac	-0.1795	-0.5940 to 0.2350	No	ns	0.6124	C-D
	Test details	Mean 1	Mean 2	Mean Diff.	SE of diff.	n1	n2	q	DF
	con vs. L-lac	1	1.816	-0.816	0.1449	5	5	7.965	16
	con vs. con	1	1.049	-0.04879	0.1449	5	5	0.4763	16
	con vs. R-lac	1	1.228	-0.2283	0.1449	5	5	2.228	16
	L-lac vs. con	1.816	1.049	0.7673	0.1449	5	5	7.489	16
	L-lac vs. R-lac	1.816	1.228	0.5878	0.1449	5	5	5.737	16
	con vs. R-lac	1.049	1.228	-0.1795	0.1449	5	5	1.752	16

## Sheet: Extended Fig. 8b
	Con				Lac				H89				H89+Lac
Relative Phospho-PKA substrate level	1.07968	0.952296	1.22358	0.97797	0.945603	1.02242	0.865914	0.932531	0.582269	0.610846	0.635268	0.589325	0.550071	0.637818	0.503613	0.355859
p-ATF2/ATF2 ratio	0.957879	1.04212	1.19092	0.809082	1.6361	1.49326	1.88547	1.669	0.939943	1.16678	1.03711	0.96368	1.66936	1.62333	2.52663	1.66073
Relative Phospho-PKA substrate level										p-ATF2/ATF2 ratio
ANOVA summary										ANOVA summary
F	32.6									F	12.45
P value	<0.0001									P value	0.0005
P value summary	****									P value summary	***
Significant diff. among means (P < 0.05)?	Yes									Significant diff. among means (P < 0.05)?	Yes
R squared	0.8907									R squared	0.7568
Brown-Forsythe test										Brown-Forsythe test
F (DFn, DFd)	1.631 (3, 12)									F (DFn, DFd)	0.3533 (3, 12)
P value	0.2343									P value	0.7877
P value summary	ns									P value summary	ns
Are SDs significantly different (P < 0.05)?	No									Are SDs significantly different (P < 0.05)?	No
Bartlett's test										Bartlett's test
Bartlett's statistic (corrected)	6.127									Bartlett's statistic (corrected)	6.586
P value	0.1056									P value	0.0863
P value summary	ns									P value summary	ns
Are SDs significantly different (P < 0.05)?	No									Are SDs significantly different (P < 0.05)?	No
ANOVA table	SS	DF	MS	F (DFn, DFd)	P value					ANOVA table	SS	DF	MS	F (DFn, DFd)	P value
Treatment (between columns)	0.8254	3	0.2751	F (3, 12) = 32.60	P<0.0001					Treatment (between columns)	2.373	3	0.7911	F (3, 12) = 12.45	P=0.0005
Residual (within columns)	0.1013	12	0.008439							Residual (within columns)	0.7625	12	0.06355
Total	0.9267	15								Total	3.136	15
Data summary										Data summary
Number of treatments (columns)	4									Number of treatments (columns)	4
Number of values (total)	16									Number of values (total)	16
Tukey's multiple comparisons test	Mean Diff.	95.00% CI of diff.	Below threshold?	Summary	Adjusted P Value					Tukey's multiple comparisons test	Mean Diff.	95.00% CI of diff.	Below threshold?	Summary	Adjusted P Value
Con vs. Lac	0.1168	-0.07608 to 0.3096	No	ns	0.32087	A-B				Con vs. Lac	-0.671	-1.200 to -0.1418	Yes	*	0.0125	A-B
Con vs. H89	0.454	0.2611 to 0.6468	Yes	****	7.47015e-05	A-C				Con vs. H89	-0.02688	-0.5561 to 0.5023	No	ns	0.9987	A-C
Con vs. H89+Lac	0.5465	0.3537 to 0.7394	Yes	****	1.1617e-05	A-D				Con vs. H89+Lac	-0.87	-1.399 to -0.3408	Yes	**	0.0018	A-D
Lac vs. H89	0.3372	0.1443 to 0.5300	Yes	**	0.00111337	B-C				Lac vs. H89	0.6441	0.1149 to 1.173	Yes	*	0.0162	B-C
Lac vs. H89+Lac	0.4298	0.2369 to 0.6226	Yes	***	0.000126364	B-D				Lac vs. H89+Lac	-0.1991	-0.7283 to 0.3301	No	ns	0.6866	B-D
H89 vs. H89+Lac	0.09259	-0.1003 to 0.2854	No	ns	0.508344	C-D				H89 vs. H89+Lac	-0.8431	-1.372 to -0.3139	Yes	**	0.0024	C-D
Test details	Mean 1	Mean 2	Mean Diff.	SE of diff.	n1	n2	q	DF		Test details	Mean 1	Mean 2	Mean Diff.	SE of diff.	n1	n2	q	DF
Con vs. Lac	1.058	0.9416	0.1168	0.06496	4	4	2.542	12		Con vs. Lac	1	1.671	-0.671	0.1782	4	4	5.323	12
Con vs. H89	1.058	0.6044	0.454	0.06496	4	4	9.883	12		Con vs. H89	1	1.027	-0.02688	0.1782	4	4	0.2133	12
Con vs. H89+Lac	1.058	0.5118	0.5465	0.06496	4	4	11.9	12		Con vs. H89+Lac	1	1.87	-0.87	0.1782	4	4	6.903	12
Lac vs. H89	0.9416	0.6044	0.3372	0.06496	4	4	7.341	12		Lac vs. H89	1.671	1.027	0.6441	0.1782	4	4	5.11	12
Lac vs. H89+Lac	0.9416	0.5118	0.4298	0.06496	4	4	9.357	12		Lac vs. H89+Lac	1.671	1.87	-0.1991	0.1782	4	4	1.579	12
H89 vs. H89+Lac	0.6044	0.5118	0.09259	0.06496	4	4	2.016	12		H89 vs. H89+Lac	1.027	1.87	-0.8431	0.1782	4	4	6.689	12

## Sheet: Extended Fig. 8c
	PBS						H89						Lac						H89+Lac
iWAT	0.3664	0.2899	0.2884	0.2592	0.2516	0.386	0.305	0.374	0.383	0.2725	0.2938	0.2449	0.2066	0.2035	0.203	0.1652	0.2254	0.1511	0.1868	0.1881	0.1798	0.2098	0.2082	0.1706
gWAT	0.2933	0.2849	0.2326	0.2537	0.234	0.351	0.232	0.376	0.358	0.2289	0.285	0.2097	0.187442	0.176907	0.201141	0.185244	0.225804	0.215313	0.1558	0.1391	0.2092	0.2418	0.2288	0.133
Quadriceps	0.3408	0.3488	0.3118	0.2967	0.3224	0.348	0.373	0.376	0.358	0.3091	0.3203	0.3461	0.3142	0.3097	0.268	0.2643	0.2984	0.3097	0.3106	0.2678	0.2888	0.2787	0.2645	0.2945
iWAT
ANOVA summary
F	15.38
P value	<0.0001
P value summary	****
Significant diff. among means (P < 0.05)?	Yes
R squared	0.6977
Brown-Forsythe test
F (DFn, DFd)	1.679 (3, 20)
P value	0.2035
P value summary	ns
Are SDs significantly different (P < 0.05)?	No
Bartlett's test
Bartlett's statistic (corrected)	8.113
P value	0.0437
P value summary	*
Are SDs significantly different (P < 0.05)?	Yes
ANOVA table	SS	DF	MS	F (DFn, DFd)	P value
Treatment (between columns)	0.08371	3	0.0279	F (3, 20) = 15.38	P<0.0001
Residual (within columns)	0.03628	20	0.001814
Total	0.12	23
Data summary
Number of treatments (columns)	4
Number of values (total)	24
Tukey's multiple comparisons test	Mean Diff.	95.00% CI of diff.	Below threshold?	Summary	Adjusted P Value
PBS vs. H89	-0.005283	-0.07411 to 0.06354	No	ns	0.9964	A-B
PBS vs. Lactate	0.1145	0.04563 to 0.1833	Yes	***	0.0008	A-C
PBS vs. Lactate+H89	0.1164	0.04754 to 0.1852	Yes	***	0.0007	A-D
H89 vs. Lactate	0.1197	0.05091 to 0.1886	Yes	***	0.0005	B-C
H89 vs. Lactate+H89	0.1217	0.05283 to 0.1905	Yes	***	0.0004	B-D
Lactate vs. Lactate+H89	0.001917	-0.06691 to 0.07074	No	ns	0.9998	C-D
Test details	Mean 1	Mean 2	Mean Diff.	SE of diff.	n1	n2	q	DF
PBS vs. H89	0.3069	0.3122	-0.005283	0.02459	6	6	0.3039	20
PBS vs. Lactate	0.3069	0.1925	0.1145	0.02459	6	6	6.583	20
PBS vs. Lactate+H89	0.3069	0.1906	0.1164	0.02459	6	6	6.693	20
H89 vs. Lactate	0.3122	0.1925	0.1197	0.02459	6	6	6.886	20
H89 vs. Lactate+H89	0.3122	0.1906	0.1217	0.02459	6	6	6.997	20
Lactate vs. Lactate+H89	0.1925	0.1906	0.001917	0.02459	6	6	0.1102	20
gWAT
ANOVA summary
F	6.289
P value	0.0035
P value summary	**
Significant diff. among means (P < 0.05)?	Yes
R squared	0.4854
Brown-Forsythe test
F (DFn, DFd)	2.992 (3, 20)
P value	0.0553
P value summary	ns
Are SDs significantly different (P < 0.05)?	No
Bartlett's test
Bartlett's statistic (corrected)	6.547
P value	0.0878
P value summary	ns
Are SDs significantly different (P < 0.05)?	No
ANOVA table	SS	DF	MS	F (DFn, DFd)	P value
Treatment (between columns)	0.04575	3	0.01525	F (3, 20) = 6.289	P=0.0035
Residual (within columns)	0.0485	20	0.002425
Total	0.09425	23
Data summary
Number of treatments (columns)	4
Number of values (total)	24
Tukey's multiple comparisons test	Mean Diff.	95.00% CI of diff.	Below threshold?	Summary	Adjusted P Value
PBS vs. H89	-0.006683	-0.08626 to 0.07289	No	ns	0.9953	A-B
PBS vs. Lactate	0.07627	-0.003303 to 0.1559	No	ns	0.0632	A-C
PBS vs. Lactate+H89	0.0903	0.01072 to 0.1699	Yes	*	0.0226	A-D
H89 vs. Lactate	0.08296	0.003381 to 0.1625	Yes	*	0.0391	B-C
H89 vs. Lactate+H89	0.09698	0.01741 to 0.1766	Yes	*	0.0135	B-D
Lactate vs. Lactate+H89	0.01403	-0.06555 to 0.09360	No	ns	0.9597	C-D
Test details	Mean 1	Mean 2	Mean Diff.	SE of diff.	n1	n2	q	DF
PBS vs. H89	0.2749	0.2816	-0.006683	0.02843	6	6	0.3324	20
PBS vs. Lactate	0.2749	0.1986	0.07627	0.02843	6	6	3.794	20
PBS vs. Lactate+H89	0.2749	0.1846	0.0903	0.02843	6	6	4.492	20
H89 vs. Lactate	0.2816	0.1986	0.08296	0.02843	6	6	4.126	20
H89 vs. Lactate+H89	0.2816	0.1846	0.09698	0.02843	6	6	4.824	20
Lactate vs. Lactate+H89	0.1986	0.1846	0.01403	0.02843	6	6	0.6976	20
quadriceps
ANOVA summary
F	10.27
P value	0.0003
P value summary	***
Significant diff. among means (P < 0.05)?	Yes
R squared	0.6064
Brown-Forsythe test
F (DFn, DFd)	0.4170 (3, 20)
P value	0.7427
P value summary	ns
Are SDs significantly different (P < 0.05)?	No
Bartlett's test
Bartlett's statistic (corrected)	0.9783
P value	0.8065
P value summary	ns
Are SDs significantly different (P < 0.05)?	No
ANOVA table	SS	DF	MS	F (DFn, DFd)	P value
Treatment (between columns)	0.01548	3	0.00516	F (3, 20) = 10.27	P=0.0003
Residual (within columns)	0.01005	20	0.0005024
Total	0.02553	23
Data summary
Number of treatments (columns)	4
Number of values (total)	24
Tukey's multiple comparisons test	Mean Diff.	95.00% CI of diff.	Below threshold?	Summary	Adjusted P Value
PBS vs. H89	-0.019	-0.05522 to 0.01722	No	ns	0.4741	A-B
PBS vs. Lactate	0.03403	-0.002187 to 0.07025	No	ns	0.0702	A-C
PBS vs. Lactate+H89	0.04393	0.007713 to 0.08015	Yes	*	0.014	A-D
H89 vs. Lactate	0.05303	0.01681 to 0.08925	Yes	**	0.0029	B-C
H89 vs. Lactate+H89	0.06293	0.02671 to 0.09915	Yes	***	0.0005	B-D
Lactate vs. Lactate+H89	0.0099	-0.02632 to 0.04612	No	ns	0.8692	C-D
Test details	Mean 1	Mean 2	Mean Diff.	SE of diff.	n1	n2	q	DF
PBS vs. H89	0.3281	0.3471	-0.019	0.01294	6	6	2.076	20
PBS vs. Lactate	0.3281	0.2941	0.03403	0.01294	6	6	3.719	20
PBS vs. Lactate+H89	0.3281	0.2842	0.04393	0.01294	6	6	4.801	20
H89 vs. Lactate	0.3471	0.2941	0.05303	0.01294	6	6	5.796	20
H89 vs. Lactate+H89	0.3471	0.2842	0.06293	0.01294	6	6	6.878	20
Lactate vs. Lactate+H89	0.2941	0.2842	0.0099	0.01294	6	6	1.082	20

## Sheet: Extended Fig. 8d
	con					lac					ptx					ptx lac					gallein					gallein lac
Relative p-ATF/ATF ratio	1.04795	0.975514	0.976538	1.18785	0.812151	2.25055	2.8141	5.00254	3.00449	1.95362	1.13155	1.0204	1.7781	1.22172	0.778281	0.952843	2.37219	2.22183	0.889159	1.31807	1.75546	1.32372	1.75226	0.591266	0.445603	1.85857	1.62404	1.98324	1.12362	1.30953
Relative p-ATF/ATF ratio
ANOVA summary
F	6.212
P value	0.0008
P value summary	***
Significant diff. among means (P < 0.05)?	Yes
R squared	0.5641
Brown-Forsythe test
F (DFn, DFd)	1.542 (5, 24)
P value	0.2143
P value summary	ns
Are SDs significantly different (P < 0.05)?	No
Bartlett's test
Bartlett's statistic (corrected)	15.58
P value	0.0081
P value summary	**
Are SDs significantly different (P < 0.05)?	Yes
ANOVA table	SS	DF	MS	F (DFn, DFd)	P value
Treatment (between columns)	13.44	5	2.688	F (5, 24) = 6.212	P=0.0008
Residual (within columns)	10.39	24	0.4328
Total	23.83	29
Data summary
Number of treatments (columns)	6
Number of values (total)	30
Tukey's multiple comparisons test	Mean Diff.	95.00% CI of diff.	Below threshold?	Summary	Adjusted P Value
con vs. lac	-2.005	-3.292 to -0.7186	Yes	***	0.0008	A-B
con vs. ptx	-0.186	-1.472 to 1.100	No	ns	0.9975	A-C
con vs. ptx lac	-0.5508	-1.837 to 0.7356	No	ns	0.7693	A-D
con vs. gallein	-0.1737	-1.460 to 1.113	No	ns	0.9982	A-E
con vs. gallein lac	-0.5798	-1.866 to 0.7067	No	ns	0.7304	A-F
lac vs. ptx	1.819	0.5326 to 3.106	Yes	**	0.0025	B-C
lac vs. ptx lac	1.454	0.1678 to 2.741	Yes	*	0.0204	B-D
lac vs. gallein	1.831	0.5449 to 3.118	Yes	**	0.0023	B-E
lac vs. gallein lac	1.425	0.1388 to 2.712	Yes	*	0.0239	B-F
ptx vs. ptx lac	-0.3648	-1.651 to 0.9216	No	ns	0.9485	C-D
ptx vs. gallein	0.01235	-1.274 to 1.299	No	ns	>0.9999	C-E
ptx vs. gallein lac	-0.3938	-1.680 to 0.8927	No	ns	0.93	C-F
ptx lac vs. gallein	0.3772	-0.9093 to 1.664	No	ns	0.9411	D-E
ptx lac vs. gallein lac	-0.02898	-1.315 to 1.257	No	ns	>0.9999	D-F
gallein vs. gallein lac	-0.4061	-1.693 to 0.8803	No	ns	0.9211	E-F
Test details	Mean 1	Mean 2	Mean Diff.	SE of diff.	n1	n2	q	DF
con vs. lac	1	3.005	-2.005	0.4161	5	5	6.815	24
con vs. ptx	1	1.186	-0.186	0.4161	5	5	0.6322	24
con vs. ptx lac	1	1.551	-0.5508	0.4161	5	5	1.872	24
con vs. gallein	1	1.174	-0.1737	0.4161	5	5	0.5903	24
con vs. gallein lac	1	1.58	-0.5798	0.4161	5	5	1.971	24
lac vs. ptx	3.005	1.186	1.819	0.4161	5	5	6.183	24
lac vs. ptx lac	3.005	1.551	1.454	0.4161	5	5	4.943	24
lac vs. gallein	3.005	1.174	1.831	0.4161	5	5	6.225	24
lac vs. gallein lac	3.005	1.58	1.425	0.4161	5	5	4.844	24
ptx vs. ptx lac	1.186	1.551	-0.3648	0.4161	5	5	1.24	24
ptx vs. gallein	1.186	1.174	0.01235	0.4161	5	5	0.04197	24
ptx vs. gallein lac	1.186	1.58	-0.3938	0.4161	5	5	1.338	24
ptx lac vs. gallein	1.551	1.174	0.3772	0.4161	5	5	1.282	24
ptx lac vs. gallein lac	1.551	1.58	-0.02898	0.4161	5	5	0.09851	24
gallein vs. gallein lac	1.174	1.58	-0.4061	0.4161	5	5	1.38	24

## Sheet: Extended Fig. 8e
		con					lac					gb1i					gb1i lac					gb2i					gb2i lac
	Relative p-ATF/ATF ratio	0.753724	0.992458	0.767203	1.23571	0.764292	3.1457	3.15374	1.92832	1.85123	1.49291	1.67741	1.15166	0.48764	0.97152	0.772538	1.22735	0.705948	1.17886	0.685396	0.897486	1.01493	1.12328	1.14917	0.827748	0.709197	0.753724	1.12255	0.516156	0.379426	0.568313
	ANOVA summary
	F	10.1
	P value	<0.0001
	P value summary	****
	Significant diff. among means (P < 0.05)?	Yes
	R squared	0.6779
	Brown-Forsythe test
	F (DFn, DFd)	1.585 (5, 24)
	P value	0.2023
	P value summary	ns
	Are SDs significantly different (P < 0.05)?	No
	Bartlett's test
	Bartlett's statistic (corrected)	11.74
	P value	0.0386
	P value summary	*
	Are SDs significantly different (P < 0.05)?	Yes
	ANOVA table	SS	DF	MS	F (DFn, DFd)	P value
	Treatment (between columns)	8.727	5	1.745	F (5, 24) = 10.10	P<0.0001
	Residual (within columns)	4.146	24	0.1727
	Total	12.87	29
	Data summary
	Number of treatments (columns)	6
	Number of values (total)	30
	Tukey's multiple comparisons test	Mean Diff.	95.00% CI of diff.	Below threshold?	Summary	Adjusted P Value
	con vs. lac	-1.412	-2.224 to -0.5989	Yes	***	0.0002	A-B
	con vs. gb1i	-0.1095	-0.9222 to 0.7033	No	ns	0.9982	A-C
	con vs. gb1i lac	-0.03633	-0.8491 to 0.7764	No	ns	>0.9999	A-D
	con vs. gb2i	-0.06219	-0.8749 to 0.7506	No	ns	0.9999	A-E
	con vs. gb2i lac	0.2346	-0.5781 to 1.047	No	ns	0.9446	A-F
	lac vs. gb1i	1.302	0.4895 to 2.115	Yes	***	0.0006	B-C
	lac vs. gb1i lac	1.375	0.5626 to 2.188	Yes	***	0.0003	B-D
	lac vs. gb2i	1.35	0.5368 to 2.162	Yes	***	0.0004	B-E
	lac vs. gb2i lac	1.646	0.8336 to 2.459	Yes	****	<0.0001	B-F
	gb1i vs. gb1i lac	0.07315	-0.7396 to 0.8859	No	ns	0.9997	C-D
	gb1i vs. gb2i	0.04729	-0.7655 to 0.8600	No	ns	>0.9999	C-E
	gb1i vs. gb2i lac	0.3441	-0.4686 to 1.157	No	ns	0.7773	C-F
	gb1i lac vs. gb2i	-0.02586	-0.8386 to 0.7869	No	ns	>0.9999	D-E
	gb1i lac vs. gb2i lac	0.271	-0.5418 to 1.084	No	ns	0.9028	D-F
	gb2i vs. gb2i lac	0.2968	-0.5159 to 1.110	No	ns	0.8644	E-F
	Test details	Mean 1	Mean 2	Mean Diff.	SE of diff.	n1	n2	q	DF
	con vs. lac	0.9027	2.314	-1.412	0.2629	5	5	7.595	24
	con vs. gb1i	0.9027	1.012	-0.1095	0.2629	5	5	0.589	24
	con vs. gb1i lac	0.9027	0.939	-0.03633	0.2629	5	5	0.1955	24
	con vs. gb2i	0.9027	0.9649	-0.06219	0.2629	5	5	0.3346	24
	con vs. gb2i lac	0.9027	0.668	0.2346	0.2629	5	5	1.262	24
	lac vs. gb1i	2.314	1.012	1.302	0.2629	5	5	7.006	24
	lac vs. gb1i lac	2.314	0.939	1.375	0.2629	5	5	7.4	24
	lac vs. gb2i	2.314	0.9649	1.35	0.2629	5	5	7.26	24
	lac vs. gb2i lac	2.314	0.668	1.646	0.2629	5	5	8.857	24
	gb1i vs. gb1i lac	1.012	0.939	0.07315	0.2629	5	5	0.3935	24
	gb1i vs. gb2i	1.012	0.9649	0.04729	0.2629	5	5	0.2544	24
	gb1i vs. gb2i lac	1.012	0.668	0.3441	0.2629	5	5	1.851	24
	gb1i lac vs. gb2i	0.939	0.9649	-0.02586	0.2629	5	5	0.1391	24
	gb1i lac vs. gb2i lac	0.939	0.668	0.271	0.2629	5	5	1.458	24
	gb2i vs. gb2i lac	0.9649	0.668	0.2968	0.2629	5	5	1.597	24

## Sheet: Extended Fig. 8f
		wt con					wt lac					wt rhoai					wt rhoai lac					wt rocki					wt rocki lac					ko con					ko lac					ko rhoai					ko rhoai lac
	relative pATF/ATF ratio	0.848826	1.0393	1.29225	0.944409	0.875213	2.62965	2.24816	2.5017	2.11331	1.28001	1.28994	1.07439	2.03895	0.931845	0.905852	1.31055	1.00526	2.29996	1.33363	1.3325	1.58575	1.12275	1.59293	0.867474	0.788699	0.734321	0.43459	0.669389	0.739602	0.759066	1.60975	0.421262	0.906708	0.947247	1.08576	0.995902	0.58696	1.10825	0.976893	1.13162	1.57143	0.650997	0.987433	1.1719	1.09992	1.69008	0.501292	0.88439
	ANOVA summary
	F	2.795
	P value	0.0068
	P value summary	**
	Significant diff. among means (P < 0.05)?	Yes
	R squared	0.3904
	Brown-Forsythe test
	F (DFn, DFd)	1.018 (11, 48)
	P value	0.4458
	P value summary	ns
	Are SDs significantly different (P < 0.05)?	No
	Bartlett's test
	Bartlett's statistic (corrected)	22.85
	P value	0.0186
	P value summary	*
	Are SDs significantly different (P < 0.05)?	Yes
	ANOVA table	SS	DF	MS	F (DFn, DFd)	P value
	Treatment (between columns)	7.586	11	0.6897	F (11, 48) = 2.795	P=0.0068
	Residual (within columns)	11.84	48	0.2467
	Total	19.43	59
	Data summary
	Number of treatments (columns)	12
	Number of values (total)	60
	Tukey's multiple comparisons test	Mean Diff.	95.00% CI of diff.	Below threshold?	Summary	Adjusted P Value
	wt con vs. wt lac	-1.155	-2.233 to -0.07583	Yes	*	0.0264	A-B
	wt con vs. wt rhoai	-0.2482	-1.327 to 0.8305	No	ns	0.9996	A-C
	wt con vs. wt rhoai lac	-0.4564	-1.535 to 0.6224	No	ns	0.946	A-D
	wt con vs. wt rocki	-0.1915	-1.270 to 0.8872	No	ns	>0.9999	A-E
	wt con vs. wt rocki lac	0.3326	-0.7461 to 1.411	No	ns	0.9951	A-F
	wt con vs. ko con	0.005854	-1.073 to 1.085	No	ns	>0.9999	A-G
	wt con vs. ko lac	0.04008	-1.039 to 1.119	No	ns	>0.9999	A-H
	wt con vs. ko rhoai	-0.09634	-1.175 to 0.9824	No	ns	>0.9999	A-I
	wt con vs. ko rhoai lac	0.04924	-1.030 to 1.128	No	ns	>0.9999	A-J
	wt con vs. ko rocki	-0.4009	-1.480 to 0.6778	No	ns	0.9784	A-K
	wt con vs. ko rocki lac	-0.1508	-1.230 to 0.9280	No	ns	>0.9999	A-L
	wt lac vs. wt rhoai	0.9064	-0.1724 to 1.985	No	ns	0.1791	B-C
	wt lac vs. wt rhoai lac	0.6982	-0.3806 to 1.777	No	ns	0.5425	B-D
	wt lac vs. wt rocki	0.963	-0.1157 to 2.042	No	ns	0.1214	B-E
	wt lac vs. wt rocki lac	1.487	0.4084 to 2.566	Yes	**	0.0011	B-F
	wt lac vs. ko con	1.16	0.08168 to 2.239	Yes	*	0.0251	B-G
	wt lac vs. ko lac	1.195	0.1159 to 2.273	Yes	*	0.0185	B-H
	wt lac vs. ko rhoai	1.058	-0.02051 to 2.137	No	ns	0.059	B-I
	wt lac vs. ko rhoai lac	1.204	0.1251 to 2.283	Yes	*	0.0171	B-J
	wt lac vs. ko rocki	0.7537	-0.3251 to 1.832	No	ns	0.4263	B-K
	wt lac vs. ko rocki lac	1.004	-0.07495 to 2.083	No	ns	0.09	B-L
	wt rhoai vs. wt rhoai lac	-0.2082	-1.287 to 0.8706	No	ns	>0.9999	C-D
	wt rhoai vs. wt rocki	0.05668	-1.022 to 1.135	No	ns	>0.9999	C-E
	wt rhoai vs. wt rocki lac	0.5808	-0.4979 to 1.660	No	ns	0.7831	C-F
	wt rhoai vs. ko con	0.2541	-0.8247 to 1.333	No	ns	0.9996	C-G
	wt rhoai vs. ko lac	0.2883	-0.7905 to 1.367	No	ns	0.9986	C-H
	wt rhoai vs. ko rhoai	0.1519	-0.9269 to 1.231	No	ns	>0.9999	C-I
	wt rhoai vs. ko rhoai lac	0.2974	-0.7813 to 1.376	No	ns	0.9981	C-J
	wt rhoai vs. ko rocki	-0.1527	-1.231 to 0.9260	No	ns	>0.9999	C-K
	wt rhoai vs. ko rocki lac	0.09742	-0.9813 to 1.176	No	ns	>0.9999	C-L
	wt rhoai lac vs. wt rocki	0.2649	-0.8139 to 1.344	No	ns	0.9994	D-E
	wt rhoai lac vs. wt rocki lac	0.789	-0.2898 to 1.868	No	ns	0.3578	D-F
	wt rhoai lac vs. ko con	0.4622	-0.6165 to 1.541	No	ns	0.9412	D-G
	wt rhoai lac vs. ko lac	0.4965	-0.5823 to 1.575	No	ns	0.9078	D-H
	wt rhoai lac vs. ko rhoai	0.36	-0.7187 to 1.439	No	ns	0.9906	D-I
	wt rhoai lac vs. ko rhoai lac	0.5056	-0.5731 to 1.584	No	ns	0.8971	D-J
	wt rhoai lac vs. ko rocki	0.05549	-1.023 to 1.134	No	ns	>0.9999	D-K
	wt rhoai lac vs. ko rocki lac	0.3056	-0.7731 to 1.384	No	ns	0.9976	D-L
	wt rocki vs. wt rocki lac	0.5241	-0.5546 to 1.603	No	ns	0.8733	E-F
	wt rocki vs. ko con	0.1974	-0.8814 to 1.276	No	ns	>0.9999	E-G
	wt rocki vs. ko lac	0.2316	-0.8471 to 1.310	No	ns	0.9998	E-H
	wt rocki vs. ko rhoai	0.09518	-0.9836 to 1.174	No	ns	>0.9999	E-I
	wt rocki vs. ko rhoai lac	0.2408	-0.8380 to 1.319	No	ns	0.9997	E-J
	wt rocki vs. ko rocki	-0.2094	-1.288 to 0.8694	No	ns	>0.9999	E-K
	wt rocki vs. ko rocki lac	0.04074	-1.038 to 1.119	No	ns	>0.9999	E-L
	wt rocki lac vs. ko con	-0.3268	-1.405 to 0.7520	No	ns	0.9958	F-G
	wt rocki lac vs. ko lac	-0.2925	-1.371 to 0.7862	No	ns	0.9984	F-H
	wt rocki lac vs. ko rhoai	-0.4289	-1.508 to 0.6498	No	ns	0.9647	F-I
	wt rocki lac vs. ko rhoai lac	-0.2834	-1.362 to 0.7954	No	ns	0.9988	F-J
	wt rocki lac vs. ko rocki	-0.7335	-1.812 to 0.3452	No	ns	0.4676	F-K
	wt rocki lac vs. ko rocki lac	-0.4834	-1.562 to 0.5954	No	ns	0.9217	F-L
	ko con vs. ko lac	0.03422	-1.045 to 1.113	No	ns	>0.9999	G-H
	ko con vs. ko rhoai	-0.1022	-1.181 to 0.9765	No	ns	>0.9999	G-I
	ko con vs. ko rhoai lac	0.04338	-1.035 to 1.122	No	ns	>0.9999	G-J
	ko con vs. ko rocki	-0.4067	-1.485 to 0.6720	No	ns	0.9759	G-K
	ko con vs. ko rocki lac	-0.1566	-1.235 to 0.9221	No	ns	>0.9999	G-L
	ko lac vs. ko rhoai	-0.1364	-1.215 to 0.9423	No	ns	>0.9999	H-I
	ko lac vs. ko rhoai lac	0.009161	-1.070 to 1.088	No	ns	>0.9999	H-J
	ko lac vs. ko rocki	-0.441	-1.520 to 0.6378	No	ns	0.9572	H-K
	ko lac vs. ko rocki lac	-0.1909	-1.270 to 0.8879	No	ns	>0.9999	H-L
	ko rhoai vs. ko rhoai lac	0.1456	-0.9332 to 1.224	No	ns	>0.9999	I-J
	ko rhoai vs. ko rocki	-0.3046	-1.383 to 0.7742	No	ns	0.9977	I-K
	ko rhoai vs. ko rocki lac	-0.05444	-1.133 to 1.024	No	ns	>0.9999	I-L
	ko rhoai lac vs. ko rocki	-0.4501	-1.529 to 0.6286	No	ns	0.9507	J-K
	ko rhoai lac vs. ko rocki lac	-0.2	-1.279 to 0.8787	No	ns	>0.9999	J-L
	ko rocki vs. ko rocki lac	0.2501	-0.8286 to 1.329	No	ns	0.9996	K-L
	Test details	Mean 1	Mean 2	Mean Diff.	SE of diff.	n1	n2	q	DF
	wt con vs. wt lac	1	2.155	-1.155	0.3142	5	5	5.197	48
	wt con vs. wt rhoai	1	1.248	-0.2482	0.3142	5	5	1.117	48
	wt con vs. wt rhoai lac	1	1.456	-0.4564	0.3142	5	5	2.054	48
	wt con vs. wt rocki	1	1.192	-0.1915	0.3142	5	5	0.8621	48
	wt con vs. wt rocki lac	1	0.6674	0.3326	0.3142	5	5	1.497	48
	wt con vs. ko con	1	0.9941	0.005854	0.3142	5	5	0.02635	48
	wt con vs. ko lac	1	0.9599	0.04008	0.3142	5	5	0.1804	48
	wt con vs. ko rhoai	1	1.096	-0.09634	0.3142	5	5	0.4337	48
	wt con vs. ko rhoai lac	1	0.9508	0.04924	0.3142	5	5	0.2216	48
	wt con vs. ko rocki	1	1.401	-0.4009	0.3142	5	5	1.805	48
	wt con vs. ko rocki lac	1	1.151	-0.1508	0.3142	5	5	0.6787	48
	wt lac vs. wt rhoai	2.155	1.248	0.9064	0.3142	5	5	4.08	48
	wt lac vs. wt rhoai lac	2.155	1.456	0.6982	0.3142	5	5	3.143	48
	wt lac vs. wt rocki	2.155	1.192	0.963	0.3142	5	5	4.335	48
	wt lac vs. wt rocki lac	2.155	0.6674	1.487	0.3142	5	5	6.695	48
	wt lac vs. ko con	2.155	0.9941	1.16	0.3142	5	5	5.224	48
	wt lac vs. ko lac	2.155	0.9599	1.195	0.3142	5	5	5.378	48
	wt lac vs. ko rhoai	2.155	1.096	1.058	0.3142	5	5	4.764	48
	wt lac vs. ko rhoai lac	2.155	0.9508	1.204	0.3142	5	5	5.419	48
	wt lac vs. ko rocki	2.155	1.401	0.7537	0.3142	5	5	3.393	48
	wt lac vs. ko rocki lac	2.155	1.151	1.004	0.3142	5	5	4.519	48
	wt rhoai vs. wt rhoai lac	1.248	1.456	-0.2082	0.3142	5	5	0.9372	48
	wt rhoai vs. wt rocki	1.248	1.192	0.05668	0.3142	5	5	0.2551	48
	wt rhoai vs. wt rocki lac	1.248	0.6674	0.5808	0.3142	5	5	2.615	48
	wt rhoai vs. ko con	1.248	0.9941	0.2541	0.3142	5	5	1.144	48
	wt rhoai vs. ko lac	1.248	0.9599	0.2883	0.3142	5	5	1.298	48
	wt rhoai vs. ko rhoai	1.248	1.096	0.1519	0.3142	5	5	0.6836	48
	wt rhoai vs. ko rhoai lac	1.248	0.9508	0.2974	0.3142	5	5	1.339	48
	wt rhoai vs. ko rocki	1.248	1.401	-0.1527	0.3142	5	5	0.6874	48
	wt rhoai vs. ko rocki lac	1.248	1.151	0.09742	0.3142	5	5	0.4385	48
	wt rhoai lac vs. wt rocki	1.456	1.192	0.2649	0.3142	5	5	1.192	48
	wt rhoai lac vs. wt rocki lac	1.456	0.6674	0.789	0.3142	5	5	3.552	48
	wt rhoai lac vs. ko con	1.456	0.9941	0.4622	0.3142	5	5	2.081	48
	wt rhoai lac vs. ko lac	1.456	0.9599	0.4965	0.3142	5	5	2.235	48
	wt rhoai lac vs. ko rhoai	1.456	1.096	0.36	0.3142	5	5	1.621	48
	wt rhoai lac vs. ko rhoai lac	1.456	0.9508	0.5056	0.3142	5	5	2.276	48
	wt rhoai lac vs. ko rocki	1.456	1.401	0.05549	0.3142	5	5	0.2498	48
	wt rhoai lac vs. ko rocki lac	1.456	1.151	0.3056	0.3142	5	5	1.376	48
	wt rocki vs. wt rocki lac	1.192	0.6674	0.5241	0.3142	5	5	2.359	48
	wt rocki vs. ko con	1.192	0.9941	0.1974	0.3142	5	5	0.8885	48
	wt rocki vs. ko lac	1.192	0.9599	0.2316	0.3142	5	5	1.043	48
	wt rocki vs. ko rhoai	1.192	1.096	0.09518	0.3142	5	5	0.4285	48
	wt rocki vs. ko rhoai lac	1.192	0.9508	0.2408	0.3142	5	5	1.084	48
	wt rocki vs. ko rocki	1.192	1.401	-0.2094	0.3142	5	5	0.9425	48
	wt rocki vs. ko rocki lac	1.192	1.151	0.04074	0.3142	5	5	0.1834	48
	wt rocki lac vs. ko con	0.6674	0.9941	-0.3268	0.3142	5	5	1.471	48
	wt rocki lac vs. ko lac	0.6674	0.9599	-0.2925	0.3142	5	5	1.317	48
	wt rocki lac vs. ko rhoai	0.6674	1.096	-0.4289	0.3142	5	5	1.931	48
	wt rocki lac vs. ko rhoai lac	0.6674	0.9508	-0.2834	0.3142	5	5	1.276	48
	wt rocki lac vs. ko rocki	0.6674	1.401	-0.7335	0.3142	5	5	3.302	48
	wt rocki lac vs. ko rocki lac	0.6674	1.151	-0.4834	0.3142	5	5	2.176	48
	ko con vs. ko lac	0.9941	0.9599	0.03422	0.3142	5	5	0.154	48
	ko con vs. ko rhoai	0.9941	1.096	-0.1022	0.3142	5	5	0.46	48
	ko con vs. ko rhoai lac	0.9941	0.9508	0.04338	0.3142	5	5	0.1953	48
	ko con vs. ko rocki	0.9941	1.401	-0.4067	0.3142	5	5	1.831	48
	ko con vs. ko rocki lac	0.9941	1.151	-0.1566	0.3142	5	5	0.7051	48
	ko lac vs. ko rhoai	0.9599	1.096	-0.1364	0.3142	5	5	0.6141	48
	ko lac vs. ko rhoai lac	0.9599	0.9508	0.009161	0.3142	5	5	0.04124	48
	ko lac vs. ko rocki	0.9599	1.401	-0.441	0.3142	5	5	1.985	48
	ko lac vs. ko rocki lac	0.9599	1.151	-0.1909	0.3142	5	5	0.8591	48
	ko rhoai vs. ko rhoai lac	1.096	0.9508	0.1456	0.3142	5	5	0.6553	48
	ko rhoai vs. ko rocki	1.096	1.401	-0.3046	0.3142	5	5	1.371	48
	ko rhoai vs. ko rocki lac	1.096	1.151	-0.05444	0.3142	5	5	0.2451	48
	ko rhoai lac vs. ko rocki	0.9508	1.401	-0.4501	0.3142	5	5	2.026	48
	ko rhoai lac vs. ko rocki lac	0.9508	1.151	-0.2	0.3142	5	5	0.9004	48
	ko rocki vs. ko rocki lac	1.401	1.151	0.2501	0.3142	5	5	1.126	48
[truncated: 12 more columns]

## Sheet: Extended Fig. 8g
		wt con					wt lac					wt SB					wt SB lac					wt Y27					wt Y27 lac					ko con					ko lac					ko SB					ko SB lac
	relative pATF/ATF ratio	0.758437	1.63841	0.641754	0.908517	1.05288	1.57523	1.83438	1.73086	1.69361	1.50135	1.20915	0.936245	0.894773	1.45398	1.28309	0.713552	1.13817	0.779373	1.05169	0.857002	0.64217	0.975069	0.72876	0.860766	0.981566	0.641167	0.802069	1.28394	0.783834	0.810478	0.489406	0.499542	0.59384	0.773529	0.702794	0.680112	0.735407	0.471782	0.567731	0.790707	0.831308	1.14543	1.59784	0.752654	0.795665	0.521207	0.6702	0.853717
relative pATF/ATF ratio
ANOVA summary
F	6.563
P value	<0.0001
P value summary	****
Significant diff. among means (P < 0.05)?	Yes
R squared	0.6007
Brown-Forsythe test
F (DFn, DFd)	0.7870 (11, 48)
P value	0.6514
P value summary	ns
Are SDs significantly different (P < 0.05)?	No
Bartlett's test
Bartlett's statistic (corrected)	15.08
P value	0.1788
P value summary	ns
Are SDs significantly different (P < 0.05)?	No
ANOVA table	SS	DF	MS	F (DFn, DFd)	P value
Treatment (between columns)	4.498	11	0.4089	F (11, 48) = 6.563	P<0.0001
Residual (within columns)	2.99	48	0.0623
Total	7.488	59
Data summary
Number of treatments (columns)	12
Number of values (total)	60
Tukey's multiple comparisons test	Mean Diff.	95.00% CI of diff.	Below threshold?	Summary	Adjusted P Value
wt con vs. wt lac	-0.6671	-1.209 to -0.1250	Yes	**	0.0054	A-B
wt con vs. wt rhoai	-0.1554	-0.6975 to 0.3866	No	ns	0.9974	A-C
wt con vs. wt rhoai lac	0.09204	-0.4500 to 0.6341	No	ns	>0.9999	A-D
wt con vs. wt rocki	0.1623	-0.3797 to 0.7044	No	ns	0.9962	A-E
wt con vs. wt rocki lac	0.1357	-0.4063 to 0.6778	No	ns	0.9992	A-F
wt con vs. ko con	0.3882	-0.1539 to 0.9302	No	ns	0.3891	A-G
wt con vs. ko lac	0.3509	-0.1912 to 0.8929	No	ns	0.5424	A-H
wt con vs. ko rhoai	-0.02458	-0.5666 to 0.5175	No	ns	>0.9999	A-I
wt con vs. ko rhoai lac	0.2258	-0.3162 to 0.7679	No	ns	0.9512	A-J
wt con vs. ko rocki	0.3163	-0.2257 to 0.8584	No	ns	0.6886	A-K
wt con vs. ko rocki lac	0.1962	-0.3458 to 0.7383	No	ns	0.9823	A-L
wt lac vs. wt rhoai	0.5116	-0.03041 to 1.054	No	ns	0.0807	B-C
wt lac vs. wt rhoai lac	0.7591	0.2171 to 1.301	Yes	***	0.0009	B-D
wt lac vs. wt rocki	0.8294	0.2874 to 1.371	Yes	***	0.0002	B-E
wt lac vs. wt rocki lac	0.8028	0.2607 to 1.345	Yes	***	0.0003	B-F
wt lac vs. ko con	1.055	0.5132 to 1.597	Yes	****	<0.0001	B-G
wt lac vs. ko lac	1.018	0.4759 to 1.560	Yes	****	<0.0001	B-H
wt lac vs. ko rhoai	0.6425	0.1005 to 1.185	Yes	**	0.0086	B-I
wt lac vs. ko rhoai lac	0.8929	0.3509 to 1.435	Yes	****	<0.0001	B-J
wt lac vs. ko rocki	0.9834	0.4414 to 1.525	Yes	****	<0.0001	B-K
wt lac vs. ko rocki lac	0.8633	0.3212 to 1.405	Yes	****	<0.0001	B-L
wt rhoai vs. wt rhoai lac	0.2475	-0.2946 to 0.7895	No	ns	0.9121	C-D
wt rhoai vs. wt rocki	0.3178	-0.2243 to 0.8598	No	ns	0.6826	C-E
wt rhoai vs. wt rocki lac	0.2912	-0.2509 to 0.8332	No	ns	0.7856	C-F
wt rhoai vs. ko con	0.5436	0.001574 to 1.086	Yes	*	0.0487	C-G
wt rhoai vs. ko lac	0.5063	-0.03575 to 1.048	No	ns	0.0875	C-H
wt rhoai vs. ko rhoai	0.1309	-0.4112 to 0.6729	No	ns	0.9994	C-I
wt rhoai vs. ko rhoai lac	0.3813	-0.1608 to 0.9233	No	ns	0.416	C-J
wt rhoai vs. ko rocki	0.4718	-0.07028 to 1.014	No	ns	0.1438	C-K
wt rhoai vs. ko rocki lac	0.3517	-0.1904 to 0.8937	No	ns	0.5389	C-L
wt rhoai lac vs. wt rocki	0.07029	-0.4718 to 0.6123	No	ns	>0.9999	D-E
wt rhoai lac vs. wt rocki lac	0.04366	-0.4984 to 0.5857	No	ns	>0.9999	D-F
wt rhoai lac vs. ko con	0.2961	-0.2459 to 0.8382	No	ns	0.7675	D-G
wt rhoai lac vs. ko lac	0.2588	-0.2832 to 0.8009	No	ns	0.8854	D-H
wt rhoai lac vs. ko rhoai	-0.1166	-0.6587 to 0.4254	No	ns	0.9998	D-I
wt rhoai lac vs. ko rhoai lac	0.1338	-0.4083 to 0.6758	No	ns	0.9993	D-J
wt rhoai lac vs. ko rocki	0.2243	-0.3178 to 0.7663	No	ns	0.9535	D-K
wt rhoai lac vs. ko rocki lac	0.1042	-0.4379 to 0.6462	No	ns	>0.9999	D-L
wt rocki vs. wt rocki lac	-0.02663	-0.5687 to 0.5154	No	ns	>0.9999	E-F
wt rocki vs. ko con	0.2258	-0.3162 to 0.7679	No	ns	0.9512	E-G
wt rocki vs. ko lac	0.1885	-0.3535 to 0.7306	No	ns	0.987	E-H
wt rocki vs. ko rhoai	-0.1869	-0.7290 to 0.3551	No	ns	0.9878	E-I
wt rocki vs. ko rhoai lac	0.0635	-0.4786 to 0.6055	No	ns	>0.9999	E-J
wt rocki vs. ko rocki	0.154	-0.3881 to 0.6960	No	ns	0.9976	E-K
wt rocki vs. ko rocki lac	0.03388	-0.5082 to 0.5759	No	ns	>0.9999	E-L
wt rocki lac vs. ko con	0.2525	-0.2896 to 0.7945	No	ns	0.9009	F-G
wt rocki lac vs. ko lac	0.2151	-0.3269 to 0.7572	No	ns	0.9651	F-H
wt rocki lac vs. ko rhoai	-0.1603	-0.7023 to 0.3818	No	ns	0.9966	F-I
wt rocki lac vs. ko rhoai lac	0.09013	-0.4519 to 0.6322	No	ns	>0.9999	F-J
wt rocki lac vs. ko rocki	0.1806	-0.3614 to 0.7227	No	ns	0.9907	F-K
wt rocki lac vs. ko rocki lac	0.06051	-0.4815 to 0.6026	No	ns	>0.9999	F-L
ko con vs. ko lac	-0.03733	-0.5794 to 0.5047	No	ns	>0.9999	G-H
ko con vs. ko rhoai	-0.4128	-0.9548 to 0.1293	No	ns	0.3004	G-I
ko con vs. ko rhoai lac	-0.1623	-0.7044 to 0.3797	No	ns	0.9962	G-J
ko con vs. ko rocki	-0.07186	-0.6139 to 0.4702	No	ns	>0.9999	G-K
ko con vs. ko rocki lac	-0.192	-0.7340 to 0.3501	No	ns	0.985	G-L
ko lac vs. ko rhoai	-0.3754	-0.9175 to 0.1666	No	ns	0.4395	H-I
ko lac vs. ko rhoai lac	-0.125	-0.6671 to 0.4170	No	ns	0.9996	H-J
ko lac vs. ko rocki	-0.03453	-0.5766 to 0.5075	No	ns	>0.9999	H-K
ko lac vs. ko rocki lac	-0.1546	-0.6967 to 0.3874	No	ns	0.9975	H-L
ko rhoai vs. ko rhoai lac	0.2504	-0.2916 to 0.7925	No	ns	0.9056	I-J
ko rhoai vs. ko rocki	0.3409	-0.2012 to 0.8830	No	ns	0.585	I-K
ko rhoai vs. ko rocki lac	0.2208	-0.3213 to 0.7628	No	ns	0.9582	I-L
ko rhoai lac vs. ko rocki	0.09049	-0.4516 to 0.6325	No	ns	>0.9999	J-K
ko rhoai lac vs. ko rocki lac	-0.02962	-0.5717 to 0.5124	No	ns	>0.9999	J-L
ko rocki vs. ko rocki lac	-0.1201	-0.6622 to 0.4219	No	ns	0.9998	K-L
Test details	Mean 1	Mean 2	Mean Diff.	SE of diff.	n1	n2	q	DF
wt con vs. wt lac	1	1.667	-0.6671	0.1579	5	5	5.976	48
wt con vs. wt rhoai	1	1.155	-0.1554	0.1579	5	5	1.393	48
wt con vs. wt rhoai lac	1	0.908	0.09204	0.1579	5	5	0.8246	48
wt con vs. wt rocki	1	0.8377	0.1623	0.1579	5	5	1.454	48
wt con vs. wt rocki lac	1	0.8643	0.1357	0.1579	5	5	1.216	48
wt con vs. ko con	1	0.6118	0.3882	0.1579	5	5	3.478	48
wt con vs. ko lac	1	0.6491	0.3509	0.1579	5	5	3.143	48
wt con vs. ko rhoai	1	1.025	-0.02458	0.1579	5	5	0.2202	48
wt con vs. ko rhoai lac	1	0.7742	0.2258	0.1579	5	5	2.023	48
wt con vs. ko rocki	1	0.6837	0.3163	0.1579	5	5	2.834	48
wt con vs. ko rocki lac	1	0.8038	0.1962	0.1579	5	5	1.758	48
wt lac vs. wt rhoai	1.667	1.155	0.5116	0.1579	5	5	4.584	48
wt lac vs. wt rhoai lac	1.667	0.908	0.7591	0.1579	5	5	6.801	48
wt lac vs. wt rocki	1.667	0.8377	0.8294	0.1579	5	5	7.43	48
wt lac vs. wt rocki lac	1.667	0.8643	0.8028	0.1579	5	5	7.192	48
wt lac vs. ko con	1.667	0.6118	1.055	0.1579	5	5	9.454	48
wt lac vs. ko lac	1.667	0.6491	1.018	0.1579	5	5	9.119	48
wt lac vs. ko rhoai	1.667	1.025	0.6425	0.1579	5	5	5.756	48
wt lac vs. ko rhoai lac	1.667	0.7742	0.8929	0.1579	5	5	7.999	48
wt lac vs. ko rocki	1.667	0.6837	0.9834	0.1579	5	5	8.81	48
wt lac vs. ko rocki lac	1.667	0.8038	0.8633	0.1579	5	5	7.734	48
wt rhoai vs. wt rhoai lac	1.155	0.908	0.2475	0.1579	5	5	2.217	48
wt rhoai vs. wt rocki	1.155	0.8377	0.3178	0.1579	5	5	2.847	48
wt rhoai vs. wt rocki lac	1.155	0.8643	0.2912	0.1579	5	5	2.608	48
wt rhoai vs. ko con	1.155	0.6118	0.5436	0.1579	5	5	4.87	48
wt rhoai vs. ko lac	1.155	0.6491	0.5063	0.1579	5	5	4.536	48
wt rhoai vs. ko rhoai	1.155	1.025	0.1309	0.1579	5	5	1.172	48
wt rhoai vs. ko rhoai lac	1.155	0.7742	0.3813	0.1579	5	5	3.416	48
wt rhoai vs. ko rocki	1.155	0.6837	0.4718	0.1579	5	5	4.226	48
wt rhoai vs. ko rocki lac	1.155	0.8038	0.3517	0.1579	5	5	3.15	48
wt rhoai lac vs. wt rocki	0.908	0.8377	0.07029	0.1579	5	5	0.6297	48
wt rhoai lac vs. wt rocki lac	0.908	0.8643	0.04366	0.1579	5	5	0.3911	48
wt rhoai lac vs. ko con	0.908	0.6118	0.2961	0.1579	5	5	2.653	48
wt rhoai lac vs. ko lac	0.908	0.6491	0.2588	0.1579	5	5	2.319	48
wt rhoai lac vs. ko rhoai	0.908	1.025	-0.1166	0.1579	5	5	1.045	48
wt rhoai lac vs. ko rhoai lac	0.908	0.7742	0.1338	0.1579	5	5	1.199	48
wt rhoai lac vs. ko rocki	0.908	0.6837	0.2243	0.1579	5	5	2.009	48
wt rhoai lac vs. ko rocki lac	0.908	0.8038	0.1042	0.1579	5	5	0.9332	48
wt rocki vs. wt rocki lac	0.8377	0.8643	-0.02663	0.1579	5	5	0.2386	48
wt rocki vs. ko con	0.8377	0.6118	0.2258	0.1579	5	5	2.023	48
wt rocki vs. ko lac	0.8377	0.6491	0.1885	0.1579	5	5	1.689	48
wt rocki vs. ko rhoai	0.8377	1.025	-0.1869	0.1579	5	5	1.674	48
wt rocki vs. ko rhoai lac	0.8377	0.7742	0.0635	0.1579	5	5	0.5689	48
wt rocki vs. ko rocki	0.8377	0.6837	0.154	0.1579	5	5	1.38	48
wt rocki vs. ko rocki lac	0.8377	0.8038	0.03388	0.1579	5	5	0.3035	48
wt rocki lac vs. ko con	0.8643	0.6118	0.2525	0.1579	5	5	2.262	48
wt rocki lac vs. ko lac	0.8643	0.6491	0.2151	0.1579	5	5	1.927	48
wt rocki lac vs. ko rhoai	0.8643	1.025	-0.1603	0.1579	5	5	1.436	48
wt rocki lac vs. ko rhoai lac	0.8643	0.7742	0.09013	0.1579	5	5	0.8074	48
wt rocki lac vs. ko rocki	0.8643	0.6837	0.1806	0.1579	5	5	1.618	48
wt rocki lac vs. ko rocki lac	0.8643	0.8038	0.06051	0.1579	5	5	0.5421	48
ko con vs. ko lac	0.6118	0.6491	-0.03733	0.1579	5	5	0.3344	48
ko con vs. ko rhoai	0.6118	1.025	-0.4128	0.1579	5	5	3.698	48
ko con vs. ko rhoai lac	0.6118	0.7742	-0.1623	0.1579	5	5	1.454	48
ko con vs. ko rocki	0.6118	0.6837	-0.07186	0.1579	5	5	0.6437	48
ko con vs. ko rocki lac	0.6118	0.8038	-0.192	0.1579	5	5	1.72	48
ko lac vs. ko rhoai	0.6491	1.025	-0.3754	0.1579	5	5	3.363	48
ko lac vs. ko rhoai lac	0.6491	0.7742	-0.125	0.1579	5	5	1.12	48
ko lac vs. ko rocki	0.6491	0.6837	-0.03453	0.1579	5	5	0.3094	48
ko lac vs. ko rocki lac	0.6491	0.8038	-0.1546	0.1579	5	5	1.385	48
ko rhoai vs. ko rhoai lac	1.025	0.7742	0.2504	0.1579	5	5	2.243	48
ko rhoai vs. ko rocki	1.025	0.6837	0.3409	0.1579	5	5	3.054	48
ko rhoai vs. ko rocki lac	1.025	0.8038	0.2208	0.1579	5	5	1.978	48
ko rhoai lac vs. ko rocki	0.7742	0.6837	0.09049	0.1579	5	5	0.8107	48
ko rhoai lac vs. ko rocki lac	0.7742	0.8038	-0.02962	0.1579	5	5	0.2654	48
ko rocki vs. ko rocki lac	0.6837	0.8038	-0.1201	0.1579	5	5	1.076	48
[truncated: 12 more columns]

## Sheet: Extended Fig. 8i
	con						lac						p38						p38+lac
RhoA	9641	40868	60716	79614	57441	76673	21589	41689	39877	75888	45619	42308	36568	17644	47081	36542	24189	15001	20229	51852	58820	28594	47022	68929
co-localization	94729	11173	16056	19495	11265	7108	7251	18378	13210	31377	17497	122305	8731	2839	6803	6698	5679	256945	3066	21728	20078	9200	23374	256658
co-localization/Total RhoA	0.101775	0.273392	0.264444	0.244869	0.196114	0.0927054	0.335865	0.440836	0.331269	0.413465	0.383546	0.345922	0.238761	0.160905	0.144496	0.183296	0.234776	0.0583821	0.151565	0.419039	0.341346	0.321746	0.497086	0.268564
Ordinary one-way ANOVA
ANOVA summary
F	8.947
P value	0.0006
P value summary	***
Significant diff. among means (P < 0.05)?	Yes
R squared	0.573
Brown-Forsythe test
F (DFn, DFd)	1.100 (3, 20)
P value	0.3723
P value summary	ns
Are SDs significantly different (P < 0.05)?	No
Bartlett's test
Bartlett's statistic (corrected)	4.363
P value	0.2248
P value summary	ns
Are SDs significantly different (P < 0.05)?	No
ANOVA table	SS	DF	MS	F (DFn, DFd)	P value
Treatment (between columns)	1834	3	611.3	F (3, 20) = 8.947	P=0.0006
Residual (within columns)	1366	20	68.32
Total	3200	23
Data summary
Number of treatments (columns)	4
Number of values (total)	24
Tukey's multiple comparisons test	Mean Diff.	95.00% CI of diff.	Below threshold?	Summary	Adjusted P Value
WT Con vs. WT Lac	-17.96	-31.32 to -4.603	Yes	**	0.0062	A-B
WT Con vs. p38i Con	2.543	-10.81 to 15.90	No	ns	0.95	A-C
WT Con vs. p38i Lac	-13.77	-27.12 to -0.4095	Yes	*	0.0419	A-D
WT Lac vs. p38i Con	20.5	7.146 to 33.86	Yes	**	0.0018	B-C
WT Lac vs. p38i Lac	4.193	-9.164 to 17.55	No	ns	0.8158	B-D
p38i Con vs. p38i Lac	-16.31	-29.67 to -2.953	Yes	*	0.0134	C-D
Test details	Mean 1	Mean 2	Mean Diff.	SE of diff.	n1	n2	q	DF
WT Con vs. WT Lac	19.56	37.52	-17.96	4.772	6	6	5.322	20
WT Con vs. p38i Con	19.56	17.01	2.543	4.772	6	6	0.7537	20
WT Con vs. p38i Lac	19.56	33.32	-13.77	4.772	6	6	4.08	20
WT Lac vs. p38i Con	37.52	17.01	20.5	4.772	6	6	6.076	20
WT Lac vs. p38i Lac	37.52	33.32	4.193	4.772	6	6	1.243	20
p38i Con vs. p38i Lac	17.01	33.32	-16.31	4.772	6	6	4.833	20

## Sheet: Extended Fig. 8j
		tumor(g)
	Con1	0
	Con2	0
	Con3	0
	Con4	0
	Con5	0
	Con6	0
	LLC+PBS-1	0.3335
	LLC+PBS-2	0.648
	LLC+PBS-3	1.6157
	LLC+PBS-4	0.8858
	LLC+PBS-5	1.196
	LLC+PBS-6	1.475
	LLC+SB203580-1	1.9897
	LLC+SB203580-2	1.5963
	LLC+SB203580-3	1.2806
	LLC+SB203580-4	1.0362
	LLC+SB203580-5	0.851
	LLC+SB203580-6	0.2052
	LLC+Y27632-1	0.6325
	LLC+Y27632-2	0.914
	LLC+Y27632-3	0.8584
	LLC+Y27632-4	1.2645
	LLC+Y27632-5	0.2354
	LLC+Y27632-6	1.773
	LLC+Gallein-1	1.6593
	LLC+Gallein-2	0.7166
	LLC+Gallein-3	1.4491
	LLC+Gallein-4	0.4801
	LLC+Gallein-5	0.797
	LLC+Gallein-6	1.298
	Tumor
	Ordinary one-way ANOVA
	ANOVA summary
	F	0.1685
	P value	0.9164
	P value summary	ns
	Significant diff. among means (P < 0.05)?	No
	R squared	0.02465
	Brown-Forsythe test
	F (DFn, DFd)	0.1099 (3, 20)
	P value	0.9533
	P value summary	ns
	Are SDs significantly different (P < 0.05)?	No
	Bartlett's test
	Bartlett's statistic (corrected)	0.4271
	P value	0.9346
	P value summary	ns
	Are SDs significantly different (P < 0.05)?	No
	ANOVA table	SS	DF	MS	F (DFn, DFd)	P value
	Treatment (between columns)	0.1421	3	0.04737	F (3, 20) = 0.1685	P=0.9164
	Residual (within columns)	5.624	20	0.2812
	Total	5.766	23
	Data summary
	Number of treatments (columns)	4
	Number of values (total)	24
	Tukey's multiple comparisons test	Mean Diff.	95.00% CI of diff.	Below threshold?	Summary	Adjusted P Value
	PBS vs. SB203580	-0.1342	-0.9911 to 0.7227	No	ns	0.9711	A-B
	PBS vs. Y27632	0.07937	-0.7775 to 0.9363	No	ns	0.9937	A-C
	PBS vs. Gallein	-0.04102	-0.8979 to 0.8159	No	ns	0.9991	A-D
	SB203580 vs. Y27632	0.2135	-0.6434 to 1.070	No	ns	0.8968	B-C
	SB203580 vs. Gallein	0.09315	-0.7637 to 0.9500	No	ns	0.9899	B-D
	Y27632 vs. Gallein	-0.1204	-0.9773 to 0.7365	No	ns	0.9788	C-D
	Test details	Mean 1	Mean 2	Mean Diff.	SE of diff.	n1	n2	q	DF
	PBS vs. SB203580	1.026	1.16	-0.1342	0.3062	6	6	0.6198	20
	PBS vs. Y27632	1.026	0.9463	0.07937	0.3062	6	6	0.3666	20
	PBS vs. Gallein	1.026	1.067	-0.04102	0.3062	6	6	0.1895	20
	SB203580 vs. Y27632	1.16	0.9463	0.2135	0.3062	6	6	0.9864	20
	SB203580 vs. Gallein	1.16	1.067	0.09315	0.3062	6	6	0.4303	20
	Y27632 vs. Gallein	0.9463	1.067	-0.1204	0.3062	6	6	0.5561	20
