# Supplementary material for: Activation of GPR81 by lactate drives tumour-induced cachexia
Source: Nat Metab. 2024 Mar 18;6(4):708–23. doi: 10.1038/s42255-024-01011-0 (PMC11052724; doi:10.1038/s42255-024-01011-0)
Supplement: Supplementary file 25 — Statistical source data. [file 42255_2024_1011_MOESM25_ESM.xlsx]

## Sheet: Extended Fig. 10a
	WT Control				WT TB				GPR81-/- Control				GPR81-/- TB
PTHrP (pg/mL)	63.9033	58.0804	61.6637	56.7366	65.247	56.886	63.3061	50.1672	51.511	61.0665	52.4068	57.7818	64.6498	64.5005	48.3756	62.7088
	ANOVA summary
	F	0.493
	P value	0.6938
	P value summary	ns
	Significant diff. among means (P < 0.05)?	No
	R squared	0.1097
	Brown-Forsythe test
	F (DFn, DFd)	0.3239 (3, 12)
	P value	0.8081
	P value summary	ns
	Are SDs significantly different (P < 0.05)?	No
	Bartlett's test
	Bartlett's statistic (corrected)	2.227
	P value	0.5267
	P value summary	ns
	Are SDs significantly different (P < 0.05)?	No
	ANOVA table	SS	DF	MS	F (DFn, DFd)	P value
	Treatment (between columns)	51.54	3	17.18	F (3, 12) = 0.4930	P=0.6938
	Residual (within columns)	418.2	12	34.85
	Total	469.7	15
	Data summary
	Number of treatments (columns)	4
	Number of values (total)	16
	Tukey's multiple comparisons test	Mean Diff.	95.00% CI of diff.	Below threshold?	Summary	Adjusted P Value
	WT Control vs. WT TB	1.194	-11.20 to 13.59	No	ns	0.9914	A-B
	WT Control vs. GPR81-/- Control	4.404	-7.988 to 16.80	No	ns	0.7217	A-C
	WT Control vs. GPR81-/- TB	0.03733	-12.36 to 12.43	No	ns	>0.9999	A-D
	WT TB vs. GPR81-/- Control	3.21	-9.183 to 15.60	No	ns	0.8668	B-C
	WT TB vs. GPR81-/- TB	-1.157	-13.55 to 11.24	No	ns	0.9922	B-D
	GPR81-/- Control vs. GPR81-/- TB	-4.367	-16.76 to 8.026	No	ns	0.7267	C-D
	Test details	Mean 1	Mean 2	Mean Diff.	SE of diff.	n1	n2	q	DF
	WT Control vs. WT TB	60.1	58.9	1.194	4.174	4	4	0.4047	12
	WT Control vs. GPR81-/- Control	60.1	55.69	4.404	4.174	4	4	1.492	12
	WT Control vs. GPR81-/- TB	60.1	60.06	0.03733	4.174	4	4	0.01265	12
	WT TB vs. GPR81-/- Control	58.9	55.69	3.21	4.174	4	4	1.088	12
	WT TB vs. GPR81-/- TB	58.9	60.06	-1.157	4.174	4	4	0.392	12
	GPR81-/- Control vs. GPR81-/- TB	55.69	60.06	-4.367	4.174	4	4	1.48	12

## Sheet: Extended Fig. 10b
	Tumor weight(g)
WT mice	1.684	1.799	2.159	1.958	2.298	1.684	2.319	1.944
GPR81 KO mice	2.05	2.012	1.453	1.916	1.802	2.331	1.597	1.692
Column B	GPR81-/-
vs.	vs.
Column A	WT
Unpaired t test
P value	0.3711
P value summary	ns
Significantly different (P < 0.05)?	No
One- or two-tailed P value?	Two-tailed
t, df	t=0.9241, df=14
How big is the difference?
Mean of column A	1.981
Mean of column B	1.857
Difference between means (B - A) ± SEM	-0.1240 ± 0.1342
95% confidence interval	-0.4118 to 0.1638
R squared (eta squared)	0.05749
F test to compare variances
F, DFn, Dfd	1.202, 7, 7
P value	0.8141
P value summary	ns
Significantly different (P < 0.05)?	No
Data analyzed
Sample size, column A	8
Sample size, column B	8

## Sheet: Extended Fig. 10c
	Tumor weight(g)
GPR81fl/f mice	1.7702	2.481	2.1141	2.494	2.472	0.521	0.4083	2.6894	1.171	2.1059
GPR81fl/flAdipoqcre mice	2.125	2.009	2.533	2.159	1.4203	2.0006	0.4688	2.1132	2.9784	2.0987
Column B	GPR81fl/flAdipoqcre
vs.	vs.
Column A	GPR81fl/f
Unpaired t test
P value	0.6261
P value summary	ns
Significantly different (P < 0.05)?	No
One- or two-tailed P value?	Two-tailed
t, df	t=0.4956, df=18
How big is the difference?
Mean of column A	1.823
Mean of column B	1.991
Difference between means (B - A) ± SEM	0.1679 ± 0.3388
95% confidence interval	-0.5438 to 0.8796
R squared (eta squared)	0.01346
F test to compare variances
F, DFn, Dfd	1.592, 9, 9
P value	0.4993
P value summary	ns
Significantly different (P < 0.05)?	No
Data analyzed
Sample size, column A	10
Sample size, column B	10

## Sheet: Extended Fig. 10d
Lung (contain tumor) g
WT Con	0.182	0.18	0.159	0.18	0.165
WT LLC	0.39	0.566	0.454	0.56	0.657
KO Con	0.188	0.186	0.162	0.176	0.201
KO LLC	0.429	0.563	0.505	0.514	0.541
Ordinary one-way ANOVA
ANOVA summary
F	55.87
P value	1.07e-08
P value summary	****
Significant diff. among means (P < 0.05)?	Yes
R squared	0.9129
Brown-Forsythe test
F (DFn, DFd)	3.038 (3, 16)
P value	0.0595443
P value summary	ns
Are SDs significantly different (P < 0.05)?	No
Bartlett's test
Bartlett's statistic (corrected)	19.48
P value	0.000217244
P value summary	***
Are SDs significantly different (P < 0.05)?	Yes
ANOVA table	SS	DF	MS	F (DFn, DFd)	P value
Treatment (between columns)	0.5788	3	0.1929	F (3, 16) = 55.87	P=0.0000000107
Residual (within columns)	0.05525	16	0.003453
Total	0.634	19
Data summary
Number of treatments (columns)	4
Number of values (total)	20
Tukey's multiple comparisons test	Mean Diff.	95.00% CI of diff.	Below threshold?	Summary	Adjusted P Value
WT Control vs. WT LLC	-0.3522	-0.4585 to -0.2459	Yes	****	3.2e-07	A-B
WT Control vs. GPR81-/- Control	-0.0094	-0.1157 to 0.09693	No	ns	0.994091	A-C
WT Control vs. GPR81-/- LLC	-0.3372	-0.4435 to -0.2309	Yes	****	5.779e-07	A-D
WT LLC vs. GPR81-/- Control	0.3428	0.2365 to 0.4491	Yes	****	4.625e-07	B-C
WT LLC vs. GPR81-/- LLC	0.015	-0.09133 to 0.1213	No	ns	0.977008	B-D
GPR81-/- Control vs. GPR81-/- LLC	-0.3278	-0.4341 to -0.2215	Yes	****	8.447e-07	C-D
Test details	Mean 1	Mean 2	Mean Diff.	SE of diff.	n1	n2	q	DF
WT Control vs. WT LLC	0.1732	0.5254	-0.3522	0.03717	5	5	13.4	16
WT Control vs. GPR81-/- Control	0.1732	0.1826	-0.0094	0.03717	5	5	0.3577	16
WT Control vs. GPR81-/- LLC	0.1732	0.5104	-0.3372	0.03717	5	5	12.83	16
WT LLC vs. GPR81-/- Control	0.5254	0.1826	0.3428	0.03717	5	5	13.04	16
WT LLC vs. GPR81-/- LLC	0.5254	0.5104	0.015	0.03717	5	5	0.5708	16
GPR81-/- Control vs. GPR81-/- LLC	0.1826	0.5104	-0.3278	0.03717	5	5	12.47	16

## Sheet: Extended Fig. 10e
relative GPR81 mRNA expression
shCon	0.889464	1.26604	0.794612	0.968164	1.08172
shGPR81	0.504431	0.324824	0.398521	0.275998	0.106781
Column B	shGPR81
vs.	vs.
Column A	ShCON
Unpaired t test
P value	0.0002
P value summary	***
Significantly different (P < 0.05)?	Yes
One- or two-tailed P value?	Two-tailed
t, df	t=6.457, df=8
How big is the difference?
Mean of column A	1
Mean of column B	0.3221
Difference between means (B - A) ± SEM	-0.6779 ± 0.1050
95% confidence interval	-0.9200 to -0.4358
R squared (eta squared)	0.839
F test to compare variances
F, DFn, Dfd	1.517, 4, 4
P value	0.6962
P value summary	ns
Significantly different (P < 0.05)?	No
Data analyzed
Sample size, column A	5
Sample size, column B	5

## Sheet: Extended Fig. 10f
		hours	shCON					shGPR81
		2	1.04045	0.985267	0.990283	0.839789	0.89497	0.979056	1.01447	0.872826	0.95781	1.04988	cck
		24	2.05544	2.14072	1.94507	2.17583	2.06547	1.00264	0.917655	1.0168	1.05221	1.37799
		48	4.1431	3.998	4.2882	4.0237	4.1576	1.35544	1.44072	1.54507	1.67583	1.26547
		72	5.87635	6.44322	6.9549	6.41312	6.31279	1.92096	2.12634	2.08385	2.00595	1.93513
		96	6.3764	6.9432	6.9131	6.8128	6.6422	2.921	3.1263	3.0838	3.0059	2.9351
		Two-way ANOVA	Ordinary
		Alpha	0.05
		Source of Variation	% of total variation	P value	P value summary	Significant?
		Interaction	15.75	<0.0001	****	Yes
		Row Factor	51.64	<0.0001	****	Yes
		Column Factor	32.03	<0.0001	****	Yes
		ANOVA table	SS	DF	MS	F (DFn, DFd)	P value
		Interaction	33.96	4	8.489	F (4, 40) = 275.2	P<0.0001
		Row Factor	111.3	4	27.83	F (4, 40) = 902.4	P<0.0001
		Column Factor	69.06	1	69.06	F (1, 40) = 2239	P<0.0001
		Residual	1.234	40	0.03085
		Difference between column means
		Mean of shCON	4.057
		Mean of shGPR81	1.707
		Difference between means	2.351
		SE of difference	0.04968
		95% CI of difference	2.250 to 2.451
		Data summary
		Number of columns (Column Factor)	2
		Number of rows (Row Factor)	5
		Number of values	50
		Šídák's multiple comparisons test	Mean Diff.	95.00% CI of diff.	Below threshold?	Summary	Adjusted P Value
		shCON - shGPR81
		2	-0.02466	-0.3242 to 0.2749	No	ns	0.999838
		24	1.003	0.7035 to 1.303	Yes	****	1.68121e-10
		48	2.666	2.366 to 2.965	Yes	****	<0.000000000000001
		72	4.386	4.086 to 4.685	Yes	****	<0.000000000000001
		96	3.723	3.424 to 4.023	Yes	****	<0.000000000000001
		Test details	Mean 1	Mean 2	Mean Diff.	SE of diff.	N1	N2	t	DF
		shCON - shGPR81
		2	0.9502	0.9748	-0.02466	0.1111	5	5	0.222	40
		24	2.077	1.073	1.003	0.1111	5	5	9.03	40
		48	4.122	1.457	2.666	0.1111	5	5	24	40
		72	6.4	2.014	4.386	0.1111	5	5	39.48	40
		96	6.738	3.014	3.723	0.1111	5	5	33.52	40

## Sheet: Extended Fig. 10g
		body weight(g,24 days after LLC injection)
	number	tumor(g)
	shGPR8114	1.248
	shGPR814	0.902
	shGPR815	1.139
	shGPR816	1.03
	shGPR8127	0.644
	shGPR8130	1.102
	shCON9	1.226
	shCON19	1.084
	shCON1	2.315
	shCON2	2.631
	shCON3	2.104
	shCON4	1.327
	Column B	shGPR81
	vs.	vs.
	Column A	shCON
	Unpaired t test
	P value	0.0202
	P value summary	*
	Significantly different (P < 0.05)?	Yes
	One- or two-tailed P value?	Two-tailed
	t, df	t=2.758, df=10
	How big is the difference?
	Mean of column A	1.782
	Mean of column B	1.01
	Difference between means (B - A) ± SEM	-0.7715 ± 0.2797
	95% confidence interval	-1.395 to -0.1482
	R squared (eta squared)	0.432
	F test to compare variances
	F, DFn, Dfd	9.118, 5, 5
	P value	0.0299
	P value summary	*
	Significantly different (P < 0.05)?	Yes
	Data analyzed
	Sample size, column A	6
	Sample size, column B	6
